# Supplementary material for: TMT proteomics analysis reveals the mechanism of bleomycin-induced pulmonary fibrosis and effects of Ginseng honeysuckle superfine powdered tea
Source: Chin Med. 2023 May 24;18:60. doi: 10.1186/s13020-023-00769-x (PMC10207824; doi:10.1186/s13020-023-00769-x)
Supplement: Supplementary file 1 — Additional file 1. Protein identification table. [file 13020_2023_769_MOESM1_ESM.xlsx]

## Sheet: Proteins
Accession	Protein Name	Gene Symbol	Description	Exp. q-value: Combined	Sum PEP Score	Coverage [%]	# Peptides	# PSMs	# Unique Peptides	# AAs	MW [kDa]	calc. pI	Score Sequest HT	# Razor Peptides	# Protein Groups	Abundance: CC-1	Abundance: CC-2	Abundance: CC-3	Abundance: PF-1	Abundance: PF-2	Abundance: PF-3	Abundance: GH-1	Abundance: GH-2	Abundance: GH-3	Found in Sample: CC-1	Found in Sample: CC-1	Found in Sample: CC-2	Found in Sample: PF-1	Found in Sample: PF-2	Found in Sample: PF-3	Found in Sample: GH-1	Found in Sample: GH-2	Found in Sample: GH-3
A0A5K1VVQ9	Titin	Ttn	Titin OS=Mus musculus OX=10090 GN=Ttn PE=1 SV=1	0	3881.6	25	695	1301	3	35390	3923.1	6.23	4372.31	725	1	3.19081e+09	5.57317e+09	2.93924e+09	2.62291e+09	4.52451e+09	3.48453e+09	2.63469e+09	5.08366e+09	3.32113e+09	High	High	High	High	High	High	High	High	High
E9Q8K5	Titin	Ttn	Titin OS=Mus musculus OX=10090 GN=Ttn PE=1 SV=1	0	3854.1	26	687	1285	2	33467	3713.7	6.37	4329.33	0	1	4.5298e+06	7.82797e+06	4.74088e+06	2.92013e+06	6.73776e+06	4.3461e+06	3.17005e+06	7.53063e+06	4.23874e+06	High	High	High	High	High	High	High	High	High
E9Q616	AHNAK nucleoprotein (desmoyokin)	Ahnak	AHNAK nucleoprotein (desmoyokin) OS=Mus musculus OX=10090 GN=Ahnak PE=1 SV=1	0	3194.97	75	252	1651	217	5656	603.9	6.3	5960.39	55	1	1.28453e+10	1.08617e+10	1.24059e+10	9.26155e+09	1.12679e+10	8.68349e+09	9.05761e+09	8.48172e+09	8.35675e+09	High	High	High	High	High	High	High	High	High
Q9QXS1	Plectin	Plec	Plectin OS=Mus musculus OX=10090 GN=Plec PE=1 SV=3	0	1908.09	57	256	1032	223	4691	533.9	5.96	3492.03	39	1	4.6184e+09	3.64058e+09	4.28275e+09	4.65722e+09	3.88858e+09	3.92053e+09	4.07774e+09	3.5408e+09	3.70959e+09	High	High	High	High	High	High	High	High	High
A3KGU5	Spectrin alpha chain, non-erythrocytic 1	Sptan1	Spectrin alpha chain, non-erythrocytic 1 OS=Mus musculus OX=10090 GN=Sptan1 PE=1 SV=1	0	1795.96	60	152	859	1	2457	282.7	5.33	3083.89	1	1	5.02488e+07	3.75551e+07	4.9426e+07	3.3083e+07	3.47169e+07	3.49665e+07	3.66836e+07	3.06687e+07	3.44252e+07	High	High	High	High	High	High	High	High	High
P16546	Spectrin alpha chain, non-erythrocytic 1	Sptan1	Spectrin alpha chain, non-erythrocytic 1 OS=Mus musculus OX=10090 GN=Sptan1 PE=1 SV=4	0	1789.62	60	155	869	5	2472	284.4	5.33	3103.48	209	1	4.20075e+09	3.43904e+09	4.00343e+09	3.38652e+09	3.68604e+09	3.40005e+09	3.44102e+09	3.33352e+09	3.34638e+09	High	High	High	High	High	High	High	High	High
B7ZWK3	Spna2 protein	Sptan1	Spna2 protein OS=Mus musculus OX=10090 GN=Sptan1 PE=2 SV=1	0	1767.91	59	151	852	1	2457	282.7	5.33	3052.83	0	1	7.64945e+06	5.60126e+06	7.54304e+06	5.53589e+06	6.35434e+06	5.45596e+06	6.28696e+06	5.13004e+06	5.64235e+06	High	High	High	High	High	High	High	High	High
Q8BTM8	Filamin-A	Flna	Filamin-A OS=Mus musculus OX=10090 GN=Flna PE=1 SV=5	0	1723.45	66	132	757	120	2647	281	6.04	2912.76	14	1	5.08289e+09	4.01203e+09	4.73799e+09	5.17596e+09	4.22185e+09	4.64234e+09	4.60545e+09	4.02507e+09	4.21444e+09	High	High	High	High	High	High	High	High	High
Q9QXZ0	Microtubule-actin cross-linking factor 1, isoforms 1/2/3/4	Macf1	Microtubule-actin cross-linking factor 1, isoforms 1/2/3/4 OS=Mus musculus OX=10090 GN=Macf1 PE=1 SV=2	0	1693.09	40	256	706	80	7354	831.4	5.43	2464.64	201	1	2.32159e+09	1.8338e+09	2.28047e+09	2.03219e+09	1.79219e+09	2.03205e+09	2.05745e+09	1.87733e+09	1.98318e+09	High	High	High	High	High	High	High	High	High
P26039	Talin-1	Tln1	Talin-1 OS=Mus musculus OX=10090 GN=Tln1 PE=1 SV=2	0	1595.06	65	125	699	108	2541	269.7	6.18	2595.76	25	1	4.23457e+09	3.01251e+09	4.09043e+09	3.31336e+09	3.58426e+09	3.075e+09	3.1578e+09	2.63739e+09	2.99615e+09	High	High	High	High	High	High	High	High	High
Q62261	Spectrin beta chain, non-erythrocytic 1	Sptbn1	Spectrin beta chain, non-erythrocytic 1 OS=Mus musculus OX=10090 GN=Sptbn1 PE=1 SV=2	0	1594.27	60	123	877	113	2363	274.1	5.58	3193.34	14	1	4.61772e+09	3.63236e+09	4.38971e+09	3.53474e+09	3.83788e+09	3.53539e+09	3.66929e+09	3.20981e+09	3.43767e+09	High	High	High	High	High	High	High	High	High
Q5SX40	Myosin-1	Myh1	Myosin-1 OS=Mus musculus OX=10090 GN=Myh1 PE=1 SV=1	0	1560.6	55	116	809	16	1942	223.2	5.76	2910.67	144	1	2.14822e+09	8.10533e+09	1.93436e+09	1.74835e+09	6.2994e+09	3.61582e+09	1.86651e+09	7.14917e+09	3.15246e+09	High	High	High	High	High	High	High	High	High
Q8VDD5	Myosin-9	Myh9	Myosin-9 OS=Mus musculus OX=10090 GN=Myh9 PE=1 SV=4	0	1548.91	55	119	1063	97	1960	226.2	5.66	3604.4	36	1	5.98559e+09	4.48126e+09	5.86243e+09	6.58339e+09	5.04255e+09	5.81808e+09	6.03543e+09	4.8571e+09	5.21051e+09	High	High	High	High	High	High	High	High	High
Q9JHU4	Cytoplasmic dynein 1 heavy chain 1	Dync1h1	Cytoplasmic dynein 1 heavy chain 1 OS=Mus musculus OX=10090 GN=Dync1h1 PE=1 SV=2	0	1409.67	42	176	566	176	4644	531.7	6.42	1979.65	0	1	2.36545e+09	1.93076e+09	2.31405e+09	2.20006e+09	2.0256e+09	1.98384e+09	2.04175e+09	1.84566e+09	1.95417e+09	High	High	High	High	High	High	High	High	High
P13542	Myosin-8	Myh8	Myosin-8 OS=Mus musculus OX=10090 GN=Myh8 PE=2 SV=2	0	1388.62	51	106	723	22	1937	222.6	5.83	2666.12	20	1	5.19533e+08	1.67623e+09	5.01148e+08	4.39656e+08	1.30994e+09	8.72374e+08	4.54492e+08	1.36691e+09	6.86819e+08	High	High	High	High	High	High	High	High	High
B2RQQ1	Myosin, heavy polypeptide 6, cardiac muscle, alpha	Myh6	Myosin, heavy polypeptide 6, cardiac muscle, alpha OS=Mus musculus OX=10090 GN=Myh6 PE=1 SV=1	0	1316.03	53	109	772	29	1938	223.4	5.73	2683.5	82	1	2.95544e+09	2.83828e+09	2.47868e+09	1.5287e+09	1.70767e+09	1.66733e+09	1.71553e+09	2.07571e+09	1.98132e+09	High	High	High	High	High	High	High	High	High
G3UW82	Myosin, heavy polypeptide 2, skeletal muscle, adult	Myh2	Myosin, heavy polypeptide 2, skeletal muscle, adult OS=Mus musculus OX=10090 GN=Myh2 PE=1 SV=1	0	1299.42	50	108	664	14	1942	223.1	5.77	2396.94	10	1	1.16399e+08	4.8029e+08	1.09823e+08	1.26894e+08	3.83958e+08	2.4317e+08	1.15958e+08	6.8989e+08	1.90177e+08	High	High	High	High	High	High	High	High	High
F6Q750	Microtubule-actin cross-linking factor 1 (Fragment)	Macf1	Microtubule-actin cross-linking factor 1 (Fragment) OS=Mus musculus OX=10090 GN=Macf1 PE=1 SV=1	0	1194.9	45	173	474	5	4429	503.9	5.36	1710.23	4	1	3.16691e+07	2.3406e+07	3.06775e+07	2.79064e+07	2.32078e+07	2.81712e+07	2.95587e+07	2.70754e+07	3.01488e+07	High	High	High	High	High	High	High	High	High
Q5SX39	Myosin-4	Myh4	Myosin-4 OS=Mus musculus OX=10090 GN=Myh4 PE=1 SV=1	0	1169.81	46	97	623	10	1939	222.7	5.74	2265.59	1	1	2.55682e+07	7.29854e+07	2.37675e+07	2.24014e+07	3.1894e+07	2.6451e+07	2.30188e+07	5.28546e+07	2.61075e+07	High	High	High	High	High	High	High	High	High
A0A338P6K2	Myosin-11	Myh11	Myosin-11 OS=Mus musculus OX=10090 GN=Myh11 PE=1 SV=1	0	1120.82	47	99	616	1	1979	227.7	5.48	2198.97	0	1	2.35571e+07	2.73892e+07	2.06944e+07	1.69162e+07	1.96588e+07	1.84469e+07	1.59498e+07	1.7287e+07	1.95127e+07	High	High	High	High	High	High	High	High	High
Q6URW6	Myosin-14	Myh14	Myosin-14 OS=Mus musculus OX=10090 GN=Myh14 PE=1 SV=1	0	1115.53	52	104	651	93	2000	228.4	5.55	2303.78	7	1	2.39518e+09	1.84299e+09	2.28169e+09	1.62248e+09	2.10301e+09	1.6014e+09	1.74088e+09	1.5977e+09	1.66531e+09	High	High	High	High	High	High	High	High	High
A0A2R8VHF9	Myosin-11	Myh11	Myosin-11 OS=Mus musculus OX=10090 GN=Myh11 PE=1 SV=1	0	1082.12	47	97	595	1	1938	223.2	5.5	2132.52	0	1	548964	472964	524592	495790	521281	478121	436498	453448	492008	High	High	High	High	High	High	High	High	High
Q64727	Vinculin	Vcl	Vinculin OS=Mus musculus OX=10090 GN=Vcl PE=1 SV=4	0	1023.46	77	77	599	77	1066	116.6	6	2151.82	0	1	3.96761e+09	3.30879e+09	3.76907e+09	2.69617e+09	3.62719e+09	2.99093e+09	3.09207e+09	2.86765e+09	2.967e+09	High	High	High	High	High	High	High	High	High
A0A087WR50	Fibronectin	Fn1	Fibronectin OS=Mus musculus OX=10090 GN=Fn1 PE=1 SV=1	0	1007.78	45	79	426	4	2386	262.7	5.82	1737.48	108	1	9.89817e+08	9.20125e+08	1.01274e+09	6.05753e+09	1.21722e+09	2.23713e+09	2.29694e+09	1.70636e+09	1.58628e+09	High	High	High	High	High	High	High	High	High
A0A087WSN6	Fibronectin	Fn1	Fibronectin OS=Mus musculus OX=10090 GN=Fn1 PE=1 SV=1	0	1001.93	46	76	426	1	2296	252.9	6.07	1749.17	0	1	2.8606e+07	3.17092e+07	2.94035e+07	6.5023e+07	3.52246e+07	4.02765e+07	3.87563e+07	3.53852e+07	3.58056e+07	High	High	High	High	High	High	High	High	High
P19096	Fatty acid synthase	Fasn	Fatty acid synthase OS=Mus musculus OX=10090 GN=Fasn PE=1 SV=2	0	956.231	43	87	395	87	2504	272.3	6.58	1450.08	0	1	2.7027e+09	2.5538e+09	2.51416e+09	1.89351e+09	2.0183e+09	2.37417e+09	2.2737e+09	2.50596e+09	2.56007e+09	High	High	High	High	High	High	High	High	High
B2RY26	Myh7 protein	Myh7	Myh7 protein OS=Mus musculus OX=10090 GN=Myh7 PE=2 SV=1	0	949.242	39	80	573	1	1935	222.7	5.76	2015.24	0	1	374285	346521	371971	348444	355016	371178	346740	413901	322894	High	High	High	High	High	High	High	High	High
E9PZ16	Basement membrane-specific heparan sulfate proteoglycan core protein	Hspg2	Basement membrane-specific heparan sulfate proteoglycan core protein OS=Mus musculus OX=10090 GN=Hspg2 PE=1 SV=1	0	936.939	34	104	412	104	4383	469.5	6.47	1442.62	0	1	1.4619e+09	1.23117e+09	1.41791e+09	1.60181e+09	1.54602e+09	1.40547e+09	1.37571e+09	1.22488e+09	1.30373e+09	High	High	High	High	High	High	High	High	High
Q546G4	Serum albumin	Alb	Serum albumin OS=Mus musculus OX=10090 GN=Alb PE=1 SV=1	0	925.311	75	50	1292	50	608	68.6	6.07	3941.84	0	1	5.90477e+09	1.27858e+10	5.3091e+09	6.19888e+09	7.2739e+09	1.23558e+10	1.22952e+10	3.49087e+10	1.19169e+10	High	High	High	High	High	High	High	High	High
Q3UH59	Myosin-10	Myh10	Myosin-10 OS=Mus musculus OX=10090 GN=Myh10 PE=1 SV=1	0	922.499	46	97	495	74	2013	233.3	5.57	1703.9	0	1	1.63466e+09	1.36224e+09	1.49435e+09	1.14901e+09	1.16099e+09	1.21567e+09	1.27545e+09	1.40261e+09	1.19988e+09	High	High	High	High	High	High	High	High	High
Q9JKF1	Ras GTPase-activating-like protein IQGAP1	Iqgap1	Ras GTPase-activating-like protein IQGAP1 OS=Mus musculus OX=10090 GN=Iqgap1 PE=1 SV=2	0	858.003	56	73	410	34	1657	188.6	6.48	1574.93	63	1	1.51664e+09	1.37919e+09	1.51587e+09	1.54286e+09	1.48408e+09	1.55086e+09	1.57012e+09	1.48694e+09	1.49147e+09	High	High	High	High	High	High	High	High	High
E9PWQ3	Collagen, type VI, alpha 3	Col6a3	Collagen, type VI, alpha 3 OS=Mus musculus OX=10090 GN=Col6a3 PE=1 SV=2	0	844.335	40	104	458	13	3284	353.7	6.93	1518.2	106	1	1.7138e+09	1.84894e+09	1.6635e+09	2.585e+09	1.92661e+09	1.87472e+09	1.74492e+09	1.89621e+09	1.63884e+09	High	High	High	High	High	High	High	High	High
Q80U89	MKIAA0034 protein (Fragment)	mKIAA0034	MKIAA0034 protein (Fragment) OS=Mus musculus OX=10090 GN=mKIAA0034 PE=3 SV=2	0	803.827	45	65	350	65	1684	192.4	5.6	1343.3	0	1	1.23328e+09	9.3344e+08	1.17533e+09	1.24244e+09	1.0276e+09	1.10805e+09	1.13373e+09	1.00001e+09	1.05558e+09	High	High	High	High	High	High	High	High	High
Q80X90	Filamin-B	Flnb	Filamin-B OS=Mus musculus OX=10090 GN=Flnb PE=1 SV=3	0	788.604	48	98	322	87	2602	277.7	5.71	1199.45	3	1	1.20442e+09	1.04956e+09	1.22042e+09	1.19953e+09	1.03568e+09	1.21711e+09	1.16961e+09	1.12047e+09	1.12261e+09	High	High	High	High	High	High	High	High	High
J3QQ16	Collagen, type VI, alpha 3	Col6a3	Collagen, type VI, alpha 3 OS=Mus musculus OX=10090 GN=Col6a3 PE=1 SV=1	0	745.949	42	93	427	2	2677	288.5	8.53	1378.59	0	1	4.83485e+07	5.48733e+07	5.06243e+07	5.8004e+07	5.10367e+07	5.24291e+07	4.17917e+07	3.9863e+07	4.18029e+07	High	High	High	High	High	High	High	High	High
E9Q6R7	Utrophin	Utrn	Utrophin OS=Mus musculus OX=10090 GN=Utrn PE=1 SV=1	0	683.292	34	102	293	101	3430	392.5	5.33	953.47	2	1	7.89025e+08	6.84394e+08	7.59965e+08	6.70808e+08	6.74709e+08	6.07284e+08	6.33029e+08	6.39838e+08	6.19917e+08	High	High	High	High	High	High	High	High	High
Q3ULT2	Non-muscle alpha-actinin 4	Actn4	Non-muscle alpha-actinin 4 OS=Mus musculus OX=10090 GN=Actn4 PE=1 SV=1	0	682.027	63	56	353	1	912	104.9	5.41	1334.2	0	1	2.09665e+07	1.68271e+07	1.88215e+07	2.15244e+07	1.96678e+07	2.24468e+07	1.93361e+07	2.01407e+07	2.16665e+07	High	High	High	High	High	High	High	High	High
A0A1L1SV25	Alpha-actinin-4	Actn4	Alpha-actinin-4 OS=Mus musculus OX=10090 GN=Actn4 PE=1 SV=1	0	681.178	62	56	346	1	932	107	5.36	1326.48	79	1	1.43713e+09	1.23595e+09	1.37784e+09	1.40781e+09	1.45282e+09	1.45009e+09	1.46615e+09	1.38796e+09	1.34349e+09	High	High	High	High	High	High	High	High	High
A0A5F8MQ58	Periaxin (Fragment)	Prx	Periaxin (Fragment) OS=Mus musculus OX=10090 GN=Prx PE=1 SV=1	0	679.781	48	57	303	57	1525	162.3	8.41	1085.53	0	1	1.12582e+09	9.47887e+08	1.1922e+09	8.22855e+08	1.16095e+09	7.56665e+08	8.37402e+08	7.23395e+08	7.61151e+08	High	High	High	High	High	High	High	High	High
P27546	Microtubule-associated protein 4	Map4	Microtubule-associated protein 4 OS=Mus musculus OX=10090 GN=Map4 PE=1 SV=3	0	668.417	58	51	244	30	1125	117.4	4.98	948.06	22	1	9.66907e+08	9.65225e+08	9.51915e+08	8.23282e+08	8.51623e+08	8.68447e+08	9.12183e+08	8.55507e+08	8.92175e+08	High	High	High	High	High	High	High	High	High
A2AVJ7	Ribosome-binding protein 1	Rrbp1	Ribosome-binding protein 1 OS=Mus musculus OX=10090 GN=Rrbp1 PE=1 SV=1	0	652.372	67	87	287	87	1464	158.3	9.19	1003.69	0	1	8.96019e+08	8.70955e+08	8.57199e+08	1.07467e+09	6.18693e+08	9.8558e+08	1.08228e+09	9.2625e+08	9.83974e+08	High	High	High	High	High	High	High	High	High
A0A286YDF5	Myoferlin	Myof	Myoferlin OS=Mus musculus OX=10090 GN=Myof PE=1 SV=1	0	587.23	43	80	263	77	2061	234.4	6.14	882.24	3	1	1.02198e+09	8.13721e+08	9.51392e+08	1.04079e+09	9.58073e+08	9.26615e+08	9.57683e+08	8.59954e+08	9.10487e+08	High	High	High	High	High	High	High	High	High
Q61554	Fibrillin-1	Fbn1	Fibrillin-1 OS=Mus musculus OX=10090 GN=Fbn1 PE=1 SV=2	0	585.961	29	70	266	70	2873	312.1	4.92	912.4	0	1	9.15461e+08	7.5203e+08	8.19174e+08	1.16192e+09	7.81087e+08	8.10528e+08	6.18537e+08	6.45825e+08	8.34468e+08	High	High	High	High	High	High	High	High	High
Q7TPR4	Alpha-actinin-1	Actn1	Alpha-actinin-1 OS=Mus musculus OX=10090 GN=Actn1 PE=1 SV=1	0	581.939	59	48	323	2	892	103	5.38	1188.85	49	1	9.51672e+08	8.08741e+08	9.17383e+08	1.0283e+09	1.05708e+09	9.58866e+08	1.07284e+09	8.8757e+08	9.27244e+08	High	High	High	High	High	High	High	High	High
P24549	Aldehyde dehydrogenase 1A1	Aldh1a1	Aldehyde dehydrogenase 1A1 OS=Mus musculus OX=10090 GN=Aldh1a1 PE=1 SV=5	0	581.048	65	31	296	17	501	54.4	7.8	1205.14	22	1	2.28707e+09	1.94983e+09	2.1068e+09	1.08263e+09	1.59785e+09	1.13038e+09	1.20528e+09	1.22981e+09	1.2441e+09	High	High	High	High	High	High	High	High	High
Q3TEK2	Uncharacterized protein	Hspa8	Uncharacterized protein OS=Mus musculus OX=10090 GN=Hspa8 PE=2 SV=1	0	572.26	62	37	443	23	646	70.8	5.41	1566.61	24	1	3.84655e+09	3.6766e+09	3.84561e+09	3.51117e+09	3.1494e+09	4.15746e+09	4.3201e+09	3.85168e+09	3.97145e+09	High	High	High	High	High	High	High	High	High
A1BN54	Alpha actinin 1a	Actn1	Alpha actinin 1a OS=Mus musculus OX=10090 GN=Actn1 PE=1 SV=1	0	571.064	57	47	329	1	887	102.7	5.48	1169.16	0	1	2.53413e+07	2.13436e+07	2.43751e+07	2.45219e+07	2.2038e+07	2.2858e+07	2.16863e+07	2.18702e+07	2.49072e+07	High	High	High	High	High	High	High	High	High
Q3UBP6	Uncharacterized protein	Actb	Uncharacterized protein OS=Mus musculus OX=10090 GN=Actb PE=2 SV=1	0	561.575	70	22	973	3	375	41.7	5.48	2962.79	12	1	1.06017e+09	1.07603e+09	1.07163e+09	9.86136e+08	1.29852e+09	1.01179e+09	1.07415e+09	9.24259e+08	1.03941e+09	High	High	High	High	High	High	High	High	High
A0A571BF58	Nebulin	Neb	Nebulin OS=Mus musculus OX=10090 GN=Neb PE=1 SV=1	0	560.725	21	113	194	112	7523	870.7	9.07	593.52	1	1	3.07078e+08	6.2287e+08	3.07569e+08	2.8291e+08	5.49137e+08	3.79144e+08	2.76956e+08	5.66957e+08	3.58948e+08	High	High	High	High	High	High	High	High	High
A0A087WQS0	Tensin 1	Tns1	Tensin 1 OS=Mus musculus OX=10090 GN=Tns1 PE=1 SV=1	0	558.597	45	61	223	58	1867	198.9	7.97	834.2	5	1	1.23064e+09	9.48437e+08	1.24025e+09	8.00813e+08	9.71685e+08	7.77167e+08	7.7186e+08	7.09391e+08	7.94406e+08	High	High	High	High	High	High	High	High	High
P26041	Moesin	Msn	Moesin OS=Mus musculus OX=10090 GN=Msn PE=1 SV=3	0	557.793	68	47	490	34	577	67.7	6.6	1510.88	21	1	5.87901e+09	4.95004e+09	5.69406e+09	4.09973e+09	5.73678e+09	4.47319e+09	5.00114e+09	4.03358e+09	4.1698e+09	High	High	High	High	High	High	High	High	High
G5E898	Periplakin	Ppl	Periplakin OS=Mus musculus OX=10090 GN=Ppl PE=1 SV=1	0	544.775	52	92	266	92	1754	203.7	5.48	867.4	0	1	7.3512e+08	7.10285e+08	7.17414e+08	7.54156e+08	9.15667e+08	6.03914e+08	5.97209e+08	6.11786e+08	5.96398e+08	High	High	High	High	High	High	High	High	High
Q921I1	Serotransferrin	Tf	Serotransferrin OS=Mus musculus OX=10090 GN=Tf PE=1 SV=1	0	535.088	66	45	342	43	697	76.7	7.18	1216.44	2	1	1.39811e+09	2.34895e+09	1.40308e+09	1.9266e+09	1.67493e+09	2.66511e+09	2.92797e+09	5.87994e+09	2.25366e+09	High	High	High	High	High	High	High	High	High
Q9CXK3	Uncharacterized protein	Actc1	Uncharacterized protein OS=Mus musculus OX=10090 GN=Actc1 PE=2 SV=1	0	534.236	64	22	1019	2	377	41.9	5.48	2913.12	0	1	1.69478e+08	1.8205e+08	1.57668e+08	1.39881e+08	1.56725e+08	1.53347e+08	1.45238e+08	1.46519e+08	1.49382e+08	High	High	High	High	High	High	High	High	High
Q69ZZ9	Microtubule-actin cross-linking factor 1, isoforms 6/7	Macf1	Microtubule-actin cross-linking factor 1, isoforms 6/7 OS=Mus musculus OX=10090 GN=Macf1 PE=2 SV=3	0	520.693	28	83	217	6	3305	369	5	772.56	0	1	4.30217e+07	3.07133e+07	4.22333e+07	3.52569e+07	3.17016e+07	3.47013e+07	3.58805e+07	2.89788e+07	3.74508e+07	High	High	High	High	High	High	High	High	High
P48678	Prelamin-A/C	Lmna	Prelamin-A/C OS=Mus musculus OX=10090 GN=Lmna PE=1 SV=2	0	511.306	70	48	388	46	665	74.2	6.98	1185.13	2	1	1.73172e+09	1.66638e+09	1.62802e+09	1.62257e+09	2.08097e+09	1.76876e+09	1.70109e+09	1.61418e+09	1.72696e+09	High	High	High	High	High	High	High	High	High
P52480	Pyruvate kinase PKM	Pkm	Pyruvate kinase PKM OS=Mus musculus OX=10090 GN=Pkm PE=1 SV=4	0	509.51	64	32	258	31	531	57.8	7.47	1025.37	1	1	1.22311e+09	1.2614e+09	1.21982e+09	1.61229e+09	1.35999e+09	1.37236e+09	1.42779e+09	1.31508e+09	1.21361e+09	High	High	High	High	High	High	High	High	High
P68134	Actin, alpha skeletal muscle	Acta1	Actin, alpha skeletal muscle OS=Mus musculus OX=10090 GN=Acta1 PE=1 SV=1	0	500.955	64	22	995	2	377	42	5.39	2748.62	36	1	7.71372e+09	7.83612e+09	7.63149e+09	7.12431e+09	7.85009e+09	7.61543e+09	7.50717e+09	7.35831e+09	7.06847e+09	High	High	High	High	High	High	High	High	High
P13541	Myosin-3	Myh3	Myosin-3 OS=Mus musculus OX=10090 GN=Myh3 PE=2 SV=2	0	496.815	23	54	340	4	1940	223.7	5.81	1112.51	0	1	1.48939e+07	1.59622e+08	1.33299e+07	1.47299e+07	1.265e+08	7.56528e+07	1.61278e+07	1.3954e+08	5.07075e+07	High	High	High	High	High	High	High	High	High
Q3TWF2	78 kDa glucose-regulated protein	Hspa5	78 kDa glucose-regulated protein OS=Mus musculus OX=10090 GN=Hspa5 PE=2 SV=1	0	492.896	56	36	319	33	655	72.4	5.22	1125.74	0	1	1.47623e+09	1.33623e+09	1.49653e+09	1.60848e+09	1.22924e+09	1.9154e+09	1.98053e+09	1.61643e+09	1.77192e+09	High	High	High	High	High	High	High	High	High
Q571M2	Heat shock 70 kDa protein 4 (Fragment)	Hspa4	Heat shock 70 kDa protein 4 (Fragment) OS=Mus musculus OX=10090 GN=Hspa4 PE=2 SV=1	0	488.094	61	49	192	47	930	103.2	5.88	691.97	2	1	7.20186e+08	6.31209e+08	7.31489e+08	7.19205e+08	6.14826e+08	6.85726e+08	7.16099e+08	6.70651e+08	6.92213e+08	High	High	High	High	High	High	High	High	High
B9EHJ3	Tight junction protein ZO-1	Tjp1	Tight junction protein ZO-1 OS=Mus musculus OX=10090 GN=Tjp1 PE=1 SV=1	0	486.632	43	63	198	2	1685	188.7	6.67	681.66	0	1	3.33272e+07	2.4104e+07	3.51363e+07	2.01823e+07	2.55059e+07	2.08001e+07	2.19414e+07	1.78966e+07	2.17017e+07	High	High	High	High	High	High	High	High	High
Q61001	Laminin subunit alpha-5	Lama5	Laminin subunit alpha-5 OS=Mus musculus OX=10090 GN=Lama5 PE=1 SV=4	0	486.378	21	58	171	58	3718	403.8	6.73	597.43	0	1	6.06009e+08	4.89531e+08	6.07658e+08	6.79556e+08	5.66192e+08	5.46533e+08	5.14165e+08	4.73168e+08	5.29847e+08	High	High	High	High	High	High	High	High	High
P39447	Tight junction protein ZO-1	Tjp1	Tight junction protein ZO-1 OS=Mus musculus OX=10090 GN=Tjp1 PE=1 SV=2	0	484.019	42	63	195	2	1745	194.6	6.64	669.42	71	1	8.07311e+08	6.50617e+08	7.91476e+08	5.9944e+08	7.21983e+08	6.07973e+08	6.43544e+08	6.06845e+08	6.31976e+08	High	High	High	High	High	High	High	High	High
Q6PDN3	Myosin light chain kinase, smooth muscle	Mylk	Myosin light chain kinase, smooth muscle OS=Mus musculus OX=10090 GN=Mylk PE=1 SV=3	0	480.277	35	62	195	61	1941	212.8	6.25	690.04	1	1	8.27958e+08	6.57439e+08	7.92394e+08	6.13703e+08	5.8845e+08	6.56237e+08	6.41796e+08	5.91317e+08	6.26564e+08	High	High	High	High	High	High	High	High	High
Q6UIL4	AHNAK (Fragment)	Ahnak	AHNAK (Fragment) OS=Mus musculus OX=10090 GN=Ahnak PE=4 SV=1	0	476.985	64	33	170	1	677	68.7	9.06	689.11	0	1	1.37397e+07	1.28638e+07	1.30322e+07	1.39465e+07	1.36659e+07	1.37239e+07	1.37316e+07	1.24592e+07	1.22655e+07	High	High	High	High	High	High	High	High	High
E9Q7G0	Nuclear mitotic apparatus protein 1	Numa1	Nuclear mitotic apparatus protein 1 OS=Mus musculus OX=10090 GN=Numa1 PE=1 SV=1	0	476.162	39	73	171	47	2094	235.5	5.87	581.48	28	1	5.15648e+08	4.92718e+08	5.09182e+08	4.43765e+08	4.75746e+08	4.90032e+08	4.63192e+08	4.99189e+08	4.79313e+08	High	High	High	High	High	High	High	High	High
Q01853	Transitional endoplasmic reticulum ATPase	Vcp	Transitional endoplasmic reticulum ATPase OS=Mus musculus OX=10090 GN=Vcp PE=1 SV=4	0	472.574	55	39	280	39	806	89.3	5.26	935.99	0	1	8.8405e+08	7.92876e+08	8.55433e+08	9.93732e+08	8.51734e+08	9.37264e+08	9.80988e+08	8.72089e+08	9.13452e+08	High	High	High	High	High	High	High	High	High
Q8K0E8	Fibrinogen beta chain	Fgb	Fibrinogen beta chain OS=Mus musculus OX=10090 GN=Fgb PE=1 SV=1	0	470.29	72	30	209	30	481	54.7	7.08	733.94	0	1	4.33651e+08	4.54369e+08	4.31127e+08	3.01176e+09	5.00344e+08	7.40725e+08	6.4477e+08	5.58983e+08	4.75073e+08	High	High	High	High	High	High	High	High	High
F8VQJ3	Laminin subunit gamma-1	Lamc1	Laminin subunit gamma-1 OS=Mus musculus OX=10090 GN=Lamc1 PE=1 SV=1	0	466.201	37	54	236	54	1607	177.1	5.19	810.15	0	1	1.09304e+09	8.00901e+08	1.04574e+09	1.21208e+09	1.04773e+09	9.12253e+08	8.86499e+08	7.56253e+08	8.97581e+08	High	High	High	High	High	High	High	High	High
P56480	ATP synthase subunit beta, mitochondrial	Atp5f1b	ATP synthase subunit beta, mitochondrial OS=Mus musculus OX=10090 GN=Atp5f1b PE=1 SV=2	0	465.176	65	25	209	25	529	56.3	5.34	818.48	0	1	6.5499e+08	6.79296e+08	6.37059e+08	5.55301e+08	6.59565e+08	6.48524e+08	6.57881e+08	7.22818e+08	6.60239e+08	High	High	High	High	High	High	High	High	High
B7ZN52	Lmo7 protein	Lmo7	Lmo7 protein OS=Mus musculus OX=10090 GN=Lmo7 PE=2 SV=1	0	455.811	52	56	245	4	1159	130.6	6.6	869.93	59	1	1.17754e+09	9.85428e+08	1.18172e+09	1.05011e+09	1.25291e+09	9.21816e+08	1.01084e+09	8.71352e+08	9.2466e+08	High	High	High	High	High	High	High	High	High
Q8CDT3	Ras-GAP domain-containing protein (Fragment)	Iqgap1	Ras-GAP domain-containing protein (Fragment) OS=Mus musculus OX=10090 GN=Iqgap1 PE=2 SV=1	0	455.651	45	38	236	1	934	107.8	9.1	823.19	0	1	1.48928e+06	1.66122e+06	1.43331e+06	1.5476e+06	1.63565e+06	1.56124e+06	1.51654e+06	1.61973e+06	1.63592e+06	High	High	High	High	High	High	High	High	High
P01027	Complement C3	C3	Complement C3 OS=Mus musculus OX=10090 GN=C3 PE=1 SV=3	0	454.971	41	61	204	61	1663	186.4	6.73	692.26	0	1	6.59278e+08	9.59528e+08	6.74735e+08	9.32814e+08	8.02826e+08	8.95631e+08	9.26341e+08	1.35704e+09	7.45195e+08	High	High	High	High	High	High	High	High	High
M0QWP1	Agrin	Agrn	Agrin OS=Mus musculus OX=10090 GN=Agrn PE=1 SV=1	0	454.793	29	44	144	3	2034	216.5	6.15	590.12	45	1	4.39909e+08	3.61601e+08	4.21977e+08	3.82949e+08	4.46156e+08	3.75073e+08	3.7362e+08	3.57492e+08	3.79315e+08	High	High	High	High	High	High	High	High	High
Q5FWJ3	Vimentin	Vim	Vimentin OS=Mus musculus OX=10090 GN=Vim PE=1 SV=1	0	452.955	72	39	629	1	466	53.7	5.12	1813.54	71	1	2.95285e+09	3.08107e+09	2.94527e+09	3.84983e+09	2.70975e+09	4.01694e+09	3.94021e+09	3.71055e+09	3.72159e+09	High	High	High	High	High	High	High	High	High
A0A0R4J0I9	Prolow-density lipoprotein receptor-related protein 1	Lrp1	Prolow-density lipoprotein receptor-related protein 1 OS=Mus musculus OX=10090 GN=Lrp1 PE=1 SV=1	0	452.061	20	76	200	75	4545	504.4	5.36	643.3	1	1	6.88008e+08	6.02472e+08	6.91837e+08	7.95478e+08	6.12196e+08	6.84312e+08	6.63515e+08	6.62724e+08	6.50699e+08	High	High	High	High	High	High	High	High	High
Q3UMI7	Tr-type G domain-containing protein	Eef2	Tr-type G domain-containing protein OS=Mus musculus OX=10090 GN=Eef2 PE=2 SV=1	0	447.819	49	43	262	42	858	95.3	6.93	801.85	1	1	1.77527e+09	1.52986e+09	1.77368e+09	2.51235e+09	1.43152e+09	2.08455e+09	2.26381e+09	1.81208e+09	1.94976e+09	High	High	High	High	High	High	High	High	High
F6TFN2	LIM domain only 7 (Fragment)	Lmo7	LIM domain only 7 (Fragment) OS=Mus musculus OX=10090 GN=Lmo7 PE=1 SV=1	0	444.864	48	53	234	1	1189	133.9	5.99	838.39	0	1	2.12474e+07	1.55577e+07	2.02622e+07	1.59324e+07	1.91675e+07	1.42797e+07	1.5691e+07	1.46264e+07	1.47214e+07	High	High	High	High	High	High	High	High	High
O08553	Dihydropyrimidinase-related protein 2	Dpysl2	Dihydropyrimidinase-related protein 2 OS=Mus musculus OX=10090 GN=Dpysl2 PE=1 SV=2	0	440.517	69	29	278	25	572	62.2	6.38	1061.98	8	1	1.35205e+09	1.15111e+09	1.34946e+09	9.62758e+08	1.06237e+09	1.005e+09	1.08697e+09	9.8825e+08	1.01727e+09	High	High	High	High	High	High	High	High	High
Q71LX8	Heat shock protein 84b	Hsp90ab1	Heat shock protein 84b OS=Mus musculus OX=10090 GN=Hsp90ab1 PE=1 SV=1	0	438.1	49	38	308	24	724	83.2	5.03	1052.12	18	1	1.52685e+09	1.44032e+09	1.48596e+09	1.18878e+09	9.24694e+08	1.56914e+09	1.72313e+09	1.53512e+09	1.53946e+09	High	High	High	High	High	High	High	High	High
P17563	Methanethiol oxidase	Selenbp1	Methanethiol oxidase OS=Mus musculus OX=10090 GN=Selenbp1 PE=1 SV=2	0	433.286	72	27	239	27	472	52.5	6.29	916	0	1	8.63102e+08	7.89354e+08	8.70096e+08	6.33361e+08	1.01248e+09	5.39469e+08	5.40015e+08	5.38538e+08	5.6608e+08	High	High	High	High	High	High	High	High	High
Q61292	Laminin subunit beta-2	Lamb2	Laminin subunit beta-2 OS=Mus musculus OX=10090 GN=Lamb2 PE=1 SV=2	0	430.866	38	58	211	58	1799	196.5	6.67	693.39	0	1	7.07928e+08	5.65569e+08	6.92459e+08	7.31969e+08	6.40093e+08	5.86524e+08	5.94117e+08	5.03664e+08	5.76944e+08	High	High	High	High	High	High	High	High	High
Q99KI0	Aconitate hydratase, mitochondrial	Aco2	Aconitate hydratase, mitochondrial OS=Mus musculus OX=10090 GN=Aco2 PE=1 SV=1	0	429.247	52	32	209	32	780	85.4	7.93	773.74	0	1	9.95022e+08	1.24253e+09	9.38204e+08	9.11398e+08	9.04169e+08	8.55922e+08	8.1205e+08	8.80596e+08	8.82854e+08	High	High	High	High	High	High	High	High	High
P11679	Keratin, type II cytoskeletal 8	Krt8	Keratin, type II cytoskeletal 8 OS=Mus musculus OX=10090 GN=Krt8 PE=1 SV=4	0	429.058	63	32	296	23	490	54.5	5.82	899.36	9	1	7.56408e+08	7.74089e+08	7.29238e+08	1.03299e+09	1.06352e+09	9.0722e+08	9.34467e+08	8.39555e+08	9.68064e+08	High	High	High	High	High	High	High	High	High
Q9JI91	Alpha-actinin-2	Actn2	Alpha-actinin-2 OS=Mus musculus OX=10090 GN=Actn2 PE=1 SV=2	0	427.696	55	43	203	30	894	103.8	5.45	732.69	1	1	1.81883e+08	4.37399e+08	1.6717e+08	2.16901e+08	3.6219e+08	2.4447e+08	1.73221e+08	4.25262e+08	2.27086e+08	High	High	High	High	High	High	High	High	High
O70318	Band 4.1-like protein 2	Epb41l2	Band 4.1-like protein 2 OS=Mus musculus OX=10090 GN=Epb41l2 PE=1 SV=2	0	427.112	54	49	192	38	988	109.9	5.43	676.15	13	1	8.67059e+08	7.06616e+08	8.82895e+08	6.51772e+08	6.5591e+08	6.86385e+08	7.2112e+08	6.26404e+08	6.82617e+08	High	High	High	High	High	High	High	High	High
P99024	Tubulin beta-5 chain	Tubb5	Tubulin beta-5 chain OS=Mus musculus OX=10090 GN=Tubb5 PE=1 SV=1	0	425.264	73	22	325	4	444	49.6	4.89	1032.28	36	1	1.28206e+09	1.12963e+09	1.2743e+09	1.25092e+09	1.09571e+09	1.20732e+09	1.33167e+09	1.23989e+09	1.22673e+09	High	High	High	High	High	High	High	High	High
Q8VHX6	Filamin-C	Flnc	Filamin-C OS=Mus musculus OX=10090 GN=Flnc PE=1 SV=3	0	420.334	28	66	176	53	2726	290.9	5.95	580.88	0	1	2.43262e+08	3.69735e+08	2.27173e+08	2.57927e+08	3.37594e+08	2.86417e+08	2.25381e+08	3.65158e+08	2.53107e+08	High	High	High	High	High	High	High	High	High
Q3TWV0	Vimentin	Vim	Vimentin OS=Mus musculus OX=10090 GN=Vim PE=2 SV=1	0	414.47	68	37	561	1	466	53.6	5.16	1598.65	0	1	8.55281e+07	7.54524e+07	8.87213e+07	9.50299e+07	6.7399e+07	9.50824e+07	9.6237e+07	7.89585e+07	8.82213e+07	High	High	High	High	High	High	High	High	High
O55143	Sarcoplasmic/endoplasmic reticulum calcium ATPase 2	Atp2a2	Sarcoplasmic/endoplasmic reticulum calcium ATPase 2 OS=Mus musculus OX=10090 GN=Atp2a2 PE=1 SV=2	0	412.016	39	41	241	24	1044	114.8	5.34	823.12	22	1	1.23285e+09	1.2496e+09	1.10503e+09	9.04264e+08	1.03506e+09	1.01337e+09	9.46176e+08	1.12025e+09	9.9986e+08	High	High	High	High	High	High	High	High	High
Q9WTI7	Unconventional myosin-Ic	Myo1c	Unconventional myosin-Ic OS=Mus musculus OX=10090 GN=Myo1c PE=1 SV=2	0	410.766	45	45	213	45	1063	121.9	9.35	772.61	0	1	1.26453e+09	9.40204e+08	1.19069e+09	1.00336e+09	1.20239e+09	8.84874e+08	9.33387e+08	7.93912e+08	8.15839e+08	High	High	High	High	High	High	High	High	High
Q8K1X5	EH-domain containing 1 (Fragment)	Ehd1	EH-domain containing 1 (Fragment) OS=Mus musculus OX=10090 GN=Ehd1 PE=2 SV=2	0	410.44	57	29	177	21	548	61.9	6.95	677.28	11	1	7.42833e+08	6.55888e+08	7.38852e+08	5.5304e+08	7.24128e+08	5.48716e+08	5.68471e+08	4.94822e+08	5.35118e+08	High	High	High	High	High	High	High	High	High
Q3TGQ3	Uncharacterized protein	Ctnna1	Uncharacterized protein OS=Mus musculus OX=10090 GN=Ctnna1 PE=2 SV=1	0	409.076	52	43	184	32	906	100	6.23	661	13	1	1.14594e+09	1.01453e+09	1.13196e+09	8.77172e+08	9.67156e+08	9.3924e+08	9.43443e+08	9.25268e+08	9.13917e+08	High	High	High	High	High	High	High	High	High
Q9CWF2	Tubulin beta-2B chain	Tubb2b	Tubulin beta-2B chain OS=Mus musculus OX=10090 GN=Tubb2b PE=1 SV=1	0	408.468	57	20	315	4	445	49.9	4.89	994.3	2	1	2.00883e+08	1.61272e+08	1.92762e+08	2.0758e+08	1.7194e+08	2.02686e+08	2.12768e+08	1.75938e+08	1.80628e+08	High	High	High	High	High	High	High	High	High
A0A1S6GWH5	E1 ubiquitin-activating enzyme	Uba1	E1 ubiquitin-activating enzyme OS=Mus musculus OX=10090 GN=Uba1 PE=2 SV=1	0	408.116	38	35	204	35	1118	124.2	5.99	725.87	0	1	1.00158e+09	8.69881e+08	1.02997e+09	9.83697e+08	8.80117e+08	8.74256e+08	9.06498e+08	7.9472e+08	8.47989e+08	High	High	High	High	High	High	High	High	High
Q60597	2-oxoglutarate dehydrogenase complex component E1	Ogdh	2-oxoglutarate dehydrogenase complex component E1 OS=Mus musculus OX=10090 GN=Ogdh PE=1 SV=3	0	407.483	47	37	167	37	1023	116.4	6.83	593.42	0	1	6.32939e+08	6.08441e+08	5.91216e+08	5.69896e+08	5.91694e+08	5.15392e+08	5.02173e+08	5.37905e+08	5.05608e+08	High	High	High	High	High	High	High	High	High
Q5SWZ5	Myosin phosphatase Rho-interacting protein	Mprip	Myosin phosphatase Rho-interacting protein OS=Mus musculus OX=10090 GN=Mprip PE=1 SV=1	0	402.988	34	62	158	21	2269	257.1	5.59	530.37	49	1	5.13846e+08	4.3781e+08	4.99393e+08	4.09234e+08	4.37798e+08	4.12811e+08	4.28664e+08	4.1967e+08	4.16351e+08	High	High	High	High	High	High	High	High	High
A0A668KLV9	A-kinase anchor protein 12	Akap12	A-kinase anchor protein 12 OS=Mus musculus OX=10090 GN=Akap12 PE=1 SV=1	0	402.57	35	39	132	39	1604	172.5	4.48	533.41	0	1	3.26862e+08	2.79044e+08	3.19303e+08	1.96124e+08	2.03351e+08	2e+08	2.11341e+08	2.05767e+08	2.25833e+08	High	High	High	High	High	High	High	High	High
Q3TJX0	Uncharacterized protein	Lcp1	Uncharacterized protein OS=Mus musculus OX=10090 GN=Lcp1 PE=2 SV=1	0	400.541	66	32	193	28	627	70.1	5.33	671.87	6	1	6.4255e+08	5.2925e+08	6.83714e+08	7.33397e+08	5.43127e+08	8.00855e+08	7.95799e+08	6.81217e+08	7.45316e+08	High	High	High	High	High	High	High	High	High
A8DUK7	Beta-globin	Hbbt1	Beta-globin OS=Mus musculus OX=10090 GN=Hbbt1 PE=3 SV=1	0	397.316	82	14	1058	3	147	15.7	7.69	3840.11	21	1	6.27951e+09	1.58535e+10	5.85517e+09	3.23243e+09	2.4164e+10	3.4869e+09	3.59362e+09	2.87047e+09	6.18983e+09	High	High	High	High	High	High	High	High	High
A0A571BG24	LIM and calponin homology domains-containing protein 1	Limch1	LIM and calponin homology domains-containing protein 1 OS=Mus musculus OX=10090 GN=Limch1 PE=1 SV=1	0	396.004	35	43	186	43	1511	168.4	5.41	613.49	0	1	5.90155e+08	5.2348e+08	6.12992e+08	4.48277e+08	4.8387e+08	4.54511e+08	4.79473e+08	4.59226e+08	4.82311e+08	High	High	High	High	High	High	High	High	High
A2ASQ1	Agrin	Agrn	Agrin OS=Mus musculus OX=10090 GN=Agrn PE=1 SV=1	0	392.593	29	42	119	1	1950	207.4	6.32	463.48	0	1	29671	35172.1	30029.3	31198.7	35908.9	30596.5	33259.2	39333.6	41660.4	High	High	High	High	High	High	High	High	High
Q8BWT1	3-ketoacyl-CoA thiolase, mitochondrial	Acaa2	3-ketoacyl-CoA thiolase, mitochondrial OS=Mus musculus OX=10090 GN=Acaa2 PE=1 SV=3	0	391.186	81	23	111	1	397	41.8	8.09	544.72	0	1	2.42982e+06	3.09287e+06	2.25003e+06	1.90124e+06	2.15451e+06	1.87944e+06	1.69427e+06	2.28824e+06	2.38048e+06	High	High	High	High	High	High	High	High	High
Q61768	Kinesin-1 heavy chain	Kif5b	Kinesin-1 heavy chain OS=Mus musculus OX=10090 GN=Kif5b PE=1 SV=3	0	390.02	53	48	143	48	963	109.5	6.44	506.6	0	1	4.18225e+08	3.66832e+08	4.18774e+08	3.78611e+08	3.75415e+08	3.5984e+08	3.84058e+08	3.52538e+08	3.6234e+08	High	High	High	High	High	High	High	High	High
Q3UKH3	Uncharacterized protein	Acaa2	Uncharacterized protein OS=Mus musculus OX=10090 GN=Acaa2 PE=2 SV=1	0	388.667	81	23	110	1	397	41.8	8.25	540.6	35	1	3.35075e+08	3.97021e+08	3.23217e+08	2.48646e+08	2.83293e+08	2.3897e+08	2.41701e+08	2.53198e+08	2.51354e+08	High	High	High	High	High	High	High	High	High
P47738	Aldehyde dehydrogenase, mitochondrial	Aldh2	Aldehyde dehydrogenase, mitochondrial OS=Mus musculus OX=10090 GN=Aldh2 PE=1 SV=1	0	388.11	52	23	226	1	519	56.5	7.62	917.05	30	1	1.8109e+09	1.43314e+09	1.7709e+09	1.14182e+09	1.57144e+09	1.00703e+09	1.0225e+09	8.92286e+08	9.79206e+08	High	High	High	High	High	High	High	High	High
O35945	Aldehyde dehydrogenase, cytosolic 1	Aldh1a7	Aldehyde dehydrogenase, cytosolic 1 OS=Mus musculus OX=10090 GN=Aldh1a7 PE=1 SV=1	0	385.08	55	26	181	12	501	54.6	7.71	717.37	0	1	1.21006e+08	1.11302e+08	1.2316e+08	9.37774e+07	1.03718e+08	1.02336e+08	1.00445e+08	8.9779e+07	1.03135e+08	High	High	High	High	High	High	High	High	High
B1AR69	Myosin, heavy polypeptide 13, skeletal muscle	Myh13	Myosin, heavy polypeptide 13, skeletal muscle OS=Mus musculus OX=10090 GN=Myh13 PE=1 SV=1	0	381.705	18	41	250	1	1938	223.4	5.57	825.34	0	1	1.89878e+06	1.91317e+06	1.83019e+06	1.65804e+06	1.95597e+06	1.69187e+06	1.74332e+06	1.80967e+06	1.59404e+06	High	High	High	High	High	High	High	High	High
P63038	60 kDa heat shock protein, mitochondrial	Hspd1	60 kDa heat shock protein, mitochondrial OS=Mus musculus OX=10090 GN=Hspd1 PE=1 SV=1	0	378.475	67	30	125	30	573	60.9	6.18	440.33	0	1	6.19499e+08	6.16493e+08	5.98179e+08	5.27836e+08	5.19315e+08	5.52661e+08	5.53445e+08	4.88637e+08	5.12968e+08	High	High	High	High	High	High	High	High	High
Q8BH64	EH domain-containing protein 2	Ehd2	EH domain-containing protein 2 OS=Mus musculus OX=10090 GN=Ehd2 PE=1 SV=1	0	373.765	70	32	162	30	543	61.1	6.51	614.18	2	1	1.27247e+09	1.06587e+09	1.24971e+09	8.33497e+08	1.22453e+09	8.3782e+08	9.34775e+08	8.01252e+08	8.19231e+08	High	High	High	High	High	High	High	High	High
F8WIT2	Annexin	Anxa6	Annexin OS=Mus musculus OX=10090 GN=Anxa6 PE=1 SV=1	0	372.711	63	43	232	4	667	75.2	5.55	757.02	48	1	1.38364e+09	1.2619e+09	1.39875e+09	1.12059e+09	1.18871e+09	1.24752e+09	1.31004e+09	1.15796e+09	1.24068e+09	High	High	High	High	High	High	High	High	High
A2API8	Paralemmin A kinase anchor protein	Pakap	Paralemmin A kinase anchor protein OS=Mus musculus OX=10090 GN=Pakap PE=1 SV=1	0	369.175	41	33	141	3	921	101.5	5.2	497.11	38	1	9.81423e+08	9.40735e+08	9.62702e+08	7.02109e+08	1.18969e+09	6.19313e+08	7.44864e+08	6.00734e+08	6.84969e+08	High	High	High	High	High	High	High	High	High
Q9DCV7	Keratin, type II cytoskeletal 7	Krt7	Keratin, type II cytoskeletal 7 OS=Mus musculus OX=10090 GN=Krt7 PE=1 SV=1	0	369.007	64	31	238	26	457	50.7	5.87	755.04	3	1	6.39716e+08	5.97801e+08	6.17141e+08	1.25338e+09	1.06521e+09	9.71474e+08	1.1437e+09	8.93973e+08	9.68341e+08	High	High	High	High	High	High	High	High	High
A6ZI44	Fructose-bisphosphate aldolase	Aldoa	Fructose-bisphosphate aldolase OS=Mus musculus OX=10090 GN=Aldoa PE=1 SV=1	0	368.243	55	21	223	15	418	45.1	7.91	949.48	9	1	8.44324e+08	1.22468e+09	8.24688e+08	9.5137e+08	1.18866e+09	1.00822e+09	9.49603e+08	1.17259e+09	9.00163e+08	High	High	High	High	High	High	High	High	High
Q3TIJ9	Uncharacterized protein	Actb	Uncharacterized protein OS=Mus musculus OX=10090 GN=Actb PE=2 SV=1	0	366.782	65	21	820	1	375	41.6	5.71	2488.38	4	1	6.89674e+08	5.88187e+08	6.89902e+08	5.62499e+08	6.16047e+08	6.02237e+08	6.67564e+08	5.8788e+08	6.1547e+08	High	High	High	High	High	High	High	High	High
P17182	Alpha-enolase	Eno1	Alpha-enolase OS=Mus musculus OX=10090 GN=Eno1 PE=1 SV=3	0	365.194	64	21	170	9	434	47.1	6.8	697.52	21	1	5.83884e+08	6.55311e+08	6.25296e+08	8.14998e+08	6.90249e+08	7.51908e+08	7.95898e+08	7.38271e+08	7.15611e+08	High	High	High	High	High	High	High	High	High
P58871	182 kDa tankyrase-1-binding protein	Tnks1bp1	182 kDa tankyrase-1-binding protein OS=Mus musculus OX=10090 GN=Tnks1bp1 PE=1 SV=2	0	363.339	36	45	119	45	1720	181.7	4.88	427.96	0	1	2.65614e+08	2.47235e+08	2.76556e+08	2.61222e+08	2.42192e+08	2.56325e+08	2.64744e+08	2.58574e+08	2.62105e+08	High	High	High	High	High	High	High	High	High
Q8CAQ8	MICOS complex subunit Mic60	Immt	MICOS complex subunit Mic60 OS=Mus musculus OX=10090 GN=Immt PE=1 SV=1	0	362.782	61	42	135	4	757	83.8	6.61	503.73	47	1	5.95628e+08	6.08552e+08	5.92277e+08	4.62644e+08	5.33003e+08	4.87668e+08	4.86528e+08	4.67509e+08	4.71559e+08	High	High	High	High	High	High	High	High	High
A0A0A0MQA5	Tubulin alpha chain (Fragment)	Tuba4a	Tubulin alpha chain (Fragment) OS=Mus musculus OX=10090 GN=Tuba4a PE=1 SV=1	0	361.658	52	19	198	6	477	52.9	5.19	701.69	24	1	1.19761e+09	1.0477e+09	1.19849e+09	1.16191e+09	1.06161e+09	1.16036e+09	1.23298e+09	1.13575e+09	1.16076e+09	High	High	High	High	High	High	High	High	High
Q3TIZ0	Tubulin alpha chain	Tuba1c	Tubulin alpha chain OS=Mus musculus OX=10090 GN=Tuba1c PE=2 SV=1	0	361.268	55	19	286	5	449	49.9	5.1	1013.3	2	1	6.75092e+08	5.47848e+08	6.46014e+08	6.84004e+08	5.46116e+08	6.39811e+08	7.04777e+08	5.58096e+08	6.43124e+08	High	High	High	High	High	High	High	High	High
Q8VDN2	Sodium/potassium-transporting ATPase subunit alpha-1	Atp1a1	Sodium/potassium-transporting ATPase subunit alpha-1 OS=Mus musculus OX=10090 GN=Atp1a1 PE=1 SV=1	0	360.191	41	39	169	25	1023	112.9	5.45	590.34	20	1	9.10379e+08	7.92087e+08	8.84344e+08	9.80164e+08	9.79392e+08	8.7698e+08	8.7914e+08	7.97465e+08	8.33469e+08	High	High	High	High	High	High	High	High	High
Q3U6I3	Aldedh domain-containing protein	Aldh2	Aldedh domain-containing protein OS=Mus musculus OX=10090 GN=Aldh2 PE=2 SV=1	0	359.218	52	23	203	1	519	56.5	7.62	771.96	0	1	2.45483e+06	2.0312e+06	2.25524e+06	2.29597e+06	2.48558e+06	1.98831e+06	2.36969e+06	2.05927e+06	2.13457e+06	High	High	High	High	High	High	High	High	High
Q3UGY4	Spectrin beta chain	Sptb	Spectrin beta chain OS=Mus musculus OX=10090 GN=Sptb PE=2 SV=1	0	357.599	30	57	123	53	2329	267.9	5.48	392.71	0	1	1.65206e+08	2.38918e+08	1.6554e+08	1.47638e+08	2.95127e+08	1.30479e+08	1.2906e+08	1.22403e+08	1.47641e+08	High	High	High	High	High	High	High	High	High
Q9D6F9	Tubulin beta-4A chain	Tubb4a	Tubulin beta-4A chain OS=Mus musculus OX=10090 GN=Tubb4a PE=1 SV=3	0	357.349	69	21	268	5	444	49.6	4.88	829.05	6	1	1.89028e+08	1.74868e+08	1.78595e+08	1.67968e+08	1.78357e+08	1.63574e+08	1.80385e+08	1.7205e+08	1.80021e+08	High	High	High	High	High	High	High	High	High
Q7M739	Nucleoprotein TPR	Tpr	Nucleoprotein TPR OS=Mus musculus OX=10090 GN=Tpr PE=1 SV=1	0	356.896	32	73	141	73	2357	266.8	5.01	439.86	0	1	3.0808e+08	2.76424e+08	3.13399e+08	3.26286e+08	3.17375e+08	3.14575e+08	3.1217e+08	2.97071e+08	3.16368e+08	High	High	High	High	High	High	High	High	High
P21981	Protein-glutamine gamma-glutamyltransferase 2	Tgm2	Protein-glutamine gamma-glutamyltransferase 2 OS=Mus musculus OX=10090 GN=Tgm2 PE=1 SV=4	0	356.693	48	29	215	29	686	77	5.1	738.51	0	1	1.05049e+09	9.54396e+08	1.07271e+09	1.29219e+09	1.03977e+09	1.04109e+09	1.09108e+09	9.41868e+08	1.00332e+09	High	High	High	High	High	High	High	High	High
P08032	Spectrin alpha chain, erythrocytic 1	Spta1	Spectrin alpha chain, erythrocytic 1 OS=Mus musculus OX=10090 GN=Spta1 PE=1 SV=3	0	351.803	28	57	118	56	2415	279.7	5.03	393.44	0	1	2.17615e+08	3.03189e+08	2.14426e+08	2.20946e+08	4.30738e+08	1.81051e+08	1.83156e+08	1.83651e+08	2.1078e+08	High	High	High	High	High	High	High	High	High
Q61789	Laminin subunit alpha-3	Lama3	Laminin subunit alpha-3 OS=Mus musculus OX=10090 GN=Lama3 PE=1 SV=4	0	351.635	20	64	153	31	3330	366	6.65	512.46	38	1	6.52155e+08	5.37723e+08	6.47792e+08	6.48308e+08	5.69782e+08	5.71329e+08	5.77258e+08	5.70492e+08	5.89287e+08	High	High	High	High	High	High	High	High	High
Q6ZWQ0	Nesprin-2	Syne2	Nesprin-2 OS=Mus musculus OX=10090 GN=Syne2 PE=1 SV=2	0	350.861	14	82	117	81	6874	782.2	5.33	361.06	1	1	1.81848e+08	1.54283e+08	1.78636e+08	1.63188e+08	1.49205e+08	1.60251e+08	1.58458e+08	1.54054e+08	1.63431e+08	High	High	High	High	High	High	High	High	High
Q61838	Pregnancy zone protein	Pzp	Pregnancy zone protein OS=Mus musculus OX=10090 GN=Pzp PE=1 SV=3	0	350.634	29	32	104	32	1495	165.7	6.68	400.49	0	1	4.38352e+08	8.14217e+08	4.53601e+08	3.98569e+08	4.88146e+08	4.76084e+08	5.04727e+08	7.96975e+08	5.09594e+08	High	High	High	High	High	High	High	High	High
P07901	Heat shock protein HSP 90-alpha	Hsp90aa1	Heat shock protein HSP 90-alpha OS=Mus musculus OX=10090 GN=Hsp90aa1 PE=1 SV=4	0	350.112	41	31	234	16	733	84.7	5.01	768.68	4	1	3.90049e+08	3.64193e+08	3.89395e+08	3.36439e+08	3.04444e+08	3.95482e+08	4.20532e+08	3.74148e+08	4.04698e+08	High	High	High	High	High	High	High	High	High
B2MWM9	Calreticulin	Calr	Calreticulin OS=Mus musculus OX=10090 GN=Calr PE=1 SV=1	0	348.749	60	26	164	26	416	48	4.49	640.3	0	1	7.89269e+08	7.9202e+08	7.84876e+08	7.78175e+08	6.36277e+08	1.04276e+09	1.04745e+09	8.99008e+08	9.52744e+08	High	High	High	High	High	High	High	High	High
Q99JX6	Annexin	Anxa6	Annexin OS=Mus musculus OX=10090 GN=Anxa6 PE=2 SV=1	0	347.929	60	40	213	1	667	75.2	5.5	690.08	0	1	819458	903373	725766	896032	879925	836292	711726	686841	824282	High	High	High	High	High	High	High	High	High
A0A1C7CYV0	Plastin-3 (Fragment)	Pls3	Plastin-3 (Fragment) OS=Mus musculus OX=10090 GN=Pls3 PE=1 SV=1	0	346.202	53	30	155	24	629	70.6	5.62	512.22	2	1	4.55661e+08	4.32394e+08	4.72777e+08	4.94161e+08	4.96209e+08	4.72055e+08	5.02045e+08	4.49564e+08	4.60284e+08	High	High	High	High	High	High	High	High	High
B9EIU1	Glutamyl-prolyl-tRNA synthetase	Eprs	Glutamyl-prolyl-tRNA synthetase OS=Mus musculus OX=10090 GN=Eprs PE=2 SV=1	0	345.869	33	43	123	42	1512	169.9	7.59	456.49	1	1	3.8063e+08	3.38566e+08	3.80815e+08	4.4391e+08	3.10771e+08	3.90511e+08	3.94953e+08	3.58431e+08	3.68338e+08	High	High	High	High	High	High	High	High	High
A8DUP7	Beta-globin	Hbbt1	Beta-globin OS=Mus musculus OX=10090 GN=Hbbt1 PE=3 SV=1	0	340.805	76	12	706	1	147	15.8	7.65	2599.89	0	1	6.00078e+06	4.16919e+06	4.6288e+06	5.62362e+06	4.71609e+06	4.69305e+06	4.53861e+06	4.89767e+06	5.28701e+06	High	High	High	High	High	High	High	High	High
P97434	Myosin phosphatase Rho-interacting protein	Mprip	Myosin phosphatase Rho-interacting protein OS=Mus musculus OX=10090 GN=Mprip PE=1 SV=2	0	336.962	53	45	136	4	1024	116.3	6.21	480.84	0	1	3.04964e+07	2.22087e+07	2.8804e+07	2.36503e+07	2.4306e+07	2.25534e+07	2.37627e+07	2.25106e+07	2.44076e+07	High	High	High	High	High	High	High	High	High
Q3TLE2	PH domain-containing protein	Fermt2	PH domain-containing protein OS=Mus musculus OX=10090 GN=Fermt2 PE=1 SV=1	0	335.61	50	31	131	31	680	77.8	6.7	482.02	0	1	7.66741e+08	5.76018e+08	7.42578e+08	5.73577e+08	6.60021e+08	5.37616e+08	5.50926e+08	4.86081e+08	5.30152e+08	High	High	High	High	High	High	High	High	High
Q3V2C6	IF rod domain-containing protein	Des	IF rod domain-containing protein OS=Mus musculus OX=10090 GN=Des PE=2 SV=1	0	335.124	68	32	334	27	469	53.5	5.27	960.15	0	1	7.56153e+08	8.02633e+08	6.63501e+08	8.82788e+08	6.26019e+08	9.14185e+08	8.05049e+08	8.94566e+08	8.43277e+08	High	High	High	High	High	High	High	High	High
P27773	Protein disulfide-isomerase A3	Pdia3	Protein disulfide-isomerase A3 OS=Mus musculus OX=10090 GN=Pdia3 PE=1 SV=2	0	334.674	55	29	219	29	505	56.6	6.21	778.83	0	1	1.42154e+09	1.21896e+09	1.39689e+09	1.48854e+09	1.09854e+09	1.70348e+09	1.82832e+09	1.47224e+09	1.58502e+09	High	High	High	High	High	High	High	High	High
Q00519	Xanthine dehydrogenase/oxidase	Xdh	Xanthine dehydrogenase/oxidase OS=Mus musculus OX=10090 GN=Xdh PE=1 SV=5	0	334.551	31	34	143	33	1335	146.5	7.56	471.94	2	1	6.3742e+08	5.40437e+08	6.49962e+08	6.45528e+08	6.90767e+08	5.43239e+08	5.36401e+08	4.68675e+08	4.93149e+08	High	High	High	High	High	High	High	High	High
Q8C9L6	Uncharacterized protein	Pakap	Uncharacterized protein OS=Mus musculus OX=10090 GN=Pakap PE=2 SV=1	0	334.426	42	31	138	1	795	87.1	5.19	477.21	0	1	9.13481e+06	6.82498e+06	9.8651e+06	5.81035e+06	6.51584e+06	5.46987e+06	6.46882e+06	5.40164e+06	6.04988e+06	High	High	High	High	High	High	High	High	High
A0A1L1SQ51	Talin-2	Tln2	Talin-2 OS=Mus musculus OX=10090 GN=Tln2 PE=1 SV=1	0	334.296	25	59	140	41	2544	271.8	5.57	432.36	1	1	3.05327e+08	2.87999e+08	3.03453e+08	2.93704e+08	2.77704e+08	2.95157e+08	2.88171e+08	2.88479e+08	2.90159e+08	High	High	High	High	High	High	High	High	High
Q8QZT1	Acetyl-CoA acetyltransferase, mitochondrial	Acat1	Acetyl-CoA acetyltransferase, mitochondrial OS=Mus musculus OX=10090 GN=Acat1 PE=1 SV=1	0	332.214	52	18	111	18	424	44.8	8.51	497.31	0	1	5.55529e+08	5.54538e+08	5.3915e+08	3.79832e+08	4.26442e+08	4.15845e+08	4.03166e+08	3.91862e+08	3.96051e+08	High	High	High	High	High	High	High	High	High
Q9EQK5	Major vault protein	Mvp	Major vault protein OS=Mus musculus OX=10090 GN=Mvp PE=1 SV=4	0	330.686	56	37	153	37	861	95.9	5.59	543.02	0	1	4.24193e+08	3.5597e+08	3.97734e+08	4.31245e+08	3.79765e+08	4.02775e+08	4.23188e+08	3.67661e+08	3.84253e+08	High	High	High	High	High	High	High	High	High
P19001	Keratin, type I cytoskeletal 19	Krt19	Keratin, type I cytoskeletal 19 OS=Mus musculus OX=10090 GN=Krt19 PE=1 SV=1	0	325.257	81	33	273	24	403	44.5	5.39	879.34	15	1	1.14733e+09	1.51811e+09	1.10098e+09	1.69306e+09	1.83419e+09	1.58146e+09	1.62324e+09	1.65303e+09	1.64055e+09	High	High	High	High	High	High	High	High	High
E9PVA8	eIF-2-alpha kinase activator GCN1	Gcn1	eIF-2-alpha kinase activator GCN1 OS=Mus musculus OX=10090 GN=Gcn1 PE=1 SV=1	0	321.91	25	56	125	56	2671	292.8	7.36	428.22	0	1	2.97339e+08	2.51345e+08	3.01015e+08	2.98922e+08	2.44208e+08	2.77707e+08	2.91608e+08	2.66546e+08	2.76769e+08	High	High	High	High	High	High	High	High	High
Q8K144	Polypyrimidine tract-binding protein 1	Ptbp1	Polypyrimidine tract-binding protein 1 OS=Mus musculus OX=10090 GN=Ptbp1 PE=2 SV=1	0	320.37	41	15	69	12	555	59.3	9.16	337.86	5	1	1.63978e+08	1.45722e+08	1.74595e+08	1.83643e+08	1.67305e+08	1.77227e+08	1.73776e+08	1.52334e+08	1.65955e+08	High	High	High	High	High	High	High	High	High
A0A0A0MQF6	Glyceraldehyde-3-phosphate dehydrogenase	Gapdh	Glyceraldehyde-3-phosphate dehydrogenase OS=Mus musculus OX=10090 GN=Gapdh PE=1 SV=1	0	319.631	58	19	277	19	359	38.6	8.97	997.67	0	1	2.27118e+09	2.81813e+09	2.31677e+09	2.88762e+09	2.69867e+09	2.82031e+09	2.86148e+09	2.85683e+09	2.62414e+09	High	High	High	High	High	High	High	High	High
Q1MWP9	EH-domain containing 4 (Fragment)	Ehd4	EH-domain containing 4 (Fragment) OS=Mus musculus OX=10090 GN=Ehd4 PE=2 SV=1	0	319.401	61	27	194	23	544	61.8	6.76	674.53	4	1	1.12972e+09	9.01094e+08	1.06777e+09	6.38913e+08	8.96676e+08	6.5008e+08	6.81505e+08	6.13287e+08	6.37279e+08	High	High	High	High	High	High	High	High	High
P10126	Elongation factor 1-alpha 1	Eef1a1	Elongation factor 1-alpha 1 OS=Mus musculus OX=10090 GN=Eef1a1 PE=1 SV=3	0	319.055	51	19	212	11	462	50.1	9.01	769.1	12	1	2.0023e+09	1.90213e+09	2.02002e+09	2.39399e+09	1.64002e+09	2.24297e+09	2.51053e+09	2.04468e+09	2.06731e+09	High	High	High	High	High	High	High	High	High
Q3V117	ATP-citrate synthase	Acly	ATP-citrate synthase OS=Mus musculus OX=10090 GN=Acly PE=1 SV=1	0	316.964	42	42	137	42	1101	120.7	7.44	464.78	0	1	7.77546e+08	7.51428e+08	7.35818e+08	4.75822e+08	4.81871e+08	5.85916e+08	5.65102e+08	6.29196e+08	5.92969e+08	High	High	High	High	High	High	High	High	High
E9QN70	Laminin subunit beta-1	Lamb1	Laminin subunit beta-1 OS=Mus musculus OX=10090 GN=Lamb1 PE=1 SV=1	0	316.606	28	48	153	48	1834	202.3	5.01	519.03	0	1	5.92355e+08	4.72117e+08	5.69483e+08	7.02998e+08	5.78268e+08	5.41033e+08	5.42864e+08	4.97955e+08	5.36745e+08	High	High	High	High	High	High	High	High	High
P26043	Radixin	Rdx	Radixin OS=Mus musculus OX=10090 GN=Rdx PE=1 SV=3	0	315.008	45	33	235	19	583	68.5	6.2	734.32	1	1	6.91175e+08	6.21181e+08	6.91155e+08	4.96857e+08	5.91585e+08	5.86396e+08	5.85845e+08	5.41289e+08	5.43584e+08	High	High	High	High	High	High	High	High	High
P10493	Nidogen-1	Nid1	Nidogen-1 OS=Mus musculus OX=10090 GN=Nid1 PE=1 SV=2	0	313.658	33	35	172	34	1245	136.5	5.44	530.02	1	1	7.27957e+08	6.4214e+08	7.25506e+08	7.19439e+08	8.44365e+08	6.69583e+08	6.77291e+08	6.14497e+08	6.62449e+08	High	High	High	High	High	High	High	High	High
Q8BMS1	Trifunctional enzyme subunit alpha, mitochondrial	Hadha	Trifunctional enzyme subunit alpha, mitochondrial OS=Mus musculus OX=10090 GN=Hadha PE=1 SV=1	0	313.286	47	29	141	29	763	82.6	9.14	497.58	0	1	7.35605e+08	8.18872e+08	7.02344e+08	6.76333e+08	6.87694e+08	6.87842e+08	6.69389e+08	6.98292e+08	6.47036e+08	High	High	High	High	High	High	High	High	High
E9PZD8	Ceruloplasmin	Cp	Ceruloplasmin OS=Mus musculus OX=10090 GN=Cp PE=1 SV=1	0	312.965	33	31	113	1	1086	124.1	5.88	428.91	0	1	545404	567261	558962	664375	746636	663111	836218	1.0758e+06	713342	High	High	High	High	High	High	High	High	High
E9Q852	Afadin	Afdn	Afadin OS=Mus musculus OX=10090 GN=Afdn PE=1 SV=2	0	311.898	31	46	102	1	1805	204.4	6.24	352.25	0	1	8.63757e+06	7.30788e+06	8.76361e+06	4.76852e+06	5.76233e+06	4.47264e+06	4.75621e+06	4.84474e+06	4.77972e+06	High	High	High	High	High	High	High	High	High
E9PWE8	Dihydropyrimidinase-related protein 3	Dpysl3	Dihydropyrimidinase-related protein 3 OS=Mus musculus OX=10090 GN=Dpysl3 PE=1 SV=1	0	309.958	50	26	127	22	683	73.8	6.46	472.76	0	1	2.66176e+08	2.59084e+08	2.5635e+08	2.85757e+08	2.63611e+08	3.05077e+08	3.02873e+08	3.66649e+08	2.88547e+08	High	High	High	High	High	High	High	High	High
P14733	Lamin-B1	Lmnb1	Lamin-B1 OS=Mus musculus OX=10090 GN=Lmnb1 PE=1 SV=3	0	308.603	59	38	170	32	588	66.7	5.16	539.08	4	1	8.40339e+08	7.45881e+08	8.76529e+08	6.50053e+08	8.924e+08	7.67411e+08	7.29076e+08	6.63974e+08	7.53502e+08	High	High	High	High	High	High	High	High	High
Q03265	ATP synthase subunit alpha, mitochondrial	Atp5f1a	ATP synthase subunit alpha, mitochondrial OS=Mus musculus OX=10090 GN=Atp5f1a PE=1 SV=1	0	308.504	55	27	219	22	553	59.7	9.19	675.29	5	1	1.59362e+09	1.6501e+09	1.5566e+09	1.84695e+09	1.58177e+09	1.61395e+09	1.5841e+09	1.61686e+09	1.56364e+09	High	High	High	High	High	High	High	High	High
G3X8Q5	Ceruloplasmin	Cp	Ceruloplasmin OS=Mus musculus OX=10090 GN=Cp PE=1 SV=1	0	308.191	32	31	113	1	1085	124.1	5.88	427.45	36	1	4.01785e+08	4.16635e+08	4.17126e+08	4.3506e+08	5.22429e+08	4.57592e+08	4.61876e+08	5.94704e+08	4.1139e+08	High	High	High	High	High	High	High	High	High
Q91V38	Heat shock protein 90, beta (Grp94), member 1	Hsp90b1	Heat shock protein 90, beta (Grp94), member 1 OS=Mus musculus OX=10090 GN=Hsp90b1 PE=2 SV=1	0	308.011	49	38	257	36	802	92.4	4.82	802.82	3	1	1.14221e+09	1.04079e+09	1.15141e+09	1.25282e+09	7.97297e+08	1.49656e+09	1.48477e+09	1.28289e+09	1.37884e+09	High	High	High	High	High	High	High	High	High
D3YUW7	Cingulin	Cgn	Cingulin OS=Mus musculus OX=10090 GN=Cgn PE=1 SV=2	0	305.946	42	51	153	1	1183	135.5	5.86	474.49	0	1	998367	715527	717690	759997	873977	704776	761495	748876	814782	High	High	High	High	High	High	High	High	High
Q5SWR1	AP complex subunit beta	Ap2b1	AP complex subunit beta OS=Mus musculus OX=10090 GN=Ap2b1 PE=2 SV=1	0	305.887	39	30	107	17	951	105.7	5.34	420.9	0	1	2.00103e+08	1.80994e+08	1.94624e+08	1.71796e+08	1.98169e+08	1.7435e+08	1.73226e+08	1.49355e+08	1.66394e+08	High	High	High	High	High	High	High	High	High
P97927	Laminin subunit alpha-4	Lama4	Laminin subunit alpha-4 OS=Mus musculus OX=10090 GN=Lama4 PE=1 SV=2	0	304.638	24	39	123	39	1816	201.7	6.21	446.09	0	1	5.12225e+08	3.91122e+08	4.96631e+08	4.83432e+08	4.98693e+08	4.21757e+08	4.27896e+08	3.6775e+08	4.19781e+08	High	High	High	High	High	High	High	High	High
Q6P5H2	Nestin	Nes	Nestin OS=Mus musculus OX=10090 GN=Nes PE=1 SV=1	0	304.625	34	52	144	52	1864	207	4.34	455.43	0	1	2.57147e+08	2.70302e+08	2.43499e+08	2.53844e+08	2.43206e+08	2.80306e+08	2.88149e+08	2.75375e+08	2.99814e+08	High	High	High	High	High	High	High	High	High
E9QMC1	Cingulin	Cgn	Cingulin OS=Mus musculus OX=10090 GN=Cgn PE=1 SV=2	0	303.99	43	52	154	2	1191	136.3	5.91	478.32	53	1	4.31285e+08	3.51886e+08	4.05445e+08	4.05702e+08	4.48119e+08	3.62788e+08	3.96038e+08	3.60165e+08	3.77083e+08	High	High	High	High	High	High	High	High	High
E9Q9C3	Afadin	Afdn	Afadin OS=Mus musculus OX=10090 GN=Afdn PE=1 SV=1	0	303.238	30	46	100	1	1827	207.2	6.23	344.8	48	1	2.75839e+08	2.29883e+08	2.69243e+08	2.22334e+08	2.38054e+08	2.19216e+08	2.14437e+08	2.08949e+08	2.15651e+08	High	High	High	High	High	High	High	High	High
P40142	Transketolase	Tkt	Transketolase OS=Mus musculus OX=10090 GN=Tkt PE=1 SV=1	0	303.211	48	27	131	27	623	67.6	7.5	483.34	0	1	1.57646e+09	1.37687e+09	1.59656e+09	1.72427e+09	1.57678e+09	1.48309e+09	1.45432e+09	1.2417e+09	1.40448e+09	High	High	High	High	High	High	High	High	High
Q60847	Collagen alpha-1(XII) chain	Col12a1	Collagen alpha-1(XII) chain OS=Mus musculus OX=10090 GN=Col12a1 PE=2 SV=3	0	303.145	18	46	101	46	3120	340	5.64	355.65	0	1	2.24512e+08	2.22959e+08	2.17733e+08	3.77034e+08	2.3862e+08	3.15833e+08	2.84087e+08	2.8036e+08	2.53119e+08	High	High	High	High	High	High	High	High	High
Q3THB3	Uncharacterized protein	Hnrnpm	Uncharacterized protein OS=Mus musculus OX=10090 GN=Hnrnpm PE=1 SV=1	0	302.745	62	40	154	39	690	73.7	8.75	461.93	1	1	1.00417e+09	9.90244e+08	1.02783e+09	1.02436e+09	9.69995e+08	1.05144e+09	1.05242e+09	1.05323e+09	1.03776e+09	High	High	High	High	High	High	High	High	High
Q542P5	Uncharacterized protein	Cbr2	Uncharacterized protein OS=Mus musculus OX=10090 GN=Cbr2 PE=1 SV=1	0	301.125	78	17	473	16	244	25.9	9.01	1382.65	1	1	6.28134e+09	6.28865e+09	6.05867e+09	2.58011e+09	4.22515e+09	2.40322e+09	2.4563e+09	2.2734e+09	2.56536e+09	High	High	High	High	High	High	High	High	High
Q3UPA3	Rab GDP dissociation inhibitor (Fragment)	Gdi2	Rab GDP dissociation inhibitor (Fragment) OS=Mus musculus OX=10090 GN=Gdi2 PE=2 SV=1	0	297.67	57	25	136	20	512	57.7	7.94	473.58	6	1	4.90252e+08	4.59127e+08	4.96575e+08	5.08938e+08	5.19834e+08	5.06261e+08	5.19817e+08	4.75212e+08	4.80217e+08	High	High	High	High	High	High	High	High	High
Q60932	Voltage-dependent anion-selective channel protein 1	Vdac1	Voltage-dependent anion-selective channel protein 1 OS=Mus musculus OX=10090 GN=Vdac1 PE=1 SV=3	0	297.634	52	13	81	12	296	32.3	8.43	336.92	1	1	6.23981e+08	5.71649e+08	6.13698e+08	5.24074e+08	5.76849e+08	5.67342e+08	5.62954e+08	5.23002e+08	5.24951e+08	High	High	High	High	High	High	High	High	High
Q5SVG5	AP complex subunit beta	Ap1b1	AP complex subunit beta OS=Mus musculus OX=10090 GN=Ap1b1 PE=1 SV=1	0	296.971	43	31	96	18	916	101.1	5.22	342.64	16	1	6.85724e+08	5.56746e+08	7.20144e+08	5.36368e+08	5.96429e+08	4.98669e+08	5.23394e+08	4.53412e+08	5.11574e+08	High	High	High	High	High	High	High	High	High
Q922J3	CAP-Gly domain-containing linker protein 1	Clip1	CAP-Gly domain-containing linker protein 1 OS=Mus musculus OX=10090 GN=Clip1 PE=1 SV=1	0	296.278	41	55	103	49	1391	155.7	5.24	325.29	6	1	3.06145e+08	3.15482e+08	3.18e+08	2.76174e+08	3.11449e+08	2.76589e+08	2.9141e+08	2.78615e+08	2.79295e+08	High	High	High	High	High	High	High	High	High
Q62009	Periostin	Postn	Periostin OS=Mus musculus OX=10090 GN=Postn PE=1 SV=2	0	295.95	38	24	130	24	838	93.1	7.53	491.79	0	1	3.11242e+08	3.30436e+08	3.59464e+08	4.2863e+08	3.06117e+08	3.51755e+08	3.57288e+08	3.25934e+08	3.25658e+08	High	High	High	High	High	High	High	High	High
E9Q586	Dynactin subunit 1	Dctn1	Dynactin subunit 1 OS=Mus musculus OX=10090 GN=Dctn1 PE=1 SV=1	0	294.698	35	37	117	2	1239	136.8	5.45	422.21	38	1	3.60543e+08	3.24113e+08	3.5749e+08	3.31434e+08	3.22748e+08	3.18371e+08	3.3252e+08	3.14813e+08	3.09755e+08	High	High	High	High	High	High	High	High	High
Q8VCQ8	Caldesmon 1	Cald1	Caldesmon 1 OS=Mus musculus OX=10090 GN=Cald1 PE=1 SV=1	0	293.653	51	33	169	26	530	60.4	7.37	560.57	10	1	7.11319e+08	6.5717e+08	6.80481e+08	7.32849e+08	6.18686e+08	7.73951e+08	8.29718e+08	7.43317e+08	7.05229e+08	High	High	High	High	High	High	High	High	High
Q3U7N2	MICOS complex subunit MIC60	Immt	MICOS complex subunit MIC60 OS=Mus musculus OX=10090 GN=Immt PE=2 SV=1	0	292.109	56	38	114	2	741	82.5	6.79	423.43	0	1	4.76118e+06	4.62933e+06	4.67636e+06	3.82908e+06	4.16575e+06	4.50338e+06	4.18508e+06	4.31354e+06	4.43433e+06	High	High	High	High	High	High	High	High	High
A2AN08	E3 ubiquitin-protein ligase UBR4	Ubr4	E3 ubiquitin-protein ligase UBR4 OS=Mus musculus OX=10090 GN=Ubr4 PE=1 SV=1	0	291.453	13	56	105	56	5180	571.9	6.06	347.3	0	1	2.50901e+08	2.18348e+08	2.50725e+08	2.69515e+08	2.43261e+08	2.29334e+08	2.37951e+08	2.25542e+08	2.27982e+08	High	High	High	High	High	High	High	High	High
G5E924	Heterogeneous nuclear ribonucleoprotein L (Fragment)	Hnrnpl	Heterogeneous nuclear ribonucleoprotein L (Fragment) OS=Mus musculus OX=10090 GN=Hnrnpl PE=1 SV=1	0	290.366	43	21	101	21	615	66.9	8.18	394.09	0	1	3.71821e+08	3.13943e+08	3.73496e+08	3.64932e+08	3.61646e+08	3.40289e+08	3.7245e+08	3.21641e+08	3.51991e+08	High	High	High	High	High	High	High	High	High
Q4KML7	Ezrin	Ezr	Ezrin OS=Mus musculus OX=10090 GN=Ezr PE=1 SV=1	0	288.323	49	36	228	24	586	69.4	6.1	720.79	1	1	8.81299e+08	7.73059e+08	8.69888e+08	7.21689e+08	9.35549e+08	7.78352e+08	8.19727e+08	6.96354e+08	7.51606e+08	High	High	High	High	High	High	High	High	High
P08730	Keratin, type I cytoskeletal 13	Krt13	Keratin, type I cytoskeletal 13 OS=Mus musculus OX=10090 GN=Krt13 PE=1 SV=2	0	287.558	70	28	247	16	437	47.7	4.86	726.38	12	1	2.73972e+08	2.18309e+09	2.42754e+08	2.73108e+08	1.08393e+09	7.86622e+08	2.70166e+08	1.62749e+09	6.97031e+08	High	High	High	High	High	High	High	High	High
Q60675	Laminin subunit alpha-2	Lama2	Laminin subunit alpha-2 OS=Mus musculus OX=10090 GN=Lama2 PE=1 SV=2	0	285.798	20	56	122	56	3118	343.6	6.09	393.97	0	1	3.56264e+08	4.16428e+08	3.53739e+08	4.67411e+08	4.51362e+08	4.44121e+08	4.1272e+08	4.94858e+08	3.94726e+08	High	High	High	High	High	High	High	High	High
Q8R429	Sarcoplasmic/endoplasmic reticulum calcium ATPase 1	Atp2a1	Sarcoplasmic/endoplasmic reticulum calcium ATPase 1 OS=Mus musculus OX=10090 GN=Atp2a1 PE=1 SV=1	0	285.38	29	29	167	11	994	109.4	5.22	568.97	0	1	3.18386e+07	1.37688e+08	3.0629e+07	2.87275e+07	9.90434e+07	6.16961e+07	3.04868e+07	1.47719e+08	5.51199e+07	High	High	High	High	High	High	High	High	High
P38647	Stress-70 protein, mitochondrial	Hspa9	Stress-70 protein, mitochondrial OS=Mus musculus OX=10090 GN=Hspa9 PE=1 SV=3	0	285.089	51	31	127	30	679	73.4	6.07	426.8	0	1	4.78184e+08	4.77148e+08	4.72857e+08	5.42477e+08	4.59992e+08	5.03964e+08	5.07812e+08	4.73619e+08	4.91983e+08	High	High	High	High	High	High	High	High	High
Q8C290	Uncharacterized protein	Hnrnpu	Uncharacterized protein OS=Mus musculus OX=10090 GN=Hnrnpu PE=2 SV=1	0	282.515	30	22	147	22	800	87.9	6.24	520.8	0	1	9.93921e+08	8.71959e+08	1.03223e+09	9.62757e+08	8.88791e+08	9.64013e+08	9.91645e+08	8.7361e+08	9.55265e+08	High	High	High	High	High	High	High	High	High
G5E8R3	Pyruvate carboxylase	Pcx	Pyruvate carboxylase OS=Mus musculus OX=10090 GN=Pcx PE=1 SV=1	0	281.462	35	35	129	35	1178	129.6	6.71	401.59	0	1	4.15764e+08	4.5887e+08	3.83249e+08	3.48355e+08	4.2582e+08	3.71131e+08	3.53896e+08	4.26315e+08	3.74477e+08	High	High	High	High	High	High	High	High	High
A0A0R4J0Z1	Protein disulfide-isomerase A4	Pdia4	Protein disulfide-isomerase A4 OS=Mus musculus OX=10090 GN=Pdia4 PE=1 SV=1	0	280.138	51	33	142	33	641	72.3	5.22	494.94	0	1	6.44102e+08	5.91929e+08	6.54657e+08	7.38614e+08	4.78966e+08	8.7701e+08	8.68684e+08	7.53516e+08	8.14237e+08	High	High	High	High	High	High	High	High	High
P09103	Protein disulfide-isomerase	P4hb	Protein disulfide-isomerase OS=Mus musculus OX=10090 GN=P4hb PE=1 SV=2	0	280.021	56	31	228	31	509	57	4.88	770.07	0	1	1.14743e+09	1.01108e+09	1.13947e+09	1.40694e+09	1.02776e+09	1.43469e+09	1.45437e+09	1.24561e+09	1.30963e+09	High	High	High	High	High	High	High	High	High
P46735	Unconventional myosin-Ib	Myo1b	Unconventional myosin-Ib OS=Mus musculus OX=10090 GN=Myo1b PE=1 SV=3	0	279.902	37	40	172	40	1107	128.5	9.26	550.57	0	1	9.70977e+08	7.59982e+08	9.2653e+08	6.69198e+08	7.00822e+08	6.2984e+08	6.7239e+08	5.84133e+08	6.465e+08	High	High	High	High	High	High	High	High	High
Q9CVR0	Tubulin beta chain (Fragment)	Tubb4b	Tubulin beta chain (Fragment) OS=Mus musculus OX=10090 GN=Tubb4b PE=2 SV=2	0	278.567	77	16	203	2	291	32.2	5.85	634.17	0	1	5.95772e+07	5.64395e+07	6.32905e+07	5.34445e+07	5.53317e+07	4.94436e+07	5.16849e+07	4.95735e+07	5.24927e+07	High	High	High	High	High	High	High	High	High
A0A668KLB7	Chloride intracellular channel protein	Clic5	Chloride intracellular channel protein OS=Mus musculus OX=10090 GN=Clic5 PE=1 SV=1	0	277.144	31	14	113	12	485	54.1	4.61	481.76	3	1	3.24746e+08	2.94298e+08	3.01871e+08	1.86477e+08	2.85741e+08	2.09748e+08	2.28716e+08	2.33168e+08	2.20734e+08	High	High	High	High	High	High	High	High	High
A0A3B2WCN9	Tight junction protein ZO-2	Tjp2	Tight junction protein ZO-2 OS=Mus musculus OX=10090 GN=Tjp2 PE=1 SV=1	0	277.039	38	43	135	40	1190	133.8	7.02	437.79	1	1	5.79214e+08	4.69796e+08	5.73736e+08	4.69545e+08	5.31586e+08	4.84471e+08	5.00722e+08	4.5847e+08	5.01536e+08	High	High	High	High	High	High	High	High	High
Q62151	Advanced glycosylation end product-specific receptor	Ager	Advanced glycosylation end product-specific receptor OS=Mus musculus OX=10090 GN=Ager PE=1 SV=2	0	276.908	59	16	106	16	402	42.6	6.07	434.08	0	1	1.01675e+09	7.82419e+08	9.26369e+08	4.64505e+08	8.81837e+08	5.59529e+08	5.85633e+08	5.35584e+08	5.52396e+08	High	High	High	High	High	High	High	High	High
Q3TXS7	26S proteasome non-ATPase regulatory subunit 1	Psmd1	26S proteasome non-ATPase regulatory subunit 1 OS=Mus musculus OX=10090 GN=Psmd1 PE=1 SV=1	0	276.861	39	33	91	33	953	105.7	5.39	326.95	0	1	2.80626e+08	2.49653e+08	2.79217e+08	3.44194e+08	2.83005e+08	2.96562e+08	3.05218e+08	2.69953e+08	2.82262e+08	High	High	High	High	High	High	High	High	High
Q6P5E4	UDP-glucose:glycoprotein glucosyltransferase 1	Uggt1	UDP-glucose:glycoprotein glucosyltransferase 1 OS=Mus musculus OX=10090 GN=Uggt1 PE=1 SV=4	0	276.494	32	37	84	36	1551	176.3	5.62	300.4	1	1	2.07427e+08	1.92073e+08	2.11989e+08	2.15356e+08	1.92302e+08	2.30851e+08	2.33576e+08	2.16292e+08	2.20057e+08	High	High	High	High	High	High	High	High	High
P07758	Alpha-1-antitrypsin 1-1	Serpina1a	Alpha-1-antitrypsin 1-1 OS=Mus musculus OX=10090 GN=Serpina1a PE=1 SV=4	0	276.057	35	13	179	4	413	46	5.72	661.93	0	1	2.14424e+08	3.31629e+08	2.10244e+08	1.87564e+08	1.99023e+08	2.97141e+08	3.46268e+08	6.22885e+08	2.64536e+08	High	High	High	High	High	High	High	High	High
P08071	Lactotransferrin	Ltf	Lactotransferrin OS=Mus musculus OX=10090 GN=Ltf PE=1 SV=4	0	275.918	59	36	93	35	707	77.8	8.53	324.78	0	1	3.77099e+08	3.16473e+08	4.27605e+08	9.58932e+08	5.01784e+08	3.93003e+08	2.81989e+08	2.5385e+08	2.33456e+08	High	High	High	High	High	High	High	High	High
P05784	Keratin, type I cytoskeletal 18	Krt18	Keratin, type I cytoskeletal 18 OS=Mus musculus OX=10090 GN=Krt18 PE=1 SV=5	0	275.575	67	25	160	22	423	47.5	5.33	553.16	0	1	4.16562e+08	5.03155e+08	4.03833e+08	5.1998e+08	5.86191e+08	5.29746e+08	5.39815e+08	5.40928e+08	5.47647e+08	High	High	High	High	High	High	High	High	High
Q9JKR6	Hypoxia up-regulated protein 1	Hyou1	Hypoxia up-regulated protein 1 OS=Mus musculus OX=10090 GN=Hyou1 PE=1 SV=1	0	275.135	38	31	98	31	999	111.1	5.19	348.68	0	1	3.38166e+08	3.16527e+08	3.47146e+08	3.41256e+08	2.75339e+08	4.23258e+08	4.33078e+08	3.83965e+08	3.9228e+08	High	High	High	High	High	High	High	High	High
Q3TR40	Uncharacterized protein	Thbs1	Uncharacterized protein OS=Mus musculus OX=10090 GN=Thbs1 PE=2 SV=1	0	274.901	31	31	120	31	1170	129.5	4.94	381.74	0	1	5.65526e+08	4.435e+08	5.35517e+08	6.94225e+08	6.11818e+08	4.65627e+08	4.47419e+08	3.96578e+08	4.45782e+08	High	High	High	High	High	High	High	High	High
P22599	Alpha-1-antitrypsin 1-2	Serpina1b	Alpha-1-antitrypsin 1-2 OS=Mus musculus OX=10090 GN=Serpina1b PE=1 SV=2	0	274.836	31	12	176	2	413	45.9	5.54	654.61	0	1	3.82095e+07	6.70361e+07	3.94425e+07	4.40306e+07	5.13905e+07	6.26896e+07	7.64752e+07	1.36756e+08	5.74316e+07	High	High	High	High	High	High	High	High	High
P07744	Keratin, type II cytoskeletal 4	Krt4	Keratin, type II cytoskeletal 4 OS=Mus musculus OX=10090 GN=Krt4 PE=1 SV=2	0	274.709	56	33	218	30	525	56.2	8.15	622.3	2	1	5.91062e+08	4.20917e+09	5.66743e+08	6.02175e+08	2.20822e+09	1.59483e+09	6.71918e+08	3.14688e+09	1.33211e+09	High	High	High	High	High	High	High	High	High
P40124	Adenylyl cyclase-associated protein 1	Cap1	Adenylyl cyclase-associated protein 1 OS=Mus musculus OX=10090 GN=Cap1 PE=1 SV=4	0	274.317	55	20	153	19	474	51.5	7.52	537.61	1	1	5.77852e+08	5.06116e+08	5.9351e+08	5.84708e+08	5.25962e+08	5.94267e+08	5.8833e+08	5.37914e+08	5.45271e+08	High	High	High	High	High	High	High	High	High
P09411	Phosphoglycerate kinase 1	Pgk1	Phosphoglycerate kinase 1 OS=Mus musculus OX=10090 GN=Pgk1 PE=1 SV=4	0	273.364	68	24	139	18	417	44.5	7.9	479.69	9	1	5.98751e+08	6.54824e+08	5.97207e+08	6.43719e+08	6.53932e+08	6.16729e+08	6.44011e+08	6.10727e+08	5.91737e+08	High	High	High	High	High	High	High	High	High
A0A0R4J0I1	Serine protease inhibitor A3K	Serpina3k	Serine protease inhibitor A3K OS=Mus musculus OX=10090 GN=Serpina3k PE=1 SV=1	0	271.665	41	14	321	4	418	46.6	5.16	1579.64	13	1	2.52279e+08	4.86573e+08	2.60989e+08	3.05071e+08	3.09361e+08	4.40033e+08	5.33131e+08	1.03178e+09	3.95917e+08	High	High	High	High	High	High	High	High	High
Q6PAC1	Gelsolin	Gsn	Gelsolin OS=Mus musculus OX=10090 GN=Gsn PE=2 SV=1	0	270.826	39	24	128	24	731	80.7	5.76	514.32	0	1	5.66018e+08	6.85715e+08	6.10161e+08	6.44103e+08	6.80705e+08	5.95324e+08	6.44039e+08	7.91678e+08	5.9227e+08	High	High	High	High	High	High	High	High	High
P07310	Creatine kinase M-type	Ckm	Creatine kinase M-type OS=Mus musculus OX=10090 GN=Ckm PE=1 SV=1	0	270.703	60	19	164	18	381	43	7.06	595.21	2	1	3.10925e+08	1.5048e+09	2.74054e+08	2.73163e+08	1.06066e+09	6.86003e+08	3.15222e+08	1.2882e+09	5.37671e+08	High	High	High	High	High	High	High	High	High
P26443	Glutamate dehydrogenase 1, mitochondrial	Glud1	Glutamate dehydrogenase 1, mitochondrial OS=Mus musculus OX=10090 GN=Glud1 PE=1 SV=1	0	267.798	48	26	141	26	558	61.3	8	517.74	0	1	6.02047e+08	5.12809e+08	5.94918e+08	5.60762e+08	5.34023e+08	5.64888e+08	5.4893e+08	4.83447e+08	5.23264e+08	High	High	High	High	High	High	High	High	High
A1ILG8	Chorein	Vps13c	Chorein OS=Mus musculus OX=10090 GN=Vps13c PE=2 SV=1	0	267.047	15	49	94	49	3748	419.8	6.81	308.44	0	1	2.49155e+08	2.27413e+08	2.41104e+08	2.40411e+08	2.01793e+08	2.32991e+08	2.36186e+08	2.53126e+08	2.28124e+08	High	High	High	High	High	High	High	High	High
Q04857	Collagen alpha-1(VI) chain	Col6a1	Collagen alpha-1(VI) chain OS=Mus musculus OX=10090 GN=Col6a1 PE=1 SV=1	0	266.516	29	26	150	26	1025	108.4	5.36	537.19	0	1	6.74059e+08	6.97332e+08	6.37436e+08	9.05759e+08	7.29895e+08	6.80187e+08	6.34114e+08	6.54274e+08	6.12529e+08	High	High	High	High	High	High	High	High	High
Q4FJV4	Annexin	Anxa1	Annexin OS=Mus musculus OX=10090 GN=Anxa1 PE=1 SV=1	0	266.452	63	21	194	20	346	38.7	7.37	677.06	1	1	4.72002e+08	5.38585e+08	5.17382e+08	1.0957e+09	9.19077e+08	7.49199e+08	8.31512e+08	7.34133e+08	7.2051e+08	High	High	High	High	High	High	High	High	High
E9QNN1	RNA helicase	Dhx9	RNA helicase OS=Mus musculus OX=10090 GN=Dhx9 PE=1 SV=1	0	265.94	31	34	109	34	1384	149.6	6.83	391.75	0	1	3.24419e+08	2.56912e+08	3.14056e+08	3.21948e+08	2.78994e+08	2.93378e+08	3.07576e+08	2.61336e+08	2.80058e+08	High	High	High	High	High	High	High	High	High
Q8VDJ3	Vigilin	Hdlbp	Vigilin OS=Mus musculus OX=10090 GN=Hdlbp PE=1 SV=1	0	264.47	35	42	117	42	1268	141.7	6.87	382.21	0	1	3.55231e+08	3.16667e+08	3.50474e+08	4.82706e+08	3.29546e+08	4.03182e+08	4.29033e+08	3.62331e+08	3.83888e+08	High	High	High	High	High	High	High	High	High
Q80YX1	Tenascin	Tnc	Tenascin OS=Mus musculus OX=10090 GN=Tnc PE=1 SV=1	0	262.871	21	37	96	37	2110	231.7	4.89	322.59	0	1	2.7708e+08	2.52284e+08	2.81176e+08	8.32788e+08	2.80632e+08	4.4057e+08	4.71569e+08	4.15893e+08	3.63501e+08	High	High	High	High	High	High	High	High	High
H3BIV5	A-kinase anchor protein 5	Akap5	A-kinase anchor protein 5 OS=Mus musculus OX=10090 GN=Akap5 PE=1 SV=1	0	262.661	50	27	97	27	752	80.2	4.77	363.98	0	1	4.02675e+08	3.60479e+08	4.00734e+08	3.03982e+08	3.6303e+08	3.15402e+08	3.44705e+08	3.11543e+08	3.37105e+08	High	High	High	High	High	High	High	High	High
Q9R069	Basal cell adhesion molecule	Bcam	Basal cell adhesion molecule OS=Mus musculus OX=10090 GN=Bcam PE=1 SV=1	0	262.402	49	22	121	22	622	67.6	6.25	435.94	0	1	6.0121e+08	4.87381e+08	5.82855e+08	3.93583e+08	5.46725e+08	4.39645e+08	4.78755e+08	4.3751e+08	4.59483e+08	High	High	High	High	High	High	High	High	High
P26645	Myristoylated alanine-rich C-kinase substrate	Marcks	Myristoylated alanine-rich C-kinase substrate OS=Mus musculus OX=10090 GN=Marcks PE=1 SV=2	0	261.14	73	12	93	12	309	29.6	4.34	418.64	0	1	2.90602e+08	2.66727e+08	2.93254e+08	2.50478e+08	3.04042e+08	2.21061e+08	2.67916e+08	2.38721e+08	2.40654e+08	High	High	High	High	High	High	High	High	High
Q00898	Alpha-1-antitrypsin 1-5	Serpina1e	Alpha-1-antitrypsin 1-5 OS=Mus musculus OX=10090 GN=Serpina1e PE=1 SV=1	0	261.053	36	14	144	5	413	45.9	5.73	486.6	15	1	6.86744e+08	1.63787e+09	7.59394e+08	6.64579e+08	6.51369e+08	1.04756e+09	1.45953e+09	2.77776e+09	9.75387e+08	High	High	High	High	High	High	High	High	High
B1ATS5	Calcium-transporting ATPase	Atp2a3	Calcium-transporting ATPase OS=Mus musculus OX=10090 GN=Atp2a3 PE=1 SV=1	0	260.859	32	30	121	19	1020	111.6	6	422.14	3	1	2.50259e+08	2.14944e+08	2.38001e+08	1.38777e+08	2.0785e+08	1.66103e+08	1.55753e+08	1.61855e+08	1.655e+08	High	High	High	High	High	High	High	High	High
Q5SYD0	Unconventional myosin-Id	Myo1d	Unconventional myosin-Id OS=Mus musculus OX=10090 GN=Myo1d PE=1 SV=1	0	260.433	38	35	119	35	1006	116	9.41	395.86	0	1	7.87916e+08	6.44969e+08	7.79155e+08	7.57155e+08	7.86025e+08	6.80796e+08	6.6151e+08	7.07002e+08	6.69512e+08	High	High	High	High	High	High	High	High	High
Q6P4T2	U5 small nuclear ribonucleoprotein 200 kDa helicase	Snrnp200	U5 small nuclear ribonucleoprotein 200 kDa helicase OS=Mus musculus OX=10090 GN=Snrnp200 PE=1 SV=1	0	259.329	24	45	97	45	2136	244.4	6.06	328.8	0	1	2.75012e+08	2.13188e+08	2.56815e+08	2.68328e+08	2.45079e+08	2.43739e+08	2.45342e+08	2.09253e+08	2.41673e+08	High	High	High	High	High	High	High	High	High
Q02257	Junction plakoglobin	Jup	Junction plakoglobin OS=Mus musculus OX=10090 GN=Jup PE=1 SV=3	0	258.676	56	32	88	28	745	81.7	6.14	314.79	6	1	4.41308e+08	3.63168e+08	4.18125e+08	2.98163e+08	3.43845e+08	3.15524e+08	3.05232e+08	3.03908e+08	3.17184e+08	High	High	High	High	High	High	High	High	High
P17156	Heat shock-related 70 kDa protein 2	Hspa2	Heat shock-related 70 kDa protein 2 OS=Mus musculus OX=10090 GN=Hspa2 PE=1 SV=2	0	258.359	48	29	208	14	633	69.6	5.67	680.08	2	1	1.98056e+08	1.93162e+08	1.94497e+08	1.58645e+08	1.94786e+08	1.83285e+08	1.8048e+08	1.70625e+08	1.76608e+08	High	High	High	High	High	High	High	High	High
Q8BL66	Early endosome antigen 1	Eea1	Early endosome antigen 1 OS=Mus musculus OX=10090 GN=Eea1 PE=1 SV=2	0	258.192	39	54	101	54	1411	160.8	5.77	330.86	0	1	3.36286e+08	3.41207e+08	3.36878e+08	3.59315e+08	3.37864e+08	3.34202e+08	3.34845e+08	3.10442e+08	3.28562e+08	High	High	High	High	High	High	High	High	High
Q63918	Caveolae-associated protein 2	Cavin2	Caveolae-associated protein 2 OS=Mus musculus OX=10090 GN=Cavin2 PE=1 SV=3	0	258.176	53	21	157	21	418	46.7	5.21	549.75	0	1	1.15106e+09	9.84905e+08	1.11907e+09	6.77001e+08	1.08343e+09	7.07187e+08	7.73107e+08	7.25386e+08	7.40098e+08	High	High	High	High	High	High	High	High	High
Q5SWU9	Acetyl-CoA carboxylase 1	Acaca	Acetyl-CoA carboxylase 1 OS=Mus musculus OX=10090 GN=Acaca PE=1 SV=1	0	256.218	26	56	112	56	2345	265.1	6.39	334.61	0	1	2.6422e+08	2.97172e+08	2.46336e+08	1.97338e+08	2.5107e+08	2.13744e+08	2.01919e+08	2.44707e+08	2.24881e+08	High	High	High	High	High	High	High	High	High
Q9ERD7	Tubulin beta-3 chain	Tubb3	Tubulin beta-3 chain OS=Mus musculus OX=10090 GN=Tubb3 PE=1 SV=1	0	253.912	38	14	223	2	450	50.4	4.93	674.47	0	1	4.17565e+06	4.57672e+06	3.83439e+06	4.17602e+06	4.24573e+06	4.27786e+06	4.38485e+06	4.25499e+06	4.23739e+06	High	High	High	High	High	High	High	High	High
Q80Y09	Pdcd6ip protein	Pdcd6ip	Pdcd6ip protein OS=Mus musculus OX=10090 GN=Pdcd6ip PE=2 SV=1	0	253.677	43	37	110	37	872	96.3	6.52	357.47	0	1	4.24135e+08	3.88812e+08	4.32778e+08	6.02198e+08	3.98986e+08	4.47534e+08	4.73688e+08	4.22485e+08	4.22113e+08	High	High	High	High	High	High	High	High	High
Q61087	Laminin subunit beta-3	Lamb3	Laminin subunit beta-3 OS=Mus musculus OX=10090 GN=Lamb3 PE=1 SV=2	0	252.594	30	33	92	33	1168	128.8	7.47	309.77	0	1	2.48068e+08	1.92988e+08	2.3585e+08	2.85775e+08	2.25152e+08	2.3966e+08	2.51899e+08	2.26072e+08	2.44079e+08	High	High	High	High	High	High	High	High	High
A0A140LJJ5	A-kinase anchor protein 13	Akap13	A-kinase anchor protein 13 OS=Mus musculus OX=10090 GN=Akap13 PE=1 SV=1	0	251.618	20	43	84	43	2794	305.8	5.35	279.99	0	1	1.34892e+08	1.21797e+08	1.37646e+08	1.32649e+08	1.12464e+08	1.23113e+08	1.33689e+08	1.18506e+08	1.25041e+08	High	High	High	High	High	High	High	High	High
Q9CW03	Structural maintenance of chromosomes protein 3	Smc3	Structural maintenance of chromosomes protein 3 OS=Mus musculus OX=10090 GN=Smc3 PE=1 SV=2	0	251.196	38	42	90	42	1217	141.5	7.18	306.21	0	1	2.36486e+08	2.09129e+08	2.45033e+08	2.13508e+08	2.25129e+08	2.23069e+08	2.16142e+08	2.0267e+08	2.15752e+08	High	High	High	High	High	High	High	High	High
Q2I0J8	von Willebrand factor	Vwf	von Willebrand factor OS=Mus musculus OX=10090 GN=Vwf PE=2 SV=1	0	250.888	19	45	99	45	2813	308.9	5.49	349.57	0	1	3.10842e+08	2.38489e+08	2.85885e+08	3.9146e+08	3.03072e+08	2.65432e+08	2.72333e+08	2.4421e+08	2.4012e+08	High	High	High	High	High	High	High	High	High
Q3UPL0	Protein transport protein Sec31A	Sec31a	Protein transport protein Sec31A OS=Mus musculus OX=10090 GN=Sec31a PE=1 SV=2	0	250.841	31	32	83	32	1230	133.5	6.76	329.83	0	1	4.0192e+08	3.5384e+08	4.06822e+08	6.56128e+08	3.23263e+08	4.57129e+08	4.78221e+08	3.92126e+08	4.22392e+08	High	High	High	High	High	High	High	High	High
O08529	Calpain-2 catalytic subunit	Capn2	Calpain-2 catalytic subunit OS=Mus musculus OX=10090 GN=Capn2 PE=1 SV=4	0	250.665	49	28	110	27	700	79.8	4.96	379.96	0	1	3.83586e+08	3.41617e+08	3.84593e+08	3.50037e+08	3.54785e+08	3.28731e+08	3.62071e+08	3.24922e+08	3.29317e+08	High	High	High	High	High	High	High	High	High
Q61696	Heat shock 70 kDa protein 1A	Hspa1a	Heat shock 70 kDa protein 1A OS=Mus musculus OX=10090 GN=Hspa1a PE=1 SV=2	0	249.933	50	26	134	18	641	70	5.72	452.05	0	1	1.70706e+08	1.82644e+08	1.69403e+08	1.37842e+08	1.513e+08	1.68032e+08	1.54107e+08	1.62356e+08	1.60885e+08	High	High	High	High	High	High	High	High	High
Q3U3Q7	Angiotensin-converting enzyme	Ace	Angiotensin-converting enzyme OS=Mus musculus OX=10090 GN=Ace PE=2 SV=1	0	249.467	26	28	131	28	1312	150.8	6.55	502.88	0	1	5.20762e+08	3.82092e+08	4.87327e+08	5.02359e+08	5.54737e+08	4.62865e+08	5.00667e+08	4.17137e+08	4.37037e+08	High	High	High	High	High	High	High	High	High
E9Q557	Desmoplakin	Dsp	Desmoplakin OS=Mus musculus OX=10090 GN=Dsp PE=1 SV=1	0	249.147	21	58	100	58	2883	332.7	6.8	311.55	0	1	2.18364e+08	2.69266e+08	2.06452e+08	1.59178e+08	2.07168e+08	1.83403e+08	1.58392e+08	2.15042e+08	1.89558e+08	High	High	High	High	High	High	High	High	High
Q3U4U6	T-complex protein 1 subunit gamma	Cct3	T-complex protein 1 subunit gamma OS=Mus musculus OX=10090 GN=Cct3 PE=1 SV=1	0	248.647	53	25	106	4	545	60.6	6.7	380.36	30	1	2.64818e+08	2.67345e+08	2.67832e+08	2.65098e+08	2.43058e+08	2.59039e+08	2.5983e+08	2.51921e+08	2.47026e+08	High	High	High	High	High	High	High	High	High
Q8CE30	Nucleolin	Ncl	Nucleolin OS=Mus musculus OX=10090 GN=Ncl PE=2 SV=1	0	248.56	41	33	160	2	707	76.7	4.77	472.45	0	1	7.59476e+06	7.16763e+06	7.31509e+06	9.46462e+06	7.49915e+06	8.92265e+06	8.81397e+06	7.60948e+06	8.04616e+06	High	High	High	High	High	High	High	High	High
P11087	Collagen alpha-1(I) chain	Col1a1	Collagen alpha-1(I) chain OS=Mus musculus OX=10090 GN=Col1a1 PE=1 SV=4	0	248.237	22	30	187	30	1453	137.9	5.85	601.67	0	1	2.59277e+09	2.37414e+09	2.46502e+09	2.5364e+09	2.35925e+09	1.75565e+09	1.47529e+09	1.71189e+09	1.66751e+09	High	High	High	High	High	High	High	High	High
A0A7N9VR94	AHNAK nucleoprotein 2	Ahnak2	AHNAK nucleoprotein 2 OS=Mus musculus OX=10090 GN=Ahnak2 PE=1 SV=1	0	247.841	42	31	90	31	3501	368.2	5.88	356.78	0	1	3.07091e+08	3.46859e+08	2.67727e+08	4.92046e+08	4.53712e+08	4.30779e+08	4.35475e+08	4.12794e+08	3.7892e+08	High	High	High	High	High	High	High	High	High
Q8BP43	Tropomyosin alpha-1 chain	Tpm1	Tropomyosin alpha-1 chain OS=Mus musculus OX=10090 GN=Tpm1 PE=1 SV=1	0	247.542	61	30	184	2	284	32.8	4.77	559.88	35	1	2.20593e+09	4.26418e+09	1.75334e+09	1.67156e+09	3.23287e+09	3.26676e+09	2.03394e+09	4.23723e+09	2.83109e+09	High	High	High	High	High	High	High	High	High
Q3UYH9	Alpha-1,4 glucan phosphorylase	Pygb	Alpha-1,4 glucan phosphorylase OS=Mus musculus OX=10090 GN=Pygb PE=2 SV=1	0	247.306	39	31	134	24	843	96.7	6.73	450.51	3	1	3.92289e+08	3.82729e+08	3.78332e+08	3.227e+08	3.22984e+08	3.62347e+08	3.71246e+08	3.61119e+08	3.49702e+08	High	High	High	High	High	High	High	High	High
Q9JJZ2	Tubulin alpha-8 chain	Tuba8	Tubulin alpha-8 chain OS=Mus musculus OX=10090 GN=Tuba8 PE=1 SV=1	0	245.727	48	17	139	6	449	50	5.1	477.43	1	1	2.45149e+07	3.48624e+07	2.60283e+07	2.15038e+07	2.23764e+07	2.16819e+07	1.99821e+07	2.3982e+07	2.40007e+07	High	High	High	High	High	High	High	High	High
Q921H8	3-ketoacyl-CoA thiolase A, peroxisomal	Acaa1a	3-ketoacyl-CoA thiolase A, peroxisomal OS=Mus musculus OX=10090 GN=Acaa1a PE=1 SV=1	0	245.054	50	15	64	15	424	43.9	8.44	313.48	0	1	1.70893e+08	1.39564e+08	1.53531e+08	1.61681e+08	1.50428e+08	1.63273e+08	1.70697e+08	1.59485e+08	1.58243e+08	High	High	High	High	High	High	High	High	High
P51125	Calpastatin	Cast	Calpastatin OS=Mus musculus OX=10090 GN=Cast PE=1 SV=2	0	244.658	48	32	93	32	788	84.9	5.52	311.23	0	1	3.49974e+08	3.71004e+08	3.66086e+08	3.44541e+08	3.18992e+08	3.34527e+08	3.73511e+08	3.26672e+08	3.49449e+08	High	High	High	High	High	High	High	High	High
Q5SQ27	SEC14-like 3 (S. cerevisiae)	Sec14l3	SEC14-like 3 (S. cerevisiae) OS=Mus musculus OX=10090 GN=Sec14l3 PE=1 SV=1	0	244.419	51	17	152	16	401	46.1	5.92	592.79	1	1	8.61002e+08	1.10715e+09	9.34338e+08	5.21735e+08	8.41973e+08	7.08962e+08	8.21352e+08	8.85058e+08	7.21228e+08	High	High	High	High	High	High	High	High	High
E9Q1G8	Septin	Septin7	Septin OS=Mus musculus OX=10090 GN=Septin7 PE=1 SV=2	0	243.897	47	22	147	20	437	50.6	8.57	521.64	2	1	6.08432e+08	5.60215e+08	5.92874e+08	5.66895e+08	5.87308e+08	6.18248e+08	5.95628e+08	5.50275e+08	5.80981e+08	High	High	High	High	High	High	High	High	High
Q8C2E1	Uncharacterized protein	Ppp2r1a	Uncharacterized protein OS=Mus musculus OX=10090 GN=Ppp2r1a PE=2 SV=1	0	243.794	39	18	88	13	589	65.3	5.11	312.34	6	1	2.29155e+08	2.20826e+08	2.25005e+08	2.1671e+08	2.23586e+08	2.26186e+08	2.31259e+08	2.2573e+08	2.29116e+08	High	High	High	High	High	High	High	High	High
Q8CD23	Nucleolin	Ncl	Nucleolin OS=Mus musculus OX=10090 GN=Ncl PE=2 SV=1	0	243.599	42	34	160	3	707	76.8	4.79	476.01	38	1	9.40776e+08	8.96922e+08	9.32937e+08	1.17871e+09	1.07468e+09	1.11011e+09	1.06311e+09	9.27121e+08	1.04629e+09	High	High	High	High	High	High	High	High	High
Q6ZQ49	Sodium/potassium-transporting ATPase subunit alpha (Fragment)	Atp1a2	Sodium/potassium-transporting ATPase subunit alpha (Fragment) OS=Mus musculus OX=10090 GN=Atp1a2 PE=2 SV=1	0	243.115	33	29	107	14	1022	112.2	5.6	374.77	1	1	7.05693e+07	7.24111e+07	6.97936e+07	5.56319e+07	6.66876e+07	6.24001e+07	5.63326e+07	6.73725e+07	6.14924e+07	High	High	High	High	High	High	High	High	High
Q52JJ6	Aminopeptidase	Enpep	Aminopeptidase OS=Mus musculus OX=10090 GN=Enpep PE=1 SV=1	0	242.255	37	30	112	30	945	107.9	5.44	365.69	0	1	4.33014e+08	3.94859e+08	4.25874e+08	2.97438e+08	4.02261e+08	3.25035e+08	3.37514e+08	3.34836e+08	3.69879e+08	High	High	High	High	High	High	High	High	High
Q922D8	C-1-tetrahydrofolate synthase, cytoplasmic	Mthfd1	C-1-tetrahydrofolate synthase, cytoplasmic OS=Mus musculus OX=10090 GN=Mthfd1 PE=1 SV=4	0	241.936	39	31	90	30	935	101.1	7.14	338.18	2	1	2.9166e+08	2.67876e+08	2.87386e+08	2.57703e+08	2.78654e+08	2.48092e+08	2.55574e+08	2.56051e+08	2.6421e+08	High	High	High	High	High	High	High	High	High
A0A1L1STC6	Nesprin-1	Syne1	Nesprin-1 OS=Mus musculus OX=10090 GN=Syne1 PE=1 SV=1	0	241.261	8	64	95	63	8799	1009.3	5.58	259.5	0	1	1.79793e+08	1.6379e+08	1.77833e+08	1.80141e+08	1.77693e+08	1.66881e+08	1.62223e+08	1.59389e+08	1.60984e+08	High	High	High	High	High	High	High	High	High
Q8BVU9	Serpin H1	Serpinh1	Serpin H1 OS=Mus musculus OX=10090 GN=Serpinh1 PE=2 SV=1	0	240.812	49	19	97	8	417	46.5	8.82	370.07	15	1	6.03457e+08	5.34275e+08	6.30203e+08	9.24819e+08	4.97274e+08	1.0036e+09	1.07362e+09	8.58561e+08	8.76583e+08	High	High	High	High	High	High	High	High	High
E9Q8Z5	Catenin delta-1	Ctnnd1	Catenin delta-1 OS=Mus musculus OX=10090 GN=Ctnnd1 PE=1 SV=1	0	240.595	40	33	109	1	940	104.9	6.28	333.35	0	1	3.63929e+06	3.22446e+06	3.82423e+06	3.82499e+06	4.08315e+06	3.0662e+06	2.91385e+06	2.77052e+06	3.38765e+06	High	High	High	High	High	High	High	High	High
Q60864	Stress-induced-phosphoprotein 1	Stip1	Stress-induced-phosphoprotein 1 OS=Mus musculus OX=10090 GN=Stip1 PE=1 SV=1	0	240.484	58	33	131	33	543	62.5	6.8	389.74	0	1	6.07236e+08	5.80544e+08	5.97945e+08	5.42324e+08	4.97407e+08	6.19142e+08	6.30898e+08	5.77228e+08	6.04831e+08	High	High	High	High	High	High	High	High	High
Q00897	Alpha-1-antitrypsin 1-4	Serpina1d	Alpha-1-antitrypsin 1-4 OS=Mus musculus OX=10090 GN=Serpina1d PE=1 SV=1	0	240.468	38	14	174	5	413	46	5.44	619.79	6	1	1.44662e+08	2.34557e+08	1.46244e+08	1.61783e+08	1.70242e+08	2.13893e+08	2.42584e+08	4.76618e+08	2.04302e+08	High	High	High	High	High	High	High	High	High
Q6NZM3	Dynactin subunit 1	Dctn1	Dynactin subunit 1 OS=Mus musculus OX=10090 GN=Dctn1 PE=2 SV=1	0	240.037	32	36	111	1	1264	139.7	5.71	372.71	0	1	643057	525405	649212	510839	567544	506717	553445	502749	530870	High	High	High	High	High	High	High	High	High
Q8K2I3	Dimethylaniline monooxygenase [N-oxide-forming] 2	Fmo2	Dimethylaniline monooxygenase [N-oxide-forming] 2 OS=Mus musculus OX=10090 GN=Fmo2 PE=1 SV=3	0	240.03	43	22	123	22	535	60.9	8.47	417.71	0	1	8.95561e+08	6.97746e+08	8.83136e+08	5.627e+08	8.18286e+08	4.89465e+08	4.96713e+08	4.20887e+08	4.72079e+08	High	High	High	High	High	High	High	High	High
P28665	Murinoglobulin-1	Mug1	Murinoglobulin-1 OS=Mus musculus OX=10090 GN=Mug1 PE=1 SV=3	0	238.694	28	32	92	32	1476	165.2	6.42	318.82	0	1	2.80874e+08	4.5521e+08	2.73574e+08	2.80601e+08	2.37857e+08	3.35667e+08	3.63319e+08	6.00415e+08	3.06928e+08	High	High	High	High	High	High	High	High	High
P62259	14-3-3 protein epsilon	Ywhae	14-3-3 protein epsilon OS=Mus musculus OX=10090 GN=Ywhae PE=1 SV=1	0	238.294	76	19	180	16	255	29.2	4.74	594.2	6	1	1.14267e+09	1.05698e+09	1.19843e+09	1.04226e+09	1.20587e+09	1.18331e+09	1.13654e+09	1.17624e+09	1.22123e+09	High	High	High	High	High	High	High	High	High
Q60710	Deoxynucleoside triphosphate triphosphohydrolase SAMHD1	Samhd1	Deoxynucleoside triphosphate triphosphohydrolase SAMHD1 OS=Mus musculus OX=10090 GN=Samhd1 PE=1 SV=3	0	237.23	47	27	91	27	658	75.8	7.93	321.12	0	1	3.03666e+08	3.28455e+08	3.46109e+08	3.12831e+08	3.53834e+08	3.42155e+08	3.35728e+08	3.43682e+08	3.26567e+08	High	High	High	High	High	High	High	High	High
Q3U7R1	Extended synaptotagmin-1	Esyt1	Extended synaptotagmin-1 OS=Mus musculus OX=10090 GN=Esyt1 PE=1 SV=2	0	236.864	33	32	86	32	1092	121.5	5.95	319.94	0	1	3.11009e+08	2.95863e+08	3.0995e+08	3.10968e+08	3.0562e+08	3.40197e+08	3.47182e+08	3.21503e+08	3.2579e+08	High	High	High	High	High	High	High	High	High
P30999	Catenin delta-1	Ctnnd1	Catenin delta-1 OS=Mus musculus OX=10090 GN=Ctnnd1 PE=1 SV=2	0	236.795	42	35	109	3	938	104.9	6.87	334.41	39	1	4.305e+08	3.58576e+08	4.27776e+08	3.44833e+08	3.30163e+08	3.39909e+08	3.56046e+08	3.44572e+08	3.54128e+08	High	High	High	High	High	High	High	High	High
Q91VB8	Alpha globin 1	Hba-a1	Alpha globin 1 OS=Mus musculus OX=10090 GN=Hba-a1 PE=1 SV=1	0	236.158	68	8	419	1	142	15.1	8.22	1331	12	1	3.32603e+09	8.32767e+09	3.06809e+09	2.07585e+09	1.29063e+10	1.86796e+09	1.84732e+09	1.44349e+09	3.03456e+09	High	High	High	High	High	High	High	High	High
Q3TXE5	Uncharacterized protein	Canx	Uncharacterized protein OS=Mus musculus OX=10090 GN=Canx PE=2 SV=1	0	236.153	40	28	151	28	591	67.2	4.65	529.02	0	1	7.67056e+08	7.13934e+08	8.00639e+08	7.55258e+08	6.29772e+08	8.98599e+08	9.01774e+08	8.02499e+08	8.77651e+08	High	High	High	High	High	High	High	High	High
Q99PV0	Pre-mRNA-processing-splicing factor 8	Prpf8	Pre-mRNA-processing-splicing factor 8 OS=Mus musculus OX=10090 GN=Prpf8 PE=1 SV=2	0	235.818	24	52	105	52	2335	273.4	8.84	328.29	0	1	4.24972e+08	3.39009e+08	4.18357e+08	4.06061e+08	3.79638e+08	3.75599e+08	3.75752e+08	3.21042e+08	3.57828e+08	High	High	High	High	High	High	High	High	High
B2M1R6	Heterogeneous nuclear ribonucleoprotein K	Hnrnpk	Heterogeneous nuclear ribonucleoprotein K OS=Mus musculus OX=10090 GN=Hnrnpk PE=1 SV=1	0	234.951	50	20	151	1	440	48.5	5.54	519.93	30	1	4.70992e+08	4.4619e+08	4.87934e+08	5.03705e+08	4.36323e+08	4.94145e+08	5.05317e+08	4.52359e+08	5.06274e+08	High	High	High	High	High	High	High	High	High
Q6GT24	Peroxiredoxin-6	Prdx6	Peroxiredoxin-6 OS=Mus musculus OX=10090 GN=Prdx6 PE=1 SV=1	0	234.634	61	14	196	14	224	24.8	6.37	615.09	0	1	9.34951e+08	1.18766e+09	1.01581e+09	7.23762e+08	1.16226e+09	7.12002e+08	7.3105e+08	7.86882e+08	7.26021e+08	High	High	High	High	High	High	High	High	High
Q9WVA4	Transgelin-2	Tagln2	Transgelin-2 OS=Mus musculus OX=10090 GN=Tagln2 PE=1 SV=4	0	234.523	78	17	183	15	199	22.4	8.24	586.88	3	1	1.24616e+09	1.15569e+09	1.22971e+09	1.06904e+09	1.1623e+09	1.15324e+09	1.11995e+09	1.09574e+09	1.18932e+09	High	High	High	High	High	High	High	High	High
Q8BQ02	High mobility group protein B1	Hmgb1	High mobility group protein B1 OS=Mus musculus OX=10090 GN=Hmgb1 PE=2 SV=1	0	234.249	38	12	80	12	215	24.9	5.91	325.49	0	1	1.56658e+09	1.39734e+09	1.53636e+09	1.0445e+09	1.60631e+09	1.4463e+09	1.38849e+09	1.23595e+09	1.43498e+09	High	High	High	High	High	High	High	High	High
P63101	14-3-3 protein zeta/delta	Ywhaz	14-3-3 protein zeta/delta OS=Mus musculus OX=10090 GN=Ywhaz PE=1 SV=1	0	234.18	69	17	204	12	245	27.8	4.79	692.37	0	1	3.60335e+08	3.03866e+08	3.45445e+08	3.35087e+08	3.30918e+08	3.51372e+08	3.59587e+08	3.20951e+08	3.52447e+08	High	High	High	High	High	High	High	High	High
Q3TL71	Heterogeneous nuclear ribonucleoprotein K	Hnrnpk	Heterogeneous nuclear ribonucleoprotein K OS=Mus musculus OX=10090 GN=Hnrnpk PE=2 SV=1	0	232.715	53	20	150	1	464	51	5.45	518.39	0	1	109284	114471	104692	105498	90762.8	85466.1	127775	113514	120868	High	High	High	High	High	High	High	High	High
B0QZL1	Phosphopyruvate hydratase (Fragment)	Eno1	Phosphopyruvate hydratase (Fragment) OS=Mus musculus OX=10090 GN=Eno1 PE=1 SV=1	0	232.597	67	11	107	1	221	23.9	7.96	467.71	0	1	1.89792e+06	3.00595e+06	1.79969e+06	2.19719e+06	3.28144e+06	2.05728e+06	1.77646e+06	3.15218e+06	2.10447e+06	High	High	High	High	High	High	High	High	High
P00920	Carbonic anhydrase 2	Ca2	Carbonic anhydrase 2 OS=Mus musculus OX=10090 GN=Ca2 PE=1 SV=4	0	231.52	58	10	99	10	260	29	7.01	394.98	0	1	3.86225e+08	5.33485e+08	3.99009e+08	2.89808e+08	7.08984e+08	2.96307e+08	3.20957e+08	2.79859e+08	3.55382e+08	High	High	High	High	High	High	High	High	High
Q9ERU9	E3 SUMO-protein ligase RanBP2	Ranbp2	E3 SUMO-protein ligase RanBP2 OS=Mus musculus OX=10090 GN=Ranbp2 PE=1 SV=2	0	230.953	18	50	92	49	3053	340.9	6.18	315.2	1	1	2.41284e+08	2.24113e+08	2.34136e+08	2.39373e+08	2.2529e+08	2.36909e+08	2.37024e+08	2.59366e+08	2.33594e+08	High	High	High	High	High	High	High	High	High
Q9JIF7	Coatomer subunit beta	Copb1	Coatomer subunit beta OS=Mus musculus OX=10090 GN=Copb1 PE=1 SV=1	0	230.939	32	26	100	26	953	107	6	362.13	0	1	2.28962e+08	2.0073e+08	2.27942e+08	3.03286e+08	2.05975e+08	2.59062e+08	2.77356e+08	2.32943e+08	2.47271e+08	High	High	High	High	High	High	High	High	High
O54724	Caveolae-associated protein 1	Cavin1	Caveolae-associated protein 1 OS=Mus musculus OX=10090 GN=Cavin1 PE=1 SV=1	0	230.759	44	16	216	16	392	43.9	5.52	728.36	0	1	1.13211e+09	1.03087e+09	1.05659e+09	7.29383e+08	1.20516e+09	8.10803e+08	9.05719e+08	7.49466e+08	8.36582e+08	High	High	High	High	High	High	High	High	High
Q9CWS5	GLOBIN domain-containing protein		GLOBIN domain-containing protein OS=Mus musculus OX=10090 PE=2 SV=1	0	227.557	68	8	314	1	142	15.1	7.72	999.89	0	1	2.57677e+06	3.37202e+06	2.42803e+06	2.0984e+06	4.92422e+06	1.73586e+06	1.87414e+06	1.82858e+06	2.3274e+06	High	High	High	High	High	High	High	High	High
Q542G9	Annexin	Anxa2	Annexin OS=Mus musculus OX=10090 GN=Anxa2 PE=1 SV=1	0	226.832	56	22	224	22	339	38.7	7.69	734.22	0	1	1.34354e+09	1.20483e+09	1.24849e+09	1.51975e+09	1.57534e+09	1.44505e+09	1.51482e+09	1.32943e+09	1.36491e+09	High	High	High	High	High	High	High	High	High
P37040	NADPH--cytochrome P450 reductase	Por	NADPH--cytochrome P450 reductase OS=Mus musculus OX=10090 GN=Por PE=1 SV=2	0	226.586	48	31	127	31	678	77	5.53	370.86	0	1	7.57385e+08	6.82522e+08	7.60098e+08	4.96416e+08	6.51526e+08	5.02127e+08	4.84724e+08	4.63505e+08	4.9051e+08	High	High	High	High	High	High	High	High	High
G5E874	Laminin subunit gamma-2	Lamc2	Laminin subunit gamma-2 OS=Mus musculus OX=10090 GN=Lamc2 PE=1 SV=1	0	226.51	29	31	81	31	1193	130.3	6.47	262.02	0	1	3.77238e+08	3.15781e+08	3.7847e+08	4.54162e+08	3.23031e+08	3.63395e+08	3.91685e+08	3.43793e+08	3.5643e+08	High	High	High	High	High	High	High	High	High
Q5HZJ8	Isocitrate dehydrogenase [NADP]	Idh1	Isocitrate dehydrogenase [NADP] OS=Mus musculus OX=10090 GN=Idh1 PE=2 SV=1	0	226.086	50	20	130	19	414	46.6	7.17	421.69	0	1	5.49213e+08	6.59575e+08	5.4224e+08	5.40964e+08	6.36075e+08	6.40666e+08	6.07526e+08	6.37819e+08	5.98709e+08	High	High	High	High	High	High	High	High	High
P24527	Leukotriene A-4 hydrolase	Lta4h	Leukotriene A-4 hydrolase OS=Mus musculus OX=10090 GN=Lta4h PE=1 SV=4	0	225.974	44	24	113	24	611	69	6.42	381.05	0	1	5.03542e+08	5.3855e+08	5.18907e+08	5.06897e+08	6.33773e+08	4.64716e+08	4.60494e+08	4.1867e+08	4.5217e+08	High	High	High	High	High	High	High	High	High
P50544	Very long-chain specific acyl-CoA dehydrogenase, mitochondrial	Acadvl	Very long-chain specific acyl-CoA dehydrogenase, mitochondrial OS=Mus musculus OX=10090 GN=Acadvl PE=1 SV=3	0	225.715	56	30	72	30	656	70.8	8.75	249.21	0	1	2.38754e+08	3.00974e+08	2.30072e+08	2.22574e+08	2.75065e+08	2.14065e+08	2.15764e+08	2.2592e+08	2.15122e+08	High	High	High	High	High	High	High	High	High
P17427	AP-2 complex subunit alpha-2	Ap2a2	AP-2 complex subunit alpha-2 OS=Mus musculus OX=10090 GN=Ap2a2 PE=1 SV=2	0	225.458	35	33	89	23	938	104	6.93	278.42	12	1	3.97607e+08	3.45334e+08	3.9228e+08	3.64132e+08	3.6655e+08	3.66711e+08	3.61943e+08	3.42074e+08	3.40389e+08	High	High	High	High	High	High	High	High	High
Q7TPT7	Valine--tRNA ligase	Vars	Valine--tRNA ligase OS=Mus musculus OX=10090 GN=Vars PE=2 SV=1	0	225.242	29	31	94	31	1263	140.1	7.77	338.23	0	1	2.58424e+08	2.3585e+08	2.57019e+08	2.66279e+08	2.42231e+08	2.51685e+08	2.42965e+08	2.36771e+08	2.44674e+08	High	High	High	High	High	High	High	High	High
Q9EQ20	Methylmalonate-semialdehyde dehydrogenase [acylating], mitochondrial	Aldh6a1	Methylmalonate-semialdehyde dehydrogenase [acylating], mitochondrial OS=Mus musculus OX=10090 GN=Aldh6a1 PE=1 SV=1	0	225.188	46	19	96	19	535	57.9	8.07	357.57	0	1	3.45668e+08	4.17115e+08	3.28041e+08	2.19605e+08	3.23013e+08	2.37307e+08	2.35028e+08	2.34325e+08	2.47078e+08	High	High	High	High	High	High	High	High	High
B1Q450	Hemoglobin beta chain subunit	HBB1	Hemoglobin beta chain subunit OS=Mus musculus OX=10090 GN=HBB1 PE=2 SV=1	0	225.168	73	12	583	2	147	15.8	7.69	2057.85	2	1	1.31068e+07	1.95204e+07	1.14932e+07	9.09114e+06	3.18815e+07	8.99292e+06	9.20336e+06	8.96861e+06	1.15925e+07	High	High	High	High	High	High	High	High	High
O88569	Heterogeneous nuclear ribonucleoproteins A2/B1	Hnrnpa2b1	Heterogeneous nuclear ribonucleoproteins A2/B1 OS=Mus musculus OX=10090 GN=Hnrnpa2b1 PE=1 SV=2	0	224.703	63	20	192	16	353	37.4	8.95	589.92	4	1	1.14043e+09	1.08917e+09	1.21559e+09	1.05593e+09	1.06566e+09	1.13011e+09	1.22507e+09	1.0804e+09	1.2303e+09	High	High	High	High	High	High	High	High	High
Q04447	Creatine kinase B-type	Ckb	Creatine kinase B-type OS=Mus musculus OX=10090 GN=Ckb PE=1 SV=1	0	224.661	52	13	146	12	381	42.7	5.67	603.44	0	1	1.59369e+08	1.75031e+08	1.4658e+08	1.57783e+08	1.60564e+08	1.89453e+08	1.85653e+08	1.78541e+08	1.80422e+08	High	High	High	High	High	High	High	High	High
Q8C6A3	Prolyl endopeptidase	Prep	Prolyl endopeptidase OS=Mus musculus OX=10090 GN=Prep PE=2 SV=1	0	224.501	50	30	108	30	731	82.7	5.9	357.67	0	1	4.73037e+08	4.60808e+08	5.01332e+08	4.4338e+08	4.61756e+08	4.62047e+08	4.94028e+08	4.82634e+08	4.58846e+08	High	High	High	High	High	High	High	High	High
Q6A0F1	T-complex protein 1 subunit theta (Fragment)	Cct8	T-complex protein 1 subunit theta (Fragment) OS=Mus musculus OX=10090 GN=Cct8 PE=2 SV=1	0	224.417	50	27	108	27	555	60.2	5.62	352.91	0	1	4.06418e+08	3.68162e+08	4.05729e+08	4.35049e+08	3.56951e+08	4.07173e+08	4.16874e+08	3.7793e+08	3.83135e+08	High	High	High	High	High	High	High	High	High
P09055	Integrin beta-1	Itgb1	Integrin beta-1 OS=Mus musculus OX=10090 GN=Itgb1 PE=1 SV=1	0	224.399	32	24	98	24	798	88.2	5.94	324.62	0	1	5.96313e+08	5.29239e+08	5.665e+08	4.78917e+08	5.69508e+08	5.4155e+08	5.31266e+08	5.35045e+08	5.19971e+08	High	High	High	High	High	High	High	High	High
Q01149	Collagen alpha-2(I) chain	Col1a2	Collagen alpha-2(I) chain OS=Mus musculus OX=10090 GN=Col1a2 PE=1 SV=2	0	224.084	26	25	132	25	1372	129.5	9.19	407.06	0	1	1.05046e+09	9.3511e+08	1.03624e+09	1.24268e+09	9.43565e+08	8.17188e+08	7.59651e+08	7.58132e+08	7.8153e+08	High	High	High	High	High	High	High	High	High
O88342	WD repeat-containing protein 1	Wdr1	WD repeat-containing protein 1 OS=Mus musculus OX=10090 GN=Wdr1 PE=1 SV=3	0	223.998	45	24	103	24	606	66.4	6.6	354.4	0	1	9.18313e+08	8.09114e+08	9.20966e+08	8.94102e+08	8.92783e+08	9.04126e+08	9.31526e+08	8.22275e+08	8.56057e+08	High	High	High	High	High	High	High	High	High
Q8C6E3	Catalase	Cat	Catalase OS=Mus musculus OX=10090 GN=Cat PE=2 SV=1	0	223.603	58	26	103	26	527	59.8	7.9	328.38	0	1	5.45659e+08	4.78842e+08	5.28516e+08	3.89855e+08	4.60594e+08	3.97236e+08	4.11168e+08	3.62891e+08	4.18668e+08	High	High	High	High	High	High	High	High	High
Q9D1A2	Cytosolic non-specific dipeptidase	Cndp2	Cytosolic non-specific dipeptidase OS=Mus musculus OX=10090 GN=Cndp2 PE=1 SV=1	0	223.566	45	18	76	18	475	52.7	5.66	278.38	0	1	2.72035e+08	2.64019e+08	2.89515e+08	3.13126e+08	2.90095e+08	3.26089e+08	3.43312e+08	3.12087e+08	3.30998e+08	High	High	High	High	High	High	High	High	High
Q542X7	T-complex protein 1 subunit beta	Cct2	T-complex protein 1 subunit beta OS=Mus musculus OX=10090 GN=Cct2 PE=1 SV=1	0	223.556	51	25	91	25	535	57.4	6.4	345.89	0	1	3.01762e+08	2.84126e+08	2.91947e+08	2.89157e+08	2.59296e+08	2.87514e+08	2.93424e+08	2.64434e+08	2.8084e+08	High	High	High	High	High	High	High	High	High
A0A0R4J259	Heterogeneous nuclear ribonucleoprotein Q	Syncrip	Heterogeneous nuclear ribonucleoprotein Q OS=Mus musculus OX=10090 GN=Syncrip PE=1 SV=1	0	222.789	49	24	100	18	561	62.5	7.56	382.19	6	1	3.41393e+08	3.33406e+08	3.32435e+08	3.7815e+08	3.31771e+08	3.85146e+08	4.12711e+08	4.1724e+08	3.64068e+08	High	High	High	High	High	High	High	High	High
Q8BFR5	Elongation factor Tu, mitochondrial	Tufm	Elongation factor Tu, mitochondrial OS=Mus musculus OX=10090 GN=Tufm PE=1 SV=1	0	222.355	51	21	81	21	452	49.5	7.56	317.82	0	1	4.04717e+08	4.07884e+08	4.00743e+08	3.37766e+08	3.60416e+08	3.633e+08	3.64868e+08	3.59799e+08	3.62021e+08	High	High	High	High	High	High	High	High	High
B2RWW2	Golgb1 protein	Golgb1	Golgb1 protein OS=Mus musculus OX=10090 GN=Golgb1 PE=2 SV=1	0	221.577	19	58	89	58	3238	369.9	5.05	249.94	0	1	1.80552e+08	1.60821e+08	1.65722e+08	1.92838e+08	1.66938e+08	1.86756e+08	1.82057e+08	1.75906e+08	1.77828e+08	High	High	High	High	High	High	High	High	High
Q8CIE6	Coatomer subunit alpha	Copa	Coatomer subunit alpha OS=Mus musculus OX=10090 GN=Copa PE=1 SV=2	0	221.398	31	38	112	38	1224	138.3	7.65	358.63	0	1	4.96596e+08	4.48247e+08	4.93809e+08	1.02873e+09	4.82166e+08	5.94248e+08	5.5671e+08	4.80874e+08	4.88469e+08	High	High	High	High	High	High	High	High	High
P0DP27	Calmodulin-2	Calm2	Calmodulin-2 OS=Mus musculus OX=10090 GN=Calm2 PE=1 SV=1	0	220.946	59	11	225	6	149	16.8	4.22	880.99	6	1	1.43148e+09	1.17453e+09	1.48348e+09	1.07426e+09	1.45871e+09	8.85445e+08	1.81717e+09	7.90986e+08	1.03493e+09	High	High	High	High	High	High	High	High	High
Q64511	DNA topoisomerase 2-beta	Top2b	DNA topoisomerase 2-beta OS=Mus musculus OX=10090 GN=Top2b PE=1 SV=2	0	220.616	26	40	100	33	1612	181.8	8.29	293.76	8	1	2.36505e+08	2.21282e+08	2.4771e+08	2.39912e+08	2.24174e+08	2.30455e+08	2.35713e+08	2.1497e+08	2.27361e+08	High	High	High	High	High	High	High	High	High
Q8K4L3	Supervillin	Svil	Supervillin OS=Mus musculus OX=10090 GN=Svil PE=1 SV=1	0	217.286	20	37	77	37	2170	243	6.87	260.96	0	1	1.79259e+08	1.517e+08	1.79633e+08	1.67512e+08	1.52874e+08	1.67132e+08	1.67852e+08	1.53805e+08	1.68328e+08	High	High	High	High	High	High	High	High	High
A0A1Y7VMN0	Rho-associated protein kinase 2 (Fragment)	Rock2	Rho-associated protein kinase 2 (Fragment) OS=Mus musculus OX=10090 GN=Rock2 PE=1 SV=1	0	216.83	34	49	105	40	1444	166.7	5.9	341.5	0	1	2.78189e+08	2.23117e+08	2.72164e+08	2.63885e+08	2.1779e+08	2.42244e+08	2.4931e+08	2.19274e+08	2.28423e+08	High	High	High	High	High	High	High	High	High
Q8BHN3	Neutral alpha-glucosidase AB	Ganab	Neutral alpha-glucosidase AB OS=Mus musculus OX=10090 GN=Ganab PE=1 SV=1	0	215.666	30	26	94	1	944	106.8	6.06	296.59	0	1	3.58188e+06	3.02329e+06	3.65622e+06	3.84187e+06	2.78175e+06	4.13228e+06	4.46997e+06	3.56905e+06	3.94017e+06	High	High	High	High	High	High	High	High	High
Q6P9Q4	FH1/FH2 domain-containing protein 1	Fhod1	FH1/FH2 domain-containing protein 1 OS=Mus musculus OX=10090 GN=Fhod1 PE=1 SV=3	0	215.571	31	31	72	31	1197	129.5	6.28	236.88	0	1	1.63807e+08	1.4485e+08	1.58761e+08	1.28358e+08	1.45521e+08	1.3496e+08	1.39755e+08	1.38902e+08	1.36761e+08	High	High	High	High	High	High	High	High	High
Q05CR3	Plec1 protein (Fragment)	Plec	Plec1 protein (Fragment) OS=Mus musculus OX=10090 GN=Plec PE=2 SV=1	0	215.174	49	31	125	2	669	77.6	7.66	393.12	0	1	2.11663e+07	1.68187e+07	2.05871e+07	1.86445e+07	1.74136e+07	1.75452e+07	2.02349e+07	3.64031e+07	1.81787e+07	High	High	High	High	High	High	High	High	High
Q02788	Collagen alpha-2(VI) chain	Col6a2	Collagen alpha-2(VI) chain OS=Mus musculus OX=10090 GN=Col6a2 PE=1 SV=3	0	214.89	21	23	114	23	1034	110.3	6.42	386.24	0	1	6.96098e+08	7.47354e+08	6.68095e+08	1.06314e+09	7.69341e+08	7.20133e+08	6.6664e+08	6.85794e+08	6.35443e+08	High	High	High	High	High	High	High	High	High
P28653	Biglycan	Bgn	Biglycan OS=Mus musculus OX=10090 GN=Bgn PE=1 SV=1	0	214.868	38	11	114	2	369	41.6	7.27	442.94	14	1	2.20867e+08	2.29125e+08	2.06579e+08	2.61772e+08	2.71077e+08	2.94596e+08	2.68951e+08	2.71524e+08	2.52319e+08	High	High	High	High	High	High	High	High	High
P97315	Cysteine and glycine-rich protein 1	Csrp1	Cysteine and glycine-rich protein 1 OS=Mus musculus OX=10090 GN=Csrp1 PE=1 SV=3	0	214.524	65	13	71	12	193	20.6	8.57	277.31	1	1	4.70605e+08	3.92217e+08	4.75516e+08	3.61204e+08	3.47857e+08	3.77093e+08	3.78956e+08	3.64584e+08	3.62665e+08	High	High	High	High	High	High	High	High	High
A0A0R4IZX2	Na(+)/H(+) exchange regulatory cofactor NHE-RF	Slc9a3r2	Na(+)/H(+) exchange regulatory cofactor NHE-RF OS=Mus musculus OX=10090 GN=Slc9a3r2 PE=1 SV=1	0	213.998	71	22	101	7	337	37.4	7.59	408.68	16	1	3.53808e+08	2.90408e+08	3.41834e+08	2.40442e+08	2.92635e+08	2.55739e+08	2.66653e+08	2.43672e+08	2.54852e+08	High	High	High	High	High	High	High	High	High
Q3TE63	Peptidyl-prolyl cis-trans isomerase	Ppia	Peptidyl-prolyl cis-trans isomerase OS=Mus musculus OX=10090 GN=Ppia PE=2 SV=1	0	213.085	68	12	201	12	164	17.9	7.9	528.81	0	1	5.32734e+08	4.96188e+08	5.35906e+08	4.78272e+08	5.04008e+08	5.21071e+08	5.5376e+08	5.17359e+08	5.09625e+08	High	High	High	High	High	High	High	High	High
P08249	Malate dehydrogenase, mitochondrial	Mdh2	Malate dehydrogenase, mitochondrial OS=Mus musculus OX=10090 GN=Mdh2 PE=1 SV=3	0	213.019	68	19	95	19	338	35.6	8.68	356.3	0	1	7.1302e+08	7.25916e+08	6.66022e+08	5.51882e+08	6.60256e+08	5.85109e+08	5.78152e+08	5.75377e+08	5.69173e+08	High	High	High	High	High	High	High	High	High
Q3TFE8	Importin N-terminal domain-containing protein	Kpnb1	Importin N-terminal domain-containing protein OS=Mus musculus OX=10090 GN=Kpnb1 PE=2 SV=1	0	212.997	31	24	94	24	875	97.1	4.78	323.44	0	1	3.19975e+08	3.87909e+08	2.94639e+08	3.17432e+08	3.43655e+08	3.04487e+08	3.36072e+08	2.8089e+08	3.01212e+08	High	High	High	High	High	High	High	High	High
Q7TMY8	E3 ubiquitin-protein ligase HUWE1	Huwe1	E3 ubiquitin-protein ligase HUWE1 OS=Mus musculus OX=10090 GN=Huwe1 PE=1 SV=5	0	212.675	13	45	67	45	4377	482.3	5.22	216.61	0	1	1.38641e+08	1.20113e+08	1.39201e+08	1.55382e+08	1.35737e+08	1.276e+08	1.32065e+08	1.17616e+08	1.28188e+08	High	High	High	High	High	High	High	High	High
Q4FE56	Ubiquitinyl hydrolase 1	Usp9x	Ubiquitinyl hydrolase 1 OS=Mus musculus OX=10090 GN=Usp9x PE=1 SV=1	0	212.304	19	45	79	45	2554	290	5.83	242.36	0	1	2.46445e+08	2.36072e+08	2.43336e+08	2.58605e+08	2.31871e+08	2.28423e+08	2.24393e+08	2.11755e+08	2.14891e+08	High	High	High	High	High	High	High	High	High
P17751	Triosephosphate isomerase	Tpi1	Triosephosphate isomerase OS=Mus musculus OX=10090 GN=Tpi1 PE=1 SV=5	0	212.062	67	12	94	12	249	26.7	7.3	388.36	0	1	4.49384e+08	5.39889e+08	4.46893e+08	4.41056e+08	4.97821e+08	4.68717e+08	4.36438e+08	4.7393e+08	4.50393e+08	High	High	High	High	High	High	High	High	High
Q8VCT4	Carboxylesterase 1D	Ces1d	Carboxylesterase 1D OS=Mus musculus OX=10090 GN=Ces1d PE=1 SV=1	0	211.114	33	16	157	14	565	61.7	6.61	537.11	3	1	8.41702e+08	8.34952e+08	8.50588e+08	4.7725e+08	6.21967e+08	5.73349e+08	6.2652e+08	6.75038e+08	5.95951e+08	High	High	High	High	High	High	High	High	High
A0A2I3BPY7	Ankycorbin	Rai14	Ankycorbin OS=Mus musculus OX=10090 GN=Rai14 PE=1 SV=1	0	210.571	40	38	105	38	950	105.7	6.04	306.96	0	1	2.94576e+08	2.28765e+08	2.82329e+08	2.63988e+08	2.62739e+08	2.47983e+08	2.50415e+08	2.28483e+08	2.52454e+08	High	High	High	High	High	High	High	High	High
A0A0R4J221	Plectin (Fragment)	Plec	Plectin (Fragment) OS=Mus musculus OX=10090 GN=Plec PE=1 SV=1	0	210.526	45	28	120	1	702	80.6	7.03	382.04	0	1	640815	501903	593250	662760	489918	605561	582687	556253	650818	High	High	High	High	High	High	High	High	High
F8WIV2	Serine (or cysteine) peptidase inhibitor, clade B, member 6a	Serpinb6a	Serine (or cysteine) peptidase inhibitor, clade B, member 6a OS=Mus musculus OX=10090 GN=Serpinb6a PE=1 SV=1	0	209.677	49	17	90	17	399	44.7	6.38	302.94	0	1	5.55016e+08	6.87925e+08	5.54849e+08	5.21364e+08	6.73912e+08	5.82957e+08	5.8501e+08	7.00819e+08	5.63905e+08	High	High	High	High	High	High	High	High	High
Q8BMK4	Cytoskeleton-associated protein 4	Ckap4	Cytoskeleton-associated protein 4 OS=Mus musculus OX=10090 GN=Ckap4 PE=1 SV=2	0	209.127	62	31	94	31	575	63.7	5.64	289.54	0	1	3.64209e+08	3.68612e+08	3.60775e+08	4.6516e+08	3.46598e+08	4.60212e+08	4.82056e+08	4.2201e+08	4.41985e+08	High	High	High	High	High	High	High	High	High
P54071	Isocitrate dehydrogenase [NADP], mitochondrial	Idh2	Isocitrate dehydrogenase [NADP], mitochondrial OS=Mus musculus OX=10090 GN=Idh2 PE=1 SV=3	0	208.46	48	22	111	21	452	50.9	8.69	359.42	1	1	6.55245e+08	6.27666e+08	6.2948e+08	4.06019e+08	5.33391e+08	4.5045e+08	4.43808e+08	4.66194e+08	4.5105e+08	High	High	High	High	High	High	High	High	High
Q58E70	Tpm3 protein	Tpm3	Tpm3 protein OS=Mus musculus OX=10090 GN=Tpm3 PE=2 SV=1	0	208.314	67	26	216	3	248	29	4.78	612.45	0	1	7.45649e+07	7.05655e+07	6.49489e+07	6.67743e+07	8.19842e+07	7.93934e+07	7.70915e+07	6.63092e+07	8.45784e+07	High	High	High	High	High	High	High	High	High
P06745	Glucose-6-phosphate isomerase	Gpi	Glucose-6-phosphate isomerase OS=Mus musculus OX=10090 GN=Gpi PE=1 SV=4	0	207.244	41	21	108	21	558	62.7	8.13	369.25	0	1	5.63247e+08	5.82494e+08	5.78988e+08	6.32192e+08	6.0941e+08	5.96712e+08	5.99361e+08	5.67967e+08	5.48192e+08	High	High	High	High	High	High	High	High	High
P39054	Dynamin-2	Dnm2	Dynamin-2 OS=Mus musculus OX=10090 GN=Dnm2 PE=1 SV=2	0	207.123	39	31	104	19	870	98.1	7.43	331.18	15	1	3.72064e+08	3.27507e+08	3.67868e+08	3.79191e+08	3.58601e+08	3.41534e+08	3.54126e+08	3.27891e+08	3.39808e+08	High	High	High	High	High	High	High	High	High
Q8R0W0	Epiplakin	Eppk1	Epiplakin OS=Mus musculus OX=10090 GN=Eppk1 PE=1 SV=2	0	206.736	32	38	71	36	6548	724.2	6.07	222.54	0	1	1.60424e+08	1.46605e+08	1.5176e+08	1.76134e+08	1.83223e+08	1.53154e+08	1.61398e+08	1.52125e+08	1.54211e+08	High	High	High	High	High	High	High	High	High
Q3UMM1	Tubulin beta chain	Tubb6	Tubulin beta chain OS=Mus musculus OX=10090 GN=Tubb6 PE=1 SV=1	0	206.11	36	14	176	4	447	50.1	4.89	541	1	1	2.68151e+07	2.31857e+07	2.50868e+07	3.21579e+07	2.42174e+07	2.97945e+07	3.00246e+07	2.58784e+07	2.83147e+07	High	High	High	High	High	High	High	High	High
Q3V3W7	TGc domain-containing protein	F13a1	TGc domain-containing protein OS=Mus musculus OX=10090 GN=F13a1 PE=2 SV=1	0	205.963	26	18	72	18	732	83.2	6	283.88	0	1	2.44587e+08	2.43459e+08	2.50025e+08	5.27283e+08	2.84247e+08	3.20382e+08	3.02149e+08	2.48676e+08	2.41966e+08	High	High	High	High	High	High	High	High	High
Q9CQV8	14-3-3 protein beta/alpha	Ywhab	14-3-3 protein beta/alpha OS=Mus musculus OX=10090 GN=Ywhab PE=1 SV=3	0	205.726	61	13	167	6	246	28.1	4.83	526.16	0	1	1.27933e+08	1.18095e+08	1.29881e+08	1.24568e+08	1.26799e+08	1.38696e+08	1.41939e+08	1.49649e+08	1.36441e+08	High	High	High	High	High	High	High	High	High
Q91VD9	NADH-ubiquinone oxidoreductase 75 kDa subunit, mitochondrial	Ndufs1	NADH-ubiquinone oxidoreductase 75 kDa subunit, mitochondrial OS=Mus musculus OX=10090 GN=Ndufs1 PE=1 SV=2	0	205.591	47	27	87	27	727	79.7	5.72	299.44	0	1	2.35929e+08	2.43433e+08	2.31274e+08	2.35818e+08	2.31364e+08	2.39732e+08	2.27697e+08	2.29895e+08	2.27232e+08	High	High	High	High	High	High	High	High	High
Q3TWL6	26S proteasome non-ATPase regulatory subunit 2	Psmd2	26S proteasome non-ATPase regulatory subunit 2 OS=Mus musculus OX=10090 GN=Psmd2 PE=2 SV=1	0	205.312	31	25	86	25	908	100.2	5.25	299.13	0	1	2.61067e+08	2.4395e+08	2.60634e+08	2.9738e+08	2.53018e+08	2.81507e+08	2.87906e+08	2.51936e+08	2.63203e+08	High	High	High	High	High	High	High	High	High
Q66JR7	Pgm2 protein (Fragment)	Pgm1	Pgm2 protein (Fragment) OS=Mus musculus OX=10090 GN=Pgm1 PE=2 SV=1	0	204.553	47	23	102	23	590	64.1	6.76	365.33	0	1	3.66703e+08	4.32078e+08	3.66855e+08	3.17099e+08	3.98331e+08	3.73126e+08	3.59424e+08	3.95981e+08	3.82979e+08	High	High	High	High	High	High	High	High	High
Q3UEM7	Fibrinogen C-terminal domain-containing protein	Fgg	Fibrinogen C-terminal domain-containing protein OS=Mus musculus OX=10090 GN=Fgg PE=1 SV=1	0	204.534	39	17	132	17	436	49.4	5.86	453.61	0	1	4.29342e+08	4.25249e+08	4.36006e+08	3.42925e+09	4.68402e+08	7.19673e+08	6.41046e+08	4.96504e+08	4.49418e+08	High	High	High	High	High	High	High	High	High
Q3UDG8	Calpain-1 catalytic subunit	Capn1	Calpain-1 catalytic subunit OS=Mus musculus OX=10090 GN=Capn1 PE=2 SV=1	0	204.463	43	31	76	30	713	82.1	5.87	281.75	1	1	2.22939e+08	2.44954e+08	2.2256e+08	2.13901e+08	2.3322e+08	2.25998e+08	2.28609e+08	2.31974e+08	2.30715e+08	High	High	High	High	High	High	High	High	High
Q3UJP4	T-complex protein 1 subunit gamma	Cct3	T-complex protein 1 subunit gamma OS=Mus musculus OX=10090 GN=Cct3 PE=2 SV=1	0	204.391	44	22	93	1	545	60.6	7.02	316.76	0	1	4.05506e+06	4.31612e+06	4.25668e+06	4.56473e+06	3.87171e+06	4.3522e+06	3.86527e+06	4.54898e+06	4.13588e+06	High	High	High	High	High	High	High	High	High
P07759	Serine protease inhibitor A3K	Serpina3k	Serine protease inhibitor A3K OS=Mus musculus OX=10090 GN=Serpina3k PE=1 SV=2	0	204.328	33	12	274	2	418	46.9	5.16	1387.7	0	1	1.59747e+07	3.95594e+07	1.75804e+07	2.02574e+07	2.72354e+07	3.10264e+07	3.06765e+07	6.25906e+07	2.52926e+07	High	High	High	High	High	High	High	High	High
P23116	Eukaryotic translation initiation factor 3 subunit A	Eif3a	Eukaryotic translation initiation factor 3 subunit A OS=Mus musculus OX=10090 GN=Eif3a PE=1 SV=5	0	204.058	31	43	133	43	1344	161.8	6.77	356.55	0	1	3.98325e+08	3.91503e+08	4.09093e+08	4.36039e+08	3.86931e+08	4.24216e+08	4.26926e+08	3.95717e+08	4.01254e+08	High	High	High	High	High	High	High	High	High
F8VQC7	Kinectin	Ktn1	Kinectin OS=Mus musculus OX=10090 GN=Ktn1 PE=1 SV=1	0	203.772	31	40	81	40	1327	152.4	5.9	272.12	0	1	2.21749e+08	2.02171e+08	2.2004e+08	2.37596e+08	1.98936e+08	2.18799e+08	2.20096e+08	2.07167e+08	2.17029e+08	High	High	High	High	High	High	High	High	High
G3UVV4	Hexokinase	Hk1	Hexokinase OS=Mus musculus OX=10090 GN=Hk1 PE=1 SV=1	0	202.908	39	34	86	29	917	101.8	6.67	280.65	5	1	4.48418e+08	3.79864e+08	4.29584e+08	4.0161e+08	3.88418e+08	4.05451e+08	4.04961e+08	3.60857e+08	3.816e+08	High	High	High	High	High	High	High	High	High
Q99P72	Reticulon-4	Rtn4	Reticulon-4 OS=Mus musculus OX=10090 GN=Rtn4 PE=1 SV=2	0	202.526	26	18	57	18	1162	126.5	4.54	243.86	0	1	1.63287e+08	1.62417e+08	1.64676e+08	1.64977e+08	1.62469e+08	1.61596e+08	1.44267e+08	1.47962e+08	1.62657e+08	High	High	High	High	High	High	High	High	High
P48722	Heat shock 70 kDa protein 4L	Hspa4l	Heat shock 70 kDa protein 4L OS=Mus musculus OX=10090 GN=Hspa4l PE=1 SV=2	0	202.512	45	32	64	30	838	94.3	5.74	224.34	0	1	1.80753e+08	1.6667e+08	1.76115e+08	1.37932e+08	1.47414e+08	1.51269e+08	1.52389e+08	1.44807e+08	1.47669e+08	High	High	High	High	High	High	High	High	High
Q78PY7	Staphylococcal nuclease domain-containing protein 1	Snd1	Staphylococcal nuclease domain-containing protein 1 OS=Mus musculus OX=10090 GN=Snd1 PE=1 SV=1	0	202.297	38	32	113	32	910	102	7.43	377	0	1	3.72956e+08	3.30657e+08	3.76645e+08	4.50257e+08	3.3933e+08	4.05645e+08	4.07885e+08	3.52629e+08	3.87481e+08	High	High	High	High	High	High	High	High	High
Q8K2B3	Succinate dehydrogenase [ubiquinone] flavoprotein subunit, mitochondrial	Sdha	Succinate dehydrogenase [ubiquinone] flavoprotein subunit, mitochondrial OS=Mus musculus OX=10090 GN=Sdha PE=1 SV=1	0	202.181	36	18	63	18	664	72.5	7.37	229.58	0	1	2.51543e+08	2.46989e+08	2.34371e+08	2.30926e+08	2.27791e+08	2.27766e+08	2.18572e+08	2.11204e+08	2.18842e+08	High	High	High	High	High	High	High	High	High
Q3UM20	Uncharacterized protein	Nono	Uncharacterized protein OS=Mus musculus OX=10090 GN=Nono PE=2 SV=1	0	202.1	45	20	105	18	475	54.8	8.95	333.93	1	1	2.64861e+08	2.44951e+08	2.75931e+08	2.89997e+08	2.58035e+08	2.84894e+08	2.87374e+08	2.53879e+08	2.73693e+08	High	High	High	High	High	High	High	High	High
Q5EBP9	Tripartite motif-containing 28	Trim28	Tripartite motif-containing 28 OS=Mus musculus OX=10090 GN=Trim28 PE=2 SV=1	0	202.074	46	27	85	27	834	88.8	5.77	276.65	0	1	3.22346e+08	3.04301e+08	3.25512e+08	2.97371e+08	2.74404e+08	3.24461e+08	3.14115e+08	2.79108e+08	2.92312e+08	High	High	High	High	High	High	High	High	High
G5E829	Plasma membrane calcium-transporting ATPase 1	Atp2b1	Plasma membrane calcium-transporting ATPase 1 OS=Mus musculus OX=10090 GN=Atp2b1 PE=1 SV=1	0	201.606	24	26	81	14	1220	134.7	5.91	304.34	14	1	2.95049e+08	2.6765e+08	2.83287e+08	2.29843e+08	2.51869e+08	2.28505e+08	2.2986e+08	2.3892e+08	2.26072e+08	High	High	High	High	High	High	High	High	High
E9PV24	Fibrinogen alpha chain	Fga	Fibrinogen alpha chain OS=Mus musculus OX=10090 GN=Fga PE=1 SV=1	0	201.478	30	25	166	25	789	87.4	6.11	495.51	0	1	7.14525e+08	7.16818e+08	7.49031e+08	5.61817e+09	7.51345e+08	1.07236e+09	9.36776e+08	7.43095e+08	6.69492e+08	High	High	High	High	High	High	High	High	High
P70335	Rho-associated protein kinase 1	Rock1	Rho-associated protein kinase 1 OS=Mus musculus OX=10090 GN=Rock1 PE=1 SV=1	0	200.756	43	57	98	48	1354	158.1	5.86	274.74	9	1	2.7932e+08	2.29423e+08	2.73005e+08	2.5189e+08	2.3197e+08	2.41945e+08	2.4639e+08	2.22864e+08	2.37754e+08	High	High	High	High	High	High	High	High	High
P50396	Rab GDP dissociation inhibitor alpha	Gdi1	Rab GDP dissociation inhibitor alpha OS=Mus musculus OX=10090 GN=Gdi1 PE=1 SV=3	0	199.875	53	18	79	13	447	50.5	5.08	309.72	0	1	9.98064e+07	1.00114e+08	1.00471e+08	8.70785e+07	9.79247e+07	8.82597e+07	9.86426e+07	9.32509e+07	9.39635e+07	High	High	High	High	High	High	High	High	High
Q9Z2I9	Succinate--CoA ligase [ADP-forming] subunit beta, mitochondrial	Sucla2	Succinate--CoA ligase [ADP-forming] subunit beta, mitochondrial OS=Mus musculus OX=10090 GN=Sucla2 PE=1 SV=2	0	199.729	55	23	82	23	463	50.1	7.01	319.71	0	1	3.42683e+08	4.02868e+08	3.24332e+08	2.73831e+08	3.00235e+08	2.99108e+08	2.85797e+08	2.96381e+08	2.84697e+08	High	High	High	High	High	High	High	High	High
Q3UKT3	Ornithine aminotransferase	Oat	Ornithine aminotransferase OS=Mus musculus OX=10090 GN=Oat PE=2 SV=1	0	199.598	52	16	56	16	439	48.3	6.8	212.43	0	1	2.64815e+08	2.27922e+08	2.56398e+08	2.03485e+08	2.25166e+08	2.17736e+08	2.24621e+08	2.06288e+08	2.19532e+08	High	High	High	High	High	High	High	High	High
Q9ET01	Glycogen phosphorylase, liver form	Pygl	Glycogen phosphorylase, liver form OS=Mus musculus OX=10090 GN=Pygl PE=1 SV=4	0	198.676	37	33	99	28	850	97.4	7.09	321.48	7	1	4.00193e+08	4.2943e+08	4.21791e+08	4.56328e+08	4.47873e+08	4.28766e+08	4.08946e+08	4.13309e+08	3.89104e+08	High	High	High	High	High	High	High	High	High
A1A4T2	Alpha glucosidase 2 alpha neutral subunit	Ganab	Alpha glucosidase 2 alpha neutral subunit OS=Mus musculus OX=10090 GN=Ganab PE=1 SV=1	0	198.618	29	26	92	1	966	109.3	6.15	281.23	28	1	3.48077e+08	3.06765e+08	3.45162e+08	3.49522e+08	2.98533e+08	3.79663e+08	3.78596e+08	3.32612e+08	3.54496e+08	High	High	High	High	High	High	High	High	High
Q8R5G0	Nidogen 2 protein	Nid2	Nidogen 2 protein OS=Mus musculus OX=10090 GN=Nid2 PE=2 SV=1	0	197.744	24	23	78	22	1403	153.8	5.41	311.85	0	1	1.52796e+08	1.27261e+08	1.45393e+08	1.23106e+08	1.44916e+08	1.29037e+08	1.31701e+08	1.18366e+08	1.29141e+08	High	High	High	High	High	High	High	High	High
Q9ERL9	Guanylate cyclase soluble subunit alpha-1	Gucy1a1	Guanylate cyclase soluble subunit alpha-1 OS=Mus musculus OX=10090 GN=Gucy1a1 PE=1 SV=2	0	196.879	39	23	79	23	691	77.5	7.17	262.74	0	1	1.93743e+08	1.43932e+08	1.90612e+08	1.49532e+08	1.49306e+08	1.67002e+08	1.69326e+08	1.54079e+08	1.65926e+08	High	High	High	High	High	High	High	High	High
Q8BFW7	Lipoma-preferred partner homolog	Lpp	Lipoma-preferred partner homolog OS=Mus musculus OX=10090 GN=Lpp PE=1 SV=1	0	196.813	36	14	75	14	613	65.8	7.37	270.09	0	1	1.86567e+08	1.81013e+08	1.85283e+08	1.85198e+08	1.80415e+08	1.82219e+08	1.87578e+08	1.90426e+08	1.77722e+08	High	High	High	High	High	High	High	High	High
P09542	Myosin light chain 3	Myl3	Myosin light chain 3 OS=Mus musculus OX=10090 GN=Myl3 PE=1 SV=4	0	195.753	74	16	133	12	204	22.4	5.1	439.1	8	1	4.04151e+08	1.48502e+09	3.82631e+08	3.70109e+08	1.20667e+09	7.5643e+08	4.38168e+08	1.21067e+09	6.48403e+08	High	High	High	High	High	High	High	High	High
Q9CU62	Structural maintenance of chromosomes protein 1A	Smc1a	Structural maintenance of chromosomes protein 1A OS=Mus musculus OX=10090 GN=Smc1a PE=1 SV=4	0	194.656	35	48	93	48	1233	143.1	7.64	272.13	0	1	4.02405e+08	3.46758e+08	3.97297e+08	3.51138e+08	3.51425e+08	3.60401e+08	3.55807e+08	3.30612e+08	3.43835e+08	High	High	High	High	High	High	High	High	High
P17426	AP-2 complex subunit alpha-1	Ap2a1	AP-2 complex subunit alpha-1 OS=Mus musculus OX=10090 GN=Ap2a1 PE=1 SV=1	0	194.494	37	33	86	23	977	107.6	7.03	270.23	0	1	1.71293e+08	1.62122e+08	1.68279e+08	1.6274e+08	1.64061e+08	1.56958e+08	1.54916e+08	1.40883e+08	1.54747e+08	High	High	High	High	High	High	High	High	High
Q9D952	Envoplakin	Evpl	Envoplakin OS=Mus musculus OX=10090 GN=Evpl PE=1 SV=3	0	194.321	26	50	83	50	2035	231.9	6.6	253.42	0	1	1.69506e+08	1.69043e+08	1.63455e+08	1.34597e+08	1.70982e+08	1.35033e+08	1.25957e+08	1.50039e+08	1.3153e+08	High	High	High	High	High	High	High	High	High
G3UX26	Voltage-dependent anion-selective channel protein 2	Vdac2	Voltage-dependent anion-selective channel protein 2 OS=Mus musculus OX=10090 GN=Vdac2 PE=1 SV=1	0	193.828	57	12	56	12	283	30.4	7.58	238.62	0	1	5.4584e+08	4.86503e+08	5.33091e+08	5.16836e+08	5.76041e+08	5.02359e+08	5.25928e+08	4.55868e+08	4.71705e+08	High	High	High	High	High	High	High	High	High
Q3V3R4	Integrin alpha-1	Itga1	Integrin alpha-1 OS=Mus musculus OX=10090 GN=Itga1 PE=1 SV=2	0	193.649	27	30	95	30	1179	130.7	6.2	299.21	0	1	4.99834e+08	4.46603e+08	5.14498e+08	4.07349e+08	4.68896e+08	4.49912e+08	4.37705e+08	3.89039e+08	4.23345e+08	High	High	High	High	High	High	High	High	High
Q9DBR7	Protein phosphatase 1 regulatory subunit 12A	Ppp1r12a	Protein phosphatase 1 regulatory subunit 12A OS=Mus musculus OX=10090 GN=Ppp1r12a PE=1 SV=2	0	193.436	38	36	100	14	1029	114.9	5.49	316.37	25	1	3.24305e+08	3.06596e+08	3.31661e+08	2.90181e+08	3.06818e+08	3.09409e+08	3.05139e+08	3.04039e+08	3.11946e+08	High	High	High	High	High	High	High	High	High
B7ZNH7	Collagen alpha-1(XIV) chain	Col14a1	Collagen alpha-1(XIV) chain OS=Mus musculus OX=10090 GN=Col14a1 PE=1 SV=1	0	193.297	23	31	77	31	1794	192.6	5.1	249.3	0	1	2.79503e+08	2.50983e+08	2.63204e+08	2.74087e+08	2.4155e+08	3.30776e+08	3.42151e+08	3.08834e+08	3.0929e+08	High	High	High	High	High	High	High	High	High
Q99KC8	von Willebrand factor A domain-containing protein 5A	Vwa5a	von Willebrand factor A domain-containing protein 5A OS=Mus musculus OX=10090 GN=Vwa5a PE=1 SV=2	0	193.19	34	24	84	22	793	87.1	6.58	272.08	3	1	2.78073e+08	2.59241e+08	2.76683e+08	2.86862e+08	2.76287e+08	2.82383e+08	2.91135e+08	2.66504e+08	2.6971e+08	High	High	High	High	High	High	High	High	High
B7ZNL3	Tpm1 protein	Tpm1	Tpm1 protein OS=Mus musculus OX=10090 GN=Tpm1 PE=1 SV=1	0	192.648	65	28	211	9	284	32.6	4.74	595.76	2	1	6.81159e+08	9.44362e+08	5.62568e+08	5.11088e+08	7.49014e+08	8.51436e+08	5.91801e+08	8.94088e+08	7.37884e+08	High	High	High	High	High	High	High	High	High
P21550	Beta-enolase	Eno3	Beta-enolase OS=Mus musculus OX=10090 GN=Eno3 PE=1 SV=3	0	192.584	49	17	95	14	434	47	7.18	373.82	1	1	2.53538e+08	7.0817e+08	2.38928e+08	1.99694e+08	4.94777e+08	3.4573e+08	2.13666e+08	5.73746e+08	3.01011e+08	High	High	High	High	High	High	High	High	High
Q3UW53	Protein Niban 1	Niban1	Protein Niban 1 OS=Mus musculus OX=10090 GN=Niban1 PE=1 SV=2	0	192.497	30	23	65	23	926	102.6	4.78	244.98	0	1	1.25607e+08	1.1006e+08	1.23058e+08	9.71244e+07	1.02796e+08	1.05455e+08	1.06959e+08	9.57751e+07	1.06591e+08	High	High	High	High	High	High	High	High	High
P29341	Polyadenylate-binding protein 1	Pabpc1	Polyadenylate-binding protein 1 OS=Mus musculus OX=10090 GN=Pabpc1 PE=1 SV=2	0	192.495	44	26	94	20	636	70.6	9.5	298.39	8	1	3.6127e+08	3.46875e+08	3.67842e+08	4.13298e+08	3.45101e+08	3.89755e+08	4.03052e+08	3.82125e+08	3.79268e+08	High	High	High	High	High	High	High	High	High
Q61344	Beta-tropomyosin	Tpm2	Beta-tropomyosin OS=Mus musculus OX=10090 GN=Tpm2 PE=2 SV=1	0	192.347	60	25	173	3	284	32.8	4.68	492.09	14	1	1.94571e+08	4.60343e+08	1.51689e+08	1.8026e+08	3.6311e+08	3.27971e+08	1.96393e+08	4.76594e+08	2.68429e+08	High	High	High	High	High	High	High	High	High
P48036	Annexin A5	Anxa5	Annexin A5 OS=Mus musculus OX=10090 GN=Anxa5 PE=1 SV=1	0	191.149	64	22	219	21	319	35.7	4.96	650.95	0	1	9.85952e+08	1.22505e+09	1.10317e+09	9.06583e+08	1.11643e+09	1.02788e+09	1.13981e+09	1.1201e+09	1.04639e+09	High	High	High	High	High	High	High	High	High
Q3UZ39	Leucine-rich repeat flightless-interacting protein 1	Lrrfip1	Leucine-rich repeat flightless-interacting protein 1 OS=Mus musculus OX=10090 GN=Lrrfip1 PE=1 SV=2	0	190.852	44	24	77	18	729	79.2	4.82	280.06	7	1	2.26309e+08	2.07191e+08	2.3157e+08	1.93016e+08	1.86233e+08	2.04242e+08	2.28114e+08	1.97998e+08	2.12386e+08	High	High	High	High	High	High	High	High	High
A0A286YCI8	Sorbin and SH3 domain-containing protein 1	Sorbs1	Sorbin and SH3 domain-containing protein 1 OS=Mus musculus OX=10090 GN=Sorbs1 PE=1 SV=1	0	190.737	22	23	63	2	1290	143	8.31	222.4	25	1	1.1767e+08	1.1807e+08	1.1908e+08	1.03247e+08	1.16909e+08	9.34988e+07	9.14336e+07	9.99032e+07	9.06803e+07	High	High	High	High	High	High	High	High	High
Q8VIJ6	Splicing factor, proline- and glutamine-rich	Sfpq	Splicing factor, proline- and glutamine-rich OS=Mus musculus OX=10090 GN=Sfpq PE=1 SV=1	0	190.45	40	23	82	22	699	75.4	9.44	253.74	1	1	2.1628e+08	2.08745e+08	2.33042e+08	2.42295e+08	2.01646e+08	2.37215e+08	2.32566e+08	2.07849e+08	2.31621e+08	High	High	High	High	High	High	High	High	High
F6XLV1	Ciliary rootlet coiled-coil protein 2	Crocc2	Ciliary rootlet coiled-coil protein 2 OS=Mus musculus OX=10090 GN=Crocc2 PE=3 SV=2	0	190.433	24	34	55	34	1638	186.5	6.13	188.71	0	1	9.46103e+07	8.46073e+07	8.4927e+07	6.69484e+07	9.19066e+07	7.12129e+07	7.14919e+07	7.21472e+07	8.23678e+07	High	High	High	High	High	High	High	High	High
Q5U222	Probable ATP-dependent RNA helicase DDX5 (Fragment)	Ddx5	Probable ATP-dependent RNA helicase DDX5 (Fragment) OS=Mus musculus OX=10090 GN=Ddx5 PE=2 SV=1	0	190.242	39	24	97	17	648	72.9	9	282.27	0	1	4.58304e+08	3.91561e+08	4.90084e+08	5.62946e+08	4.69915e+08	4.53794e+08	5.12193e+08	4.59025e+08	4.45317e+08	High	High	High	High	High	High	High	High	High
O08804	NK13	Serpinb6b	NK13 OS=Mus musculus OX=10090 GN=Serpinb6b PE=1 SV=2	0	189.727	47	17	88	17	377	42.5	5.26	311.79	0	1	1.97043e+08	2.13447e+08	2.14499e+08	2.09354e+08	2.43958e+08	2.46225e+08	2.86434e+08	2.78982e+08	2.64637e+08	High	High	High	High	High	High	High	High	High
D3Z5J3	Sorbin and SH3 domain-containing protein 1	Sorbs1	Sorbin and SH3 domain-containing protein 1 OS=Mus musculus OX=10090 GN=Sorbs1 PE=1 SV=1	0	189.251	30	22	64	1	938	103.9	5.94	226.26	0	1	5.94954e+06	5.36377e+06	5.65355e+06	4.64013e+06	4.91261e+06	3.9833e+06	3.71856e+06	3.86133e+06	3.88746e+06	High	High	High	High	High	High	High	High	High
Q8BX02	KN motif and ankyrin repeat domain-containing protein 2	Kank2	KN motif and ankyrin repeat domain-containing protein 2 OS=Mus musculus OX=10090 GN=Kank2 PE=1 SV=1	0	188.897	42	26	74	24	843	90.2	5.55	259.84	2	1	1.8353e+08	1.51726e+08	1.76823e+08	1.50137e+08	1.57837e+08	1.5269e+08	1.47472e+08	1.4922e+08	1.60208e+08	High	High	High	High	High	High	High	High	High
Q9CZJ2	Heat shock 70 kDa protein 12B	Hspa12b	Heat shock 70 kDa protein 12B OS=Mus musculus OX=10090 GN=Hspa12b PE=1 SV=1	0	187.841	43	28	93	26	685	76.1	8.47	278.49	2	1	6.22562e+08	5.60436e+08	5.88111e+08	4.65619e+08	5.99117e+08	4.48004e+08	4.43616e+08	4.35132e+08	4.30962e+08	High	High	High	High	High	High	High	High	High
E9PUM3	Alpha-1,4 glucan phosphorylase	Pygm	Alpha-1,4 glucan phosphorylase OS=Mus musculus OX=10090 GN=Pygm PE=1 SV=1	0	187.331	42	30	117	23	754	87.5	8.51	366.57	0	1	3.72148e+08	6.43903e+08	3.51348e+08	5.01594e+08	4.52594e+08	4.25324e+08	3.16346e+08	5.09513e+08	3.54346e+08	High	High	High	High	High	High	High	High	High
Q00PI9	Heterogeneous nuclear ribonucleoprotein U-like protein 2	Hnrnpul2	Heterogeneous nuclear ribonucleoprotein U-like protein 2 OS=Mus musculus OX=10090 GN=Hnrnpul2 PE=1 SV=2	0	187.182	34	25	95	25	745	84.9	4.89	297.02	0	1	2.9586e+08	2.49552e+08	3.13656e+08	2.93355e+08	2.9571e+08	3.05161e+08	2.91658e+08	2.50487e+08	2.89178e+08	High	High	High	High	High	High	High	High	High
Q91XV3	Brain acid soluble protein 1	Basp1	Brain acid soluble protein 1 OS=Mus musculus OX=10090 GN=Basp1 PE=1 SV=3	0	186.51	75	12	40	12	226	22.1	4.51	207.76	0	1	4.27786e+07	4.76688e+07	4.0745e+07	7.49178e+07	6.2105e+07	8.23857e+07	8.99284e+07	6.78588e+07	7.52764e+07	High	High	High	High	High	High	High	High	High
A0A1B0GSG5	Ribonuclease inhibitor	Rnh1	Ribonuclease inhibitor OS=Mus musculus OX=10090 GN=Rnh1 PE=1 SV=1	0	185.97	46	15	69	15	492	53.9	5.01	297.88	0	1	1.74993e+08	1.79233e+08	1.65182e+08	2.13614e+08	2.01178e+08	2.02461e+08	2.09491e+08	2.19678e+08	1.97199e+08	High	High	High	High	High	High	High	High	High
Q6XLQ8	Calumenin	Calu	Calumenin OS=Mus musculus OX=10090 GN=Calu PE=1 SV=1	0	185.837	53	17	74	3	315	37.1	4.59	264.86	16	1	2.42672e+08	2.19944e+08	2.23685e+08	2.5421e+08	2.24933e+08	3.27091e+08	3.06288e+08	2.77651e+08	2.78897e+08	High	High	High	High	High	High	High	High	High
Q3TWJ4	Actin-related protein 3	Actr3	Actin-related protein 3 OS=Mus musculus OX=10090 GN=Actr3 PE=2 SV=1	0	185.741	47	18	116	18	418	47.3	5.88	413.58	0	1	2.82337e+08	2.36813e+08	2.94847e+08	3.18029e+08	2.60463e+08	3.21274e+08	2.91814e+08	2.70006e+08	2.91125e+08	High	High	High	High	High	High	High	High	High
Q3UU65	Uncharacterized protein (Fragment)	Lama3	Uncharacterized protein (Fragment) OS=Mus musculus OX=10090 GN=Lama3 PE=2 SV=1	0	185.104	34	34	95	1	1056	117.5	5.78	320.89	0	1	4.85992e+06	4.1108e+06	4.7371e+06	4.7622e+06	4.29591e+06	4.24951e+06	4.04763e+06	3.54263e+06	4.11687e+06	High	High	High	High	High	High	High	High	High
Q9QYB1	Chloride intracellular channel protein 4	Clic4	Chloride intracellular channel protein 4 OS=Mus musculus OX=10090 GN=Clic4 PE=1 SV=3	0	184.817	59	12	65	12	253	28.7	5.59	228.74	0	1	2.4123e+08	2.08003e+08	2.30795e+08	1.9917e+08	2.13336e+08	2.15868e+08	2.25547e+08	2.04492e+08	2.15118e+08	High	High	High	High	High	High	High	High	High
A0A0R4J0Q5	Lamin-B2	Lmnb2	Lamin-B2 OS=Mus musculus OX=10090 GN=Lmnb2 PE=1 SV=1	0	184.813	51	32	110	26	615	69	5.55	337.53	0	1	2.6077e+08	2.43118e+08	2.61936e+08	2.07736e+08	2.81159e+08	2.35344e+08	2.2933e+08	2.15787e+08	2.36384e+08	High	High	High	High	High	High	High	High	High
P08752	Guanine nucleotide-binding protein G(i) subunit alpha-2	Gnai2	Guanine nucleotide-binding protein G(i) subunit alpha-2 OS=Mus musculus OX=10090 GN=Gnai2 PE=1 SV=5	0	184.274	57	16	73	10	355	40.5	5.45	220.3	6	1	5.23347e+08	4.17877e+08	5.13842e+08	4.53097e+08	4.35131e+08	3.87398e+08	4.15051e+08	3.65989e+08	3.80422e+08	High	High	High	High	High	High	High	High	High
P15626	Glutathione S-transferase Mu 2	Gstm2	Glutathione S-transferase Mu 2 OS=Mus musculus OX=10090 GN=Gstm2 PE=1 SV=2	0	184.083	72	19	115	5	218	25.7	7.39	366.22	17	1	1.18329e+09	1.13879e+09	1.19063e+09	7.77e+08	1.01804e+09	8.2613e+08	8.83916e+08	8.17662e+08	8.48111e+08	High	High	High	High	High	High	High	High	High
Q61033	Lamina-associated polypeptide 2, isoforms alpha/zeta	Tmpo	Lamina-associated polypeptide 2, isoforms alpha/zeta OS=Mus musculus OX=10090 GN=Tmpo PE=1 SV=4	0	183.578	41	22	71	15	693	75.1	8.05	292.2	9	1	1.33009e+08	1.20952e+08	1.36375e+08	1.08556e+08	1.26059e+08	1.10747e+08	1.13571e+08	1.05986e+08	1.15754e+08	High	High	High	High	High	High	High	High	High
Q3TPZ5	Uncharacterized protein	Dctn2	Uncharacterized protein OS=Mus musculus OX=10090 GN=Dctn2 PE=1 SV=1	0	183.555	60	18	58	18	402	44.1	5.26	233	0	1	2.19765e+08	2.05265e+08	2.19038e+08	2.22763e+08	2.57964e+08	2.25565e+08	2.45033e+08	2.11873e+08	2.29342e+08	High	High	High	High	High	High	High	High	High
Q3U505	Dolichyl-diphosphooligosaccharide--protein glycosyltransferase subunit 2 (Fragment)	Rpn2	Dolichyl-diphosphooligosaccharide--protein glycosyltransferase subunit 2 (Fragment) OS=Mus musculus OX=10090 GN=Rpn2 PE=2 SV=1	0	183.324	34	17	56	17	659	72.1	6.49	240.41	0	1	1.20995e+08	1.62832e+08	1.23316e+08	1.29635e+08	1.38345e+08	1.69123e+08	1.68922e+08	2.90569e+08	1.71104e+08	High	High	High	High	High	High	High	High	High
Q9DB77	Cytochrome b-c1 complex subunit 2, mitochondrial	Uqcrc2	Cytochrome b-c1 complex subunit 2, mitochondrial OS=Mus musculus OX=10090 GN=Uqcrc2 PE=1 SV=1	0	182.589	45	17	63	17	453	48.2	9.25	239.82	0	1	3.63927e+08	4.26835e+08	3.55322e+08	3.16693e+08	3.50569e+08	3.45917e+08	3.41442e+08	3.52487e+08	3.40116e+08	High	High	High	High	High	High	High	High	High
Q9JJ28	Protein flightless-1 homolog	Flii	Protein flightless-1 homolog OS=Mus musculus OX=10090 GN=Flii PE=1 SV=1	0	182.322	28	29	60	29	1271	144.7	6.06	210.25	0	1	3.46626e+08	3.03852e+08	3.45303e+08	3.20737e+08	2.91225e+08	3.06871e+08	3.17544e+08	2.89016e+08	2.9535e+08	High	High	High	High	High	High	High	High	High
Q3UXC2	RNA helicase	Eif4a1	RNA helicase OS=Mus musculus OX=10090 GN=Eif4a1 PE=2 SV=1	0	182.05	43	17	93	9	406	46.2	5.48	286.73	11	1	4.92683e+08	5.02735e+08	5.092e+08	5.91667e+08	4.94065e+08	5.69179e+08	5.6789e+08	4.99926e+08	4.76799e+08	High	High	High	High	High	High	High	High	High
P33267	Cytochrome P450 2F2	Cyp2f2	Cytochrome P450 2F2 OS=Mus musculus OX=10090 GN=Cyp2f2 PE=1 SV=1	0	182.015	40	17	91	17	491	55.9	7.9	320.32	0	1	4.19986e+08	3.83728e+08	4.35159e+08	2.26141e+08	3.32943e+08	2.57579e+08	2.4887e+08	2.58694e+08	2.81083e+08	High	High	High	High	High	High	High	High	High
A2AIM4	Tropomyosin beta chain	Tpm2	Tropomyosin beta chain OS=Mus musculus OX=10090 GN=Tpm2 PE=1 SV=1	0	181.578	58	24	157	1	284	33	4.69	449.16	3	1	5.505e+07	6.539e+07	4.69644e+07	4.26273e+07	5.42203e+07	5.43151e+07	4.17571e+07	5.62837e+07	4.83674e+07	High	High	High	High	High	High	High	High	High
A2BFF8	Cytoplasmic dynein 1 intermediate chain 2	Dync1i2	Cytoplasmic dynein 1 intermediate chain 2 OS=Mus musculus OX=10090 GN=Dync1i2 PE=1 SV=1	0	181.477	26	11	54	11	611	68.2	5.29	226.21	0	1	1.50681e+08	1.28737e+08	1.55708e+08	1.3831e+08	1.45327e+08	1.37485e+08	1.32927e+08	1.23758e+08	1.3389e+08	High	High	High	High	High	High	High	High	High
Q3TXL5	Cathepsin D	Ctsd	Cathepsin D OS=Mus musculus OX=10090 GN=Ctsd PE=2 SV=1	0	181.334	34	12	93	12	410	44.9	7.15	366.47	0	1	2.91785e+08	2.9065e+08	2.79095e+08	5.70303e+08	5.92169e+08	5.65586e+08	5.45088e+08	4.8924e+08	5.17183e+08	High	High	High	High	High	High	High	High	High
Q3TUF3	Calumenin	Calu	Calumenin OS=Mus musculus OX=10090 GN=Calu PE=1 SV=1	0	181.193	59	17	71	3	315	37	4.67	264.38	0	1	2.1328e+07	1.88248e+07	2.00138e+07	2.25492e+07	1.78366e+07	2.96906e+07	2.87029e+07	2.97547e+07	2.79337e+07	High	High	High	High	High	High	High	High	High
P28660	Nck-associated protein 1	Nckap1	Nck-associated protein 1 OS=Mus musculus OX=10090 GN=Nckap1 PE=1 SV=2	0	181.131	32	33	73	31	1128	128.7	6.62	224.58	3	1	3.87913e+08	3.17515e+08	3.80043e+08	3.31195e+08	3.17821e+08	3.16531e+08	3.30746e+08	2.85775e+08	3.05709e+08	High	High	High	High	High	High	High	High	High
Q32P04	Keratin 5	Krt5	Keratin 5 OS=Mus musculus OX=10090 GN=Krt5 PE=1 SV=2	0	180.766	42	26	110	16	580	61.7	7.75	307.32	3	1	1.69616e+08	5.15203e+08	1.51379e+08	1.46339e+08	3.62319e+08	2.78345e+08	1.5209e+08	4.52457e+08	2.93345e+08	High	High	High	High	High	High	High	High	High
Q6ZQ61	MKIAA0723 protein (Fragment)	Matr3	MKIAA0723 protein (Fragment) OS=Mus musculus OX=10090 GN=Matr3 PE=2 SV=1	0	180.612	31	26	80	22	852	95.2	6.27	234.67	5	1	2.59636e+08	2.27742e+08	2.60041e+08	2.81005e+08	2.50238e+08	2.69451e+08	2.77129e+08	2.36331e+08	2.6022e+08	High	High	High	High	High	High	High	High	High
P68254	14-3-3 protein theta	Ywhaq	14-3-3 protein theta OS=Mus musculus OX=10090 GN=Ywhaq PE=1 SV=1	0	180.331	63	17	149	11	245	27.8	4.78	453.5	7	1	8.61842e+08	7.49486e+08	8.31933e+08	8.72533e+08	7.44662e+08	8.39027e+08	8.22949e+08	7.49935e+08	8.06475e+08	High	High	High	High	High	High	High	High	High
A2AFQ2	3-hydroxyacyl-CoA dehydrogenase type-2	Hsd17b10	3-hydroxyacyl-CoA dehydrogenase type-2 OS=Mus musculus OX=10090 GN=Hsd17b10 PE=1 SV=1	0	179.497	64	13	46	13	271	28.4	8.76	213.55	0	1	1.33476e+08	1.20737e+08	1.28369e+08	1.05212e+08	1.23474e+08	1.08222e+08	1.06484e+08	9.97856e+07	1.10037e+08	High	High	High	High	High	High	High	High	High
P99029	Peroxiredoxin-5, mitochondrial	Prdx5	Peroxiredoxin-5, mitochondrial OS=Mus musculus OX=10090 GN=Prdx5 PE=1 SV=2	0	179.354	60	12	85	12	210	21.9	8.85	331.77	0	1	3.35938e+08	3.54953e+08	2.99313e+08	4.24484e+08	4.40399e+08	4.0585e+08	3.32438e+08	3.65981e+08	3.55941e+08	High	High	High	High	High	High	High	High	High
Q8BFZ3	Beta-actin-like protein 2	Actbl2	Beta-actin-like protein 2 OS=Mus musculus OX=10090 GN=Actbl2 PE=1 SV=1	0	178.911	30	11	396	2	376	42	5.49	1174.58	0	1	2.74669e+06	4.16906e+06	2.80831e+06	3.95377e+06	3.333e+06	5.58142e+06	5.06484e+06	3.464e+06	3.09666e+06	High	High	High	High	High	High	High	High	High
Q9Z1Z0	General vesicular transport factor p115	Uso1	General vesicular transport factor p115 OS=Mus musculus OX=10090 GN=Uso1 PE=1 SV=2	0	178.851	29	27	74	27	959	106.9	4.93	229.01	0	1	2.69063e+08	2.59617e+08	2.66621e+08	3.08008e+08	2.65954e+08	2.82619e+08	2.80725e+08	2.62913e+08	2.679e+08	High	High	High	High	High	High	High	High	High
Q3UQS9	Uncharacterized protein	Myom2	Uncharacterized protein OS=Mus musculus OX=10090 GN=Myom2 PE=2 SV=1	0	178.611	26	34	66	34	1463	164.7	5.81	239.04	0	1	1.07098e+08	2.05187e+08	9.75231e+07	8.51221e+07	1.54687e+08	1.18209e+08	9.03443e+07	1.84518e+08	1.15576e+08	High	High	High	High	High	High	High	High	High
Q8CG03	cGMP-specific 3',5'-cyclic phosphodiesterase	Pde5a	cGMP-specific 3',5'-cyclic phosphodiesterase OS=Mus musculus OX=10090 GN=Pde5a PE=1 SV=2	0	178.504	33	28	71	28	865	98.3	6.05	249.48	0	1	2.10059e+08	1.56908e+08	1.99402e+08	1.45642e+08	1.21397e+08	1.658e+08	1.77253e+08	1.56786e+08	1.7476e+08	High	High	High	High	High	High	High	High	High
A0A0G2JGX4	Sodium/potassium-transporting ATPase subunit alpha	Atp1a3	Sodium/potassium-transporting ATPase subunit alpha OS=Mus musculus OX=10090 GN=Atp1a3 PE=1 SV=1	0	178.226	20	16	74	1	1026	112.9	5.41	282.56	0	1	478844	464117	501216	599507	533982	492132	601382	546041	588538	High	High	High	High	High	High	High	High	High
P80316	T-complex protein 1 subunit epsilon	Cct5	T-complex protein 1 subunit epsilon OS=Mus musculus OX=10090 GN=Cct5 PE=1 SV=1	0	178.202	49	25	77	25	541	59.6	6.02	260.47	0	1	4.62638e+08	4.04253e+08	4.52773e+08	4.85264e+08	3.95314e+08	4.51113e+08	4.59555e+08	4.04592e+08	4.18755e+08	High	High	High	High	High	High	High	High	High
A0A0R4J1P2	Tropomyosin alpha-3 chain	Tpm3	Tropomyosin alpha-3 chain OS=Mus musculus OX=10090 GN=Tpm3 PE=1 SV=1	0	178.158	51	25	143	3	284	32.8	4.72	419.78	2	1	2.56385e+08	2.4937e+08	2.28639e+08	2.10627e+08	2.46074e+08	3.05608e+08	2.29282e+08	2.61749e+08	2.77686e+08	High	High	High	High	High	High	High	High	High
Q3TZK4	MICOS complex subunit MIC60 (Fragment)	Immt	MICOS complex subunit MIC60 (Fragment) OS=Mus musculus OX=10090 GN=Immt PE=1 SV=1	0	177.634	71	17	44	1	265	27.6	9.23	188.18	0	1	1.73072e+06	1.72341e+06	1.69468e+06	1.54392e+06	1.96059e+06	1.57293e+06	1.46121e+06	1.69286e+06	1.75925e+06	High	High	High	High	High	High	High	High	High
A1E281	Beta-actin (Fragment)	Actb	Beta-actin (Fragment) OS=Mus musculus OX=10090 GN=Actb PE=2 SV=1	0	177.378	89	10	561	1	121	13.5	6.38	1525.07	0	1	93400.7	75648	83963.1	86636.7	80390.7	89179.3	74565.6	79059.4	83301.4	High	High	High	High	High	High	High	High	High
A0A171EBL2	E3 ubiquitin-protein ligase RNF213	Rnf213	E3 ubiquitin-protein ligase RNF213 OS=Mus musculus OX=10090 GN=Rnf213 PE=1 SV=1	0	177.327	8	40	67	40	5151	584.3	6.79	204.03	0	1	1.37431e+08	1.12706e+08	1.37754e+08	1.4479e+08	1.09818e+08	1.38649e+08	1.49694e+08	1.23777e+08	1.38627e+08	High	High	High	High	High	High	High	High	High
P26369	Splicing factor U2AF 65 kDa subunit	U2af2	Splicing factor U2AF 65 kDa subunit OS=Mus musculus OX=10090 GN=U2af2 PE=1 SV=3	0	177.324	33	10	36	10	475	53.5	9.09	168.16	0	1	8.15669e+07	8.41268e+07	8.1674e+07	8.44221e+07	8.76332e+07	8.56928e+07	8.60092e+07	7.72279e+07	8.20029e+07	High	High	High	High	High	High	High	High	High
A2RRK3	Non-specific serine/threonine protein kinase	Slk	Non-specific serine/threonine protein kinase OS=Mus musculus OX=10090 GN=Slk PE=2 SV=1	0	177.181	26	31	75	1	1202	137.6	5.08	244.83	0	1	3.2267e+07	2.62854e+07	3.17722e+07	2.83202e+07	2.71724e+07	2.71494e+07	2.87529e+07	2.40002e+07	2.38123e+07	High	High	High	High	High	High	High	High	High
Q3THI5	AAA domain-containing protein	Psmc3	AAA domain-containing protein OS=Mus musculus OX=10090 GN=Psmc3 PE=2 SV=1	0	177.133	60	20	65	20	404	45.2	5.53	242.13	0	1	2.51422e+08	7.50249e+08	2.29217e+08	2.47096e+08	6.10891e+08	4.02131e+08	2.50562e+08	6.64063e+08	3.56059e+08	High	High	High	High	High	High	High	High	High
Q9DCD0	6-phosphogluconate dehydrogenase, decarboxylating	Pgd	6-phosphogluconate dehydrogenase, decarboxylating OS=Mus musculus OX=10090 GN=Pgd PE=1 SV=3	0	177.025	36	15	97	15	483	53.2	7.23	336.05	0	1	4.1767e+08	4.10966e+08	4.1655e+08	4.54246e+08	4.97336e+08	4.2756e+08	4.36835e+08	4.03218e+08	4.27013e+08	High	High	High	High	High	High	High	High	High
P97807	Fumarate hydratase, mitochondrial	Fh	Fumarate hydratase, mitochondrial OS=Mus musculus OX=10090 GN=Fh PE=1 SV=3	0	176.951	41	18	76	18	507	54.3	9.04	269.71	0	1	5.35874e+08	5.77118e+08	4.93948e+08	4.05211e+08	4.90189e+08	4.48103e+08	4.40284e+08	4.33775e+08	4.37008e+08	High	High	High	High	High	High	High	High	High
Q9CPV4	Glyoxalase domain-containing protein 4	Glod4	Glyoxalase domain-containing protein 4 OS=Mus musculus OX=10090 GN=Glod4 PE=1 SV=1	0	176.351	67	20	68	20	298	33.3	5.47	232.97	0	1	2.24139e+08	2.25659e+08	2.34173e+08	1.88172e+08	1.96747e+08	2.21231e+08	2.36467e+08	2.02116e+08	2.18305e+08	High	High	High	High	High	High	High	High	High
Q11011	Puromycin-sensitive aminopeptidase	Npepps	Puromycin-sensitive aminopeptidase OS=Mus musculus OX=10090 GN=Npepps PE=1 SV=2	0	176.338	37	31	80	31	920	103.3	5.9	225.88	0	1	3.5336e+08	3.39157e+08	3.57039e+08	4.03419e+08	3.64464e+08	3.60523e+08	3.65348e+08	3.49733e+08	3.38767e+08	High	High	High	High	High	High	High	High	High
E9QAS5	DNA helicase	Chd4	DNA helicase OS=Mus musculus OX=10090 GN=Chd4 PE=1 SV=1	0	175.726	25	35	61	35	1922	218.5	5.86	215.72	0	1	1.67125e+08	1.47306e+08	1.73743e+08	1.83214e+08	1.44486e+08	1.73167e+08	1.70449e+08	1.57759e+08	1.61343e+08	High	High	High	High	High	High	High	High	High
B1AU25	Apoptosis-inducing factor 1, mitochondrial	Aifm1	Apoptosis-inducing factor 1, mitochondrial OS=Mus musculus OX=10090 GN=Aifm1 PE=1 SV=1	0	175.524	35	19	52	19	608	66.1	9.11	203.37	0	1	1.45199e+08	1.4223e+08	1.46019e+08	1.2245e+08	1.33205e+08	1.25174e+08	1.24205e+08	1.19365e+08	1.24396e+08	High	High	High	High	High	High	High	High	High
Q8BMJ2	Leucine--tRNA ligase, cytoplasmic	Lars1	Leucine--tRNA ligase, cytoplasmic OS=Mus musculus OX=10090 GN=Lars1 PE=1 SV=2	0	175.267	28	30	72	30	1178	134.1	7.05	243.16	0	1	1.53753e+08	1.46866e+08	1.54872e+08	1.97305e+08	1.61803e+08	1.56531e+08	1.56193e+08	1.41487e+08	1.49032e+08	High	High	High	High	High	High	High	High	High
Q64525	Histone H2B type 2-B	Hist2h2bb	Histone H2B type 2-B OS=Mus musculus OX=10090 GN=Hist2h2bb PE=1 SV=3	0	175.146	63	10	474	3	126	13.9	10.32	1369.75	18	1	4.9328e+09	4.51575e+09	5.3057e+09	3.41401e+09	5.45627e+09	4.54042e+09	4.14818e+09	3.47001e+09	4.14021e+09	High	High	High	High	High	High	High	High	High
Q6PCP0	RNA helicase	Ddx21	RNA helicase OS=Mus musculus OX=10090 GN=Ddx21 PE=2 SV=1	0	174.706	38	28	62	28	851	93.5	9.09	200.33	0	1	1.26328e+08	1.16744e+08	1.32686e+08	1.67429e+08	1.12521e+08	1.32312e+08	1.35154e+08	1.25143e+08	1.25072e+08	High	High	High	High	High	High	High	High	High
Q08481	Platelet endothelial cell adhesion molecule	Pecam1	Platelet endothelial cell adhesion molecule OS=Mus musculus OX=10090 GN=Pecam1 PE=1 SV=1	0	174.541	35	20	49	20	727	81.2	6.71	193.87	0	1	1.62877e+08	1.31248e+08	1.62822e+08	1.39377e+08	1.61089e+08	1.36052e+08	1.44085e+08	1.2396e+08	1.34213e+08	High	High	High	High	High	High	High	High	High
P42208	Septin-2	Septin2	Septin-2 OS=Mus musculus OX=10090 GN=Septin2 PE=1 SV=2	0	174.079	53	15	53	15	361	41.5	6.55	222.38	0	1	1.7901e+08	1.61551e+08	1.82877e+08	1.9404e+08	1.95542e+08	1.9254e+08	2.01325e+08	1.70874e+08	1.85161e+08	High	High	High	High	High	High	High	High	High
Q9DBG5	Perilipin-3	Plin3	Perilipin-3 OS=Mus musculus OX=10090 GN=Plin3 PE=1 SV=1	0	173.668	53	15	48	15	437	47.2	5.62	217.18	0	1	1.18855e+08	1.26827e+08	1.30152e+08	1.17702e+08	1.15344e+08	1.25865e+08	1.31357e+08	1.25691e+08	1.33263e+08	High	High	High	High	High	High	High	High	High
Q8BVQ9	26S proteasome regulatory subunit 7	Psmc2	26S proteasome regulatory subunit 7 OS=Mus musculus OX=10090 GN=Psmc2 PE=1 SV=1	0	173.664	51	23	77	23	475	52.8	6.28	240.81	0	1	2.55515e+08	1.94719e+08	2.01899e+08	2.45836e+08	2.04802e+08	2.37175e+08	2.96287e+08	2.61245e+08	2.81357e+08	High	High	High	High	High	High	High	High	High
Z4YJF5	Myomesin-1	Myom1	Myomesin-1 OS=Mus musculus OX=10090 GN=Myom1 PE=1 SV=1	0	173.523	26	36	75	1	1569	175.4	6.32	226.53	0	1	256558	314144	230665	231146	280029	291215	246005	306616	275571	High	High	High	High	High	High	High	High	High
Q5SVI8	Uncharacterized protein	Myl7	Uncharacterized protein OS=Mus musculus OX=10090 GN=Myl7 PE=1 SV=1	0	173.406	74	10	85	10	175	19.4	4.81	296.79	0	1	2.41646e+08	3.02274e+08	1.98946e+08	1.32882e+08	1.82569e+08	1.7409e+08	1.66274e+08	2.35169e+08	2.03252e+08	High	High	High	High	High	High	High	High	High
G5E8J2	Ankyrin-1	Ank1	Ankyrin-1 OS=Mus musculus OX=10090 GN=Ank1 PE=1 SV=1	0	173.324	23	35	68	33	1848	202.4	6.65	229.77	2	1	1.71207e+08	2.03707e+08	1.68347e+08	1.77678e+08	2.86598e+08	1.41241e+08	1.4456e+08	1.37092e+08	1.58551e+08	High	High	High	High	High	High	High	High	High
A2AGT5	Cytoskeleton-associated protein 5	Ckap5	Cytoskeleton-associated protein 5 OS=Mus musculus OX=10090 GN=Ckap5 PE=1 SV=1	0	173.201	17	33	64	33	2032	225.5	7.96	199.77	0	1	1.93375e+08	1.71891e+08	1.98052e+08	1.86323e+08	1.6774e+08	1.96793e+08	1.88333e+08	1.80855e+08	1.72949e+08	High	High	High	High	High	High	High	High	High
E9PVC5	Eukaryotic translation initiation factor 4 gamma 1	Eif4g1	Eukaryotic translation initiation factor 4 gamma 1 OS=Mus musculus OX=10090 GN=Eif4g1 PE=1 SV=1	0	173.01	23	34	96	31	1594	175.4	5.38	257.79	3	1	2.85773e+08	2.65222e+08	2.7667e+08	3.12961e+08	2.53343e+08	2.84497e+08	2.96441e+08	2.78531e+08	2.71611e+08	High	High	High	High	High	High	High	High	High
Q9CWJ9	Bifunctional purine biosynthesis protein ATIC	Atic	Bifunctional purine biosynthesis protein ATIC OS=Mus musculus OX=10090 GN=Atic PE=1 SV=2	0	172.39	43	20	55	20	592	64.2	6.76	201.9	0	1	1.71931e+08	2.02162e+08	1.75013e+08	1.736e+08	1.82584e+08	1.93294e+08	1.89908e+08	2.29331e+08	1.82744e+08	High	High	High	High	High	High	High	High	High
Q6ZQ38	Cullin-associated NEDD8-dissociated protein 1	Cand1	Cullin-associated NEDD8-dissociated protein 1 OS=Mus musculus OX=10090 GN=Cand1 PE=1 SV=2	0	172.255	26	29	104	28	1230	136.2	5.78	339.7	1	1	4.16737e+08	3.80538e+08	4.06552e+08	3.94827e+08	4.25255e+08	3.65977e+08	3.68001e+08	3.35838e+08	3.59543e+08	High	High	High	High	High	High	High	High	High
Q3TAF9	Biglycan	Bgn	Biglycan OS=Mus musculus OX=10090 GN=Bgn PE=2 SV=1	0	172.232	34	10	87	1	369	41.6	6.89	312.35	0	1	555723	576993	578660	550180	589371	411837	466812	505308	550741	High	High	High	High	High	High	High	High	High
D3Z041	Arachidonate--CoA ligase	Acsl1	Arachidonate--CoA ligase OS=Mus musculus OX=10090 GN=Acsl1 PE=1 SV=1	0	172.193	46	27	62	24	699	78	7.47	220.19	3	1	2.96194e+08	3.38994e+08	2.70683e+08	1.79804e+08	2.37064e+08	2.10529e+08	1.87539e+08	2.36037e+08	2.06594e+08	High	High	High	High	High	High	High	High	High
A0A1L1SQR4	Dedicator of cytokinesis protein 6	Dock6	Dedicator of cytokinesis protein 6 OS=Mus musculus OX=10090 GN=Dock6 PE=1 SV=1	0	172.022	17	30	69	26	2111	236.4	6.87	237.78	4	1	1.11232e+08	9.38e+07	1.06116e+08	1.01938e+08	9.45315e+07	9.02407e+07	8.77702e+07	9.47572e+07	9.43294e+07	High	High	High	High	High	High	High	High	High
Q3U0V1	Far upstream element-binding protein 2	Khsrp	Far upstream element-binding protein 2 OS=Mus musculus OX=10090 GN=Khsrp PE=1 SV=2	0	171.821	43	26	64	23	748	76.7	7.33	222.01	4	1	2.90327e+08	2.58397e+08	3.02473e+08	3.07855e+08	2.83708e+08	2.88178e+08	3.02657e+08	2.75639e+08	2.93941e+08	High	High	High	High	High	High	High	High	High
O54988	STE20-like serine/threonine-protein kinase	Slk	STE20-like serine/threonine-protein kinase OS=Mus musculus OX=10090 GN=Slk PE=1 SV=2	0	171.701	25	31	72	1	1233	141.4	5.14	234.68	30	1	2.58561e+08	2.36583e+08	2.62032e+08	2.29902e+08	2.28247e+08	2.32016e+08	2.41781e+08	2.12992e+08	2.27143e+08	High	High	High	High	High	High	High	High	High
Q9EPU0	Regulator of nonsense transcripts 1	Upf1	Regulator of nonsense transcripts 1 OS=Mus musculus OX=10090 GN=Upf1 PE=1 SV=2	0	171.414	29	26	58	26	1124	123.9	6.61	207.09	0	1	1.60166e+08	1.41229e+08	1.54976e+08	1.44775e+08	1.31743e+08	1.4466e+08	1.48656e+08	1.45404e+08	1.40566e+08	High	High	High	High	High	High	High	High	High
O35639	Annexin A3	Anxa3	Annexin A3 OS=Mus musculus OX=10090 GN=Anxa3 PE=1 SV=4	0	171.406	54	20	127	19	323	36.4	5.76	412.57	1	1	5.16248e+08	5.59208e+08	5.62672e+08	5.30545e+08	5.60466e+08	5.85672e+08	6.81562e+08	6.34464e+08	6.05404e+08	High	High	High	High	High	High	High	High	High
P06909	Complement factor H	Cfh	Complement factor H OS=Mus musculus OX=10090 GN=Cfh PE=1 SV=2	0	171.121	29	26	49	18	1234	139	6.99	161.95	8	1	1.30801e+08	1.70826e+08	1.30721e+08	1.67833e+08	1.75758e+08	1.727e+08	1.60426e+08	2.55895e+08	1.52962e+08	High	High	High	High	High	High	High	High	High
P50285	Dimethylaniline monooxygenase [N-oxide-forming] 1	Fmo1	Dimethylaniline monooxygenase [N-oxide-forming] 1 OS=Mus musculus OX=10090 GN=Fmo1 PE=1 SV=1	0	171.073	39	17	99	17	532	59.9	8.47	320.7	0	1	6.8327e+08	5.30586e+08	6.82018e+08	3.51388e+08	5.41067e+08	3.45555e+08	3.71968e+08	3.39557e+08	3.44415e+08	High	High	High	High	High	High	High	High	High
E9Q175	Unconventional myosin-VI	Myo6	Unconventional myosin-VI OS=Mus musculus OX=10090 GN=Myo6 PE=1 SV=1	0	170.844	24	31	84	31	1253	144.7	8.51	238.92	0	1	4.46202e+08	3.70577e+08	4.53395e+08	3.34856e+08	3.39049e+08	3.42785e+08	3.41386e+08	3.14936e+08	3.54168e+08	High	High	High	High	High	High	High	High	High
D3YU50	Myosin-binding protein C, slow-type	Mybpc1	Myosin-binding protein C, slow-type OS=Mus musculus OX=10090 GN=Mybpc1 PE=1 SV=1	0	170.779	30	29	93	23	1127	126.5	5.88	289.47	7	1	1.13414e+08	3.44508e+08	1.09593e+08	1.17594e+08	3.25906e+08	1.98865e+08	1.21757e+08	3.49369e+08	1.75721e+08	High	High	High	High	High	High	High	High	High
B9EKE9	RNA helicase	Ddx3x	RNA helicase OS=Mus musculus OX=10090 GN=Ddx3x PE=2 SV=1	0	170.229	43	28	79	8	661	73	7.18	243.67	22	1	3.91095e+08	3.88104e+08	4.05109e+08	5.4263e+08	3.84812e+08	4.06302e+08	4.24275e+08	3.84211e+08	3.93328e+08	High	High	High	High	High	High	High	High	High
P11983	T-complex protein 1 subunit alpha	Tcp1	T-complex protein 1 subunit alpha OS=Mus musculus OX=10090 GN=Tcp1 PE=1 SV=3	0	170.194	50	21	68	21	556	60.4	6.16	218.59	0	1	2.43525e+08	2.30446e+08	2.32684e+08	2.52973e+08	2.21066e+08	2.54226e+08	2.38875e+08	2.53873e+08	2.50274e+08	High	High	High	High	High	High	High	High	High
Q80UW5	Serine/threonine-protein kinase MRCK gamma	Cdc42bpg	Serine/threonine-protein kinase MRCK gamma OS=Mus musculus OX=10090 GN=Cdc42bpg PE=1 SV=2	0	169.401	25	28	58	27	1551	172	6.05	210.21	0	1	1.35003e+08	1.19644e+08	1.33502e+08	1.13208e+08	1.19536e+08	1.0802e+08	1.13545e+08	1.09602e+08	1.06962e+08	High	High	High	High	High	High	High	High	High
Q62234	Myomesin-1	Myom1	Myomesin-1 OS=Mus musculus OX=10090 GN=Myom1 PE=1 SV=2	0	168.698	24	36	76	1	1667	185.3	6.16	226.29	36	1	2.19279e+08	3.39469e+08	2.08118e+08	1.90844e+08	2.80974e+08	2.31582e+08	1.83734e+08	3.05537e+08	2.12975e+08	High	High	High	High	High	High	High	High	High
Q8VHM5	Heterogeneous nuclear ribonucleoprotein R	Hnrnpr	Heterogeneous nuclear ribonucleoprotein R OS=Mus musculus OX=10090 GN=Hnrnpr PE=1 SV=1	0	168.419	34	22	70	16	632	70.8	8.13	257.78	0	1	8.55839e+07	8.15519e+07	9.1295e+07	8.09346e+07	8.77067e+07	8.23009e+07	8.64595e+07	8.65884e+07	8.97114e+07	High	High	High	High	High	High	High	High	High
Q99LC5	Electron transfer flavoprotein subunit alpha, mitochondrial	Etfa	Electron transfer flavoprotein subunit alpha, mitochondrial OS=Mus musculus OX=10090 GN=Etfa PE=1 SV=2	0	168.067	53	14	81	14	333	35	8.38	326.47	0	1	4.37734e+08	5.53526e+08	4.15862e+08	3.28534e+08	4.08134e+08	3.52763e+08	3.3738e+08	3.48882e+08	3.51472e+08	High	High	High	High	High	High	High	High	High
Q8VDC3	Cytoplasmic aconitate hydratase	aco1	Cytoplasmic aconitate hydratase OS=Mus musculus OX=10090 GN=aco1 PE=3 SV=1	0	167.295	37	30	58	29	899	99	7.34	174.87	1	1	2.36752e+08	2.12006e+08	2.36938e+08	4.28974e+08	2.28455e+08	2.55548e+08	2.46498e+08	2.33801e+08	2.37665e+08	High	High	High	High	High	High	High	High	High
Q6Q477	Plasma membrane calcium-transporting ATPase 4	Atp2b4	Plasma membrane calcium-transporting ATPase 4 OS=Mus musculus OX=10090 GN=Atp2b4 PE=1 SV=1	0	167.257	21	21	58	11	1205	133	6.13	228.3	0	1	6.62045e+07	5.54606e+07	6.32502e+07	6.082e+07	6.12036e+07	5.62387e+07	5.32953e+07	5.19249e+07	5.37463e+07	High	High	High	High	High	High	High	High	High
D4AFX7	DnaJ heat shock protein family (Hsp40) member C13	Dnajc13	DnaJ heat shock protein family (Hsp40) member C13 OS=Mus musculus OX=10090 GN=Dnajc13 PE=1 SV=1	0	167.185	17	33	58	33	2248	254.9	6.77	184.45	0	1	1.28142e+08	1.13693e+08	1.29591e+08	1.47092e+08	1.20504e+08	1.43531e+08	1.46758e+08	1.36803e+08	1.41006e+08	High	High	High	High	High	High	High	High	High
P11531	Dystrophin	Dmd	Dystrophin OS=Mus musculus OX=10090 GN=Dmd PE=1 SV=3	0	167.097	11	36	56	35	3678	425.6	5.94	180.5	0	1	7.93302e+07	1.0369e+08	7.70697e+07	7.06205e+07	8.82727e+07	7.44282e+07	6.69587e+07	8.08137e+07	7.68149e+07	High	High	High	High	High	High	High	High	High
Q5FB19	Heterogeneous nuclear ribonucleoprotein A3	Hnrnpa3	Heterogeneous nuclear ribonucleoprotein A3 OS=Mus musculus OX=10090 GN=Hnrnpa3 PE=2 SV=1	0	166.887	41	18	137	15	379	39.6	9.01	441.02	1	1	3.53128e+08	3.20795e+08	3.72162e+08	3.34265e+08	3.33515e+08	3.29523e+08	3.70307e+08	3.18975e+08	3.57816e+08	High	High	High	High	High	High	High	High	High
A0A571BEG7	InaD-like protein	Patj	InaD-like protein OS=Mus musculus OX=10090 GN=Patj PE=1 SV=1	0	166.813	19	27	51	26	1858	200.8	4.98	179.88	1	1	1.26671e+08	1.04672e+08	1.24705e+08	9.31004e+07	1.09847e+08	8.99792e+07	9.38918e+07	1.0955e+08	9.80471e+07	High	High	High	High	High	High	High	High	High
Q80UG5	Septin-9	Septin9	Septin-9 OS=Mus musculus OX=10090 GN=Septin9 PE=1 SV=1	0	166.507	43	23	76	23	583	65.5	8.9	253.92	0	1	2.51298e+08	2.25643e+08	2.44852e+08	2.84723e+08	2.4209e+08	2.48562e+08	2.53809e+08	2.30854e+08	2.44266e+08	High	High	High	High	High	High	High	High	High
E9PZ43	Microtubule-associated protein	Map4	Microtubule-associated protein OS=Mus musculus OX=10090 GN=Map4 PE=1 SV=3	0	166.345	26	22	52	1	933	97.7	9.09	181.93	0	1	449134	423521	405821	461665	436245	403818	443367	465475	506494	High	High	High	High	High	High	High	High	High
A1L332	Phospholipid-transporting ATPase	Atp8a1	Phospholipid-transporting ATPase OS=Mus musculus OX=10090 GN=Atp8a1 PE=2 SV=1	0	166	23	26	70	1	1161	131.1	6.89	228.24	0	1	1.30097e+07	1.04412e+07	1.32918e+07	1.91291e+07	1.05773e+07	1.15415e+07	1.14236e+07	9.2849e+06	1.09097e+07	High	High	High	High	High	High	High	High	High
Q9Z2I8	Succinate--CoA ligase [GDP-forming] subunit beta, mitochondrial	Suclg2	Succinate--CoA ligase [GDP-forming] subunit beta, mitochondrial OS=Mus musculus OX=10090 GN=Suclg2 PE=1 SV=3	0	165.044	49	17	53	17	433	46.8	7.02	232.14	0	1	2.00476e+08	1.96586e+08	1.98981e+08	1.35128e+08	1.75733e+08	1.5388e+08	1.50649e+08	1.46107e+08	1.5681e+08	High	High	High	High	High	High	High	High	High
Q6PB66	Leucine-rich PPR motif-containing protein, mitochondrial	Lrpprc	Leucine-rich PPR motif-containing protein, mitochondrial OS=Mus musculus OX=10090 GN=Lrpprc PE=1 SV=2	0	164.862	26	36	69	36	1392	156.5	6.83	206.6	0	1	2.30508e+08	2.50958e+08	2.18077e+08	2.14097e+08	2.24539e+08	2.20513e+08	2.12341e+08	2.2823e+08	2.09269e+08	High	High	High	High	High	High	High	High	High
Q3TIP8	Chloride intracellular channel protein	Clic1	Chloride intracellular channel protein OS=Mus musculus OX=10090 GN=Clic1 PE=2 SV=1	0	164.727	53	11	69	11	241	27.1	5.27	275.39	0	1	2.0331e+08	1.67494e+08	1.98119e+08	2.06353e+08	1.88358e+08	2.21362e+08	2.27902e+08	1.89143e+08	2.04705e+08	High	High	High	High	High	High	High	High	High
P60335	Poly(rC)-binding protein 1	Pcbp1	Poly(rC)-binding protein 1 OS=Mus musculus OX=10090 GN=Pcbp1 PE=1 SV=1	0	164.513	46	12	62	7	356	37.5	7.09	224.28	8	1	2.91174e+08	2.67112e+08	3.07512e+08	3.19893e+08	2.62805e+08	3.08046e+08	3.11609e+08	2.80747e+08	2.83794e+08	High	High	High	High	High	High	High	High	High
Q64737	Trifunctional purine biosynthetic protein adenosine-3	Gart	Trifunctional purine biosynthetic protein adenosine-3 OS=Mus musculus OX=10090 GN=Gart PE=1 SV=3	0	164.151	32	25	59	25	1010	107.4	6.68	206.17	0	1	1.6926e+08	1.57804e+08	1.6705e+08	1.65658e+08	1.43323e+08	1.61626e+08	1.67642e+08	1.51472e+08	1.56212e+08	High	High	High	High	High	High	High	High	High
P70704	Phospholipid-transporting ATPase IA	Atp8a1	Phospholipid-transporting ATPase IA OS=Mus musculus OX=10090 GN=Atp8a1 PE=1 SV=2	0	163.82	23	26	68	1	1164	131.3	6.84	220.5	27	1	1.57652e+08	1.27609e+08	1.53323e+08	1.29757e+08	1.34969e+08	1.35556e+08	1.41017e+08	1.31662e+08	1.44564e+08	High	High	High	High	High	High	High	High	High
P18760	Cofilin-1	Cfl1	Cofilin-1 OS=Mus musculus OX=10090 GN=Cfl1 PE=1 SV=3	0	163.429	66	16	114	14	166	18.5	8.09	405.68	3	1	6.98331e+08	5.9077e+08	7.15385e+08	8.2596e+08	6.84773e+08	8.28237e+08	8.00887e+08	7.0319e+08	7.28877e+08	High	High	High	High	High	High	High	High	High
Q3TEE6	PH domain-containing protein	Fermt3	PH domain-containing protein OS=Mus musculus OX=10090 GN=Fermt3 PE=1 SV=1	0	163.412	35	19	60	19	665	75.6	7.05	231.71	0	1	2.02431e+08	1.55031e+08	1.99787e+08	1.87909e+08	1.89628e+08	1.84802e+08	1.75056e+08	1.50922e+08	1.91354e+08	High	High	High	High	High	High	High	High	High
Q91YQ5	Dolichyl-diphosphooligosaccharide--protein glycosyltransferase subunit 1	Rpn1	Dolichyl-diphosphooligosaccharide--protein glycosyltransferase subunit 1 OS=Mus musculus OX=10090 GN=Rpn1 PE=1 SV=1	0	162.892	47	28	96	28	608	68.5	6.46	298.68	0	1	4.08848e+08	3.69082e+08	4.09365e+08	4.60791e+08	3.79496e+08	4.76631e+08	4.7762e+08	4.04096e+08	4.37651e+08	High	High	High	High	High	High	High	High	High
Q5SX50	Profilin	Pfn1	Profilin OS=Mus musculus OX=10090 GN=Pfn1 PE=1 SV=1	0	162.849	74	10	107	10	140	14.9	8.28	350.53	0	1	9.34256e+08	8.58897e+08	9.55989e+08	9.31584e+08	9.36254e+08	9.98844e+08	9.94553e+08	8.0235e+08	8.55375e+08	High	High	High	High	High	High	High	High	High
Q3U7Z6	Phosphoglycerate mutase	Pgam1	Phosphoglycerate mutase OS=Mus musculus OX=10090 GN=Pgam1 PE=1 SV=1	0	162.77	49	11	67	7	254	28.8	7.18	252.78	6	1	3.31531e+08	3.37312e+08	3.32062e+08	3.73984e+08	3.53986e+08	3.73072e+08	3.82115e+08	3.61167e+08	3.54324e+08	High	High	High	High	High	High	High	High	High
Q6P5F9	Exportin-1	Xpo1	Exportin-1 OS=Mus musculus OX=10090 GN=Xpo1 PE=1 SV=1	0	162.716	26	24	76	24	1071	123	6.07	239.32	0	1	3.25336e+08	2.84878e+08	3.23605e+08	3.05404e+08	2.99377e+08	3.03898e+08	2.80113e+08	2.7595e+08	2.92787e+08	High	High	High	High	High	High	High	High	High
Q6IRU2	Tropomyosin alpha-4 chain	Tpm4	Tropomyosin alpha-4 chain OS=Mus musculus OX=10090 GN=Tpm4 PE=1 SV=3	0	162.266	60	22	153	17	248	28.5	4.68	493.99	0	1	3.72436e+08	3.50812e+08	3.26469e+08	3.7289e+08	4.01987e+08	5.08595e+08	4.04169e+08	4.22871e+08	4.55243e+08	High	High	High	High	High	High	High	High	High
Q3U548	UTP--glucose-1-phosphate uridylyltransferase	Ugp2	UTP--glucose-1-phosphate uridylyltransferase OS=Mus musculus OX=10090 GN=Ugp2 PE=2 SV=1	0	162.247	42	18	61	18	497	55.7	7.33	223.34	0	1	3.06236e+08	3.64857e+08	3.01957e+08	3.41994e+08	3.39029e+08	3.17317e+08	3.08341e+08	3.35666e+08	2.96412e+08	High	High	High	High	High	High	High	High	High
Q4FJZ4	Tryptophan--tRNA ligase, cytoplasmic	Wars	Tryptophan--tRNA ligase, cytoplasmic OS=Mus musculus OX=10090 GN=Wars PE=2 SV=1	0	162.241	40	17	79	17	481	54.3	6.89	268.58	0	1	2.93688e+08	3.04577e+08	3.11639e+08	2.944e+08	2.98402e+08	2.7182e+08	3.07041e+08	2.52632e+08	2.62047e+08	High	High	High	High	High	High	High	High	High
O88990	Alpha-actinin-3	Actn3	Alpha-actinin-3 OS=Mus musculus OX=10090 GN=Actn3 PE=2 SV=1	0	162.164	31	28	68	19	900	103	5.45	236.73	0	1	3.5689e+07	9.02297e+07	3.67182e+07	3.70043e+07	7.46125e+07	5.60277e+07	3.70895e+07	8.41143e+07	4.90115e+07	High	High	High	High	High	High	High	High	High
Q7TMB8	Cytoplasmic FMR1-interacting protein 1	Cyfip1	Cytoplasmic FMR1-interacting protein 1 OS=Mus musculus OX=10090 GN=Cyfip1 PE=1 SV=1	0	161.899	25	30	77	15	1253	145.1	6.9	235.08	16	1	2.78539e+08	2.17282e+08	2.76645e+08	2.83965e+08	2.43264e+08	2.54412e+08	2.56129e+08	2.2088e+08	2.36761e+08	High	High	High	High	High	High	High	High	High
Q8C5Q5	T-complex protein 1 subunit eta	Cct7	T-complex protein 1 subunit eta OS=Mus musculus OX=10090 GN=Cct7 PE=2 SV=1	0	161.785	43	21	69	21	544	59.6	7.84	224.89	0	1	2.97653e+08	2.57517e+08	2.94049e+08	3.4493e+08	2.66207e+08	3.02067e+08	3.00452e+08	2.65393e+08	2.89929e+08	High	High	High	High	High	High	High	High	High
O55222	Integrin-linked protein kinase	Ilk	Integrin-linked protein kinase OS=Mus musculus OX=10090 GN=Ilk PE=1 SV=2	0	161.408	42	20	86	20	452	51.3	8.07	256.38	0	1	5.5008e+08	4.2001e+08	5.36816e+08	3.92166e+08	4.89076e+08	3.76585e+08	3.84241e+08	3.37884e+08	3.91306e+08	High	High	High	High	High	High	High	High	High
Q3TRJ1	Vacuolar protein sorting-associated protein 35	Vps35	Vacuolar protein sorting-associated protein 35 OS=Mus musculus OX=10090 GN=Vps35 PE=1 SV=1	0	161.371	27	22	87	22	796	91.7	5.44	288.17	0	1	1.36432e+08	1.20826e+08	1.34045e+08	1.37983e+08	1.25158e+08	1.36371e+08	1.30257e+08	1.23509e+08	1.36719e+08	High	High	High	High	High	High	High	High	High
A0A0R4J083	Long-chain specific acyl-CoA dehydrogenase, mitochondrial	Acadl	Long-chain specific acyl-CoA dehydrogenase, mitochondrial OS=Mus musculus OX=10090 GN=Acadl PE=1 SV=1	0	161.358	37	15	60	15	430	47.9	8.15	184.2	0	1	3.53088e+08	4.08207e+08	3.4758e+08	2.92498e+08	3.82559e+08	3.1616e+08	3.30199e+08	3.29551e+08	3.11064e+08	High	High	High	High	High	High	High	High	High
Q7TT50	Serine/threonine-protein kinase MRCK beta	Cdc42bpb	Serine/threonine-protein kinase MRCK beta OS=Mus musculus OX=10090 GN=Cdc42bpb PE=1 SV=2	0	161.273	23	36	72	33	1713	194.6	6.46	198.21	3	1	2.35448e+08	1.95536e+08	2.30614e+08	2.08446e+08	2.11502e+08	1.94103e+08	2.00498e+08	1.82462e+08	1.93648e+08	High	High	High	High	High	High	High	High	High
Q9QZE5	Coatomer subunit gamma-1	Copg1	Coatomer subunit gamma-1 OS=Mus musculus OX=10090 GN=Copg1 PE=1 SV=1	0	160.877	38	25	56	22	874	97.5	5.35	191.1	3	1	2.04583e+08	1.69456e+08	1.99818e+08	2.71949e+08	1.7476e+08	2.33633e+08	2.50937e+08	2.13698e+08	2.32761e+08	High	High	High	High	High	High	High	High	High
Q3TZZ7	Extended synaptotagmin-2	Esyt2	Extended synaptotagmin-2 OS=Mus musculus OX=10090 GN=Esyt2 PE=1 SV=1	0	160.726	28	18	48	18	845	94.1	7.75	194.35	0	1	1.43637e+08	1.22575e+08	1.38236e+08	1.16186e+08	1.34774e+08	1.1649e+08	1.15054e+08	1.03138e+08	1.14872e+08	High	High	High	High	High	High	High	High	High
F8VPN7	Dedicator of cytokinesis protein 9	Dock9	Dedicator of cytokinesis protein 9 OS=Mus musculus OX=10090 GN=Dock9 PE=1 SV=1	0	160.654	17	35	60	32	2113	241.2	7.43	184.77	3	1	2.47881e+08	1.9061e+08	2.38741e+08	2.39878e+08	2.14452e+08	2.06094e+08	2.06732e+08	1.88685e+08	1.99317e+08	High	High	High	High	High	High	High	High	High
P50516	V-type proton ATPase catalytic subunit A	Atp6v1a	V-type proton ATPase catalytic subunit A OS=Mus musculus OX=10090 GN=Atp6v1a PE=1 SV=2	0	160.563	38	22	69	22	617	68.3	5.58	229.01	0	1	2.88987e+08	2.73283e+08	2.75953e+08	2.91054e+08	2.91035e+08	3.19104e+08	3.10152e+08	3.08799e+08	3.17452e+08	High	High	High	High	High	High	High	High	High
E9PUF7	Rho guanine nucleotide exchange factor 1	Arhgef1	Rho guanine nucleotide exchange factor 1 OS=Mus musculus OX=10090 GN=Arhgef1 PE=1 SV=1	0	160.562	30	24	65	24	976	108.6	6.09	206.03	0	1	1.51577e+08	1.37706e+08	1.53882e+08	1.51382e+08	1.24876e+08	1.34721e+08	1.33279e+08	1.41504e+08	1.33455e+08	High	High	High	High	High	High	High	High	High
Q8VHY0	Chondroitin sulfate proteoglycan 4	Cspg4	Chondroitin sulfate proteoglycan 4 OS=Mus musculus OX=10090 GN=Cspg4 PE=1 SV=3	0	160.4	17	30	64	30	2327	252.2	5.44	211.76	0	1	1.18178e+08	1.13622e+08	1.17422e+08	1.23636e+08	1.11836e+08	1.26073e+08	1.37475e+08	1.28601e+08	1.24303e+08	High	High	High	High	High	High	High	High	High
O55029	Coatomer subunit beta'	Copb2	Coatomer subunit beta' OS=Mus musculus OX=10090 GN=Copb2 PE=1 SV=2	0	160.332	30	26	75	26	905	102.4	5.3	245.2	0	1	2.25628e+08	2.12524e+08	2.26076e+08	2.84073e+08	2.18706e+08	2.67534e+08	2.75945e+08	2.68026e+08	2.53637e+08	High	High	High	High	High	High	High	High	High
Q3UB67	Uncharacterized protein	Rpl3	Uncharacterized protein OS=Mus musculus OX=10090 GN=Rpl3 PE=2 SV=1	0	160.287	40	19	78	19	403	46.1	10.18	244.61	0	1	3.85952e+08	3.62973e+08	3.91913e+08	4.77204e+08	3.78145e+08	4.74942e+08	4.63331e+08	3.99279e+08	4.11867e+08	High	High	High	High	High	High	High	High	High
P51660	Peroxisomal multifunctional enzyme type 2	Hsd17b4	Peroxisomal multifunctional enzyme type 2 OS=Mus musculus OX=10090 GN=Hsd17b4 PE=1 SV=3	0	160.145	38	22	68	22	735	79.4	8.57	224.88	0	1	2.55411e+08	2.15825e+08	2.37979e+08	2.36047e+08	2.17972e+08	2.27372e+08	2.28382e+08	2.17755e+08	2.24682e+08	High	High	High	High	High	High	High	High	High
P97429	Annexin A4	Anxa4	Annexin A4 OS=Mus musculus OX=10090 GN=Anxa4 PE=1 SV=4	0	160.092	58	17	136	16	319	35.9	5.57	461.52	0	1	3.13896e+08	3.4134e+08	3.29311e+08	3.0658e+08	3.7363e+08	3.4561e+08	3.68392e+08	3.45504e+08	3.47132e+08	High	High	High	High	High	High	High	High	High
A2A5Y6	Microtubule-associated protein	Mapt	Microtubule-associated protein OS=Mus musculus OX=10090 GN=Mapt PE=1 SV=1	0	159.894	37	21	56	21	749	78	6.51	217.84	0	1	1.92378e+08	1.47496e+08	1.76072e+08	1.4064e+08	1.35721e+08	1.35178e+08	1.46677e+08	1.32666e+08	1.53044e+08	High	High	High	High	High	High	High	High	High
Q8BH59	Calcium-binding mitochondrial carrier protein Aralar1	Slc25a12	Calcium-binding mitochondrial carrier protein Aralar1 OS=Mus musculus OX=10090 GN=Slc25a12 PE=1 SV=1	0	159.548	39	20	62	18	677	74.5	8.25	212.68	3	1	2.44701e+08	2.38633e+08	2.45412e+08	1.9559e+08	2.24917e+08	2.03012e+08	2.01577e+08	2.04803e+08	1.9976e+08	High	High	High	High	High	High	High	High	High
Q8K4Z5	Splicing factor 3A subunit 1	Sf3a1	Splicing factor 3A subunit 1 OS=Mus musculus OX=10090 GN=Sf3a1 PE=1 SV=1	0	159.513	31	21	57	21	791	88.5	5.22	176.67	0	1	1.90527e+08	2.07105e+08	2.05082e+08	2.26903e+08	2.17375e+08	2.22415e+08	2.26636e+08	2.54252e+08	2.28149e+08	High	High	High	High	High	High	High	High	High
Q64514	Tripeptidyl-peptidase 2	Tpp2	Tripeptidyl-peptidase 2 OS=Mus musculus OX=10090 GN=Tpp2 PE=1 SV=3	0	159.099	27	27	55	1	1262	139.8	6.58	190.46	0	1	527806	628384	491625	589590	721526	541781	518482	518894	524835	High	High	High	High	High	High	High	High	High
A0A1W2P6F6	Myosin light polypeptide 6	Myl6	Myosin light polypeptide 6 OS=Mus musculus OX=10090 GN=Myl6 PE=1 SV=1	0	158.502	63	10	123	8	152	17	4.5	367.27	2	1	7.2182e+08	5.79442e+08	6.78544e+08	6.16756e+08	6.74057e+08	7.0452e+08	7.25017e+08	5.92842e+08	6.84986e+08	High	High	High	High	High	High	High	High	High
Q8CGP0	Histone H2B type 3-B	H2bu1	Histone H2B type 3-B OS=Mus musculus OX=10090 GN=H2bu1 PE=1 SV=3	0	158.349	55	8	380	1	126	13.9	10.32	1183.04	1	1	1.87488e+09	1.72656e+09	2.10837e+09	1.4626e+09	2.21289e+09	1.8829e+09	1.66225e+09	1.40123e+09	1.69403e+09	High	High	High	High	High	High	High	High	High
Q3UAI4	SAP domain-containing protein	Sf3b2	SAP domain-containing protein OS=Mus musculus OX=10090 GN=Sf3b2 PE=2 SV=1	0	158.321	32	26	59	26	878	98.1	5.58	186.23	0	1	1.59024e+08	2.15031e+08	1.67159e+08	1.53989e+08	1.86313e+08	1.86631e+08	1.88086e+08	2.39969e+08	1.7392e+08	High	High	High	High	High	High	High	High	High
P58281	Dynamin-like 120 kDa protein, mitochondrial	Opa1	Dynamin-like 120 kDa protein, mitochondrial OS=Mus musculus OX=10090 GN=Opa1 PE=1 SV=1	0	158.167	33	31	61	31	960	111.3	7.55	184.79	0	1	1.29302e+08	1.2013e+08	1.24059e+08	1.15506e+08	1.18982e+08	1.16808e+08	1.14607e+08	1.09802e+08	1.12583e+08	High	High	High	High	High	High	High	High	High
Q61335	B-cell receptor-associated protein 31	Bcap31	B-cell receptor-associated protein 31 OS=Mus musculus OX=10090 GN=Bcap31 PE=1 SV=4	0	158.162	43	15	70	15	245	27.9	8.7	233.86	0	1	4.04576e+08	3.86662e+08	4.27635e+08	3.38277e+08	3.56327e+08	3.92103e+08	4.22482e+08	3.68623e+08	3.78932e+08	High	High	High	High	High	High	High	High	High
F6ZQA3	Nuclear mitotic apparatus protein 1 (Fragment)	Numa1	Nuclear mitotic apparatus protein 1 (Fragment) OS=Mus musculus OX=10090 GN=Numa1 PE=1 SV=1	0	158.133	40	27	61	1	741	82.8	9.44	193.27	0	1	9.95466e+06	8.84132e+06	9.81051e+06	7.99655e+06	8.62647e+06	8.23657e+06	8.18003e+06	7.87242e+06	8.75485e+06	High	High	High	High	High	High	High	High	High
Q545G1	Uncharacterized protein	Mylpf	Uncharacterized protein OS=Mus musculus OX=10090 GN=Mylpf PE=1 SV=1	0	157.823	88	13	113	9	169	18.9	4.92	337.99	9	1	2.88743e+08	9.84087e+08	2.9448e+08	2.47485e+08	7.82391e+08	4.89219e+08	2.62245e+08	8.92278e+08	3.96703e+08	High	High	High	High	High	High	High	High	High
Q8K232	Adducin 1 (Alpha)	Add1	Adducin 1 (Alpha) OS=Mus musculus OX=10090 GN=Add1 PE=2 SV=1	0	157.802	30	18	51	3	735	80.6	5.83	181.75	17	1	1.56787e+08	1.42092e+08	1.55915e+08	1.1899e+08	1.31357e+08	1.30477e+08	1.28644e+08	1.37139e+08	1.30748e+08	High	High	High	High	High	High	High	High	High
Q91X72	Hemopexin	Hpx	Hemopexin OS=Mus musculus OX=10090 GN=Hpx PE=1 SV=2	0	157.666	45	20	118	20	460	51.3	7.8	418.56	0	1	4.58944e+08	7.66034e+08	4.90075e+08	7.05127e+08	5.02789e+08	9.08164e+08	9.20482e+08	1.58779e+09	6.38517e+08	High	High	High	High	High	High	High	High	High
Q545T7	Uncharacterized protein	Myl1	Uncharacterized protein OS=Mus musculus OX=10090 GN=Myl1 PE=2 SV=1	0	157.499	72	14	78	9	188	20.6	5.03	252.08	2	1	1.59308e+08	3.98566e+08	1.41959e+08	1.25154e+08	3.14792e+08	2.17056e+08	1.25255e+08	5.29629e+08	1.94297e+08	High	High	High	High	High	High	High	High	High
A0A0R4IZW5	Cadherin-1	Cdh1	Cadherin-1 OS=Mus musculus OX=10090 GN=Cdh1 PE=1 SV=1	0	157.235	33	21	64	21	884	98.2	4.84	241.82	0	1	1.18263e+08	1.02606e+08	1.13813e+08	8.71535e+07	1.06335e+08	9.4565e+07	9.77038e+07	9.32902e+07	1.01424e+08	High	High	High	High	High	High	High	High	High
Q5SQB7	Nucleophosmin	Npm1	Nucleophosmin OS=Mus musculus OX=10090 GN=Npm1 PE=1 SV=1	0	157.222	45	13	60	13	292	32.5	4.77	204.65	0	1	5.12314e+08	4.47948e+08	5.28632e+08	6.12384e+08	4.56525e+08	5.63931e+08	5.56428e+08	4.7612e+08	5.09193e+08	High	High	High	High	High	High	High	High	High
P21614	Vitamin D-binding protein	Gc	Vitamin D-binding protein OS=Mus musculus OX=10090 GN=Gc PE=1 SV=2	0	156.917	46	17	49	17	476	53.6	5.5	190.34	0	1	2.039e+08	2.94738e+08	1.90348e+08	1.93772e+08	2.02691e+08	3.17785e+08	3.34092e+08	6.59033e+08	2.7701e+08	High	High	High	High	High	High	High	High	High
E9PV41	Protein diaphanous homolog 1	Diaph1	Protein diaphanous homolog 1 OS=Mus musculus OX=10090 GN=Diaph1 PE=1 SV=1	0	156.826	26	34	80	34	1264	140.3	5.58	233.63	0	1	3.70557e+08	3.431e+08	3.6865e+08	2.9958e+08	3.3312e+08	3.12501e+08	3.1536e+08	3.01156e+08	3.0348e+08	High	High	High	High	High	High	High	High	High
P31428	Dipeptidase 1	Dpep1	Dipeptidase 1 OS=Mus musculus OX=10090 GN=Dpep1 PE=1 SV=2	0	156.7	37	11	67	11	410	45.7	6.37	289.2	0	1	2.63021e+08	2.3638e+08	2.50778e+08	1.52177e+08	2.90857e+08	1.55587e+08	1.72768e+08	1.49915e+08	1.71582e+08	High	High	High	High	High	High	High	High	High
Q64524	Histone H2B type 2-E	H2bc21	Histone H2B type 2-E OS=Mus musculus OX=10090 GN=H2bc21 PE=1 SV=3	0	156.554	55	8	345	2	126	14	10.32	1099.86	0	1	2.98521e+08	1.40726e+08	2.80261e+08	2.72428e+08	1.40465e+08	2.65075e+08	1.61542e+08	2.23069e+08	2.61967e+08	High	High	High	High	High	High	High	High	High
Q02819	Nucleobindin-1	Nucb1	Nucleobindin-1 OS=Mus musculus OX=10090 GN=Nucb1 PE=1 SV=2	0	156.269	38	20	85	20	459	53.4	5.07	285.03	0	1	1.57321e+08	1.75173e+08	1.49095e+08	1.64578e+08	1.40757e+08	2.03017e+08	1.86187e+08	1.84577e+08	1.95038e+08	High	High	High	High	High	High	High	High	High
P29351	Tyrosine-protein phosphatase non-receptor type 6	Ptpn6	Tyrosine-protein phosphatase non-receptor type 6 OS=Mus musculus OX=10090 GN=Ptpn6 PE=1 SV=2	0	156.25	49	25	74	25	595	67.5	7.81	228.47	0	1	1.61451e+08	1.40686e+08	1.75355e+08	1.81684e+08	1.43812e+08	1.83871e+08	1.92015e+08	1.74079e+08	1.73114e+08	High	High	High	High	High	High	High	High	High
Q80WJ7	Protein LYRIC	Mtdh	Protein LYRIC OS=Mus musculus OX=10090 GN=Mtdh PE=1 SV=1	0	156.174	49	20	54	20	579	63.8	9.33	203.36	0	1	1.33901e+08	1.1229e+08	1.2318e+08	1.11268e+08	9.23235e+07	1.25959e+08	1.24115e+08	1.14472e+08	1.29628e+08	High	High	High	High	High	High	High	High	High
Q6XMP4	Alanine--tRNA ligase	Aars	Alanine--tRNA ligase OS=Mus musculus OX=10090 GN=Aars PE=2 SV=1	0	155.716	32	27	66	27	968	106.9	5.62	219.47	0	1	2.00509e+08	1.93872e+08	2.02174e+08	2.85662e+08	2.28489e+08	2.22827e+08	2.30517e+08	2.09414e+08	2.09676e+08	High	High	High	High	High	High	High	High	High
Q4ACU6	SH3 and multiple ankyrin repeat domains protein 3	Shank3	SH3 and multiple ankyrin repeat domains protein 3 OS=Mus musculus OX=10090 GN=Shank3 PE=1 SV=3	0	155.677	19	26	57	26	1730	185.3	8.88	190.17	0	1	1.21813e+08	1.00303e+08	1.21899e+08	1.07594e+08	1.21211e+08	9.7459e+07	1.04098e+08	9.24535e+07	9.69669e+07	High	High	High	High	High	High	High	High	High
P80315	T-complex protein 1 subunit delta	Cct4	T-complex protein 1 subunit delta OS=Mus musculus OX=10090 GN=Cct4 PE=1 SV=3	0	155.648	47	21	73	21	539	58	8.02	228.7	0	1	3.02589e+08	2.74315e+08	2.99928e+08	3.01905e+08	2.57792e+08	2.89185e+08	3.0442e+08	2.76953e+08	2.96253e+08	High	High	High	High	High	High	High	High	High
Q8R2Y2	Cell surface glycoprotein MUC18	Mcam	Cell surface glycoprotein MUC18 OS=Mus musculus OX=10090 GN=Mcam PE=1 SV=1	0	155.635	32	21	82	21	648	71.5	5.83	283.77	0	1	2.0813e+08	1.8311e+08	2.07468e+08	2.08148e+08	2.05586e+08	2.05334e+08	2.14445e+08	1.9609e+08	1.99422e+08	High	High	High	High	High	High	High	High	High
P14685	26S proteasome non-ATPase regulatory subunit 3	Psmd3	26S proteasome non-ATPase regulatory subunit 3 OS=Mus musculus OX=10090 GN=Psmd3 PE=1 SV=3	0	155.437	43	21	83	21	530	60.7	8.44	238.68	0	1	2.77605e+08	2.66123e+08	2.75972e+08	2.77108e+08	2.83788e+08	2.86731e+08	2.93195e+08	2.74696e+08	2.64908e+08	High	High	High	High	High	High	High	High	High
Q9JHJ0	Tropomodulin-3	Tmod3	Tropomodulin-3 OS=Mus musculus OX=10090 GN=Tmod3 PE=1 SV=1	0	155.254	46	17	67	16	352	39.5	5.14	244.32	1	1	2.54954e+08	2.43902e+08	2.40811e+08	2.32976e+08	2.49556e+08	2.58132e+08	2.46954e+08	2.47183e+08	2.51636e+08	High	High	High	High	High	High	High	High	High
Q9QZQ8	Core histone macro-H2A.1	Macroh2a1	Core histone macro-H2A.1 OS=Mus musculus OX=10090 GN=Macroh2a1 PE=1 SV=3	0	154.866	52	16	50	14	372	39.7	9.8	196.11	3	1	3.60174e+08	4.14875e+08	3.70054e+08	2.93756e+08	5.12907e+08	3.262e+08	3.1179e+08	2.82267e+08	3.19654e+08	High	High	High	High	High	High	High	High	High
Q9Z2I0	Mitochondrial proton/calcium exchanger protein	Letm1	Mitochondrial proton/calcium exchanger protein OS=Mus musculus OX=10090 GN=Letm1 PE=1 SV=1	0	154.713	28	18	41	18	738	82.9	6.52	152.55	0	1	6.40887e+07	6.80057e+07	6.24085e+07	6.01192e+07	7.04902e+07	6.20326e+07	5.90522e+07	6.80309e+07	6.45834e+07	High	High	High	High	High	High	High	High	High
Q5XJY5	Coatomer subunit delta	Arcn1	Coatomer subunit delta OS=Mus musculus OX=10090 GN=Arcn1 PE=1 SV=2	0	154.704	43	20	58	20	511	57.2	6.21	176.68	0	1	1.60693e+08	1.59363e+08	1.6515e+08	2.04878e+08	1.5205e+08	1.94895e+08	2.08505e+08	1.85558e+08	1.87561e+08	High	High	High	High	High	High	High	High	High
Q8CGB6	Tensin-2	Tns2	Tensin-2 OS=Mus musculus OX=10090 GN=Tns2 PE=1 SV=1	0	154.497	25	26	47	24	1400	151.9	8.48	167.3	0	1	1.73688e+08	1.53524e+08	1.64798e+08	1.24645e+08	1.48186e+08	1.14686e+08	1.14381e+08	1.13151e+08	1.28783e+08	High	High	High	High	High	High	High	High	High
Q8R1F1	Protein Niban 2	Niban2	Protein Niban 2 OS=Mus musculus OX=10090 GN=Niban2 PE=1 SV=2	0	154.493	40	24	67	24	749	84.8	5.94	231.52	0	1	3.58998e+08	3.26418e+08	3.66953e+08	3.89406e+08	3.65985e+08	3.35021e+08	3.53304e+08	3.2662e+08	3.34094e+08	High	High	High	High	High	High	High	High	High
Q9DCT8	Cysteine-rich protein 2	Crip2	Cysteine-rich protein 2 OS=Mus musculus OX=10090 GN=Crip2 PE=1 SV=1	0	154.211	41	6	39	6	208	22.7	8.63	201.48	0	1	1.55256e+08	1.82125e+08	1.61331e+08	1.07692e+08	1.5206e+08	1.21551e+08	1.27142e+08	1.41512e+08	1.24837e+08	High	High	High	High	High	High	High	High	High
B2RXY7	Carbonyl reductase (NADPH)	Cbr1	Carbonyl reductase (NADPH) OS=Mus musculus OX=10090 GN=Cbr1 PE=1 SV=1	0	153.695	64	15	52	14	277	30.6	8.31	203.17	1	1	3.77255e+08	3.23783e+08	3.71528e+08	3.42299e+08	3.3833e+08	3.20666e+08	3.32614e+08	2.86523e+08	3.02516e+08	High	High	High	High	High	High	High	High	High
Q9ERG0	LIM domain and actin-binding protein 1	Lima1	LIM domain and actin-binding protein 1 OS=Mus musculus OX=10090 GN=Lima1 PE=1 SV=3	0	153.547	35	24	72	22	753	84	6.6	258.27	2	1	3.29581e+08	2.5886e+08	3.28897e+08	3.15662e+08	2.49665e+08	3.20712e+08	3.38303e+08	2.72107e+08	2.9011e+08	High	High	High	High	High	High	High	High	High
G5E866	Splicing factor 3B subunit 1	Sf3b1	Splicing factor 3B subunit 1 OS=Mus musculus OX=10090 GN=Sf3b1 PE=1 SV=1	0	152.738	24	27	68	27	1304	145.7	7.09	205.41	0	1	2.06002e+08	1.89722e+08	2.03431e+08	2.09724e+08	1.99358e+08	2.05265e+08	2.14167e+08	2.13943e+08	2.03494e+08	High	High	High	High	High	High	High	High	High
Q6A0A9	Constitutive coactivator of PPAR-gamma-like protein 1	FAM120A	Constitutive coactivator of PPAR-gamma-like protein 1 OS=Mus musculus OX=10090 GN=FAM120A PE=1 SV=2	0	152.546	23	21	41	20	1112	121.6	8.92	178.22	1	1	1.07804e+08	9.83729e+07	1.12385e+08	1.24307e+08	9.53648e+07	1.10011e+08	1.17137e+08	1.05441e+08	1.10122e+08	High	High	High	High	High	High	High	High	High
E9Q456	Tropomyosin alpha-1 chain	Tpm1	Tropomyosin alpha-1 chain OS=Mus musculus OX=10090 GN=Tpm1 PE=1 SV=1	0	152.159	53	20	116	2	248	28.7	4.77	338.91	0	1	1.94066e+07	2.20702e+07	1.60225e+07	1.54016e+07	2.33046e+07	2.31955e+07	2.06262e+07	4.00289e+07	3.0299e+07	High	High	High	High	High	High	High	High	High
A0A286YCV9	Kinesin family member 13B	Kif13b	Kinesin family member 13B OS=Mus musculus OX=10090 GN=Kif13b PE=1 SV=1	0	152.146	20	29	44	25	1847	204.8	5.8	159.64	4	1	1.09663e+08	9.53853e+07	1.08828e+08	9.79453e+07	1.02017e+08	9.57873e+07	9.77937e+07	9.04674e+07	9.61785e+07	High	High	High	High	High	High	High	High	High
Q3TW28	Tripeptidyl-peptidase 2	Tpp2	Tripeptidyl-peptidase 2 OS=Mus musculus OX=10090 GN=Tpp2 PE=2 SV=1	0	152.003	27	27	55	1	1249	138.4	6.3	188.09	27	1	1.47005e+08	1.41972e+08	1.43603e+08	1.69294e+08	1.60558e+08	1.51093e+08	1.52493e+08	1.42511e+08	1.44457e+08	High	High	High	High	High	High	High	High	High
B9EK92	Ras interacting protein 1	Rasip1	Ras interacting protein 1 OS=Mus musculus OX=10090 GN=Rasip1 PE=2 SV=1	0	151.969	29	23	66	23	961	103.5	7.83	232.94	0	1	2.54889e+08	2.694e+08	2.42396e+08	2.01903e+08	2.85212e+08	2.24289e+08	2.18945e+08	2.56836e+08	2.23667e+08	High	High	High	High	High	High	High	High	High
P68040	Receptor of activated protein C kinase 1	Rack1	Receptor of activated protein C kinase 1 OS=Mus musculus OX=10090 GN=Rack1 PE=1 SV=3	0	151.816	64	15	61	15	317	35.1	7.69	204.84	0	1	1.95768e+08	1.89546e+08	1.97199e+08	2.12614e+08	1.89803e+08	2.22158e+08	2.11056e+08	2.04747e+08	2.00683e+08	High	High	High	High	High	High	High	High	High
A0A140LHR4	Serpin H1 (Fragment)	Serpinh1	Serpin H1 (Fragment) OS=Mus musculus OX=10090 GN=Serpinh1 PE=1 SV=1	0	151.77	64	12	66	1	203	21.6	8.75	244.13	0	1	1.65916e+06	1.73944e+06	1.70508e+06	1.88822e+06	1.86439e+06	1.77291e+06	1.71352e+06	1.86635e+06	1.99645e+06	High	High	High	High	High	High	High	High	High
P27612	Phospholipase A-2-activating protein	Plaa	Phospholipase A-2-activating protein OS=Mus musculus OX=10090 GN=Plaa PE=1 SV=4	0	151.639	32	23	50	23	794	87.2	6.14	162.47	0	1	1.02469e+08	1.06206e+08	1.0607e+08	1.09154e+08	1.03474e+08	1.07352e+08	1.08664e+08	1.07957e+08	1.07551e+08	High	High	High	High	High	High	High	High	High
P14873	Microtubule-associated protein 1B	Map1b	Microtubule-associated protein 1B OS=Mus musculus OX=10090 GN=Map1b PE=1 SV=2	0	151.562	17	37	59	36	2464	270.1	4.83	182.72	1	1	1.61915e+08	1.65512e+08	1.53013e+08	1.35479e+08	1.61027e+08	1.58856e+08	1.47995e+08	1.58172e+08	1.5574e+08	High	High	High	High	High	High	High	High	High
B2RSV4	Splicing factor 3b, subunit 3	Sf3b3	Splicing factor 3b, subunit 3 OS=Mus musculus OX=10090 GN=Sf3b3 PE=2 SV=1	0	151.264	20	20	67	20	1217	135.5	5.26	205.39	0	1	1.797e+08	1.6419e+08	1.85728e+08	1.93967e+08	1.76891e+08	1.94527e+08	1.92016e+08	2.01784e+08	1.92399e+08	High	High	High	High	High	High	High	High	High
G3UZ34	116 kDa U5 small nuclear ribonucleoprotein component	Eftud2	116 kDa U5 small nuclear ribonucleoprotein component OS=Mus musculus OX=10090 GN=Eftud2 PE=1 SV=1	0	150.955	34	28	64	27	962	108.3	5.02	214.52	0	1	1.45534e+08	1.22787e+08	1.48566e+08	1.60378e+08	1.40938e+08	1.47902e+08	1.48208e+08	1.28081e+08	1.45224e+08	High	High	High	High	High	High	High	High	High
Q9DCN2	NADH-cytochrome b5 reductase 3	Cyb5r3	NADH-cytochrome b5 reductase 3 OS=Mus musculus OX=10090 GN=Cyb5r3 PE=1 SV=3	0	150.688	45	12	65	12	301	34.1	8.38	220.31	0	1	3.09336e+08	2.77532e+08	3.03272e+08	3.12963e+08	3.40509e+08	3.14909e+08	3.20982e+08	2.72019e+08	2.92009e+08	High	High	High	High	High	High	High	High	High
Q9QUJ7	Long-chain-fatty-acid--CoA ligase 4	Acsl4	Long-chain-fatty-acid--CoA ligase 4 OS=Mus musculus OX=10090 GN=Acsl4 PE=1 SV=2	0	150.466	31	18	51	17	711	79	8.28	178.06	1	1	1.58494e+08	1.43236e+08	1.57344e+08	1.85963e+08	1.56807e+08	1.68922e+08	1.69115e+08	1.59377e+08	1.6266e+08	High	High	High	High	High	High	High	High	High
Q8VD75	Huntingtin-interacting protein 1	Hip1	Huntingtin-interacting protein 1 OS=Mus musculus OX=10090 GN=Hip1 PE=1 SV=2	0	150.305	34	34	75	27	1029	115.1	5.43	209.42	7	1	2.95282e+08	2.45279e+08	2.87122e+08	2.71314e+08	2.44143e+08	2.70089e+08	2.8027e+08	2.4707e+08	2.5176e+08	High	High	High	High	High	High	High	High	High
Q9CPY7	Cytosol aminopeptidase	Lap3	Cytosol aminopeptidase OS=Mus musculus OX=10090 GN=Lap3 PE=1 SV=3	0	150.016	38	17	55	17	519	56.1	7.72	201.28	0	1	2.1022e+08	2.04101e+08	2.00862e+08	2.34228e+08	2.06868e+08	2.61515e+08	2.78171e+08	3.03455e+08	2.56317e+08	High	High	High	High	High	High	High	High	High
Q570Z8	MKIAA4114 protein (Fragment)	Picalm	MKIAA4114 protein (Fragment) OS=Mus musculus OX=10090 GN=Picalm PE=2 SV=1	0	149.722	30	16	51	1	674	72.9	9	182.02	18	1	1.90521e+08	1.70664e+08	1.99392e+08	2.11513e+08	1.88301e+08	1.95056e+08	1.96789e+08	1.74398e+08	1.9664e+08	High	High	High	High	High	High	High	High	High
Q52KG9	Chaperonin containing Tcp1, subunit 6a (Zeta)	Cct6a	Chaperonin containing Tcp1, subunit 6a (Zeta) OS=Mus musculus OX=10090 GN=Cct6a PE=1 SV=1	0	149.635	44	20	75	20	531	58	6.9	255.91	0	1	3.51727e+08	3.39544e+08	3.38375e+08	3.70122e+08	3.16402e+08	3.55631e+08	3.67187e+08	3.31979e+08	3.39343e+08	High	High	High	High	High	High	High	High	High
P46460	Vesicle-fusing ATPase	Nsf	Vesicle-fusing ATPase OS=Mus musculus OX=10090 GN=Nsf PE=1 SV=2	0	149.282	35	27	102	26	744	82.6	6.95	276.17	1	1	2.88258e+08	2.52936e+08	2.90232e+08	3.35199e+08	2.99574e+08	2.99909e+08	3.16732e+08	2.74595e+08	2.96844e+08	High	High	High	High	High	High	High	High	High
Q8BW75	Amine oxidase [flavin-containing] B	Maob	Amine oxidase [flavin-containing] B OS=Mus musculus OX=10090 GN=Maob PE=1 SV=4	0	148.98	42	17	74	16	520	58.5	8.29	263.57	0	1	3.90112e+08	3.60261e+08	3.66238e+08	2.56075e+08	3.15407e+08	2.78135e+08	2.73793e+08	2.84127e+08	2.98212e+08	High	High	High	High	High	High	High	High	High
P37804	Transgelin	Tagln	Transgelin OS=Mus musculus OX=10090 GN=Tagln PE=1 SV=3	0	148.89	72	16	100	15	201	22.6	8.81	284.13	2	1	9.70074e+08	9.97771e+08	8.75843e+08	8.49514e+08	7.83687e+08	1.0268e+09	9.57856e+08	9.09653e+08	8.60196e+08	High	High	High	High	High	High	High	High	High
Q8CGK3	Lon protease homolog, mitochondrial	Lonp1	Lon protease homolog, mitochondrial OS=Mus musculus OX=10090 GN=Lonp1 PE=1 SV=2	0	148.858	27	22	43	22	949	105.8	6.57	151.16	0	1	1.26514e+08	1.19545e+08	1.25369e+08	1.08421e+08	1.15428e+08	1.12466e+08	1.14411e+08	1.13139e+08	1.12364e+08	High	High	High	High	High	High	High	High	High
Q62087	Serum paraoxonase/lactonase 3	Pon3	Serum paraoxonase/lactonase 3 OS=Mus musculus OX=10090 GN=Pon3 PE=1 SV=2	0	148.72	42	10	29	10	354	39.3	5.74	148.98	0	1	8.52368e+07	7.84869e+07	8.57836e+07	6.52536e+07	7.64501e+07	7.47618e+07	7.46181e+07	6.88777e+07	7.72631e+07	High	High	High	High	High	High	High	High	High
O35074	Prostacyclin synthase	Ptgis	Prostacyclin synthase OS=Mus musculus OX=10090 GN=Ptgis PE=1 SV=1	0	148.58	40	17	76	17	501	57	6.73	255.46	0	1	2.58702e+08	2.40466e+08	2.50376e+08	2.51481e+08	2.15069e+08	2.41884e+08	2.39543e+08	2.20144e+08	2.30381e+08	High	High	High	High	High	High	High	High	High
P68510	14-3-3 protein eta	Ywhah	14-3-3 protein eta OS=Mus musculus OX=10090 GN=Ywhah PE=1 SV=2	0	148.55	54	14	133	9	246	28.2	4.89	380.3	2	1	2.16217e+08	2.06841e+08	2.13825e+08	2.03067e+08	2.06545e+08	2.44194e+08	2.33696e+08	2.42339e+08	2.37684e+08	High	High	High	High	High	High	High	High	High
Q5SW83	Uncharacterized protein	Actr2	Uncharacterized protein OS=Mus musculus OX=10090 GN=Actr2 PE=1 SV=1	0	148.455	31	11	75	11	394	44.7	6.74	241.16	0	1	2.12542e+08	1.94272e+08	2.16142e+08	2.15441e+08	2.20407e+08	2.21367e+08	2.17523e+08	2.10032e+08	2.0941e+08	High	High	High	High	High	High	High	High	High
Q3TI99	L-lactate dehydrogenase	Ldha	L-lactate dehydrogenase OS=Mus musculus OX=10090 GN=Ldha PE=2 SV=1	0	148.376	39	14	100	1	332	36.5	7.74	319.07	0	1	4.32797e+07	5.28045e+07	4.48916e+07	5.92828e+07	5.35434e+07	5.4588e+07	5.55358e+07	4.82868e+07	6.05428e+07	High	High	High	High	High	High	High	High	High
Q91ZA3	Propionyl-CoA carboxylase alpha chain, mitochondrial	Pcca	Propionyl-CoA carboxylase alpha chain, mitochondrial OS=Mus musculus OX=10090 GN=Pcca PE=1 SV=2	0	148.223	38	23	69	23	724	79.9	7.25	220.35	0	1	2.33156e+08	2.35997e+08	2.30886e+08	1.73224e+08	1.83711e+08	1.78687e+08	1.71429e+08	1.75394e+08	1.75039e+08	High	High	High	High	High	High	High	High	High
O35744	Chitinase-like protein 3	Chil3	Chitinase-like protein 3 OS=Mus musculus OX=10090 GN=Chil3 PE=1 SV=2	0	148.153	45	17	80	11	398	44.4	5.69	278.67	8	1	1.632e+08	1.64159e+08	1.8736e+08	5.0964e+08	5.51209e+08	2.3097e+08	1.78639e+08	1.61105e+08	1.33307e+08	High	High	High	High	High	High	High	High	High
Q543J5	Antithrombin-III	Serpinc1	Antithrombin-III OS=Mus musculus OX=10090 GN=Serpinc1 PE=1 SV=1	0	148.06	39	18	60	18	465	52	6.46	222.58	0	1	1.40949e+08	1.83955e+08	1.38869e+08	1.39638e+08	1.5068e+08	1.77365e+08	2.00504e+08	3.27948e+08	1.76329e+08	High	High	High	High	High	High	High	High	High
Q7TS98	Anti-colorectal carcinoma light chain		Anti-colorectal carcinoma light chain OS=Mus musculus OX=10090 PE=1 SV=1	0	147.708	55	10	78	3	236	26.4	7.15	277.05	13	1	1.4437e+08	1.97833e+08	1.38096e+08	1.67098e+08	2.06016e+08	2.58423e+08	2.52097e+08	4.09227e+08	2.38919e+08	High	High	High	High	High	High	High	High	High
Q6ZWQ9	Myosin, light chain 12A, regulatory, non-sarcomeric	Myl12a	Myosin, light chain 12A, regulatory, non-sarcomeric OS=Mus musculus OX=10090 GN=Myl12a PE=1 SV=1	0	147.467	55	8	163	3	172	19.9	4.81	519.18	0	1	2.35337e+08	1.96432e+08	2.22223e+08	1.5354e+08	2.00308e+08	1.84078e+08	2.03259e+08	1.67028e+08	1.92857e+08	High	High	High	High	High	High	High	High	High
Q0PD67	Rab1A	Rab1a	Rab1A OS=Mus musculus OX=10090 GN=Rab1a PE=1 SV=1	0	147.392	71	12	108	5	205	22.7	6.21	375.41	5	1	5.59422e+08	5.04075e+08	5.82266e+08	5.68456e+08	5.67165e+08	5.95625e+08	5.87921e+08	4.92413e+08	4.99313e+08	High	High	High	High	High	High	High	High	High
Q4FJQ0	Rab7	Rab7	Rab7 OS=Mus musculus OX=10090 GN=Rab7 PE=1 SV=1	0	147.384	78	15	70	15	207	23.5	6.7	244.48	0	1	3.36718e+08	2.95137e+08	3.50101e+08	3.18366e+08	3.29666e+08	3.20662e+08	3.36403e+08	2.86632e+08	3.04891e+08	High	High	High	High	High	High	High	High	High
P97371	Proteasome activator complex subunit 1	Psme1	Proteasome activator complex subunit 1 OS=Mus musculus OX=10090 GN=Psme1 PE=1 SV=2	0	147.383	63	18	78	18	249	28.7	5.97	283.39	0	1	2.50537e+08	2.56849e+08	2.64218e+08	2.29718e+08	2.43353e+08	2.55091e+08	2.79436e+08	2.37117e+08	2.67641e+08	High	High	High	High	High	High	High	High	High
Q9CQ19	Myosin regulatory light polypeptide 9	Myl9	Myosin regulatory light polypeptide 9 OS=Mus musculus OX=10090 GN=Myl9 PE=1 SV=3	0	147.322	55	9	145	4	172	19.8	4.92	451.41	13	1	6.04209e+08	5.19823e+08	5.35975e+08	4.95702e+08	6.1888e+08	5.68578e+08	6.18327e+08	5.11994e+08	5.64157e+08	High	High	High	High	High	High	High	High	High
Q02248	Catenin beta-1	Ctnnb1	Catenin beta-1 OS=Mus musculus OX=10090 GN=Ctnnb1 PE=1 SV=1	0	147.312	33	26	74	22	781	85.4	5.86	198.06	0	1	5.28599e+08	4.36468e+08	5.1774e+08	4.22937e+08	4.17207e+08	4.41282e+08	4.43601e+08	3.86269e+08	4.13719e+08	High	High	High	High	High	High	High	High	High
Q99KK7	Dipeptidyl peptidase 3	Dpp3	Dipeptidyl peptidase 3 OS=Mus musculus OX=10090 GN=Dpp3 PE=1 SV=2	0	147.106	37	21	66	21	738	82.8	5.38	245.23	0	1	1.13924e+08	1.15988e+08	1.17569e+08	1.23981e+08	1.20993e+08	1.27208e+08	1.29862e+08	1.18122e+08	1.22285e+08	High	High	High	High	High	High	High	High	High
A1L353	Transforming growth factor-beta-induced protein ig-h3	Tgfbi	Transforming growth factor-beta-induced protein ig-h3 OS=Mus musculus OX=10090 GN=Tgfbi PE=1 SV=1	0	146.595	33	16	53	16	683	74.6	7.06	189.89	0	1	1.14392e+08	1.16879e+08	1.14369e+08	2.43777e+08	1.17585e+08	1.56763e+08	1.59037e+08	1.43233e+08	1.34583e+08	High	High	High	High	High	High	High	High	High
Q62418	Drebrin-like protein	Dbnl	Drebrin-like protein OS=Mus musculus OX=10090 GN=Dbnl PE=1 SV=2	0	146.265	45	15	60	15	436	48.7	4.92	199.3	0	1	1.0502e+08	9.85344e+07	1.13496e+08	1.03764e+08	9.3491e+07	1.02725e+08	1.13053e+08	1.01541e+08	1.06321e+08	High	High	High	High	High	High	High	High	High
Q6V956	Aldehyde oxidase	Aox3	Aldehyde oxidase OS=Mus musculus OX=10090 GN=Aox3 PE=2 SV=1	0	146.162	19	21	37	20	1336	147.2	6.71	141.22	0	1	1.04212e+08	8.08651e+07	1.02427e+08	5.31043e+07	7.37527e+07	5.2917e+07	5.10834e+07	5.30317e+07	6.20789e+07	High	High	High	High	High	High	High	High	High
P10649	Glutathione S-transferase Mu 1	Gstm1	Glutathione S-transferase Mu 1 OS=Mus musculus OX=10090 GN=Gstm1 PE=1 SV=2	0	146.053	60	14	174	8	218	26	7.94	494.53	5	1	9.49838e+08	1.01804e+09	9.66536e+08	4.67282e+08	8.62373e+08	5.55113e+08	5.26871e+08	6.20156e+08	5.41168e+08	High	High	High	High	High	High	High	High	High
A0A0R4J1Q0	Enhancer of mRNA-decapping protein 4	Edc4	Enhancer of mRNA-decapping protein 4 OS=Mus musculus OX=10090 GN=Edc4 PE=1 SV=1	0	145.902	20	20	36	20	1390	150.6	5.68	131.26	0	1	6.83839e+07	6.80137e+07	6.63281e+07	7.36485e+07	7.01109e+07	6.79865e+07	7.00695e+07	6.36666e+07	6.89323e+07	High	High	High	High	High	High	High	High	High
Q3UID0	SWI/SNF complex subunit SMARCC2	Smarcc2	SWI/SNF complex subunit SMARCC2 OS=Mus musculus OX=10090 GN=Smarcc2 PE=1 SV=1	0	145.683	25	26	57	19	1130	124.6	5.47	182.37	8	1	1.26464e+08	1.19117e+08	1.34437e+08	1.31168e+08	1.155e+08	1.27894e+08	1.30452e+08	1.21284e+08	1.26289e+08	High	High	High	High	High	High	High	High	High
P61205	ADP-ribosylation factor 3	Arf3	ADP-ribosylation factor 3 OS=Mus musculus OX=10090 GN=Arf3 PE=2 SV=2	0	145.535	55	8	94	3	181	20.6	7.43	336.34	0	1	3.16587e+08	2.84501e+08	3.25534e+08	3.23835e+08	2.98296e+08	3.19266e+08	3.34089e+08	2.75662e+08	3.1014e+08	High	High	High	High	High	High	High	High	High
Q3UR33	Uncharacterized protein	Tmpo	Uncharacterized protein OS=Mus musculus OX=10090 GN=Tmpo PE=2 SV=1	0	145.524	39	13	63	6	452	50.3	9.41	267.16	0	1	1.02581e+08	9.69983e+07	1.0664e+08	8.20695e+07	1.02936e+08	9.3801e+07	8.84215e+07	9.54452e+07	9.50995e+07	High	High	High	High	High	High	High	High	High
Q3UVN5	NSFL1 cofactor p47	Nsfl1c	NSFL1 cofactor p47 OS=Mus musculus OX=10090 GN=Nsfl1c PE=2 SV=1	0	145.521	55	17	61	1	372	40.9	5.2	212.3	17	1	1.22789e+08	1.26661e+08	1.32794e+08	1.26956e+08	1.06634e+08	1.37176e+08	1.39875e+08	1.41463e+08	1.40336e+08	High	High	High	High	High	High	High	High	High
P23953	Carboxylesterase 1C	Ces1c	Carboxylesterase 1C OS=Mus musculus OX=10090 GN=Ces1c PE=1 SV=4	0	145.452	29	15	74	7	554	61	5.06	240.94	8	1	1.42587e+08	2.39204e+08	1.44495e+08	1.5071e+08	1.85966e+08	2.50797e+08	2.88494e+08	5.56656e+08	2.3934e+08	High	High	High	High	High	High	High	High	High
G5E8T6	Membrane-associated guanylate kinase, WW and PDZ domain-containing protein 3	Magi3	Membrane-associated guanylate kinase, WW and PDZ domain-containing protein 3 OS=Mus musculus OX=10090 GN=Magi3 PE=1 SV=1	0	145.43	24	29	67	29	1476	161.5	8.05	185.98	0	1	2.15772e+08	1.74384e+08	2.14076e+08	1.80899e+08	1.64905e+08	1.72488e+08	1.88677e+08	1.6521e+08	1.78546e+08	High	High	High	High	High	High	High	High	High
O09044	Synaptosomal-associated protein 23	Snap23	Synaptosomal-associated protein 23 OS=Mus musculus OX=10090 GN=Snap23 PE=1 SV=1	0	145.361	66	10	50	10	210	23.2	4.98	199.3	0	1	9.72148e+07	8.85094e+07	9.5891e+07	9.07036e+07	9.81533e+07	9.30716e+07	1.0002e+08	8.81339e+07	9.63218e+07	High	High	High	High	High	High	High	High	High
P40936	Indolethylamine N-methyltransferase	Inmt	Indolethylamine N-methyltransferase OS=Mus musculus OX=10090 GN=Inmt PE=1 SV=1	0	145.262	39	10	68	10	264	29.4	6.39	305.41	0	1	8.75778e+08	7.55396e+08	9.88988e+08	3.43382e+08	6.20296e+08	2.93581e+08	4.10525e+08	3.10554e+08	3.87599e+08	High	High	High	High	High	High	High	High	High
Q8JZR0	Long-chain-fatty-acid--CoA ligase 5	Acsl5	Long-chain-fatty-acid--CoA ligase 5 OS=Mus musculus OX=10090 GN=Acsl5 PE=1 SV=1	0	145.244	34	22	63	19	683	76.2	7.09	210.91	0	1	1.30852e+08	1.06315e+08	1.30392e+08	1.02944e+08	1.09232e+08	1.18574e+08	1.2103e+08	1.2168e+08	1.2529e+08	High	High	High	High	High	High	High	High	High
P43274	Histone H1.4	H1-4	Histone H1.4 OS=Mus musculus OX=10090 GN=H1-4 PE=1 SV=2	0	145.228	45	16	205	5	219	22	11.11	512.66	2	1	1.44946e+09	1.30774e+09	1.52822e+09	9.01416e+08	1.46288e+09	1.18206e+09	1.06387e+09	8.2851e+08	1.14009e+09	High	High	High	High	High	High	High	High	High
Q3U4P3	Dynamin-1-like protein (Fragment)	Dnm1l	Dynamin-1-like protein (Fragment) OS=Mus musculus OX=10090 GN=Dnm1l PE=2 SV=1	0	145.199	45	24	52	3	714	79.4	7.05	180.32	22	1	1.4872e+08	1.33489e+08	1.42352e+08	1.33789e+08	1.27365e+08	1.40942e+08	1.43277e+08	1.40958e+08	1.38238e+08	High	High	High	High	High	High	High	High	High
Q542I8	Integrin beta	Itgb2	Integrin beta OS=Mus musculus OX=10090 GN=Itgb2 PE=1 SV=1	0	144.791	33	21	50	21	770	84.8	7.05	183.12	0	1	1.27918e+08	1.23336e+08	1.42318e+08	2.16435e+08	1.47494e+08	1.71491e+08	1.59167e+08	1.43367e+08	1.44051e+08	High	High	High	High	High	High	High	High	High
Q8R0Y6	Cytosolic 10-formyltetrahydrofolate dehydrogenase	Aldh1l1	Cytosolic 10-formyltetrahydrofolate dehydrogenase OS=Mus musculus OX=10090 GN=Aldh1l1 PE=1 SV=1	0	144.672	35	28	51	28	902	98.6	5.91	176.16	0	1	1.49863e+08	1.33688e+08	1.40005e+08	1.25225e+08	1.35591e+08	1.22323e+08	1.29654e+08	1.2175e+08	1.22574e+08	High	High	High	High	High	High	High	High	High
Q64105	Sepiapterin reductase	Spr	Sepiapterin reductase OS=Mus musculus OX=10090 GN=Spr PE=1 SV=1	0	144.604	57	12	48	12	261	27.9	5.74	187.82	0	1	1.52021e+08	1.43763e+08	1.49331e+08	1.16107e+08	1.31095e+08	1.27886e+08	1.31459e+08	1.28196e+08	1.27546e+08	High	High	High	High	High	High	High	High	High
Q9D2V7	Coronin-7	Coro7	Coronin-7 OS=Mus musculus OX=10090 GN=Coro7 PE=1 SV=2	0	144.357	25	17	39	17	922	100.7	5.77	162.8	0	1	7.51473e+07	7.50901e+07	7.85573e+07	7.80871e+07	8.10564e+07	7.72786e+07	7.51613e+07	6.78444e+07	7.43035e+07	High	High	High	High	High	High	High	High	High
Q62095	ATP-dependent RNA helicase DDX3Y	Ddx3y	ATP-dependent RNA helicase DDX3Y OS=Mus musculus OX=10090 GN=Ddx3y PE=1 SV=2	0	144.169	39	25	69	5	658	73.4	7.53	206.29	0	1	1.41155e+07	1.26985e+07	1.52469e+07	1.93398e+07	1.41467e+07	1.66737e+07	1.40418e+07	1.32258e+07	1.54465e+07	High	High	High	High	High	High	High	High	High
E9Q1K3	Alpha-adducin	Add1	Alpha-adducin OS=Mus musculus OX=10090 GN=Add1 PE=1 SV=1	0	144.07	34	16	46	1	660	72.9	6.32	165.96	0	1	51798	45280.8	39948.9	44743.7	41636.4	32987.9	38313	47191.1	45896	High	High	High	High	High	High	High	High	High
Q8CBE6	Dystroglycan 1	Dag1	Dystroglycan 1 OS=Mus musculus OX=10090 GN=Dag1 PE=2 SV=1	0	144.041	21	13	47	13	893	96.8	8.56	185.97	0	1	1.75255e+08	1.56313e+08	1.7397e+08	1.52483e+08	1.70716e+08	1.56182e+08	1.59193e+08	1.48648e+08	1.57344e+08	High	High	High	High	High	High	High	High	High
Q9CZ13	Cytochrome b-c1 complex subunit 1, mitochondrial	Uqcrc1	Cytochrome b-c1 complex subunit 1, mitochondrial OS=Mus musculus OX=10090 GN=Uqcrc1 PE=1 SV=2	0	143.677	38	15	67	14	480	52.8	6.21	248.38	1	1	2.9342e+08	3.02025e+08	2.94432e+08	2.60235e+08	2.6796e+08	2.58483e+08	2.49884e+08	2.54631e+08	2.57416e+08	High	High	High	High	High	High	High	High	High
E9QAX2	Unconventional myosin-XVIIIa	Myo18a	Unconventional myosin-XVIIIa OS=Mus musculus OX=10090 GN=Myo18a PE=1 SV=1	0	143.489	17	34	60	7	2083	235.7	6.07	179.26	27	1	2.3052e+08	1.95282e+08	2.36936e+08	1.85799e+08	1.87171e+08	1.87693e+08	1.88384e+08	1.71701e+08	1.84879e+08	High	High	High	High	High	High	High	High	High
Q9Z1F9	SUMO-activating enzyme subunit 2	Uba2	SUMO-activating enzyme subunit 2 OS=Mus musculus OX=10090 GN=Uba2 PE=1 SV=1	0	143.263	37	19	60	19	638	70.5	5.24	215.53	0	1	1.79341e+08	1.83838e+08	1.84448e+08	2.07624e+08	1.74443e+08	2.19489e+08	2.25339e+08	2.56267e+08	1.91491e+08	High	High	High	High	High	High	High	High	High
Q7TPV4	Myb-binding protein 1A	Mybbp1a	Myb-binding protein 1A OS=Mus musculus OX=10090 GN=Mybbp1a PE=1 SV=2	0	143.237	22	25	54	25	1344	151.9	8.95	183.21	0	1	1.2011e+08	1.19897e+08	1.25296e+08	1.70267e+08	1.17429e+08	1.27247e+08	1.28362e+08	1.17266e+08	1.18635e+08	High	High	High	High	High	High	High	High	High
A2NHM3	If kappa light chain (Fragment)	Igkc	If kappa light chain (Fragment) OS=Mus musculus OX=10090 GN=Igkc PE=1 SV=1	0	143.168	61	10	76	1	219	24.2	7.33	279.39	2	1	1.8875e+07	2.31969e+07	1.77974e+07	1.65072e+07	2.45073e+07	2.55676e+07	2.18277e+07	3.72843e+07	2.70586e+07	High	High	High	High	High	High	High	High	High
Q99K41	EMILIN-1	Emilin1	EMILIN-1 OS=Mus musculus OX=10090 GN=Emilin1 PE=1 SV=1	0	143.036	28	24	59	24	1017	107.5	5.3	183.56	0	1	4.49995e+08	3.84623e+08	4.35936e+08	4.53901e+08	4.53379e+08	3.77932e+08	3.7545e+08	2.827e+08	3.60185e+08	High	High	High	High	High	High	High	High	High
P06728	Apolipoprotein A-IV	Apoa4	Apolipoprotein A-IV OS=Mus musculus OX=10090 GN=Apoa4 PE=1 SV=3	0	142.785	61	20	58	20	395	45	5.47	218.85	0	1	1.27781e+08	2.24086e+08	1.17089e+08	1.45569e+08	1.94201e+08	2.2164e+08	2.25255e+08	5.31889e+08	2.22082e+08	High	High	High	High	High	High	High	High	High
P05202	Aspartate aminotransferase, mitochondrial	Got2	Aspartate aminotransferase, mitochondrial OS=Mus musculus OX=10090 GN=Got2 PE=1 SV=1	0	142.728	42	20	83	20	430	47.4	9	245.2	0	1	8.23816e+08	8.04194e+08	7.9506e+08	6.67638e+08	7.55005e+08	7.12786e+08	6.72715e+08	7.43303e+08	6.75019e+08	High	High	High	High	High	High	High	High	High
Q8C3V4	Signal transducer and activator of transcription	Stat1	Signal transducer and activator of transcription OS=Mus musculus OX=10090 GN=Stat1 PE=1 SV=1	0	142.473	38	24	44	2	749	87.3	5.71	142.62	27	1	1.04089e+08	1.05556e+08	1.12855e+08	9.86046e+07	9.07979e+07	1.16572e+08	1.26332e+08	1.11507e+08	1.09403e+08	High	High	High	High	High	High	High	High	High
A0PJE6	Pccb protein (Fragment)	Pccb	Pccb protein (Fragment) OS=Mus musculus OX=10090 GN=Pccb PE=2 SV=1	0	142.456	40	16	51	16	539	58.1	7.66	205.88	0	1	1.22879e+08	1.22016e+08	1.16822e+08	8.49721e+07	1.022e+08	8.84637e+07	8.89988e+07	9.48511e+07	9.58201e+07	High	High	High	High	High	High	High	High	High
Q3U292	H15 domain-containing protein	H1f3	H15 domain-containing protein OS=Mus musculus OX=10090 GN=H1f3 PE=2 SV=1	0	142.37	45	17	180	2	221	22.1	11.03	448.51	15	1	3.97469e+09	4.06717e+09	4.42427e+09	2.92172e+09	4.48939e+09	3.67722e+09	3.4782e+09	2.66785e+09	3.37503e+09	High	High	High	High	High	High	High	High	High
A7E215	Non-specific serine/threonine protein kinase (Fragment)	Rps6ka3	Non-specific serine/threonine protein kinase (Fragment) OS=Mus musculus OX=10090 GN=Rps6ka3 PE=2 SV=1	0	142.359	38	25	54	15	741	83.6	6.89	162.24	11	1	2.92161e+08	2.59396e+08	2.97531e+08	2.9293e+08	2.66909e+08	2.86026e+08	2.92918e+08	2.64808e+08	2.77013e+08	High	High	High	High	High	High	High	High	High
O54865	Guanylate cyclase soluble subunit beta-1	Gucy1b1	Guanylate cyclase soluble subunit beta-1 OS=Mus musculus OX=10090 GN=Gucy1b1 PE=1 SV=1	0	142	35	22	75	22	620	70.6	5.31	238.2	0	1	2.53553e+08	2.04743e+08	2.59399e+08	2.16364e+08	2.12641e+08	2.28694e+08	2.36033e+08	1.98342e+08	2.21448e+08	High	High	High	High	High	High	High	High	High
Q9EPL8	Importin-7	Ipo7	Importin-7 OS=Mus musculus OX=10090 GN=Ipo7 PE=1 SV=2	0	141.83	22	17	43	17	1038	119.4	4.82	172.2	0	1	6.13688e+07	5.61832e+07	6.23156e+07	7.15811e+07	6.10012e+07	6.30977e+07	6.34676e+07	5.78206e+07	6.02503e+07	High	High	High	High	High	High	High	High	High
O08677	Kininogen-1	Kng1	Kininogen-1 OS=Mus musculus OX=10090 GN=Kng1 PE=1 SV=1	0	141.709	27	15	63	13	661	73.1	6.54	228.79	2	1	1.99893e+08	3.53971e+08	2.09301e+08	4.40053e+08	5.1636e+08	4.64644e+08	4.77057e+08	9.05658e+08	3.63478e+08	High	High	High	High	High	High	High	High	High
Q3TML0	Protein disulfide-isomerase A6	Pdia6	Protein disulfide-isomerase A6 OS=Mus musculus OX=10090 GN=Pdia6 PE=1 SV=1	0	141.618	30	12	69	12	445	48.7	5.19	250.19	0	1	2.6043e+08	2.32446e+08	2.62215e+08	2.74091e+08	1.9692e+08	3.18864e+08	3.07657e+08	2.68448e+08	2.91338e+08	High	High	High	High	High	High	High	High	High
P47857	ATP-dependent 6-phosphofructokinase, muscle type	Pfkm	ATP-dependent 6-phosphofructokinase, muscle type OS=Mus musculus OX=10090 GN=Pfkm PE=1 SV=3	0	141.498	36	23	48	19	780	85.2	8	160.86	4	1	2.04373e+08	3.00394e+08	1.8586e+08	1.54554e+08	2.47725e+08	1.92593e+08	1.74686e+08	2.59408e+08	1.92048e+08	High	High	High	High	High	High	High	High	High
Q91VM1	V-crk sarcoma virus CT10 oncogene homolog (Avian)	Crk	V-crk sarcoma virus CT10 oncogene homolog (Avian) OS=Mus musculus OX=10090 GN=Crk PE=2 SV=1	0	141.335	45	11	50	11	304	33.8	5.71	197.71	0	1	6.80447e+07	7.36411e+07	6.88458e+07	6.50277e+07	7.88088e+07	7.37373e+07	8.61844e+07	7.32281e+07	8.40985e+07	High	High	High	High	High	High	High	High	High
Q7M6Y3	Phosphatidylinositol-binding clathrin assembly protein	Picalm	Phosphatidylinositol-binding clathrin assembly protein OS=Mus musculus OX=10090 GN=Picalm PE=1 SV=1	0	141.323	31	16	53	1	660	71.5	7.91	191.45	0	1	1.20218e+06	1.14041e+06	1.38867e+06	1.42712e+06	1.25342e+06	1.1863e+06	1.32689e+06	1.10308e+06	1.28342e+06	High	High	High	High	High	High	High	High	High
Q9ERK4	Exportin-2	Cse1l	Exportin-2 OS=Mus musculus OX=10090 GN=Cse1l PE=1 SV=1	0	141.125	25	25	48	25	971	110.4	5.77	148.55	0	1	1.52746e+08	1.65827e+08	1.56413e+08	1.74995e+08	1.54581e+08	1.59402e+08	1.5379e+08	1.67403e+08	1.55549e+08	High	High	High	High	High	High	High	High	High
Q6EDY6	F-actin-uncapping protein LRRC16A	Carmil1	F-actin-uncapping protein LRRC16A OS=Mus musculus OX=10090 GN=Carmil1 PE=1 SV=2	0	141.088	21	25	46	25	1374	151.8	7.8	159.63	0	1	1.1209e+08	1.01675e+08	1.17436e+08	9.66568e+07	1.01552e+08	8.97208e+07	9.53486e+07	8.97013e+07	9.10043e+07	High	High	High	High	High	High	High	High	High
Q3TNL6	Anion exchange protein	Slc4a1	Anion exchange protein OS=Mus musculus OX=10090 GN=Slc4a1 PE=2 SV=1	0	140.46	25	17	56	17	929	103	5.5	179.01	0	1	1.83212e+08	2.70795e+08	1.78129e+08	1.75849e+08	3.51602e+08	1.51102e+08	1.44075e+08	1.56771e+08	1.77466e+08	High	High	High	High	High	High	High	High	High
Q80X50	Ubiquitin-associated protein 2-like	Ubap2l	Ubiquitin-associated protein 2-like OS=Mus musculus OX=10090 GN=Ubap2l PE=1 SV=1	0	140.421	26	18	36	18	1107	116.7	7.11	145.98	0	1	9.62042e+07	9.58824e+07	1.04196e+08	1.0244e+08	7.50119e+07	9.69329e+07	1.10699e+08	9.78398e+07	1.07515e+08	High	High	High	High	High	High	High	High	High
B7ZN02	Uncharacterized protein	Jcad	Uncharacterized protein OS=Mus musculus OX=10090 GN=Jcad PE=1 SV=1	0	140.062	22	22	40	22	1320	144.7	6.52	145.04	0	1	7.57125e+07	7.03631e+07	7.36287e+07	6.49209e+07	6.31338e+07	5.84352e+07	5.89943e+07	5.95647e+07	6.20523e+07	High	High	High	High	High	High	High	High	High
Q9D8E6	60S ribosomal protein L4	Rpl4	60S ribosomal protein L4 OS=Mus musculus OX=10090 GN=Rpl4 PE=1 SV=3	0	139.862	39	17	62	17	419	47.1	11	224.34	0	1	4.02182e+08	3.70699e+08	4.14757e+08	4.75251e+08	3.41782e+08	4.68433e+08	4.77969e+08	3.87859e+08	4.04603e+08	High	High	High	High	High	High	High	High	High
A0A498WGK2	Asparagine--tRNA ligase	Nars	Asparagine--tRNA ligase OS=Mus musculus OX=10090 GN=Nars PE=1 SV=1	0	139.805	32	13	44	13	558	64.2	5.86	174.21	0	1	7.68067e+07	7.14845e+07	7.52773e+07	9.41471e+07	8.21868e+07	8.39018e+07	8.59248e+07	8.21237e+07	8.27161e+07	High	High	High	High	High	High	High	High	High
P51885	Lumican	Lum	Lumican OS=Mus musculus OX=10090 GN=Lum PE=1 SV=2	0	139.734	41	11	64	11	338	38.2	6.43	223.98	0	1	2.88959e+08	3.77179e+08	2.44763e+08	2.35608e+08	3.90871e+08	3.31491e+08	2.90299e+08	3.53926e+08	3.13334e+08	High	High	High	High	High	High	High	High	High
Q4VA53	Sister chromatid cohesion protein PDS5 homolog B	Pds5b	Sister chromatid cohesion protein PDS5 homolog B OS=Mus musculus OX=10090 GN=Pds5b PE=1 SV=1	0	139.538	19	27	56	23	1446	164.3	8.5	164.89	4	1	2.59002e+08	2.20255e+08	2.68952e+08	2.19268e+08	2.3018e+08	1.98126e+08	1.96734e+08	1.76255e+08	1.97716e+08	High	High	High	High	High	High	High	High	High
Q01730	Ras suppressor protein 1	Rsu1	Ras suppressor protein 1 OS=Mus musculus OX=10090 GN=Rsu1 PE=1 SV=3	0	139.494	46	12	92	12	277	31.5	8.88	297.38	0	1	2.7528e+08	2.50287e+08	2.65616e+08	2.05834e+08	2.61023e+08	2.25768e+08	2.28503e+08	2.18348e+08	2.2911e+08	High	High	High	High	High	High	High	High	High
Q3THB4	L-lactate dehydrogenase	Ldha	L-lactate dehydrogenase OS=Mus musculus OX=10090 GN=Ldha PE=2 SV=1	0	139.394	39	14	95	1	332	36.5	7.43	304.69	16	1	5.09031e+08	5.61581e+08	4.96258e+08	6.03015e+08	5.19618e+08	6.34866e+08	6.36793e+08	5.90173e+08	5.76133e+08	High	High	High	High	High	High	High	High	High
O88456	Calpain small subunit 1	Capns1	Calpain small subunit 1 OS=Mus musculus OX=10090 GN=Capns1 PE=1 SV=2	0	139.339	52	7	23	7	268	28.4	5.63	127.93	0	1	4.89462e+07	5.36254e+07	4.98162e+07	4.28702e+07	5.03659e+07	5.15415e+07	5.51346e+07	5.80247e+07	5.10801e+07	High	High	High	High	High	High	High	High	High
P56399	Ubiquitin carboxyl-terminal hydrolase 5	Usp5	Ubiquitin carboxyl-terminal hydrolase 5 OS=Mus musculus OX=10090 GN=Usp5 PE=1 SV=1	0	139.281	31	22	66	22	858	95.8	5.01	220.62	0	1	1.27646e+08	1.1459e+08	1.24773e+08	1.27262e+08	1.15344e+08	1.20704e+08	1.28531e+08	1.14148e+08	1.21283e+08	High	High	High	High	High	High	High	High	High
E9PUD2	Dynamin-1-like protein	Dnm1l	Dynamin-1-like protein OS=Mus musculus OX=10090 GN=Dnm1l PE=1 SV=1	0	139.245	44	23	50	2	712	79.5	7.08	174.32	0	1	2.48966e+06	2.06828e+06	2.49039e+06	1.68681e+06	1.85003e+06	1.96898e+06	1.90348e+06	2.19314e+06	2.01763e+06	High	High	High	High	High	High	High	High	High
Q8CCK0	Core histone macro-H2A.2	Macroh2a2	Core histone macro-H2A.2 OS=Mus musculus OX=10090 GN=Macroh2a2 PE=1 SV=3	0	139.161	40	14	50	11	372	40.1	9.69	189.58	1	1	1.79499e+08	1.58847e+08	1.83233e+08	1.351e+08	1.88367e+08	1.46351e+08	1.37511e+08	1.23597e+08	1.46668e+08	High	High	High	High	High	High	High	High	High
Q99PT1	Rho GDP-dissociation inhibitor 1	Arhgdia	Rho GDP-dissociation inhibitor 1 OS=Mus musculus OX=10090 GN=Arhgdia PE=1 SV=3	0	139.134	49	10	111	10	204	23.4	5.2	384.62	0	1	4.68434e+08	4.93332e+08	5.14288e+08	4.37772e+08	5.09066e+08	5.06777e+08	5.78809e+08	4.91512e+08	5.18818e+08	High	High	High	High	High	High	High	High	High
P19157	Glutathione S-transferase P 1	Gstp1	Glutathione S-transferase P 1 OS=Mus musculus OX=10090 GN=Gstp1 PE=1 SV=2	0	139.033	45	6	71	6	210	23.6	7.87	237	0	1	1.62774e+08	1.79742e+08	1.67296e+08	1.46636e+08	1.86657e+08	1.51868e+08	1.6072e+08	1.55077e+08	1.54525e+08	High	High	High	High	High	High	High	High	High
Q8BKC5	Importin-5	Ipo5	Importin-5 OS=Mus musculus OX=10090 GN=Ipo5 PE=1 SV=3	0	138.899	27	25	51	25	1097	123.5	4.93	183.12	0	1	1.38689e+08	1.30454e+08	1.37509e+08	1.66156e+08	1.33829e+08	1.36159e+08	1.4294e+08	1.24221e+08	1.29946e+08	High	High	High	High	High	High	High	High	High
Q3V1T9	Plasminogen	Plg	Plasminogen OS=Mus musculus OX=10090 GN=Plg PE=2 SV=1	0	138.424	37	26	74	26	812	90.7	6.77	233.27	0	1	1.43513e+08	2.19027e+08	1.4666e+08	3.83915e+08	1.72309e+08	2.29598e+08	2.10336e+08	3.53237e+08	1.87179e+08	High	High	High	High	High	High	High	High	High
Q91YH5	Atlastin-3	Atl3	Atlastin-3 OS=Mus musculus OX=10090 GN=Atl3 PE=1 SV=1	0	138.279	41	17	48	17	541	60.5	6.1	171.87	0	1	1.61489e+08	1.94662e+08	1.59819e+08	1.55724e+08	1.6337e+08	1.52137e+08	1.59161e+08	1.38281e+08	1.53514e+08	High	High	High	High	High	High	High	High	High
Q3U1C2	RuvB-like helicase	Ruvbl1	RuvB-like helicase OS=Mus musculus OX=10090 GN=Ruvbl1 PE=1 SV=1	0	138.211	45	17	37	17	456	50.2	6.42	131.88	0	1	1.2709e+08	1.12618e+08	1.27341e+08	1.2523e+08	1.18254e+08	1.24347e+08	1.26929e+08	1.07218e+08	1.19593e+08	High	High	High	High	High	High	High	High	High
A0A1S6GWH6	UBC core domain-containing protein	Birc6	UBC core domain-containing protein OS=Mus musculus OX=10090 GN=Birc6 PE=2 SV=1	0	138.071	6	19	36	19	4939	537.6	6.13	123.98	0	1	5.98406e+07	5.38221e+07	5.87851e+07	6.3116e+07	5.71505e+07	5.45436e+07	5.58353e+07	5.18531e+07	5.52907e+07	High	High	High	High	High	High	High	High	High
Q70IV5	Synemin	Synm	Synemin OS=Mus musculus OX=10090 GN=Synm PE=1 SV=2	0	137.811	19	26	53	26	1561	173.1	5.12	177.4	0	1	1.40039e+08	1.39389e+08	1.35503e+08	1.03135e+08	9.61857e+07	1.02316e+08	1.02806e+08	1.09008e+08	1.09012e+08	High	High	High	High	High	High	High	High	High
E9Q5L2	Inter alpha-trypsin inhibitor, heavy chain 4	Itih4	Inter alpha-trypsin inhibitor, heavy chain 4 OS=Mus musculus OX=10090 GN=Itih4 PE=1 SV=1	0	137.541	33	22	61	22	925	102.8	6.37	195	0	1	1.17464e+08	1.23857e+08	1.11652e+08	3.69831e+08	1.22375e+08	1.63272e+08	1.34824e+08	1.95003e+08	1.29609e+08	High	High	High	High	High	High	High	High	High
Q60902	Epidermal growth factor receptor substrate 15-like 1	Eps15l1	Epidermal growth factor receptor substrate 15-like 1 OS=Mus musculus OX=10090 GN=Eps15l1 PE=1 SV=3	0	137.496	27	19	46	19	907	99.2	5.02	157.72	0	1	8.57957e+07	7.79612e+07	8.40855e+07	7.46618e+07	7.95239e+07	7.79231e+07	7.74707e+07	7.36253e+07	7.88473e+07	High	High	High	High	High	High	High	High	High
Q9CY58	Plasminogen activator inhibitor 1 RNA-binding protein	Serbp1	Plasminogen activator inhibitor 1 RNA-binding protein OS=Mus musculus OX=10090 GN=Serbp1 PE=1 SV=2	0	137.463	42	15	54	15	407	44.7	8.54	197.46	0	1	2.11561e+08	2.10137e+08	2.20575e+08	2.43695e+08	1.8316e+08	2.49628e+08	2.51556e+08	2.14202e+08	2.27827e+08	High	High	High	High	High	High	High	High	High
Q8BZF8	Phosphoglucomutase-like protein 5	Pgm5	Phosphoglucomutase-like protein 5 OS=Mus musculus OX=10090 GN=Pgm5 PE=1 SV=2	0	137.275	42	20	56	20	567	62.2	7.18	203.85	0	1	2.44224e+08	2.38198e+08	2.26871e+08	1.53857e+08	2.34138e+08	1.70142e+08	1.70861e+08	1.74013e+08	1.85818e+08	High	High	High	High	High	High	High	High	High
A0A0A0MQ79	Protein PRRC2C	Prrc2c	Protein PRRC2C OS=Mus musculus OX=10090 GN=Prrc2c PE=1 SV=1	0	136.916	14	35	53	34	2844	310.5	9.1	143.06	1	1	1.45321e+08	1.45208e+08	1.4871e+08	1.34548e+08	1.26281e+08	1.36368e+08	1.48649e+08	1.44113e+08	1.39878e+08	High	High	High	High	High	High	High	High	High
Q8BFZ9	Erlin-2	Erlin2	Erlin-2 OS=Mus musculus OX=10090 GN=Erlin2 PE=1 SV=1	0	136.526	45	16	40	13	340	37.8	5.5	154.19	3	1	1.55674e+08	1.45269e+08	1.55253e+08	1.56489e+08	1.5622e+08	1.65009e+08	1.65443e+08	1.47281e+08	1.56706e+08	High	High	High	High	High	High	High	High	High
Q3TZ17	Uncharacterized protein	Pdlim1	Uncharacterized protein OS=Mus musculus OX=10090 GN=Pdlim1 PE=2 SV=1	0	136.384	49	13	61	13	327	35.7	6.84	202.83	0	1	1.79032e+08	2.03062e+08	1.76872e+08	1.59276e+08	2.09259e+08	1.74995e+08	1.83099e+08	2.25366e+08	1.95082e+08	High	High	High	High	High	High	High	High	High
Q8K1M3	Protein kinase, cAMP dependent regulatory, type II alpha	Prkar2a	Protein kinase, cAMP dependent regulatory, type II alpha OS=Mus musculus OX=10090 GN=Prkar2a PE=1 SV=1	0	136.304	47	16	54	14	402	45.6	4.93	202.82	2	1	2.75083e+08	2.31155e+08	2.56656e+08	1.80714e+08	2.40445e+08	1.97059e+08	2.12742e+08	1.90708e+08	2.02604e+08	High	High	High	High	High	High	High	High	High
Q505N6	Ribosomal protein S6 kinase	Rps6ka1	Ribosomal protein S6 kinase OS=Mus musculus OX=10090 GN=Rps6ka1 PE=1 SV=1	0	136.152	31	19	49	9	735	82.8	7.97	153.16	0	1	8.22605e+07	6.86898e+07	8.17446e+07	5.93786e+07	6.81569e+07	5.39314e+07	5.67261e+07	4.87934e+07	5.42028e+07	High	High	High	High	High	High	High	High	High
Q3B7Z2	Oxysterol-binding protein 1	Osbp	Oxysterol-binding protein 1 OS=Mus musculus OX=10090 GN=Osbp PE=1 SV=3	0	136.149	35	20	45	20	805	88.7	7.2	149.86	0	1	8.82429e+07	8.21553e+07	8.78562e+07	8.41364e+07	8.0984e+07	8.14063e+07	8.63927e+07	8.7928e+07	8.50347e+07	High	High	High	High	High	High	High	High	High
A0A0N4SUN3	Dysferlin	Dysf	Dysferlin OS=Mus musculus OX=10090 GN=Dysf PE=1 SV=1	0	135.86	15	26	47	23	2104	239.3	5.73	158.05	0	1	5.95748e+07	6.2965e+07	5.98661e+07	7.57998e+07	6.90733e+07	7.13546e+07	6.49636e+07	6.88678e+07	6.69046e+07	High	High	High	High	High	High	High	High	High
Q99LX0	Parkinson disease protein 7 homolog	Park7	Parkinson disease protein 7 homolog OS=Mus musculus OX=10090 GN=Park7 PE=1 SV=1	0	135.238	54	9	105	4	189	20	6.77	351.04	8	1	4.20952e+08	4.205e+08	4.09807e+08	3.66648e+08	3.68671e+08	3.65349e+08	3.74388e+08	3.52251e+08	3.58795e+08	High	High	High	High	High	High	High	High	High
Q2HZ94	Macrophage mannose receptor 1	Mrc1	Macrophage mannose receptor 1 OS=Mus musculus OX=10090 GN=Mrc1 PE=1 SV=1	0	135.236	20	26	53	26	1456	164.9	6.83	170.86	0	1	1.84811e+08	1.83359e+08	1.76549e+08	3.95291e+08	1.81283e+08	2.50335e+08	2.5735e+08	2.65752e+08	2.18368e+08	High	High	High	High	High	High	High	High	High
A0A6I8MWZ0	Peptidylprolyl isomerase (Fragment)	Fkbp15	Peptidylprolyl isomerase (Fragment) OS=Mus musculus OX=10090 GN=Fkbp15 PE=1 SV=1	0	135.232	23	16	44	16	1044	114.3	5.2	200.81	0	1	5.51417e+07	5.11871e+07	5.48024e+07	5.50643e+07	5.25642e+07	5.52667e+07	5.7408e+07	5.26046e+07	5.30059e+07	High	High	High	High	High	High	High	High	High
Q61166	Microtubule-associated protein RP/EB family member 1	Mapre1	Microtubule-associated protein RP/EB family member 1 OS=Mus musculus OX=10090 GN=Mapre1 PE=1 SV=3	0	135.179	50	12	56	10	268	30	5.22	203.52	2	1	2.0694e+08	1.93895e+08	2.10817e+08	2.09326e+08	1.9058e+08	2.13145e+08	2.30568e+08	2.00006e+08	2.14671e+08	High	High	High	High	High	High	High	High	High
Q3U4D1	Adenosylhomocysteinase		Adenosylhomocysteinase OS=Mus musculus OX=10090 PE=2 SV=1	0	135.005	46	19	69	18	432	47.7	6.54	217.83	1	1	4.78189e+08	4.37524e+08	4.93946e+08	4.23201e+08	4.21216e+08	4.19325e+08	4.22697e+08	3.73054e+08	4.01214e+08	High	High	High	High	High	High	High	High	High
B2RXW7	Complement component 4B (Childo blood group)	C4b	Complement component 4B (Childo blood group) OS=Mus musculus OX=10090 GN=C4b PE=2 SV=1	0	134.571	15	25	56	25	1738	192.8	7.47	177.65	0	1	1.90632e+08	2.28665e+08	1.87439e+08	2.97168e+08	1.95569e+08	2.68844e+08	2.59468e+08	3.16406e+08	2.26074e+08	High	High	High	High	High	High	High	High	High
A8IP69	14-3-3 protein gamma subtype	Ywhag	14-3-3 protein gamma subtype OS=Mus musculus OX=10090 GN=Ywhag PE=1 SV=1	0	134.528	57	13	150	7	247	28.3	4.89	441.64	3	1	4.38591e+08	4.63137e+08	4.30473e+08	4.20321e+08	4.78335e+08	4.96814e+08	4.88056e+08	5.12314e+08	4.77425e+08	High	High	High	High	High	High	High	High	High
Q61414	Keratin, type I cytoskeletal 15	Krt15	Keratin, type I cytoskeletal 15 OS=Mus musculus OX=10090 GN=Krt15 PE=1 SV=2	0	134.37	37	19	125	9	452	49.1	4.86	347.18	3	1	1.14674e+08	1.79413e+08	1.10124e+08	8.48675e+07	1.24631e+08	1.12719e+08	8.75864e+07	1.23801e+08	1.38726e+08	High	High	High	High	High	High	High	High	High
P46935	E3 ubiquitin-protein ligase NEDD4	Nedd4	E3 ubiquitin-protein ligase NEDD4 OS=Mus musculus OX=10090 GN=Nedd4 PE=1 SV=3	0	134.311	29	23	54	20	887	102.6	5.26	173.01	3	1	1.25121e+08	1.13512e+08	1.25584e+08	1.3517e+08	1.07701e+08	1.19451e+08	1.29561e+08	1.14881e+08	1.2055e+08	High	High	High	High	High	High	High	High	High
Q5RKP0	Vat1 protein (Fragment)	Vat1	Vat1 protein (Fragment) OS=Mus musculus OX=10090 GN=Vat1 PE=2 SV=1	0	134.124	38	12	64	12	401	42.5	6.37	262.97	0	1	2.48936e+08	2.12298e+08	2.39107e+08	2.09738e+08	2.36678e+08	2.18654e+08	2.27851e+08	1.964e+08	2.09252e+08	High	High	High	High	High	High	High	High	High
A2AT02	NSFL1 cofactor p47	Nsfl1c	NSFL1 cofactor p47 OS=Mus musculus OX=10090 GN=Nsfl1c PE=1 SV=1	0	133.986	58	17	57	1	339	37.4	5.11	191.92	0	1	9.18437e+06	8.82641e+06	9.32753e+06	6.93056e+06	7.10897e+06	8.4162e+06	9.34469e+06	7.49235e+06	8.35208e+06	High	High	High	High	High	High	High	High	High
P06837	Neuromodulin	Gap43	Neuromodulin OS=Mus musculus OX=10090 GN=Gap43 PE=1 SV=1	0	133.936	78	13	38	13	227	23.6	4.73	169.63	0	1	7.54959e+07	7.19775e+07	7.45313e+07	7.08123e+07	7.35015e+07	7.50643e+07	8.60976e+07	7.25664e+07	7.88919e+07	High	High	High	High	High	High	High	High	High
A2A9M4	Dedicator of cytokinesis protein 7	Dock7	Dedicator of cytokinesis protein 7 OS=Mus musculus OX=10090 GN=Dock7 PE=1 SV=2	0	133.935	15	29	55	26	2130	241.3	6.76	157.49	0	1	8.82948e+07	7.6919e+07	8.5737e+07	8.65588e+07	7.85138e+07	7.87144e+07	7.99679e+07	7.64962e+07	7.78063e+07	High	High	High	High	High	High	High	High	High
Q6GQT9	Nodal modulator 1	Nomo1	Nodal modulator 1 OS=Mus musculus OX=10090 GN=Nomo1 PE=1 SV=1	0	133.846	18	15	43	15	1214	133.3	6.09	151.56	0	1	6.57684e+07	6.47855e+07	6.17364e+07	6.69886e+07	6.42736e+07	7.24088e+07	6.16638e+07	6.72327e+07	6.57259e+07	High	High	High	High	High	High	High	High	High
Q8CIN4	Serine/threonine-protein kinase PAK 2	Pak2	Serine/threonine-protein kinase PAK 2 OS=Mus musculus OX=10090 GN=Pak2 PE=1 SV=1	0	133.76	43	16	43	9	524	57.9	5.77	154.64	9	1	1.21808e+08	1.14981e+08	1.2495e+08	1.22857e+08	1.13564e+08	1.24448e+08	1.34025e+08	1.15879e+08	1.182e+08	High	High	High	High	High	High	High	High	High
Q5DQJ3	F-actin-capping protein subunit alpha	Capza2	F-actin-capping protein subunit alpha OS=Mus musculus OX=10090 GN=Capza2 PE=1 SV=1	0	133.704	70	13	62	11	286	32.9	5.85	227.09	4	1	1.64162e+08	1.50267e+08	1.67375e+08	1.69221e+08	1.66631e+08	1.73014e+08	1.72964e+08	1.61022e+08	1.9228e+08	High	High	High	High	High	High	High	High	High
Q3THH5	Ig-like domain-containing protein	Icam1	Ig-like domain-containing protein OS=Mus musculus OX=10090 GN=Icam1 PE=2 SV=1	0	133.553	25	13	68	13	537	58.6	6.13	221.27	0	1	3.1326e+08	2.72449e+08	2.90001e+08	2.94322e+08	3.48138e+08	2.9078e+08	3.43658e+08	2.95749e+08	2.8002e+08	High	High	High	High	High	High	High	High	High
Q3TGU7	Peptidase_M24 domain-containing protein	Pa2g4	Peptidase_M24 domain-containing protein OS=Mus musculus OX=10090 GN=Pa2g4 PE=1 SV=1	0	133.468	52	19	79	18	394	43.7	6.86	238.12	1	1	3.71174e+08	3.25614e+08	3.63023e+08	4.1653e+08	3.55478e+08	3.9637e+08	3.9011e+08	3.52757e+08	3.65361e+08	High	High	High	High	High	High	High	High	High
Q790Y8	Glucose-6-phosphate 1-dehydrogenase	G6pdx	Glucose-6-phosphate 1-dehydrogenase OS=Mus musculus OX=10090 GN=G6pdx PE=1 SV=1	0	133.444	44	21	71	21	515	59.2	6.49	234.36	0	1	2.55089e+08	2.70475e+08	2.62728e+08	3.1024e+08	3.1518e+08	2.72972e+08	2.63499e+08	2.62364e+08	2.48121e+08	High	High	High	High	High	High	High	High	High
P15864	Histone H1.2	H1-2	Histone H1.2 OS=Mus musculus OX=10090 GN=H1-2 PE=1 SV=2	0	133.42	43	14	144	3	212	21.3	11	394.72	0	1	4.43968e+08	4.34756e+08	4.46899e+08	2.54306e+08	4.76365e+08	3.68618e+08	3.74583e+08	2.86236e+08	3.37727e+08	High	High	High	High	High	High	High	High	High
Q3U741	RNA helicase	Ddx17	RNA helicase OS=Mus musculus OX=10090 GN=Ddx17 PE=1 SV=1	0	133.347	37	26	80	19	652	72.5	8.68	221.68	6	1	2.55693e+08	2.52715e+08	2.74115e+08	2.62547e+08	2.67703e+08	2.62428e+08	2.65485e+08	2.51429e+08	2.61582e+08	High	High	High	High	High	High	High	High	High
G3X8T9	Serine protease inhibitor A3N	Serpina3n	Serine protease inhibitor A3N OS=Mus musculus OX=10090 GN=Serpina3n PE=1 SV=1	0	133.255	36	15	69	13	418	46.7	5.82	255.44	5	1	1.07698e+08	1.37509e+08	1.08598e+08	2.59937e+08	1.60224e+08	1.63861e+08	1.63076e+08	2.20474e+08	1.27638e+08	High	High	High	High	High	High	High	High	High
A2AKI5	Integrin alpha-V	Itgav	Integrin alpha-V OS=Mus musculus OX=10090 GN=Itgav PE=1 SV=1	0	133.007	25	22	46	22	1008	111.4	5.67	156.82	0	1	1.02606e+08	9.5876e+07	1.01103e+08	1.02594e+08	1.13808e+08	9.99396e+07	9.91859e+07	9.00758e+07	9.52308e+07	High	High	High	High	High	High	High	High	High
Q62467	Sodium channel protein	Scn7a	Sodium channel protein OS=Mus musculus OX=10090 GN=Scn7a PE=2 SV=1	0	132.724	15	25	60	25	1681	192	7.42	190.68	0	1	2.69256e+08	2.06158e+08	2.66036e+08	1.76367e+08	1.64017e+08	2.03643e+08	1.96276e+08	1.98852e+08	2.16926e+08	High	High	High	High	High	High	High	High	High
Q9JJU8	SH3 domain-binding glutamic acid-rich-like protein	Sh3bgrl	SH3 domain-binding glutamic acid-rich-like protein OS=Mus musculus OX=10090 GN=Sh3bgrl PE=1 SV=1	0	132.582	93	11	57	11	114	12.8	4.92	215.67	0	1	1.4681e+08	1.2436e+08	1.3976e+08	1.71339e+08	1.68356e+08	1.53097e+08	1.82747e+08	1.48486e+08	1.48678e+08	High	High	High	High	High	High	High	High	High
Q8R1Q8	Cytoplasmic dynein 1 light intermediate chain 1	Dync1li1	Cytoplasmic dynein 1 light intermediate chain 1 OS=Mus musculus OX=10090 GN=Dync1li1 PE=1 SV=1	0	132.336	41	18	53	17	523	56.6	6.42	170.74	1	1	2.27047e+08	2.57517e+08	2.25702e+08	2.50777e+08	2.38209e+08	2.50939e+08	2.62417e+08	2.417e+08	2.41873e+08	High	High	High	High	High	High	High	High	High
Q8BK64	Activator of 90 kDa heat shock protein ATPase homolog 1	Ahsa1	Activator of 90 kDa heat shock protein ATPase homolog 1 OS=Mus musculus OX=10090 GN=Ahsa1 PE=1 SV=2	0	132.302	50	14	52	14	338	38.1	5.53	151.14	0	1	1.43766e+08	1.36607e+08	1.44435e+08	1.37762e+08	1.28718e+08	1.402e+08	1.49384e+08	1.37514e+08	1.39001e+08	High	High	High	High	High	High	High	High	High
O35685	Nuclear migration protein nudC	Nudc	Nuclear migration protein nudC OS=Mus musculus OX=10090 GN=Nudc PE=1 SV=1	0	132.208	61	20	57	20	332	38.3	5.26	208.63	0	1	1.8866e+08	1.9129e+08	1.89194e+08	1.62281e+08	1.50639e+08	1.96972e+08	2.06755e+08	1.89301e+08	1.98364e+08	High	High	High	High	High	High	High	High	High
A0A6I8MX27	L-lactate dehydrogenase	Ldhb	L-lactate dehydrogenase OS=Mus musculus OX=10090 GN=Ldhb PE=1 SV=1	0	132.188	43	15	60	13	341	37.3	6.25	202.68	3	1	5.10462e+08	4.76837e+08	4.96999e+08	3.2872e+08	4.0267e+08	3.82558e+08	3.88043e+08	4.06579e+08	3.88275e+08	High	High	High	High	High	High	High	High	High
Q921S3	Malic enzyme	Me1	Malic enzyme OS=Mus musculus OX=10090 GN=Me1 PE=2 SV=1	0	132.153	33	16	52	16	572	64	7.27	156.59	0	1	1.70501e+08	2.14239e+08	1.61439e+08	1.59774e+08	1.78895e+08	1.82064e+08	1.73171e+08	2.22969e+08	1.82205e+08	High	High	High	High	High	High	High	High	High
P14602	Heat shock protein beta-1	Hspb1	Heat shock protein beta-1 OS=Mus musculus OX=10090 GN=Hspb1 PE=1 SV=3	0	132.114	65	12	82	12	209	23	6.55	256.24	0	1	5.92536e+08	6.85276e+08	5.84345e+08	6.23603e+08	5.34479e+08	5.28136e+08	5.60405e+08	5.7369e+08	5.11857e+08	High	High	High	High	High	High	High	High	High
Q9Z2D6	Methyl-CpG-binding protein 2	Mecp2	Methyl-CpG-binding protein 2 OS=Mus musculus OX=10090 GN=Mecp2 PE=1 SV=1	0	132.092	48	18	51	18	484	52.3	9.96	159.01	0	1	2.15341e+08	2.05485e+08	2.23426e+08	1.54529e+08	2.01837e+08	1.67998e+08	1.65272e+08	1.55241e+08	1.71362e+08	High	High	High	High	High	High	High	High	High
A0A1S6GWH1	AAA domain-containing protein	Psmc5	AAA domain-containing protein OS=Mus musculus OX=10090 GN=Psmc5 PE=2 SV=1	0	131.872	54	21	51	20	416	46.6	7.88	165.39	0	1	1.30184e+08	1.26326e+08	1.32919e+08	2.41071e+08	1.50537e+08	1.72626e+08	1.77476e+08	1.5519e+08	1.56479e+08	High	High	High	High	High	High	High	High	High
Q9D154	Leukocyte elastase inhibitor A	Serpinb1a	Leukocyte elastase inhibitor A OS=Mus musculus OX=10090 GN=Serpinb1a PE=1 SV=1	0	131.752	45	16	60	16	379	42.5	6.21	191.98	0	1	2.94564e+08	3.11484e+08	2.95319e+08	3.21746e+08	3.40088e+08	2.78454e+08	2.471e+08	2.74671e+08	2.34217e+08	High	High	High	High	High	High	High	High	High
E9Q3L2	Phosphatidylinositol 4-kinase alpha	Pi4ka	Phosphatidylinositol 4-kinase alpha OS=Mus musculus OX=10090 GN=Pi4ka PE=1 SV=2	0	131.557	13	25	43	25	2105	236.9	7.06	147.18	0	1	9.5512e+07	7.40297e+07	9.47574e+07	1.01308e+08	8.10607e+07	7.79854e+07	7.83507e+07	6.94049e+07	7.5062e+07	High	High	High	High	High	High	High	High	High
Q99JY0	Trifunctional enzyme subunit beta, mitochondrial	Hadhb	Trifunctional enzyme subunit beta, mitochondrial OS=Mus musculus OX=10090 GN=Hadhb PE=1 SV=1	0	131.342	32	13	72	13	475	51.4	9.38	230.38	0	1	3.7992e+08	4.9459e+08	3.72188e+08	3.63572e+08	4.03734e+08	3.89811e+08	3.74242e+08	3.84048e+08	3.69924e+08	High	High	High	High	High	High	High	High	High
Q99LF4	RNA-splicing ligase RtcB homolog	Rtcb	RNA-splicing ligase RtcB homolog OS=Mus musculus OX=10090 GN=Rtcb PE=1 SV=1	0	131.136	39	18	50	18	505	55.2	7.23	167.07	0	1	1.83171e+08	1.57176e+08	1.84786e+08	1.91691e+08	1.66019e+08	1.85563e+08	1.88706e+08	1.62764e+08	1.75015e+08	High	High	High	High	High	High	High	High	High
E9Q3Y4	Lipopolysaccharide-responsive and beige-like anchor protein	Lrba	Lipopolysaccharide-responsive and beige-like anchor protein OS=Mus musculus OX=10090 GN=Lrba PE=1 SV=1	0	131.134	12	28	43	27	2854	316.6	5.54	134.9	1	1	8.49346e+07	7.44243e+07	8.64993e+07	7.95248e+07	8.24558e+07	8.00594e+07	8.0046e+07	7.75641e+07	8.31839e+07	High	High	High	High	High	High	High	High	High
Q9D051	Pyruvate dehydrogenase E1 component subunit beta, mitochondrial	Pdhb	Pyruvate dehydrogenase E1 component subunit beta, mitochondrial OS=Mus musculus OX=10090 GN=Pdhb PE=1 SV=1	0	131.133	33	10	45	10	359	38.9	6.87	173.17	0	1	1.3624e+08	1.57569e+08	1.32984e+08	1.39662e+08	1.31003e+08	1.32131e+08	1.35833e+08	1.35263e+08	1.28358e+08	High	High	High	High	High	High	High	High	High
O54774	AP-3 complex subunit delta-1	Ap3d1	AP-3 complex subunit delta-1 OS=Mus musculus OX=10090 GN=Ap3d1 PE=1 SV=1	0	131.132	21	23	52	23	1199	135	7.37	169.35	0	1	1.26371e+08	1.21235e+08	1.30063e+08	1.33332e+08	1.21175e+08	1.28453e+08	1.33276e+08	1.19458e+08	1.30191e+08	High	High	High	High	High	High	High	High	High
Q9CPX4	Ferritin	Ftl1	Ferritin OS=Mus musculus OX=10090 GN=Ftl1 PE=1 SV=1	0	131.081	64	8	51	8	183	20.8	6	205.87	0	1	1.44312e+08	1.76493e+08	1.51615e+08	2.32989e+08	2.43242e+08	3.01478e+08	2.50029e+08	2.52713e+08	2.80376e+08	High	High	High	High	High	High	High	High	High
Q3TS44	Proteasome subunit alpha type	Psma1	Proteasome subunit alpha type OS=Mus musculus OX=10090 GN=Psma1 PE=1 SV=1	0	130.9	47	14	49	14	263	29.5	6.46	193.25	0	1	2.16397e+08	2.16718e+08	2.17507e+08	2.38653e+08	2.39409e+08	2.36407e+08	2.39371e+08	1.96083e+08	2.22822e+08	High	High	High	High	High	High	High	High	High
Q8BMF4	Dihydrolipoyllysine-residue acetyltransferase component of pyruvate dehydrogenase complex, mitochondrial	Dlat	Dihydrolipoyllysine-residue acetyltransferase component of pyruvate dehydrogenase complex, mitochondrial OS=Mus musculus OX=10090 GN=Dlat PE=1 SV=2	0	130.883	26	13	48	13	642	67.9	8.57	170.05	0	1	2.04013e+08	2.10383e+08	1.94417e+08	1.92004e+08	1.87468e+08	1.95377e+08	1.91297e+08	1.91555e+08	1.94453e+08	High	High	High	High	High	High	High	High	High
Q569Z6	Thyroid hormone receptor-associated protein 3	Thrap3	Thyroid hormone receptor-associated protein 3 OS=Mus musculus OX=10090 GN=Thrap3 PE=1 SV=1	0	130.81	25	27	70	26	951	108.1	10.17	206.97	1	1	1.95317e+08	1.87206e+08	2.08032e+08	2.10204e+08	2.15661e+08	2.23498e+08	2.28614e+08	2.12644e+08	2.20221e+08	High	High	High	High	High	High	High	High	High
A6X8Z5	Rho GTPase-activating protein 31	Arhgap31	Rho GTPase-activating protein 31 OS=Mus musculus OX=10090 GN=Arhgap31 PE=1 SV=1	0	130.808	24	23	48	23	1425	155.2	5.77	153.02	0	1	6.13282e+07	5.36814e+07	6.03587e+07	6.06909e+07	5.36832e+07	5.04693e+07	5.26802e+07	5.75071e+07	6.34615e+07	High	High	High	High	High	High	High	High	High
Q9D172	Glutamine amidotransferase-like class 1 domain-containing protein 3, mitochondrial	Gatd3	Glutamine amidotransferase-like class 1 domain-containing protein 3, mitochondrial OS=Mus musculus OX=10090 GN=Gatd3 PE=1 SV=1	0	130.559	56	10	47	10	266	28.1	8.78	193.62	0	1	2.03098e+08	1.99841e+08	1.94048e+08	1.34588e+08	1.53181e+08	1.47233e+08	1.46562e+08	1.54714e+08	1.47834e+08	High	High	High	High	High	High	High	High	High
Q00623	Apolipoprotein A-I	Apoa1	Apolipoprotein A-I OS=Mus musculus OX=10090 GN=Apoa1 PE=1 SV=2	0	130.229	49	17	99	17	264	30.6	5.73	278	0	1	4.8754e+08	9.4029e+08	5.07725e+08	4.79141e+08	7.40852e+08	5.97658e+08	6.91549e+08	1.06026e+09	6.71086e+08	High	High	High	High	High	High	High	High	High
Q99K94	Signal transducer and activator of transcription	Stat1	Signal transducer and activator of transcription OS=Mus musculus OX=10090 GN=Stat1 PE=1 SV=1	0	130.079	37	23	45	1	712	83.1	6.02	134.5	0	1	677832	1.0038e+06	559746	619230	1.26296e+06	512756	587880	736133	1.02338e+06	High	High	High	High	High	High	High	High	High
E9Q3I4	Intersectin-1	Itsn1	Intersectin-1 OS=Mus musculus OX=10090 GN=Itsn1 PE=1 SV=1	0	129.795	26	25	42	23	1176	133.1	7.88	127.88	2	1	1.14316e+08	1.1191e+08	1.10551e+08	1.02784e+08	1.00179e+08	1.13607e+08	1.16325e+08	1.10211e+08	1.17174e+08	High	High	High	High	High	High	High	High	High
P51859	Hepatoma-derived growth factor	Hdgf	Hepatoma-derived growth factor OS=Mus musculus OX=10090 GN=Hdgf PE=1 SV=2	0	129.541	42	11	63	10	237	26.3	4.83	226.59	0	1	1.56833e+08	1.47872e+08	1.62405e+08	1.39345e+08	1.69268e+08	1.56463e+08	1.49033e+08	1.4434e+08	1.57129e+08	High	High	High	High	High	High	High	High	High
B2RRH9	GMP synthase (glutamine-hydrolyzing)	Gmps	GMP synthase (glutamine-hydrolyzing) OS=Mus musculus OX=10090 GN=Gmps PE=1 SV=1	0	128.926	37	18	36	18	693	76.7	6.73	134.78	0	1	5.72963e+07	7.14896e+07	5.35017e+07	6.3823e+07	7.20007e+07	6.61095e+07	6.07083e+07	7.99265e+07	6.32589e+07	High	High	High	High	High	High	High	High	High
G3X924	Plasmalemma vesicle-associated protein	Plvap	Plasmalemma vesicle-associated protein OS=Mus musculus OX=10090 GN=Plvap PE=1 SV=1	0	128.896	42	19	68	18	438	49.9	8.4	233.96	0	1	3.51947e+08	2.89404e+08	3.39501e+08	2.0345e+08	3.11944e+08	1.98608e+08	2.05101e+08	1.89597e+08	1.98581e+08	High	High	High	High	High	High	High	High	High
P19973	Lymphocyte-specific protein 1	Lsp1	Lymphocyte-specific protein 1 OS=Mus musculus OX=10090 GN=Lsp1 PE=1 SV=2	0	128.863	58	12	42	12	330	36.7	4.82	185.19	0	1	5.77883e+07	5.19775e+07	6.40192e+07	5.10352e+07	4.50422e+07	6.77702e+07	6.76834e+07	6.61235e+07	7.12307e+07	High	High	High	High	High	High	High	High	High
Q9Z1T1	AP-3 complex subunit beta-1	Ap3b1	AP-3 complex subunit beta-1 OS=Mus musculus OX=10090 GN=Ap3b1 PE=1 SV=2	0	128.643	29	26	49	26	1105	122.7	5.66	145.98	0	1	1.7138e+08	1.85051e+08	1.86712e+08	1.70826e+08	2.22238e+08	1.78964e+08	1.84065e+08	1.77847e+08	1.81296e+08	High	High	High	High	High	High	High	High	High
Q3U9N8	Inosine-5'-monophosphate dehydrogenase	Impdh2	Inosine-5'-monophosphate dehydrogenase OS=Mus musculus OX=10090 GN=Impdh2 PE=2 SV=1	0	128.43	29	13	36	12	514	55.7	7.28	143.53	1	1	1.29626e+08	1.14766e+08	1.29332e+08	1.36603e+08	1.17358e+08	1.32465e+08	1.38021e+08	1.1949e+08	1.22036e+08	High	High	High	High	High	High	High	High	High
Q6PDL0	Cytoplasmic dynein 1 light intermediate chain 2	Dync1li2	Cytoplasmic dynein 1 light intermediate chain 2 OS=Mus musculus OX=10090 GN=Dync1li2 PE=1 SV=2	0	128.353	37	16	46	15	492	54.2	6.28	156.11	0	1	1.37893e+08	1.28066e+08	1.52651e+08	1.31968e+08	1.26075e+08	1.46436e+08	1.52341e+08	1.45362e+08	1.4264e+08	High	High	High	High	High	High	High	High	High
P62192	26S proteasome regulatory subunit 4	Psmc1	26S proteasome regulatory subunit 4 OS=Mus musculus OX=10090 GN=Psmc1 PE=1 SV=1	0	128.333	50	21	51	20	440	49.2	6.21	168.21	1	1	2.65786e+08	2.80543e+08	2.65709e+08	3.0591e+08	2.85347e+08	3.03656e+08	3.00343e+08	2.76177e+08	2.95378e+08	High	High	High	High	High	High	High	High	High
Q5RKN9	F-actin-capping protein subunit alpha	Capza1	F-actin-capping protein subunit alpha OS=Mus musculus OX=10090 GN=Capza1 PE=1 SV=1	0	128.331	53	10	54	1	286	32.9	5.55	200.8	11	1	7.10414e+07	6.82376e+07	7.12037e+07	7.72759e+07	6.86023e+07	8.11306e+07	8.24842e+07	7.61387e+07	7.73265e+07	High	High	High	High	High	High	High	High	High
O08692	Neutrophilic granule protein	Ngp	Neutrophilic granule protein OS=Mus musculus OX=10090 GN=Ngp PE=1 SV=1	0	128.261	69	13	99	13	167	19.3	5.31	294.01	0	1	2.14563e+08	1.87697e+08	2.65383e+08	6.70442e+08	4.10477e+08	2.63673e+08	1.69763e+08	1.47343e+08	1.51993e+08	High	High	High	High	High	High	High	High	High
Q9JLN9	Serine/threonine-protein kinase mTOR	Mtor	Serine/threonine-protein kinase mTOR OS=Mus musculus OX=10090 GN=Mtor PE=1 SV=2	0	127.729	15	32	55	32	2549	288.6	7.17	132.68	0	1	1.54044e+08	1.87485e+08	1.47881e+08	1.42669e+08	1.6734e+08	1.51724e+08	1.5094e+08	2.01272e+08	1.57635e+08	High	High	High	High	High	High	High	High	High
Q9CZ19	Myosin light chain 4	Myl4	Myosin light chain 4 OS=Mus musculus OX=10090 GN=Myl4 PE=1 SV=1	0	127.721	65	13	64	11	193	21.2	5.03	218.25	0	1	2.78138e+08	3.02584e+08	2.43591e+08	1.46531e+08	1.80794e+08	1.70685e+08	1.73834e+08	2.03358e+08	2.10165e+08	High	High	High	High	High	High	High	High	High
Q9D0K2	Succinyl-CoA:3-ketoacid coenzyme A transferase 1, mitochondrial	Oxct1	Succinyl-CoA:3-ketoacid coenzyme A transferase 1, mitochondrial OS=Mus musculus OX=10090 GN=Oxct1 PE=1 SV=1	0	127.451	33	12	33	12	520	56	8.53	136.23	0	1	1.13189e+08	1.06932e+08	1.14445e+08	9.04146e+07	1.08948e+08	1.06384e+08	9.84133e+07	9.9103e+07	1.05017e+08	High	High	High	High	High	High	High	High	High
P51432	1-phosphatidylinositol 4,5-bisphosphate phosphodiesterase beta-3	Plcb3	1-phosphatidylinositol 4,5-bisphosphate phosphodiesterase beta-3 OS=Mus musculus OX=10090 GN=Plcb3 PE=1 SV=2	0	127.267	23	23	57	23	1234	139.4	5.94	175.42	0	1	1.30196e+08	1.14654e+08	1.25838e+08	1.04948e+08	1.11513e+08	1.0334e+08	1.11331e+08	1.04884e+08	1.07503e+08	High	High	High	High	High	High	High	High	High
O08797	SPI6	Serpinb9	SPI6 OS=Mus musculus OX=10090 GN=Serpinb9 PE=1 SV=1	0	127.077	49	16	64	15	374	42.2	5.4	196.77	1	1	1.65185e+08	1.754e+08	1.81328e+08	1.62379e+08	1.70587e+08	2.0456e+08	2.34878e+08	2.24671e+08	2.21392e+08	High	High	High	High	High	High	High	High	High
Q6NZD2	Sorting nexin-1	Snx1	Sorting nexin-1 OS=Mus musculus OX=10090 GN=Snx1 PE=1 SV=1	0	126.767	41	20	45	18	521	58.8	5.26	150.79	2	1	1.30037e+08	1.20927e+08	1.31454e+08	1.2468e+08	1.14085e+08	1.30699e+08	1.3992e+08	1.26097e+08	1.36148e+08	High	High	High	High	High	High	High	High	High
Q8VDP4	Cell cycle and apoptosis regulator protein 2	Ccar2	Cell cycle and apoptosis regulator protein 2 OS=Mus musculus OX=10090 GN=Ccar2 PE=1 SV=2	0	126.761	34	25	46	25	922	102.9	5.25	158.95	0	1	1.42548e+08	1.14501e+08	1.36495e+08	1.23328e+08	1.22215e+08	1.2243e+08	1.28311e+08	1.14894e+08	1.24673e+08	High	High	High	High	High	High	High	High	High
Q9DC07	LIM zinc-binding domain-containing Nebulette	Nebl	LIM zinc-binding domain-containing Nebulette OS=Mus musculus OX=10090 GN=Nebl PE=1 SV=1	0	126.697	59	15	64	6	270	31.1	8.31	194.6	14	1	3.67041e+08	2.91756e+08	3.80908e+08	2.61681e+08	2.74435e+08	2.51984e+08	2.72903e+08	2.3523e+08	2.52653e+08	High	High	High	High	High	High	High	High	High
Q8R1G6	PDZ and LIM domain protein 2	Pdlim2	PDZ and LIM domain protein 2 OS=Mus musculus OX=10090 GN=Pdlim2 PE=1 SV=1	0	126.312	48	12	38	12	349	37.7	8.7	159.35	0	1	9.92156e+07	8.41064e+07	1.02269e+08	9.71229e+07	1.16549e+08	8.68331e+07	8.65466e+07	9.44862e+07	8.4881e+07	High	High	High	High	High	High	High	High	High
E9QAI5	CAD protein	Cad	CAD protein OS=Mus musculus OX=10090 GN=Cad PE=1 SV=1	0	126.114	13	25	48	24	2162	236.1	6.49	148.6	1	1	1.56238e+08	1.31841e+08	1.50024e+08	1.5255e+08	1.2165e+08	1.3606e+08	1.37418e+08	1.21854e+08	1.28656e+08	High	High	High	High	High	High	High	High	High
Q61191	Host cell factor 1	Hcfc1	Host cell factor 1 OS=Mus musculus OX=10090 GN=Hcfc1 PE=1 SV=2	0	126.043	13	18	33	18	2045	210.3	7.18	114.04	0	1	1.45799e+08	1.35641e+08	1.52246e+08	1.23812e+08	1.28273e+08	1.32231e+08	1.37246e+08	1.39068e+08	1.31404e+08	High	High	High	High	High	High	High	High	High
P61164	Alpha-centractin	Actr1a	Alpha-centractin OS=Mus musculus OX=10090 GN=Actr1a PE=1 SV=1	0	126.012	43	13	56	7	376	42.6	6.64	190.54	7	1	3.93047e+08	3.4475e+08	3.89488e+08	3.22997e+08	3.57286e+08	3.39473e+08	3.5169e+08	2.99067e+08	3.09911e+08	High	High	High	High	High	High	High	High	High
E9Q1S3	Protein transport protein SEC23	Sec23a	Protein transport protein SEC23 OS=Mus musculus OX=10090 GN=Sec23a PE=1 SV=1	0	125.767	28	18	40	14	736	82.9	7.46	137.26	5	1	1.13129e+08	9.61556e+07	1.10912e+08	1.31842e+08	1.04391e+08	1.1756e+08	1.17963e+08	1.12417e+08	1.09096e+08	High	High	High	High	High	High	High	High	High
Q93092	Transaldolase	Taldo1	Transaldolase OS=Mus musculus OX=10090 GN=Taldo1 PE=1 SV=2	0	125.729	42	18	95	18	337	37.4	7.03	302.49	0	1	6.46616e+08	6.32628e+08	6.59667e+08	6.36384e+08	6.57483e+08	7.27488e+08	7.03675e+08	6.42444e+08	6.97053e+08	High	High	High	High	High	High	High	High	High
Q05D44	Eukaryotic translation initiation factor 5B	Eif5b	Eukaryotic translation initiation factor 5B OS=Mus musculus OX=10090 GN=Eif5b PE=1 SV=2	0	125.466	17	21	47	21	1216	137.5	5.59	164.52	0	1	8.74269e+07	9.67195e+07	8.75272e+07	1.05364e+08	8.78333e+07	1.05202e+08	1.10194e+08	1.31809e+08	1.06448e+08	High	High	High	High	High	High	High	High	High
Q8BUR4	Dedicator of cytokinesis protein 1	Dock1	Dedicator of cytokinesis protein 1 OS=Mus musculus OX=10090 GN=Dock1 PE=1 SV=3	0	125.388	16	29	54	26	1865	214.9	7.62	167.27	3	1	1.43708e+08	1.37375e+08	1.42207e+08	1.31677e+08	1.42275e+08	1.2683e+08	1.27281e+08	1.15811e+08	1.27772e+08	High	High	High	High	High	High	High	High	High
P97384	Annexin A11	Anxa11	Annexin A11 OS=Mus musculus OX=10090 GN=Anxa11 PE=1 SV=2	0	125.059	35	17	74	16	503	54	7.66	242.68	0	1	2.22571e+08	2.0981e+08	2.22224e+08	2.0403e+08	2.29899e+08	2.02909e+08	2.06249e+08	1.80711e+08	1.98951e+08	High	High	High	High	High	High	High	High	High
A0A4Y5WWJ7	Myosin XVIIIA transcript variant 6	Myo18a	Myosin XVIIIA transcript variant 6 OS=Mus musculus OX=10090 GN=Myo18a PE=2 SV=1	0	124.849	12	28	52	1	2409	268.9	7.72	158.03	0	1	759160	624867	684424	687824	595150	679035	604788	609927	622701	High	High	High	High	High	High	High	High	High
P70441	Na(+)/H(+) exchange regulatory cofactor NHE-RF1	Slc9a3r1	Na(+)/H(+) exchange regulatory cofactor NHE-RF1 OS=Mus musculus OX=10090 GN=Slc9a3r1 PE=1 SV=3	0	124.739	60	18	68	18	355	38.6	5.9	229.41	0	1	2.02075e+08	2.08354e+08	2.01596e+08	1.99166e+08	2.39029e+08	2.18673e+08	2.17851e+08	2.04146e+08	2.13547e+08	High	High	High	High	High	High	High	High	High
F8VQC1	Signal recognition particle subunit SRP72	Srp72	Signal recognition particle subunit SRP72 OS=Mus musculus OX=10090 GN=Srp72 PE=1 SV=1	0	124.616	32	19	48	19	671	74.6	9.23	150.85	0	1	2.44848e+08	2.32718e+08	2.40295e+08	2.36355e+08	2.07734e+08	2.33941e+08	2.36381e+08	2.40127e+08	2.27453e+08	High	High	High	High	High	High	High	High	High
Q03734	Serine protease inhibitor A3M	Serpina3m	Serine protease inhibitor A3M OS=Mus musculus OX=10090 GN=Serpina3m PE=1 SV=2	0	124.191	35	12	66	5	418	47	6.1	243.18	1	1	1.61302e+07	1.89085e+07	1.70026e+07	4.23547e+07	3.60189e+07	2.97777e+07	2.7921e+07	4.43496e+07	2.19906e+07	High	High	High	High	High	High	High	High	High
G5E8K5	Ankyrin-3	Ank3	Ankyrin-3 OS=Mus musculus OX=10090 GN=Ank3 PE=1 SV=1	0	123.694	15	28	50	24	1961	213.9	6.7	157.19	2	1	1.76089e+08	1.45262e+08	1.63603e+08	1.42756e+08	1.49396e+08	1.52319e+08	1.44711e+08	1.45486e+08	1.61965e+08	High	High	High	High	High	High	High	High	High
Q3UFJ3	Pyruvate dehydrogenase E1 component subunit alpha	Pdha1	Pyruvate dehydrogenase E1 component subunit alpha OS=Mus musculus OX=10090 GN=Pdha1 PE=1 SV=1	0	123.59	39	16	52	16	390	43.2	8.19	177.7	0	1	2.34647e+08	2.61259e+08	2.27436e+08	2.06466e+08	2.34216e+08	2.12733e+08	2.07697e+08	2.15787e+08	2.09823e+08	High	High	High	High	High	High	High	High	High
P16045	Galectin-1	Lgals1	Galectin-1 OS=Mus musculus OX=10090 GN=Lgals1 PE=1 SV=3	0	123.555	57	7	123	7	135	14.9	5.49	423.91	0	1	4.21097e+08	4.32215e+08	3.98368e+08	6.43609e+08	4.2461e+08	6.82768e+08	6.36597e+08	5.70701e+08	5.77102e+08	High	High	High	High	High	High	High	High	High
Q3UJV2	F-actin-capping protein subunit alpha	Capza1	F-actin-capping protein subunit alpha OS=Mus musculus OX=10090 GN=Capza1 PE=2 SV=1	0	123.447	54	10	54	1	290	33.3	6.74	200.89	0	1	522611	451859	454108	523503	465853	542145	497863	523257	500686	High	High	High	High	High	High	High	High	High
E9Q9T8	Myosin-binding protein C, cardiac-type	Mybpc3	Myosin-binding protein C, cardiac-type OS=Mus musculus OX=10090 GN=Mybpc3 PE=1 SV=1	0	123.277	22	23	44	23	1277	141.2	6.6	152.24	0	1	9.78686e+07	9.62974e+07	8.95234e+07	8.14353e+07	7.87507e+07	7.75143e+07	7.68432e+07	8.07877e+07	8.30388e+07	High	High	High	High	High	High	High	High	High
E9PXX7	Thioredoxin domain-containing protein 5	Txndc5	Thioredoxin domain-containing protein 5 OS=Mus musculus OX=10090 GN=Txndc5 PE=1 SV=1	0	123.247	47	14	45	14	344	38.5	5.39	181	0	1	1.51046e+08	1.26064e+08	1.51689e+08	2.07201e+08	1.13099e+08	1.86326e+08	1.77147e+08	1.47632e+08	1.64807e+08	High	High	High	High	High	High	High	High	High
P04247	Myoglobin	Mb	Myoglobin OS=Mus musculus OX=10090 GN=Mb PE=1 SV=3	0	123.044	62	9	46	9	154	17.1	7.62	198.03	0	1	3.51058e+08	8.34178e+08	2.78267e+08	1.75e+08	6.15146e+08	4.05399e+08	2.15647e+08	6.78132e+08	3.99613e+08	High	High	High	High	High	High	High	High	High
P32067	Lupus La protein homolog	Ssb	Lupus La protein homolog OS=Mus musculus OX=10090 GN=Ssb PE=1 SV=1	0	123.022	47	19	68	19	415	47.7	9.77	210.08	0	1	1.62038e+08	1.50214e+08	1.69974e+08	1.67513e+08	1.60622e+08	1.80555e+08	1.82796e+08	1.56586e+08	1.63731e+08	High	High	High	High	High	High	High	High	High
P14152	Malate dehydrogenase, cytoplasmic	Mdh1	Malate dehydrogenase, cytoplasmic OS=Mus musculus OX=10090 GN=Mdh1 PE=1 SV=3	0	122.958	40	15	87	15	334	36.5	6.58	254.8	0	1	6.0951e+08	6.54441e+08	6.1711e+08	4.56195e+08	5.71525e+08	5.55669e+08	5.43386e+08	5.72066e+08	5.35257e+08	High	High	High	High	High	High	High	High	High
B2RSH3	Calponin	Cnn1	Calponin OS=Mus musculus OX=10090 GN=Cnn1 PE=2 SV=1	0	122.623	42	12	39	11	297	33.3	8.97	144.93	1	1	2.95194e+08	3.06532e+08	2.49407e+08	1.84702e+08	2.63138e+08	2.15399e+08	2.11478e+08	2.03841e+08	2.17092e+08	High	High	High	High	High	High	High	High	High
Q9D1G1	Ras-related protein Rab-1B	Rab1b	Ras-related protein Rab-1B OS=Mus musculus OX=10090 GN=Rab1b PE=1 SV=1	0	122.411	75	12	74	5	201	22.2	5.73	254.13	0	1	1.05089e+08	1.01784e+08	1.08876e+08	1.10068e+08	1.1478e+08	1.16346e+08	1.2216e+08	1.06816e+08	1.10625e+08	High	High	High	High	High	High	High	High	High
P10630	Eukaryotic initiation factor 4A-II	Eif4a2	Eukaryotic initiation factor 4A-II OS=Mus musculus OX=10090 GN=Eif4a2 PE=1 SV=2	0	122.259	37	16	63	8	407	46.4	5.48	192.28	0	1	1.14915e+08	1.09418e+08	1.14482e+08	8.56699e+07	8.19372e+07	1.09084e+08	1.09881e+08	1.09085e+08	1.08904e+08	High	High	High	High	High	High	High	High	High
Q5YLW3	40S ribosomal protein S3	Rps3	40S ribosomal protein S3 OS=Mus musculus OX=10090 GN=Rps3 PE=1 SV=1	0	122.074	70	15	72	15	243	26.7	9.66	250.28	0	1	4.10217e+08	3.79581e+08	4.0346e+08	4.93984e+08	3.65574e+08	4.70666e+08	4.50512e+08	4.17712e+08	4.22429e+08	High	High	High	High	High	High	High	High	High
Q8BI29	Specifically androgen-regulated gene protein	Sarg	Specifically androgen-regulated gene protein OS=Mus musculus OX=10090 GN=Sarg PE=1 SV=2	0	121.961	39	18	36	18	606	65.1	9.14	126.65	0	1	1.13846e+08	1.15774e+08	1.24334e+08	1.18272e+08	1.35885e+08	1.09617e+08	1.18299e+08	1.22215e+08	1.15115e+08	High	High	High	High	High	High	High	High	High
Q8CC06	Integrin_alpha2 domain-containing protein	Itga6	Integrin_alpha2 domain-containing protein OS=Mus musculus OX=10090 GN=Itga6 PE=2 SV=1	0	121.821	24	21	46	1	1073	119.5	6.96	145.88	0	1	920606	832035	984025	1.09381e+06	1.05693e+06	1.34348e+06	1.0502e+06	966445	840033	High	High	High	High	High	High	High	High	High
Q61739	Integrin alpha-6	Itga6	Integrin alpha-6 OS=Mus musculus OX=10090 GN=Itga6 PE=1 SV=3	0	121.5	23	21	46	1	1091	122.1	7.03	145.41	22	1	1.82093e+08	1.75606e+08	1.89172e+08	1.30732e+08	1.67683e+08	1.35558e+08	1.3741e+08	1.41254e+08	1.40747e+08	High	High	High	High	High	High	High	High	High
Q9D8W5	26S proteasome non-ATPase regulatory subunit 12	Psmd12	26S proteasome non-ATPase regulatory subunit 12 OS=Mus musculus OX=10090 GN=Psmd12 PE=1 SV=4	0	121.201	33	17	46	17	456	52.9	7.06	159.28	0	1	1.07763e+08	1.00148e+08	1.06988e+08	1.11185e+08	1.06501e+08	1.09526e+08	1.12897e+08	1.12136e+08	1.04294e+08	High	High	High	High	High	High	High	High	High
P47962	60S ribosomal protein L5	Rpl5	60S ribosomal protein L5 OS=Mus musculus OX=10090 GN=Rpl5 PE=1 SV=3	0	121.197	33	11	84	11	297	34.4	9.77	267.4	0	1	2.02743e+08	1.95992e+08	1.94132e+08	2.43058e+08	1.91302e+08	2.4008e+08	2.40214e+08	2.38156e+08	2.2178e+08	High	High	High	High	High	High	High	High	High
B2RXS4	Plexin-B2	Plxnb2	Plexin-B2 OS=Mus musculus OX=10090 GN=Plxnb2 PE=1 SV=1	0	121.129	14	21	48	20	1842	206.1	5.87	165.64	1	1	8.6483e+07	9.07927e+07	8.51831e+07	1.02205e+08	1.06051e+08	9.8341e+07	9.79469e+07	1.00937e+08	9.53491e+07	High	High	High	High	High	High	High	High	High
Q5UE59	Kinesin light chain	Klc1	Kinesin light chain OS=Mus musculus OX=10090 GN=Klc1 PE=1 SV=1	0	121.049	37	20	49	15	542	61.6	5.76	163.64	5	1	1.188e+08	1.17036e+08	1.15854e+08	1.11089e+08	1.06828e+08	1.18181e+08	1.1608e+08	1.19392e+08	1.11645e+08	High	High	High	High	High	High	High	High	High
P63037	DnaJ homolog subfamily A member 1	Dnaja1	DnaJ homolog subfamily A member 1 OS=Mus musculus OX=10090 GN=Dnaja1 PE=1 SV=1	0	120.883	32	9	31	9	397	44.8	7.08	122.47	0	1	1.00749e+08	9.46533e+07	9.44647e+07	8.8676e+07	8.42469e+07	1.03686e+08	1.05634e+08	1.07143e+08	1.04698e+08	High	High	High	High	High	High	High	High	High
Q8BJS4	SUN domain-containing protein 2	Sun2	SUN domain-containing protein 2 OS=Mus musculus OX=10090 GN=Sun2 PE=1 SV=3	0	120.773	30	19	60	18	731	81.6	7.02	180.32	1	1	1.52162e+08	1.46918e+08	1.56669e+08	1.55241e+08	1.95237e+08	1.59144e+08	1.44641e+08	1.43442e+08	1.48142e+08	High	High	High	High	High	High	High	High	High
A0A0R4J006	Na(+)/H(+) exchange regulatory cofactor NHE-RF2	Slc9a3r2	Na(+)/H(+) exchange regulatory cofactor NHE-RF2 OS=Mus musculus OX=10090 GN=Slc9a3r2 PE=1 SV=1	0	120.747	81	16	63	1	226	24.9	8.87	250.29	0	1	1.4107e+06	1.38287e+06	1.42019e+06	1.31499e+06	1.33272e+06	1.24885e+06	1.2472e+06	1.1456e+06	1.3573e+06	High	High	High	High	High	High	High	High	High
P62814	V-type proton ATPase subunit B, brain isoform	Atp6v1b2	V-type proton ATPase subunit B, brain isoform OS=Mus musculus OX=10090 GN=Atp6v1b2 PE=1 SV=1	0	120.673	43	16	63	16	511	56.5	5.81	217.23	0	1	2.06944e+08	1.83055e+08	2.02609e+08	2.24622e+08	2.12238e+08	2.18433e+08	2.24986e+08	1.98891e+08	2.14152e+08	High	High	High	High	High	High	High	High	High
Q9CZ42	ATP-dependent (S)-NAD(P)H-hydrate dehydratase	Naxd	ATP-dependent (S)-NAD(P)H-hydrate dehydratase OS=Mus musculus OX=10090 GN=Naxd PE=1 SV=1	0	120.624	52	13	54	13	343	36.7	7.77	193.25	0	1	3.70195e+08	3.51536e+08	3.81644e+08	2.77727e+08	3.4469e+08	3.00528e+08	3.02116e+08	2.73057e+08	3.03618e+08	High	High	High	High	High	High	High	High	High
P84084	ADP-ribosylation factor 5	Arf5	ADP-ribosylation factor 5 OS=Mus musculus OX=10090 GN=Arf5 PE=1 SV=2	0	120.606	61	9	48	3	180	20.5	6.79	164.95	8	1	1.11546e+08	1.15798e+08	1.15782e+08	1.05463e+08	1.02101e+08	1.15907e+08	1.26669e+08	1.38737e+08	1.16926e+08	High	High	High	High	High	High	High	High	High
Q9CZD3	Glycine--tRNA ligase	Gars1	Glycine--tRNA ligase OS=Mus musculus OX=10090 GN=Gars1 PE=1 SV=1	0	120.541	31	22	51	22	729	81.8	6.65	156.75	0	1	1.94354e+08	1.84131e+08	1.91647e+08	2.50084e+08	2.09203e+08	2.19962e+08	2.26089e+08	1.92729e+08	2.03367e+08	High	High	High	High	High	High	High	High	High
Q9DCW4	Electron transfer flavoprotein subunit beta	Etfb	Electron transfer flavoprotein subunit beta OS=Mus musculus OX=10090 GN=Etfb PE=1 SV=3	0	120.45	59	15	68	15	255	27.6	8.1	234	0	1	4.66623e+08	5.85873e+08	4.33919e+08	3.33806e+08	3.99266e+08	3.75059e+08	3.51151e+08	3.63972e+08	4.1412e+08	High	High	High	High	High	High	High	High	High
P35700	Peroxiredoxin-1	Prdx1	Peroxiredoxin-1 OS=Mus musculus OX=10090 GN=Prdx1 PE=1 SV=1	0	120.292	61	12	78	10	199	22.2	8.12	259.23	3	1	7.50319e+08	7.34456e+08	7.51231e+08	8.2495e+08	7.92116e+08	9.19609e+08	9.69259e+08	8.38131e+08	8.87997e+08	High	High	High	High	High	High	High	High	High
O54796	Tenascin-X	Tnx	Tenascin-X OS=Mus musculus OX=10090 GN=Tnx PE=3 SV=1	0	120.271	14	32	50	32	4114	447	5.2	159.87	0	1	9.21689e+07	1.23306e+08	8.83974e+07	8.16306e+07	8.21709e+07	1.03794e+08	9.01386e+07	1.52004e+08	9.92821e+07	High	High	High	High	High	High	High	High	High
Q8C3J5	Dedicator of cytokinesis protein 2	Dock2	Dedicator of cytokinesis protein 2 OS=Mus musculus OX=10090 GN=Dock2 PE=1 SV=3	0	120.198	17	28	45	27	1828	211.6	6.99	133.57	0	1	8.73988e+07	7.77912e+07	8.56741e+07	9.04607e+07	7.44405e+07	9.427e+07	9.19033e+07	8.01327e+07	8.33625e+07	High	High	High	High	High	High	High	High	High
Q8K1N2	Pleckstrin homology-like domain family B member 2	Phldb2	Pleckstrin homology-like domain family B member 2 OS=Mus musculus OX=10090 GN=Phldb2 PE=1 SV=2	0	119.909	22	25	48	25	1249	141.4	7.68	140.58	0	1	1.0218e+08	8.94244e+07	1.01694e+08	1.00145e+08	8.67207e+07	1.01272e+08	1.09882e+08	9.73373e+07	1.0026e+08	High	High	High	High	High	High	High	High	High
Q8BJH2	Aldolase_II domain-containing protein	Add3	Aldolase_II domain-containing protein OS=Mus musculus OX=10090 GN=Add3 PE=2 SV=1	0	119.875	30	17	60	1	674	75.4	6.43	197.19	0	1	1.71267e+06	1.51466e+06	1.73164e+06	1.2608e+06	1.28492e+06	1.29728e+06	1.34599e+06	1.29887e+06	1.38905e+06	High	High	High	High	High	High	High	High	High
Q5FWI3	Cell surface hyaluronidase	Cemip2	Cell surface hyaluronidase OS=Mus musculus OX=10090 GN=Cemip2 PE=1 SV=1	0	119.752	17	23	45	23	1383	153.7	7.78	131.18	0	1	1.9195e+08	1.81177e+08	1.88891e+08	1.84011e+08	1.79003e+08	1.73077e+08	1.81539e+08	1.69078e+08	1.63314e+08	High	High	High	High	High	High	High	High	High
E9Q3Q6	CD166 antigen	Alcam	CD166 antigen OS=Mus musculus OX=10090 GN=Alcam PE=1 SV=1	0	119.715	26	16	45	16	570	63.6	7.27	161.56	0	1	2.54122e+08	2.19915e+08	2.60037e+08	1.59446e+08	2.16829e+08	1.73161e+08	1.80567e+08	1.6172e+08	1.754e+08	High	High	High	High	High	High	High	High	High
Q543K9	Purine nucleoside phosphorylase	Pnp	Purine nucleoside phosphorylase OS=Mus musculus OX=10090 GN=Pnp PE=1 SV=1	0	119.565	50	11	58	5	289	32.2	6.16	175.66	9	1	2.67302e+08	2.46259e+08	2.66346e+08	2.45135e+08	2.69148e+08	2.68183e+08	2.85942e+08	2.87539e+08	2.6448e+08	High	High	High	High	High	High	High	High	High
Q8R4H2	Rho guanine nucleotide exchange factor 12	Arhgef12	Rho guanine nucleotide exchange factor 12 OS=Mus musculus OX=10090 GN=Arhgef12 PE=1 SV=2	0	119.529	19	24	41	24	1543	172.2	5.74	141.54	0	1	1.08501e+08	8.95881e+07	1.09312e+08	8.93917e+07	8.84053e+07	8.72294e+07	9.14472e+07	8.15383e+07	8.8897e+07	High	High	High	High	High	High	High	High	High
A0A1W2P750	Protein phosphatase 1 regulatory subunit 12A (Fragment)	Ppp1r12a	Protein phosphatase 1 regulatory subunit 12A (Fragment) OS=Mus musculus OX=10090 GN=Ppp1r12a PE=1 SV=1	0	119.497	42	23	65	1	506	57.9	8.82	198.49	0	1	645227	600963	715528	483734	583541	551104	539439	463857	491888	High	High	High	High	High	High	High	High	High
P16015	Carbonic anhydrase 3	Ca3	Carbonic anhydrase 3 OS=Mus musculus OX=10090 GN=Ca3 PE=1 SV=3	0	119.493	55	11	62	11	260	29.3	7.37	223.5	0	1	1.48759e+08	4.19122e+08	1.2853e+08	1.05276e+08	1.68216e+08	1.99472e+08	1.03271e+08	2.83103e+08	1.46905e+08	High	High	High	High	High	High	High	High	High
F8VPU2	FERM, ARHGEF and pleckstrin domain-containing protein 1	Farp1	FERM, ARHGEF and pleckstrin domain-containing protein 1 OS=Mus musculus OX=10090 GN=Farp1 PE=1 SV=1	0	119.298	30	25	42	25	1048	118.8	7.88	137.77	0	1	1.46928e+08	1.23273e+08	1.44516e+08	1.39545e+08	1.49548e+08	1.34118e+08	1.34054e+08	1.1802e+08	1.31724e+08	High	High	High	High	High	High	High	High	High
Q99L13	3-hydroxyisobutyrate dehydrogenase, mitochondrial	Hibadh	3-hydroxyisobutyrate dehydrogenase, mitochondrial OS=Mus musculus OX=10090 GN=Hibadh PE=1 SV=1	0	119.238	36	9	32	9	335	35.4	8.13	147.81	0	1	1.27535e+08	1.10141e+08	1.21132e+08	8.51166e+07	1.13274e+08	9.05315e+07	9.51909e+07	8.65944e+07	9.45241e+07	High	High	High	High	High	High	High	High	High
Q9D0I9	Arginine--tRNA ligase, cytoplasmic	Rars1	Arginine--tRNA ligase, cytoplasmic OS=Mus musculus OX=10090 GN=Rars1 PE=1 SV=2	0	119.119	32	21	62	21	660	75.6	7.55	194.23	0	1	2.0014e+08	1.85875e+08	2.0042e+08	2.08593e+08	1.81486e+08	2.08523e+08	2.15796e+08	1.94128e+08	1.97015e+08	High	High	High	High	High	High	High	High	High
Q68FG2	Spectrin beta chain	Sptbn2	Spectrin beta chain OS=Mus musculus OX=10090 GN=Sptbn2 PE=1 SV=1	0	118.837	5	12	74	3	2388	270.8	5.86	245.85	0	1	1.65118e+07	1.42479e+07	1.88191e+07	1.27608e+07	1.35037e+07	1.27847e+07	1.2093e+07	1.07698e+07	1.1973e+07	High	High	High	High	High	High	High	High	High
Q60598	Src substrate cortactin	Cttn	Src substrate cortactin OS=Mus musculus OX=10090 GN=Cttn PE=1 SV=2	0	118.804	37	22	56	22	546	61.2	5.4	165.08	0	1	4.00246e+08	3.66232e+08	4.17734e+08	4.53777e+08	4.02455e+08	4.20896e+08	4.45026e+08	3.75783e+08	4.20803e+08	High	High	High	High	High	High	High	High	High
Q8BKY2	Uncharacterized protein	Col3a1	Uncharacterized protein OS=Mus musculus OX=10090 GN=Col3a1 PE=2 SV=1	0	118.718	12	15	80	15	1464	138.9	6.48	231.12	0	1	2.76692e+08	2.02014e+08	2.74566e+08	4.26434e+08	1.91634e+08	2.09497e+08	1.7764e+08	2.02888e+08	1.88409e+08	High	High	High	High	High	High	High	High	High
P70460	Vasodilator-stimulated phosphoprotein	Vasp	Vasodilator-stimulated phosphoprotein OS=Mus musculus OX=10090 GN=Vasp PE=1 SV=4	0	118.58	31	12	36	12	375	39.6	8.53	133.14	0	1	1.4261e+08	1.42109e+08	1.47408e+08	1.56969e+08	1.44185e+08	1.5117e+08	1.55292e+08	1.50982e+08	1.42126e+08	High	High	High	High	High	High	High	High	High
Q07417	Short-chain specific acyl-CoA dehydrogenase, mitochondrial	Acads	Short-chain specific acyl-CoA dehydrogenase, mitochondrial OS=Mus musculus OX=10090 GN=Acads PE=1 SV=2	0	118.517	52	15	40	15	412	44.9	8.47	136.92	0	1	1.58394e+08	2.06977e+08	1.50813e+08	1.47156e+08	1.47373e+08	1.57399e+08	1.48112e+08	1.58416e+08	1.49485e+08	High	High	High	High	High	High	High	High	High
A0A0R4J034	Pyridoxal-dependent decarboxylase domain-containing protein 1	Pdxdc1	Pyridoxal-dependent decarboxylase domain-containing protein 1 OS=Mus musculus OX=10090 GN=Pdxdc1 PE=1 SV=1	0	118.493	25	16	38	16	789	87.4	5.67	134.67	0	1	6.72323e+07	6.4559e+07	6.76848e+07	7.97118e+07	6.36245e+07	7.70372e+07	7.83237e+07	7.57666e+07	7.48742e+07	High	High	High	High	High	High	High	High	High
P06800	Receptor-type tyrosine-protein phosphatase C	Ptprc	Receptor-type tyrosine-protein phosphatase C OS=Mus musculus OX=10090 GN=Ptprc PE=1 SV=4	0	118.381	15	18	43	18	1293	144.7	5.94	145.34	0	1	9.16874e+07	7.90515e+07	1.02166e+08	1.00493e+08	8.2004e+07	1.09017e+08	1.04852e+08	8.9439e+07	9.82868e+07	High	High	High	High	High	High	High	High	High
Q1WWK3	Hist1h1b protein (Fragment)	H1f5	Hist1h1b protein (Fragment) OS=Mus musculus OX=10090 GN=H1f5 PE=2 SV=1	0	118.33	42	13	135	9	222	22.4	10.92	330.82	0	1	9.04349e+08	8.33183e+08	1.06526e+09	8.09562e+08	1.05164e+09	1.07082e+09	1.00932e+09	8.11755e+08	9.90463e+08	High	High	High	High	High	High	High	High	High
Q9Z0P4	Paralemmin-1	Palm	Paralemmin-1 OS=Mus musculus OX=10090 GN=Palm PE=1 SV=1	0	118.259	57	18	49	17	383	41.6	4.84	163.03	1	1	1.45982e+08	1.54874e+08	1.52449e+08	1.2343e+08	1.36723e+08	1.34139e+08	1.4101e+08	1.3669e+08	1.37348e+08	High	High	High	High	High	High	High	High	High
Q99JF8	PC4 and SFRS1-interacting protein	Psip1	PC4 and SFRS1-interacting protein OS=Mus musculus OX=10090 GN=Psip1 PE=1 SV=1	0	118.24	37	20	42	19	528	59.7	9.13	151.07	1	1	1.24188e+08	1.23084e+08	1.29389e+08	1.13221e+08	1.37288e+08	1.23837e+08	1.23322e+08	1.081e+08	1.23946e+08	High	High	High	High	High	High	High	High	High
D3YUM1	NADH dehydrogenase [ubiquinone] flavoprotein 1, mitochondrial	Ndufv1	NADH dehydrogenase [ubiquinone] flavoprotein 1, mitochondrial OS=Mus musculus OX=10090 GN=Ndufv1 PE=1 SV=1	0	118.115	49	15	38	15	455	49.9	8.07	113.15	0	1	2.55184e+08	2.49008e+08	2.73921e+08	2.39965e+08	2.55807e+08	2.59648e+08	2.62138e+08	2.3923e+08	2.55618e+08	High	High	High	High	High	High	High	High	High
F8WHM5	Golgi apparatus protein 1 (Fragment)	Glg1	Golgi apparatus protein 1 (Fragment) OS=Mus musculus OX=10090 GN=Glg1 PE=1 SV=1	0	118.072	23	25	52	25	1163	132.3	6.93	169.99	0	1	1.37645e+08	1.34469e+08	1.33051e+08	1.49719e+08	1.13325e+08	1.59006e+08	1.62503e+08	1.62817e+08	1.56752e+08	High	High	High	High	High	High	High	High	High
Q91VR5	ATP-dependent RNA helicase DDX1	Ddx1	ATP-dependent RNA helicase DDX1 OS=Mus musculus OX=10090 GN=Ddx1 PE=1 SV=1	0	118.016	31	21	58	21	740	82.4	7.21	181.74	0	1	2.79968e+08	2.54852e+08	2.81514e+08	2.99811e+08	2.59139e+08	2.85728e+08	2.87273e+08	2.62814e+08	2.67851e+08	High	High	High	High	High	High	High	High	High
P97494	Glutamate--cysteine ligase catalytic subunit	Gclc	Glutamate--cysteine ligase catalytic subunit OS=Mus musculus OX=10090 GN=Gclc PE=1 SV=4	0	117.994	30	17	66	17	637	72.5	5.9	227.18	0	1	2.00602e+08	2.0321e+08	1.90668e+08	1.96707e+08	2.50524e+08	2.09798e+08	2.18635e+08	2.63871e+08	2.22492e+08	High	High	High	High	High	High	High	High	High
Q3U1J4	DNA damage-binding protein 1	Ddb1	DNA damage-binding protein 1 OS=Mus musculus OX=10090 GN=Ddb1 PE=1 SV=2	0	117.916	23	26	62	26	1140	126.8	5.26	169.11	0	1	2.88112e+08	2.41473e+08	2.80972e+08	2.74573e+08	2.71426e+08	2.59806e+08	2.70814e+08	2.36735e+08	2.52077e+08	High	High	High	High	High	High	High	High	High
Q3UK08	Uncharacterized protein	Tsg101	Uncharacterized protein OS=Mus musculus OX=10090 GN=Tsg101 PE=2 SV=1	0	117.9	35	12	34	12	391	44	6.57	127.44	0	1	6.19996e+07	6.06439e+07	6.45496e+07	6.70561e+07	5.99208e+07	6.40706e+07	6.50369e+07	6.27518e+07	6.34462e+07	High	High	High	High	High	High	High	High	High
Q9Z1P7	KN motif and ankyrin repeat domain-containing protein 3	Kank3	KN motif and ankyrin repeat domain-containing protein 3 OS=Mus musculus OX=10090 GN=Kank3 PE=1 SV=1	0	117.825	25	15	39	15	791	84.1	5.2	146.61	0	1	8.45949e+07	7.7399e+07	8.28658e+07	6.11206e+07	8.31271e+07	6.2213e+07	6.341e+07	5.71968e+07	6.53993e+07	High	High	High	High	High	High	High	High	High
Q64521	Glycerol-3-phosphate dehydrogenase, mitochondrial	Gpd2	Glycerol-3-phosphate dehydrogenase, mitochondrial OS=Mus musculus OX=10090 GN=Gpd2 PE=1 SV=2	0	117.727	34	20	50	20	727	80.9	6.61	141.54	0	1	1.54153e+08	1.5988e+08	1.49961e+08	1.26987e+08	1.39889e+08	1.28854e+08	1.28671e+08	1.24091e+08	1.2684e+08	High	High	High	High	High	High	High	High	High
Q810K5	Y box protein 1	Ybx1	Y box protein 1 OS=Mus musculus OX=10090 GN=Ybx1 PE=2 SV=1	0	117.721	38	9	31	7	322	35.7	9.88	138.07	3	1	5.86718e+07	5.80969e+07	6.13841e+07	7.54527e+07	5.27712e+07	7.71882e+07	7.94016e+07	7.10764e+07	7.43475e+07	High	High	High	High	High	High	High	High	High
Q3U232	Coronin	Coro1a	Coronin OS=Mus musculus OX=10090 GN=Coro1a PE=2 SV=1	0	117.455	38	18	64	17	461	50.9	6.48	206.81	1	1	5.12745e+08	4.22732e+08	6.19068e+08	5.88653e+08	4.73649e+08	5.98999e+08	5.67106e+08	4.41896e+08	4.87227e+08	High	High	High	High	High	High	High	High	High
B8X349	JNK-interacting leucine zipper protein long form	Spag9	JNK-interacting leucine zipper protein long form OS=Mus musculus OX=10090 GN=Spag9 PE=2 SV=1	0	117.356	24	24	45	22	1320	146	5.2	157.06	2	1	6.71078e+07	6.28917e+07	7.06379e+07	6.79843e+07	7.1405e+07	6.59679e+07	6.88494e+07	6.25669e+07	6.58026e+07	High	High	High	High	High	High	High	High	High
Q3TF18	Poly [ADP-ribose] polymerase	Parp1	Poly [ADP-ribose] polymerase OS=Mus musculus OX=10090 GN=Parp1 PE=2 SV=1	0	117.349	30	23	48	23	1014	112.6	8.98	151.83	0	1	1.54619e+08	1.36595e+08	1.68858e+08	1.26539e+08	1.08452e+08	1.4762e+08	1.48112e+08	1.3556e+08	1.37783e+08	High	High	High	High	High	High	High	High	High
Q6ZQ08	CCR4-NOT transcription complex subunit 1	Cnot1	CCR4-NOT transcription complex subunit 1 OS=Mus musculus OX=10090 GN=Cnot1 PE=1 SV=2	0	117.336	15	30	40	30	2375	266.6	7.11	122.31	0	1	1.04979e+08	9.13174e+07	1.08711e+08	1.11311e+08	9.12044e+07	1.01619e+08	1.05834e+08	9.16643e+07	9.87811e+07	High	High	High	High	High	High	High	High	High
Q8CEI0	Tyrosine-protein kinase	Lyn	Tyrosine-protein kinase OS=Mus musculus OX=10090 GN=Lyn PE=2 SV=1	0	117.283	40	17	45	15	491	56.3	6.8	150.2	2	1	1.9096e+08	1.54782e+08	1.92337e+08	1.47086e+08	1.53484e+08	1.54181e+08	1.57563e+08	1.3881e+08	1.50855e+08	High	High	High	High	High	High	High	High	High
Q3UKR1	Decorin	Dcn	Decorin OS=Mus musculus OX=10090 GN=Dcn PE=1 SV=1	0	117.273	33	11	83	10	354	39.8	8.68	278.87	2	1	3.70989e+08	4.94737e+08	3.31456e+08	2.667e+08	5.36473e+08	3.92369e+08	3.33628e+08	4.14054e+08	3.51083e+08	High	High	High	High	High	High	High	High	High
Q8BRF7	Sec1 family domain-containing protein 1	Scfd1	Sec1 family domain-containing protein 1 OS=Mus musculus OX=10090 GN=Scfd1 PE=1 SV=1	0	117.155	27	14	31	14	639	72.3	6.38	131.84	0	1	5.07244e+07	4.62791e+07	4.95328e+07	5.78984e+07	4.65872e+07	5.96024e+07	5.77989e+07	6.10885e+07	5.74502e+07	High	High	High	High	High	High	High	High	High
A0A5K1VVS7	Protein unc-45 homolog A	Unc45a	Protein unc-45 homolog A OS=Mus musculus OX=10090 GN=Unc45a PE=1 SV=1	0	117.152	22	22	38	22	1088	119.1	6.9	123.75	0	1	6.01304e+07	5.7259e+07	6.01715e+07	6.52113e+07	5.29618e+07	6.22139e+07	6.41235e+07	6.68462e+07	6.27803e+07	High	High	High	High	High	High	High	High	High
Q3UAI3	Platelet glycoprotein 4	Cd36	Platelet glycoprotein 4 OS=Mus musculus OX=10090 GN=Cd36 PE=1 SV=1	0	117.101	25	10	59	10	472	52.7	8.35	211.22	0	1	3.55827e+08	3.05663e+08	3.41604e+08	2.37836e+08	3.20247e+08	2.72509e+08	2.51313e+08	2.36741e+08	2.49731e+08	High	High	High	High	High	High	High	High	High
Q6PGL7	WASH complex subunit 2	Washc2	WASH complex subunit 2 OS=Mus musculus OX=10090 GN=Washc2 PE=1 SV=1	0	117.021	18	15	25	15	1334	145.2	4.77	92.04	0	1	4.08942e+07	4.28319e+07	4.236e+07	4.1748e+07	4.00437e+07	4.52944e+07	4.74847e+07	4.78576e+07	4.66076e+07	High	High	High	High	High	High	High	High	High
P49817	Caveolin-1	Cav1	Caveolin-1 OS=Mus musculus OX=10090 GN=Cav1 PE=1 SV=1	0	116.736	51	9	145	7	178	20.5	6.02	460.88	4	1	1.46774e+09	1.28873e+09	1.42527e+09	9.89417e+08	1.40945e+09	1.03001e+09	1.09336e+09	9.32282e+08	1.04939e+09	High	High	High	High	High	High	High	High	High
Q8VCT3	Aminopeptidase B	Rnpep	Aminopeptidase B OS=Mus musculus OX=10090 GN=Rnpep PE=1 SV=2	0	116.381	33	19	40	19	650	72.4	5.35	146.75	0	1	1.26734e+08	1.53326e+08	1.26351e+08	1.11992e+08	1.33373e+08	1.36999e+08	1.32018e+08	1.5887e+08	1.33499e+08	High	High	High	High	High	High	High	High	High
Q791G4	Podocalyxin	Podxl	Podocalyxin OS=Mus musculus OX=10090 GN=Podxl PE=1 SV=1	0	116.023	20	10	36	10	503	53.4	4.97	138.31	0	1	1.11319e+08	8.55643e+07	9.6322e+07	8.56954e+07	9.69995e+07	9.6925e+07	1.1849e+08	9.00312e+07	9.82008e+07	High	High	High	High	High	High	High	High	High
Q8C1B7	Septin-11	Septin11	Septin-11 OS=Mus musculus OX=10090 GN=Septin11 PE=1 SV=4	0	115.806	40	15	47	5	431	49.7	6.68	167.19	9	1	1.8502e+08	1.57657e+08	1.89397e+08	1.50085e+08	1.61915e+08	1.64523e+08	1.69342e+08	1.58757e+08	1.67049e+08	High	High	High	High	High	High	High	High	High
P14576	Signal recognition particle 54 kDa protein	Srp54	Signal recognition particle 54 kDa protein OS=Mus musculus OX=10090 GN=Srp54 PE=1 SV=2	0	115.724	40	16	30	16	504	55.7	8.75	110.32	0	1	5.35947e+07	5.72932e+07	5.37714e+07	5.50047e+07	5.1934e+07	5.74259e+07	6.00562e+07	5.74239e+07	5.78889e+07	High	High	High	High	High	High	High	High	High
O08528	Hexokinase-2	Hk2	Hexokinase-2 OS=Mus musculus OX=10090 GN=Hk2 PE=1 SV=1	0	115.486	25	21	52	16	917	102.5	6.11	157.19	1	1	8.95731e+07	1.28561e+08	8.70025e+07	1.05857e+08	1.32475e+08	1.07733e+08	9.91566e+07	1.36966e+08	9.88874e+07	High	High	High	High	High	High	High	High	High
E9PWK1	Epoxide hydrolase	Ephx1	Epoxide hydrolase OS=Mus musculus OX=10090 GN=Ephx1 PE=1 SV=1	0	115.246	35	19	75	19	441	50.9	8.15	222.86	0	1	5.38938e+08	4.78618e+08	5.18166e+08	5.09481e+08	5.36112e+08	5.06012e+08	5.03251e+08	4.63143e+08	5.04516e+08	High	High	High	High	High	High	High	High	High
Q3UKJ6	RNA helicase	Dhx15	RNA helicase OS=Mus musculus OX=10090 GN=Dhx15 PE=1 SV=1	0	115.231	29	23	56	22	795	90.9	7.46	160.45	1	1	1.53314e+08	1.5556e+08	1.56381e+08	1.65365e+08	1.62437e+08	1.5391e+08	1.44588e+08	1.39877e+08	1.42102e+08	High	High	High	High	High	High	High	High	High
Q9JKS4	LIM domain-binding protein 3	Ldb3	LIM domain-binding protein 3 OS=Mus musculus OX=10090 GN=Ldb3 PE=1 SV=1	0	115.167	28	14	31	3	723	76.4	7.75	110.24	12	1	9.4715e+07	1.61157e+08	8.82187e+07	8.20503e+07	1.3142e+08	1.01692e+08	8.05556e+07	1.3618e+08	9.51308e+07	High	High	High	High	High	High	High	High	High
Q99LD8	N(G),N(G)-dimethylarginine dimethylaminohydrolase 2	Ddah2	N(G),N(G)-dimethylarginine dimethylaminohydrolase 2 OS=Mus musculus OX=10090 GN=Ddah2 PE=1 SV=1	0	115.136	48	11	44	10	285	29.6	6.01	181.06	0	1	2.53011e+08	1.9101e+08	2.32705e+08	2.1124e+08	2.17606e+08	2.19497e+08	2.06159e+08	1.83935e+08	2.00415e+08	High	High	High	High	High	High	High	High	High
Q3UB84	Glutathione reductase (Fragment)	Gsr	Glutathione reductase (Fragment) OS=Mus musculus OX=10090 GN=Gsr PE=2 SV=1	0	115.05	30	11	28	11	482	51.8	7.23	127.33	0	1	6.61357e+07	5.78659e+07	6.59694e+07	7.65622e+07	7.28131e+07	6.41864e+07	5.89689e+07	5.57054e+07	5.61734e+07	High	High	High	High	High	High	High	High	High
Q9WTP7	GTP:AMP phosphotransferase AK3, mitochondrial	Ak3	GTP:AMP phosphotransferase AK3, mitochondrial OS=Mus musculus OX=10090 GN=Ak3 PE=1 SV=3	0	114.977	60	13	48	13	227	25.4	8.84	179.5	0	1	3.15405e+08	3.41948e+08	2.92325e+08	2.14206e+08	2.88237e+08	2.68362e+08	2.4163e+08	2.68001e+08	2.70636e+08	High	High	High	High	High	High	High	High	High
Q8CFK5	Lysine--tRNA ligase	Kars	Lysine--tRNA ligase OS=Mus musculus OX=10090 GN=Kars PE=2 SV=1	0	114.906	30	18	45	18	622	71	6.43	146.35	0	1	1.45911e+08	1.3803e+08	1.42571e+08	1.50005e+08	1.18436e+08	1.553e+08	1.54401e+08	1.55347e+08	1.4226e+08	High	High	High	High	High	High	High	High	High
Q9JLQ0	CD2-associated protein	Cd2ap	CD2-associated protein OS=Mus musculus OX=10090 GN=Cd2ap PE=1 SV=3	0	114.846	37	21	44	21	637	70.4	6.38	119.87	0	1	1.90371e+08	1.71006e+08	1.9605e+08	1.7893e+08	1.71357e+08	1.82444e+08	1.81702e+08	1.62221e+08	1.71934e+08	High	High	High	High	High	High	High	High	High
Q549A5	Clusterin	Clu	Clusterin OS=Mus musculus OX=10090 GN=Clu PE=1 SV=1	0	114.814	29	14	55	14	448	51.6	5.67	184.86	0	1	1.873e+08	1.96469e+08	1.72527e+08	2.48491e+08	1.7412e+08	1.59981e+08	1.6701e+08	2.05608e+08	1.50657e+08	High	High	High	High	High	High	High	High	High
Q9JHI5	Isovaleryl-CoA dehydrogenase, mitochondrial	Ivd	Isovaleryl-CoA dehydrogenase, mitochondrial OS=Mus musculus OX=10090 GN=Ivd PE=1 SV=1	0	114.785	41	16	55	16	424	46.3	8.29	180.18	0	1	2.4963e+08	2.44462e+08	2.42796e+08	1.8833e+08	2.41643e+08	1.91484e+08	1.96476e+08	1.84151e+08	1.96318e+08	High	High	High	High	High	High	High	High	High
Q8C605	ATP-dependent 6-phosphofructokinase	Pfkp	ATP-dependent 6-phosphofructokinase OS=Mus musculus OX=10090 GN=Pfkp PE=1 SV=1	0	114.672	25	19	51	15	784	85.5	6.89	147.73	3	1	1.79405e+08	1.67202e+08	1.82807e+08	1.93509e+08	1.596e+08	1.86234e+08	1.8291e+08	1.66722e+08	1.94913e+08	High	High	High	High	High	High	High	High	High
P55284	Cadherin-5	Cdh5	Cadherin-5 OS=Mus musculus OX=10090 GN=Cdh5 PE=1 SV=2	0	114.642	25	19	52	19	784	87.8	5.3	163.46	0	1	2.91868e+08	2.91458e+08	2.9419e+08	1.96291e+08	2.52198e+08	2.34318e+08	2.28938e+08	2.52391e+08	2.32284e+08	High	High	High	High	High	High	High	High	High
Q9D8N0	Elongation factor 1-gamma	Eef1g	Elongation factor 1-gamma OS=Mus musculus OX=10090 GN=Eef1g PE=1 SV=3	0	114.535	37	21	54	21	437	50	6.74	168.58	0	1	4.29892e+08	3.97414e+08	4.33757e+08	5.88359e+08	4.26871e+08	5.28873e+08	5.44855e+08	4.41421e+08	4.63299e+08	High	High	High	High	High	High	High	High	High
Q8BKG3	Inactive tyrosine-protein kinase 7	Ptk7	Inactive tyrosine-protein kinase 7 OS=Mus musculus OX=10090 GN=Ptk7 PE=1 SV=1	0	114.386	28	23	42	23	1062	117.5	6.84	128.57	0	1	1.60546e+08	1.4545e+08	1.53677e+08	1.55654e+08	1.56927e+08	1.71634e+08	1.72575e+08	1.71506e+08	1.63517e+08	High	High	High	High	High	High	High	High	High
Q3TLX1	Nicotinamide phosphoribosyltransferase	Nampt	Nicotinamide phosphoribosyltransferase OS=Mus musculus OX=10090 GN=Nampt PE=2 SV=1	0	113.994	38	15	38	15	491	55.4	7.15	140.48	0	1	1.37713e+08	1.35488e+08	1.35954e+08	1.31925e+08	1.70278e+08	1.27246e+08	1.32368e+08	1.17313e+08	1.21539e+08	High	High	High	High	High	High	High	High	High
Q61990	Poly(rC)-binding protein 2	Pcbp2	Poly(rC)-binding protein 2 OS=Mus musculus OX=10090 GN=Pcbp2 PE=1 SV=1	0	113.887	40	11	46	5	362	38.2	6.79	153.47	1	1	7.34554e+07	6.33911e+07	7.21192e+07	7.38107e+07	6.37749e+07	7.02484e+07	7.25562e+07	6.29188e+07	6.75729e+07	High	High	High	High	High	High	High	High	High
Q922B2	Aspartate--tRNA ligase, cytoplasmic	Dars1	Aspartate--tRNA ligase, cytoplasmic OS=Mus musculus OX=10090 GN=Dars1 PE=1 SV=2	0	113.874	50	23	46	23	501	57.1	6.49	153.9	0	1	1.67743e+08	1.58036e+08	1.72718e+08	1.67466e+08	1.60677e+08	1.67568e+08	1.69506e+08	1.55786e+08	1.57638e+08	High	High	High	High	High	High	High	High	High
Q99MR6	Serrate RNA effector molecule homolog	Srrt	Serrate RNA effector molecule homolog OS=Mus musculus OX=10090 GN=Srrt PE=1 SV=1	0	113.801	24	20	57	20	875	100.4	5.97	156.26	0	1	1.01293e+08	9.85886e+07	1.04281e+08	1.09504e+08	9.92476e+07	1.12242e+08	1.06849e+08	1.05015e+08	1.09666e+08	High	High	High	High	High	High	High	High	High
P49813	Tropomodulin-1	Tmod1	Tropomodulin-1 OS=Mus musculus OX=10090 GN=Tmod1 PE=1 SV=2	0	113.792	43	13	36	12	359	40.4	5.1	134.9	0	1	4.99324e+07	5.28746e+07	5.09916e+07	3.93818e+07	5.81006e+07	4.01695e+07	4.06418e+07	4.38669e+07	4.14547e+07	High	High	High	High	High	High	High	High	High
Q8JZQ9	Eukaryotic translation initiation factor 3 subunit B	Eif3b	Eukaryotic translation initiation factor 3 subunit B OS=Mus musculus OX=10090 GN=Eif3b PE=1 SV=1	0	113.658	24	16	47	16	803	91.3	5.02	192.75	0	1	1.41542e+08	1.25205e+08	1.48504e+08	1.56228e+08	1.34252e+08	1.37551e+08	1.44614e+08	1.28295e+08	1.28813e+08	High	High	High	High	High	High	High	High	High
Q3UNK1	Aldolase_II domain-containing protein	Add3	Aldolase_II domain-containing protein OS=Mus musculus OX=10090 GN=Add3 PE=2 SV=1	0	113.515	30	17	59	1	674	75.4	6.34	190.98	19	1	1.94936e+08	1.87252e+08	2.03557e+08	1.55132e+08	1.65859e+08	1.60673e+08	1.66478e+08	1.56739e+08	1.6462e+08	High	High	High	High	High	High	High	High	High
Q8BML9	Glutamine--tRNA ligase	Qars1	Glutamine--tRNA ligase OS=Mus musculus OX=10090 GN=Qars1 PE=1 SV=1	0	113.416	32	26	54	25	775	87.6	7.31	163.61	0	1	1.76732e+08	1.65025e+08	1.77971e+08	2.06551e+08	1.90363e+08	1.83337e+08	1.88184e+08	1.69997e+08	1.81545e+08	High	High	High	High	High	High	High	High	High
P12382	ATP-dependent 6-phosphofructokinase, liver type	Pfkl	ATP-dependent 6-phosphofructokinase, liver type OS=Mus musculus OX=10090 GN=Pfkl PE=1 SV=4	0	113.264	26	17	42	11	780	85.3	7.17	149.28	0	1	1.32942e+08	1.23873e+08	1.32783e+08	1.08744e+08	1.08447e+08	1.06016e+08	1.11967e+08	9.55151e+07	1.05009e+08	High	High	High	High	High	High	High	High	High
Q3U645	Uncharacterized protein	Abcd3	Uncharacterized protein OS=Mus musculus OX=10090 GN=Abcd3 PE=2 SV=1	0	113.129	27	14	61	14	659	75.3	9.22	222.9	0	1	2.04259e+08	1.60514e+08	1.8775e+08	1.69681e+08	2.00471e+08	1.8149e+08	1.79184e+08	1.7096e+08	1.96063e+08	High	High	High	High	High	High	High	High	High
P99027	60S acidic ribosomal protein P2	Rplp2	60S acidic ribosomal protein P2 OS=Mus musculus OX=10090 GN=Rplp2 PE=1 SV=3	0	112.91	92	8	59	8	115	11.6	4.54	209.87	0	1	1.55308e+08	2.09742e+08	1.50248e+08	1.83419e+08	1.79422e+08	2.24686e+08	2.09814e+08	2.3202e+08	2.09852e+08	High	High	High	High	High	High	High	High	High
Q61391	Neprilysin	Mme	Neprilysin OS=Mus musculus OX=10090 GN=Mme PE=1 SV=3	0	112.878	30	21	55	21	750	85.6	5.81	178.8	0	1	3.21651e+08	2.79059e+08	3.01082e+08	2.315e+08	2.6014e+08	2.22908e+08	2.30586e+08	2.01401e+08	2.30214e+08	High	High	High	High	High	High	High	High	High
Q8BVI9	ADP/ATP translocase	Slc25a4	ADP/ATP translocase OS=Mus musculus OX=10090 GN=Slc25a4 PE=2 SV=1	0	112.79	45	15	99	8	298	32.9	9.74	258.13	10	1	1.63848e+09	1.64768e+09	1.49075e+09	1.37741e+09	1.48092e+09	1.4394e+09	1.40018e+09	1.46956e+09	1.37664e+09	High	High	High	High	High	High	High	High	High
Q3U3F6	RRM domain-containing protein	Raly	RRM domain-containing protein OS=Mus musculus OX=10090 GN=Raly PE=2 SV=1	0	112.785	57	13	40	13	296	31.2	9.38	133.55	0	1	1.89198e+08	1.71915e+08	1.99346e+08	2.02864e+08	1.92316e+08	2.04206e+08	1.89631e+08	1.75547e+08	1.91026e+08	High	High	High	High	High	High	High	High	High
Q3UDY1	Aldo_ket_red domain-containing protein	Akr1b3	Aldo_ket_red domain-containing protein OS=Mus musculus OX=10090 GN=Akr1b3 PE=1 SV=1	0	112.699	54	16	57	16	316	35.7	7.18	189.77	0	1	3.98967e+08	3.60698e+08	3.93338e+08	3.15399e+08	3.381e+08	3.29524e+08	3.24314e+08	3.14175e+08	3.3091e+08	High	High	High	High	High	High	High	High	High
Q99K30	Epidermal growth factor receptor kinase substrate 8-like protein 2	Eps8l2	Epidermal growth factor receptor kinase substrate 8-like protein 2 OS=Mus musculus OX=10090 GN=Eps8l2 PE=1 SV=1	0	112.696	28	17	41	17	729	82.2	7.18	140.74	0	1	9.31616e+07	8.94495e+07	9.93791e+07	1.0035e+08	9.97043e+07	8.67356e+07	9.12414e+07	9.29666e+07	9.14317e+07	High	High	High	High	High	High	High	High	High
A2A5R2	Brefeldin A-inhibited guanine nucleotide-exchange protein 2	Arfgef2	Brefeldin A-inhibited guanine nucleotide-exchange protein 2 OS=Mus musculus OX=10090 GN=Arfgef2 PE=1 SV=1	0	112.403	14	25	44	20	1792	202.1	6.55	129.56	5	1	9.46513e+07	9.06587e+07	9.35206e+07	9.94392e+07	9.04437e+07	9.50033e+07	9.60703e+07	9.28254e+07	9.28497e+07	High	High	High	High	High	High	High	High	High
Q9JKY5	Huntingtin-interacting protein 1-related protein	Hip1r	Huntingtin-interacting protein 1-related protein OS=Mus musculus OX=10090 GN=Hip1r PE=1 SV=2	0	112.344	23	22	34	20	1068	119.4	6.52	117.1	0	1	4.48652e+07	3.65299e+07	4.4004e+07	3.95164e+07	4.40765e+07	4.02696e+07	4.05143e+07	3.93127e+07	4.25589e+07	High	High	High	High	High	High	High	High	High
Q8K411	Presequence protease, mitochondrial	Pitrm1	Presequence protease, mitochondrial OS=Mus musculus OX=10090 GN=Pitrm1 PE=1 SV=1	0	112.292	25	22	37	22	1036	117.3	7.2	133.16	0	1	1.72738e+08	1.52108e+08	1.62423e+08	1.44914e+08	1.70759e+08	1.46917e+08	1.5474e+08	1.35482e+08	1.42645e+08	High	High	High	High	High	High	High	High	High
Q8CGB3	Uveal autoantigen with coiled-coil domains and ankyrin repeats	Uaca	Uveal autoantigen with coiled-coil domains and ankyrin repeats OS=Mus musculus OX=10090 GN=Uaca PE=1 SV=2	0	112.283	19	29	48	29	1411	160.7	7.2	124.43	0	1	1.04632e+08	8.09741e+07	9.50125e+07	1.01062e+08	8.15662e+07	9.47005e+07	9.04199e+07	9.76354e+07	9.73903e+07	High	High	High	High	High	High	High	High	High
A0A0G2JFY5	Far upstream element-binding protein 1	Fubp1	Far upstream element-binding protein 1 OS=Mus musculus OX=10090 GN=Fubp1 PE=1 SV=1	0	112.254	36	20	50	16	654	68.8	7.93	149.34	1	1	1.90829e+08	3.26401e+08	1.91847e+08	1.77181e+08	3.34058e+08	2.2112e+08	1.99556e+08	2.85778e+08	2.20842e+08	High	High	High	High	High	High	High	High	High
Q8C140	Uncharacterized protein	Slc25a13	Uncharacterized protein OS=Mus musculus OX=10090 GN=Slc25a13 PE=2 SV=1	0	112.22	26	14	31	12	675	74.3	8.6	119.01	0	1	4.50582e+07	4.36411e+07	4.45437e+07	4.62204e+07	6.00219e+07	4.65683e+07	4.82892e+07	4.25755e+07	4.476e+07	High	High	High	High	High	High	High	High	High
Q6A028	Switch-associated protein 70	Swap70	Switch-associated protein 70 OS=Mus musculus OX=10090 GN=Swap70 PE=1 SV=2	0	112.2	37	21	54	21	585	69	6.05	164.54	0	1	1.6608e+08	1.68826e+08	1.7438e+08	1.41985e+08	1.42877e+08	1.58629e+08	1.59234e+08	1.56244e+08	1.65538e+08	High	High	High	High	High	High	High	High	High
A0JNY7	Eukaryotic translation initiation factor 4, gamma 2	Eif4g2	Eukaryotic translation initiation factor 4, gamma 2 OS=Mus musculus OX=10090 GN=Eif4g2 PE=2 SV=1	0	112.18	27	22	50	22	906	102.1	7.14	151.06	0	1	1.37582e+08	1.3216e+08	1.37025e+08	1.41013e+08	1.14252e+08	1.39337e+08	1.49892e+08	1.30308e+08	1.4095e+08	High	High	High	High	High	High	High	High	High
Q8BTX6	Uncharacterized protein (Fragment)	Mtrex	Uncharacterized protein (Fragment) OS=Mus musculus OX=10090 GN=Mtrex PE=2 SV=1	0	112.143	17	14	33	14	993	112.6	6.52	133.14	0	1	6.11179e+07	7.4644e+07	6.25764e+07	6.40253e+07	6.94087e+07	6.34003e+07	5.88575e+07	7.39578e+07	6.14685e+07	High	High	High	High	High	High	High	High	High
Q545F8	40S ribosomal protein S4	Rps4x	40S ribosomal protein S4 OS=Mus musculus OX=10090 GN=Rps4x PE=2 SV=1	0	112.132	52	12	63	3	245	27.5	9.94	184.03	11	1	4.47139e+08	4.35655e+08	4.48465e+08	6.0852e+08	4.36012e+08	5.69543e+08	5.78446e+08	5.17823e+08	5.08835e+08	High	High	High	High	High	High	High	High	High
Q3UXP2	RuvB-like helicase	Ruvbl2	RuvB-like helicase OS=Mus musculus OX=10090 GN=Ruvbl2 PE=2 SV=1	0	112.096	34	15	52	15	463	51.1	5.64	170.65	0	1	1.10882e+08	9.89276e+07	1.13172e+08	1.07581e+08	1.02424e+08	1.11438e+08	1.12436e+08	1.01548e+08	1.10838e+08	High	High	High	High	High	High	High	High	High
Q61599	Rho GDP-dissociation inhibitor 2	Arhgdib	Rho GDP-dissociation inhibitor 2 OS=Mus musculus OX=10090 GN=Arhgdib PE=1 SV=3	0	112.024	66	9	38	9	200	22.8	5.11	155.75	0	1	9.6954e+07	8.93347e+07	1.25596e+08	1.46702e+08	1.01537e+08	1.18446e+08	9.97278e+07	8.70347e+07	8.67342e+07	High	High	High	High	High	High	High	High	High
Q9JMH6	Thioredoxin reductase 1, cytoplasmic	Txnrd1	Thioredoxin reductase 1, cytoplasmic OS=Mus musculus OX=10090 GN=Txnrd1 PE=1 SV=3	0	111.896	27	12	42	11	613	67	7.44	138.42	1	1	1.49502e+08	1.37501e+08	1.54491e+08	1.49217e+08	1.68093e+08	1.39967e+08	1.5637e+08	1.33114e+08	1.38325e+08	High	High	High	High	High	High	High	High	High
P35278	Ras-related protein Rab-5C	Rab5c	Ras-related protein Rab-5C OS=Mus musculus OX=10090 GN=Rab5c PE=1 SV=2	0	111.837	59	9	41	6	216	23.4	8.41	156.83	0	1	3.51902e+07	3.59162e+07	3.45631e+07	3.79647e+07	3.71676e+07	3.51512e+07	3.81218e+07	3.54357e+07	3.65385e+07	High	High	High	High	High	High	High	High	High
P32020	Sterol carrier protein 2	Scp2	Sterol carrier protein 2 OS=Mus musculus OX=10090 GN=Scp2 PE=1 SV=3	0	111.791	20	13	40	13	547	59.1	7.44	148.24	0	1	2.34764e+08	2.08809e+08	2.05495e+08	2.47318e+08	2.66909e+08	2.52458e+08	2.56227e+08	2.14863e+08	2.45992e+08	High	High	High	High	High	High	High	High	High
G5DDB7	Phosphoinositide phospholipase C	Plcd1	Phosphoinositide phospholipase C OS=Mus musculus OX=10090 GN=Plcd1 PE=1 SV=1	0	111.785	24	13	29	13	782	88.8	6.65	97.38	0	1	8.86309e+07	9.86294e+07	8.79849e+07	7.70673e+07	9.77125e+07	7.97086e+07	8.06251e+07	8.37463e+07	8.35924e+07	High	High	High	High	High	High	High	High	High
Q6PDI5	Proteasome adapter and scaffold protein ECM29	Ecpas	Proteasome adapter and scaffold protein ECM29 OS=Mus musculus OX=10090 GN=Ecpas PE=1 SV=3	0	111.614	15	20	37	20	1840	203.6	7.06	116.11	0	1	8.76518e+07	8.30861e+07	8.65926e+07	9.84162e+07	8.12494e+07	8.82691e+07	9.19324e+07	8.64152e+07	8.72581e+07	High	High	High	High	High	High	High	High	High
P05063	Fructose-bisphosphate aldolase C	Aldoc	Fructose-bisphosphate aldolase C OS=Mus musculus OX=10090 GN=Aldoc PE=1 SV=4	0	111.6	37	12	34	6	363	39.4	7.12	135.02	0	1	5.01429e+06	4.83946e+06	4.93032e+06	5.28991e+06	5.25297e+06	5.69961e+06	5.88215e+06	5.70962e+06	5.64001e+06	High	High	High	High	High	High	High	High	High
Q3TEA8	Heterochromatin protein 1-binding protein 3	Hp1bp3	Heterochromatin protein 1-binding protein 3 OS=Mus musculus OX=10090 GN=Hp1bp3 PE=1 SV=1	0	111.368	33	20	67	20	554	60.8	9.7	187.42	0	1	3.64894e+08	3.29912e+08	3.87101e+08	2.61522e+08	3.83596e+08	3.23928e+08	3.0137e+08	2.79915e+08	3.16156e+08	High	High	High	High	High	High	High	High	High
P10833	Ras-related protein R-Ras	Rras	Ras-related protein R-Ras OS=Mus musculus OX=10090 GN=Rras PE=1 SV=1	0	111.352	54	13	62	11	218	23.7	6.79	214.13	4	1	2.64276e+08	2.31411e+08	2.54492e+08	1.87434e+08	2.40997e+08	1.98424e+08	1.99847e+08	1.86778e+08	1.88219e+08	High	High	High	High	High	High	High	High	High
Q99NB1	Acetyl-coenzyme A synthetase 2-like, mitochondrial	Acss1	Acetyl-coenzyme A synthetase 2-like, mitochondrial OS=Mus musculus OX=10090 GN=Acss1 PE=1 SV=1	0	111.332	27	15	42	15	682	74.6	6.98	146.19	0	1	1.16181e+08	1.13612e+08	1.0957e+08	9.04891e+07	9.43977e+07	8.88881e+07	8.48878e+07	9.09566e+07	9.07356e+07	High	High	High	High	High	High	High	High	High
P08228	Superoxide dismutase [Cu-Zn]	Sod1	Superoxide dismutase [Cu-Zn] OS=Mus musculus OX=10090 GN=Sod1 PE=1 SV=2	0	111.305	64	11	112	11	154	15.9	6.51	348.46	0	1	7.77457e+08	8.5596e+08	8.27216e+08	4.84511e+08	7.21017e+08	5.6897e+08	5.98344e+08	5.56065e+08	5.93709e+08	High	High	High	High	High	High	High	High	High
E9Q9C7	Actin-binding LIM protein 1	Ablim1	Actin-binding LIM protein 1 OS=Mus musculus OX=10090 GN=Ablim1 PE=1 SV=1	0	111.027	31	19	44	17	668	75.2	8.09	141.68	2	1	1.81178e+08	1.66891e+08	1.79581e+08	1.82818e+08	1.71382e+08	1.57872e+08	1.62004e+08	1.48744e+08	1.54774e+08	High	High	High	High	High	High	High	High	High
Q61171	Peroxiredoxin-2	Prdx2	Peroxiredoxin-2 OS=Mus musculus OX=10090 GN=Prdx2 PE=1 SV=3	0	110.814	57	9	78	9	198	21.8	5.41	319.83	0	1	2.16974e+08	3.06504e+08	2.16965e+08	2.19303e+08	3.53357e+08	2.09172e+08	2.08326e+08	2.12254e+08	2.33333e+08	High	High	High	High	High	High	High	High	High
Q91VA7	Isocitrate dehydrogenase [NAD] subunit, mitochondrial	Idh3b	Isocitrate dehydrogenase [NAD] subunit, mitochondrial OS=Mus musculus OX=10090 GN=Idh3b PE=1 SV=1	0	110.469	33	10	32	10	384	42.2	8.6	140	0	1	7.94184e+07	9.40691e+07	7.77411e+07	7.17714e+07	7.15505e+07	7.39694e+07	6.99177e+07	7.20657e+07	6.98984e+07	High	High	High	High	High	High	High	High	High
Q923D2	Flavin reductase (NADPH)	Blvrb	Flavin reductase (NADPH) OS=Mus musculus OX=10090 GN=Blvrb PE=1 SV=3	0	110.389	55	8	34	8	206	22.2	7.01	140.68	0	1	4.58261e+08	4.37878e+08	3.96052e+08	3.77156e+08	5.2671e+08	3.41413e+08	3.35268e+08	3.15213e+08	3.2796e+08	High	High	High	High	High	High	High	High	High
Q8BU30	Isoleucine--tRNA ligase, cytoplasmic	Iars1	Isoleucine--tRNA ligase, cytoplasmic OS=Mus musculus OX=10090 GN=Iars1 PE=1 SV=2	0	110.331	19	21	40	21	1262	144.2	6.55	120	0	1	1.2204e+08	1.2346e+08	1.15218e+08	1.40237e+08	1.17086e+08	1.31249e+08	1.25538e+08	1.28428e+08	1.29331e+08	High	High	High	High	High	High	High	High	High
Q8K010	5-oxoprolinase	Oplah	5-oxoprolinase OS=Mus musculus OX=10090 GN=Oplah PE=1 SV=1	0	110.315	20	19	35	19	1288	137.5	6.28	124	0	1	8.08517e+07	7.51063e+07	7.8137e+07	6.7563e+07	7.82273e+07	6.95009e+07	7.572e+07	7.42466e+07	7.54558e+07	High	High	High	High	High	High	High	High	High
Q8BRN9	Coiled-coil and C2 domain-containing protein 1B	Cc2d1b	Coiled-coil and C2 domain-containing protein 1B OS=Mus musculus OX=10090 GN=Cc2d1b PE=1 SV=1	0	110.21	28	18	32	18	848	93	5.41	102.78	0	1	9.06925e+07	8.683e+07	8.85965e+07	1.02746e+08	8.02946e+07	8.58938e+07	8.25892e+07	8.541e+07	7.87821e+07	High	High	High	High	High	High	High	High	High
Q569Z5	Probable ATP-dependent RNA helicase DDX46	Ddx46	Probable ATP-dependent RNA helicase DDX46 OS=Mus musculus OX=10090 GN=Ddx46 PE=1 SV=2	0	109.947	24	26	55	26	1032	117.4	9.26	185.57	0	1	1.43924e+08	1.45763e+08	1.50292e+08	1.58423e+08	1.43114e+08	1.53238e+08	1.50455e+08	1.51047e+08	1.46066e+08	High	High	High	High	High	High	High	High	High
Q3UJ44	Macrophage-capping protein	Capg	Macrophage-capping protein OS=Mus musculus OX=10090 GN=Capg PE=2 SV=1	0	109.875	47	11	42	11	349	38.6	6.73	168.82	0	1	9.51985e+07	9.84955e+07	9.60297e+07	1.25007e+08	1.20675e+08	1.30999e+08	1.45927e+08	1.26813e+08	1.26944e+08	High	High	High	High	High	High	High	High	High
F8WGM5	Syntaxin-binding protein 2 (Fragment)	Stxbp2	Syntaxin-binding protein 2 (Fragment) OS=Mus musculus OX=10090 GN=Stxbp2 PE=1 SV=1	0	109.517	30	16	43	15	594	66.4	6.74	155.42	0	1	1.08576e+08	1.203e+08	1.03144e+08	1.00616e+08	1.1799e+08	1.02371e+08	1.01518e+08	1.28312e+08	1.14372e+08	High	High	High	High	High	High	High	High	High
Q9Z0E6	Guanylate-binding protein 2	Gbp2	Guanylate-binding protein 2 OS=Mus musculus OX=10090 GN=Gbp2 PE=1 SV=1	0	109.516	22	12	43	12	589	66.7	5.71	160.69	0	1	1.32151e+08	1.41278e+08	1.43453e+08	1.0759e+08	1.05296e+08	1.20252e+08	1.22605e+08	1.10999e+08	1.18597e+08	High	High	High	High	High	High	High	High	High
P28352	DNA-(apurinic or apyrimidinic site) endonuclease	Apex1	DNA-(apurinic or apyrimidinic site) endonuclease OS=Mus musculus OX=10090 GN=Apex1 PE=1 SV=2	0	109.499	38	10	38	10	317	35.5	7.91	153.1	0	1	4.5203e+07	4.24732e+07	4.55536e+07	4.31498e+07	4.22118e+07	4.75541e+07	4.67183e+07	4.7501e+07	4.87134e+07	High	High	High	High	High	High	High	High	High
A2AL85	Aspartyl/asparaginyl beta-hydroxylase	Asph	Aspartyl/asparaginyl beta-hydroxylase OS=Mus musculus OX=10090 GN=Asph PE=1 SV=1	0	109.483	26	15	40	15	725	81.4	5.11	141.74	0	1	9.57576e+07	9.46293e+07	9.42557e+07	9.98715e+07	8.80844e+07	1.17149e+08	1.17778e+08	1.10745e+08	1.16537e+08	High	High	High	High	High	High	High	High	High
Q9JMA1	Ubiquitin carboxyl-terminal hydrolase 14	Usp14	Ubiquitin carboxyl-terminal hydrolase 14 OS=Mus musculus OX=10090 GN=Usp14 PE=1 SV=3	0	109.429	36	18	46	18	493	56	5.24	149.68	0	1	1.05466e+08	1.06691e+08	1.07848e+08	1.28619e+08	1.19463e+08	1.20288e+08	1.26061e+08	1.13358e+08	1.19795e+08	High	High	High	High	High	High	High	High	High
Q54AH9	Beta-2-globin (Fragment)	Hbb-b2	Beta-2-globin (Fragment) OS=Mus musculus OX=10090 GN=Hbb-b2 PE=2 SV=1	0	109.366	62	10	315	3	146	15.7	8.05	868.8	0	1	3.45046e+08	7.18598e+08	2.53849e+08	1.69587e+08	8.73994e+08	1.62102e+08	2.08398e+08	1.47162e+08	3.68426e+08	High	High	High	High	High	High	High	High	High
P06684	Complement C5	C5	Complement C5 OS=Mus musculus OX=10090 GN=C5 PE=1 SV=2	0	109.317	13	21	42	21	1680	188.8	6.81	127.74	0	1	7.89765e+07	1.41528e+08	8.63951e+07	6.93027e+07	8.55262e+07	1.01294e+08	9.47149e+07	1.80357e+08	9.1927e+07	High	High	High	High	High	High	High	High	High
A0A0A0MQH5	Microtubule-actin cross-linking factor 1 (Fragment)	Macf1	Microtubule-actin cross-linking factor 1 (Fragment) OS=Mus musculus OX=10090 GN=Macf1 PE=1 SV=6	0	109.013	45	13	46	1	369	42.7	4.73	166.34	0	1	1.21051e+07	1.83961e+07	1.22355e+07	1.28155e+07	1.65676e+07	1.57926e+07	1.33331e+07	2.07672e+07	1.51776e+07	High	High	High	High	High	High	High	High	High
A2ARA8	Integrin alpha-8	Itga8	Integrin alpha-8 OS=Mus musculus OX=10090 GN=Itga8 PE=1 SV=1	0	108.985	16	17	59	17	1062	117.5	6.16	197.13	0	1	2.7478e+08	2.40384e+08	2.73772e+08	1.48787e+08	2.54356e+08	1.76005e+08	1.73941e+08	1.66551e+08	1.915e+08	High	High	High	High	High	High	High	High	High
Q9JK53	Prolargin	Prelp	Prolargin OS=Mus musculus OX=10090 GN=Prelp PE=1 SV=2	0	108.736	42	15	60	15	378	43.3	9.54	187.2	0	1	3.05392e+08	3.26843e+08	2.97777e+08	3.27967e+08	3.83301e+08	3.57493e+08	3.28737e+08	3.33797e+08	3.3738e+08	High	High	High	High	High	High	High	High	High
Q8C1A5	Thimet oligopeptidase	Thop1	Thimet oligopeptidase OS=Mus musculus OX=10090 GN=Thop1 PE=1 SV=1	0	108.376	32	21	49	20	687	78	6.06	164.58	1	1	1.38053e+08	1.32789e+08	1.40327e+08	1.51375e+08	1.52175e+08	1.39856e+08	1.36862e+08	1.40456e+08	1.32935e+08	High	High	High	High	High	High	High	High	High
Q149V4	Histone H2A	H2ac20	Histone H2A OS=Mus musculus OX=10090 GN=H2ac20 PE=2 SV=1	0	108.36	46	8	121	2	129	14	10.9	374.45	11	1	2.30216e+09	2.73573e+09	2.19395e+09	1.62053e+09	2.69514e+09	2.53489e+09	1.56559e+09	2.03611e+09	2.27422e+09	High	High	High	High	High	High	High	High	High
Q9D2G2	Dihydrolipoyllysine-residue succinyltransferase component of 2-oxoglutarate dehydrogenase complex, mitochondrial	Dlst	Dihydrolipoyllysine-residue succinyltransferase component of 2-oxoglutarate dehydrogenase complex, mitochondrial OS=Mus musculus OX=10090 GN=Dlst PE=1 SV=1	0	108.207	26	11	36	11	454	49	8.95	143.44	0	1	1.94138e+08	1.91885e+08	1.92101e+08	1.52412e+08	1.82956e+08	1.65272e+08	1.62263e+08	1.50053e+08	1.62445e+08	High	High	High	High	High	High	High	High	High
P70670	Nascent polypeptide-associated complex subunit alpha, muscle-specific form	Naca	Nascent polypeptide-associated complex subunit alpha, muscle-specific form OS=Mus musculus OX=10090 GN=Naca PE=1 SV=2	0	107.955	11	16	31	16	2187	220.4	9.35	117.34	0	1	4.47276e+07	5.43702e+07	4.65165e+07	4.66292e+07	4.96864e+07	5.21687e+07	5.40673e+07	5.44779e+07	5.21507e+07	High	High	High	High	High	High	High	High	High
O70251	Elongation factor 1-beta	Eef1b	Elongation factor 1-beta OS=Mus musculus OX=10090 GN=Eef1b PE=1 SV=5	0	107.855	56	9	45	9	225	24.7	4.69	185.65	0	1	1.946e+08	1.85461e+08	1.94841e+08	2.59225e+08	1.99747e+08	2.66592e+08	2.68026e+08	2.31559e+08	2.41561e+08	High	High	High	High	High	High	High	High	High
Q7TQ48	Sarcalumenin	Srl	Sarcalumenin OS=Mus musculus OX=10090 GN=Srl PE=1 SV=2	0	107.847	34	14	38	14	472	54.3	6.64	127.66	0	1	1.08719e+08	1.90023e+08	1.00798e+08	8.80929e+07	1.73637e+08	1.18929e+08	9.62395e+07	1.73514e+08	1.1956e+08	High	High	High	High	High	High	High	High	High
Q3TF74	Coronin	Coro1c	Coronin OS=Mus musculus OX=10090 GN=Coro1c PE=2 SV=1	0	107.834	27	14	48	13	474	53.1	7.08	149.33	0	1	2.73707e+08	2.44894e+08	2.61416e+08	2.56114e+08	2.5504e+08	2.58251e+08	2.58189e+08	2.60177e+08	2.45873e+08	High	High	High	High	High	High	High	High	High
P61750	ADP-ribosylation factor 4	Arf4	ADP-ribosylation factor 4 OS=Mus musculus OX=10090 GN=Arf4 PE=1 SV=2	0	107.694	54	8	41	3	180	20.4	7.14	148.01	0	1	7.22901e+07	6.73895e+07	7.14367e+07	9.35481e+07	6.95813e+07	8.94075e+07	9.67401e+07	8.1611e+07	8.35332e+07	High	High	High	High	High	High	High	High	High
P42227	Signal transducer and activator of transcription 3	Stat3	Signal transducer and activator of transcription 3 OS=Mus musculus OX=10090 GN=Stat3 PE=1 SV=2	0	107.654	25	17	40	17	770	88	6.3	121.14	0	1	1.12929e+08	1.109e+08	1.10717e+08	1.06877e+08	1.03154e+08	1.12101e+08	1.12001e+08	1.07502e+08	1.09316e+08	High	High	High	High	High	High	High	High	High
F8VQ28	Paxillin	Pxn	Paxillin OS=Mus musculus OX=10090 GN=Pxn PE=1 SV=1	0	107.492	26	14	36	14	591	64.5	6.02	130.52	0	1	1.78403e+08	1.50193e+08	1.77631e+08	1.40782e+08	1.39331e+08	1.35961e+08	1.41739e+08	1.19271e+08	1.2593e+08	High	High	High	High	High	High	High	High	High
B2RUK2	Erbb2 interacting protein	Erbin	Erbb2 interacting protein OS=Mus musculus OX=10090 GN=Erbin PE=2 SV=1	0	107.306	19	25	41	24	1450	162.1	5.86	126.63	1	1	8.04522e+07	6.53734e+07	7.9184e+07	6.86928e+07	6.5939e+07	6.75405e+07	7.03444e+07	6.39266e+07	7.08869e+07	High	High	High	High	High	High	High	High	High
P52825	Carnitine O-palmitoyltransferase 2, mitochondrial	Cpt2	Carnitine O-palmitoyltransferase 2, mitochondrial OS=Mus musculus OX=10090 GN=Cpt2 PE=1 SV=2	0	107.176	30	17	42	1	658	73.9	8.37	145.46	0	1	388379	385681	341222	387208	345635	349781	335804	377136	357386	High	High	High	High	High	High	High	High	High
O08749	Dihydrolipoyl dehydrogenase, mitochondrial	Dld	Dihydrolipoyl dehydrogenase, mitochondrial OS=Mus musculus OX=10090 GN=Dld PE=1 SV=2	0	107.023	30	13	61	13	509	54.2	7.9	198.83	0	1	3.76096e+08	3.89733e+08	3.64649e+08	2.93906e+08	3.27169e+08	3.18859e+08	3.10501e+08	3.18017e+08	3.08337e+08	High	High	High	High	High	High	High	High	High
P14206	40S ribosomal protein SA	Rpsa	40S ribosomal protein SA OS=Mus musculus OX=10090 GN=Rpsa PE=1 SV=4	0	106.977	44	9	37	9	295	32.8	4.87	159.54	0	1	1.42228e+08	1.49187e+08	1.35563e+08	1.48837e+08	1.89063e+08	1.45678e+08	1.53617e+08	1.36461e+08	1.57572e+08	High	High	High	High	High	High	High	High	High
P35235	Tyrosine-protein phosphatase non-receptor type 11	Ptpn11	Tyrosine-protein phosphatase non-receptor type 11 OS=Mus musculus OX=10090 GN=Ptpn11 PE=1 SV=3	0	106.783	35	20	38	20	593	68	7.3	121.08	0	1	8.41512e+07	7.42408e+07	8.38349e+07	7.59544e+07	7.24678e+07	7.38637e+07	7.87562e+07	7.06319e+07	7.31303e+07	High	High	High	High	High	High	High	High	High
Q3TPD9	Amine oxidase (Fragment)	Maoa	Amine oxidase (Fragment) OS=Mus musculus OX=10090 GN=Maoa PE=2 SV=1	0	106.728	36	17	56	16	519	58.7	7.97	174.35	1	1	4.62652e+08	4.81486e+08	4.53846e+08	3.64024e+08	5.30451e+08	4.0466e+08	3.98418e+08	3.96481e+08	4.05389e+08	High	High	High	High	High	High	High	High	High
P62806	Histone H4	H4c1	Histone H4 OS=Mus musculus OX=10090 GN=H4c1 PE=1 SV=2	0	106.632	59	8	132	2	103	11.4	11.36	363	9	1	1.5649e+09	1.92847e+09	1.46127e+09	1.10324e+09	1.77469e+09	1.93701e+09	1.02179e+09	1.6829e+09	1.47346e+09	High	High	High	High	High	High	High	High	High
P51881	ADP/ATP translocase 2	Slc25a5	ADP/ATP translocase 2 OS=Mus musculus OX=10090 GN=Slc25a5 PE=1 SV=3	0	106.6	41	14	85	7	298	32.9	9.73	223.02	0	1	3.02412e+08	2.70323e+08	3.00553e+08	2.82825e+08	3.2926e+08	2.84848e+08	2.66192e+08	2.429e+08	2.69246e+08	High	High	High	High	High	High	High	High	High
Q9R0H0	Peroxisomal acyl-coenzyme A oxidase 1	Acox1	Peroxisomal acyl-coenzyme A oxidase 1 OS=Mus musculus OX=10090 GN=Acox1 PE=1 SV=5	0	106.573	34	15	30	15	661	74.6	8.48	121.81	0	1	6.21579e+07	6.08052e+07	6.20146e+07	6.36588e+07	6.76151e+07	6.58498e+07	6.87414e+07	6.89468e+07	6.83542e+07	High	High	High	High	High	High	High	High	High
Q80U72	Protein scribble homolog	Scrib	Protein scribble homolog OS=Mus musculus OX=10090 GN=Scrib PE=1 SV=2	0	106.536	16	22	35	20	1612	174	5.12	107.59	2	1	5.659e+07	4.7776e+07	5.48782e+07	4.76504e+07	5.16268e+07	4.56887e+07	4.64851e+07	4.42687e+07	4.84001e+07	High	High	High	High	High	High	High	High	High
E9Q912	Rap1 GTPase-GDP dissociation stimulator 1	Rap1gds1	Rap1 GTPase-GDP dissociation stimulator 1 OS=Mus musculus OX=10090 GN=Rap1gds1 PE=2 SV=1	0	106.526	29	15	41	15	607	66	5.35	144.48	0	1	7.55554e+07	7.42631e+07	7.25715e+07	8.56527e+07	7.60635e+07	8.70161e+07	8.92083e+07	8.20038e+07	8.32092e+07	High	High	High	High	High	High	High	High	High
Q3TDE6	Phosphoenolpyruvate carboxykinase (GTP)	Pck2	Phosphoenolpyruvate carboxykinase (GTP) OS=Mus musculus OX=10090 GN=Pck2 PE=2 SV=1	0	106.513	25	13	35	13	640	70.3	7.09	127.72	0	1	7.51735e+07	6.86278e+07	7.97917e+07	7.45746e+07	8.37732e+07	8.02031e+07	7.4088e+07	6.9944e+07	7.83647e+07	High	High	High	High	High	High	High	High	High
Q52L50	RAS related protein 1b	Rap1b	RAS related protein 1b OS=Mus musculus OX=10090 GN=Rap1b PE=1 SV=1	0	106.487	53	10	74	4	184	20.8	5.78	241.77	8	1	3.99652e+08	3.2527e+08	3.87248e+08	2.96819e+08	3.85581e+08	3.03521e+08	3.25999e+08	2.84738e+08	3.01521e+08	High	High	High	High	High	High	High	High	High
Q9ES28	Rho guanine nucleotide exchange factor 7	Arhgef7	Rho guanine nucleotide exchange factor 7 OS=Mus musculus OX=10090 GN=Arhgef7 PE=1 SV=2	0	106.273	21	19	49	2	862	97	6.8	146.68	18	1	1.57509e+08	1.32021e+08	1.5465e+08	1.49983e+08	1.4536e+08	1.44098e+08	1.57592e+08	1.35715e+08	1.43094e+08	High	High	High	High	High	High	High	High	High
G3X972	Sec24-related gene family, member C (S. cerevisiae)	Sec24c	Sec24-related gene family, member C (S. cerevisiae) OS=Mus musculus OX=10090 GN=Sec24c PE=1 SV=1	0	106.269	16	14	26	14	1096	118.5	6.84	97.98	0	1	7.35332e+07	7.218e+07	7.47752e+07	7.05846e+07	7.38833e+07	6.95874e+07	7.20512e+07	7.04099e+07	6.84395e+07	High	High	High	High	High	High	High	High	High
Q9D7P7	Chloride intracellular channel protein 3	Clic3	Chloride intracellular channel protein 3 OS=Mus musculus OX=10090 GN=Clic3 PE=1 SV=2	0	106.221	61	10	47	10	237	26.8	6.44	184.8	0	1	8.01453e+07	7.75044e+07	8.44135e+07	6.98272e+07	8.68007e+07	6.99626e+07	7.34376e+07	6.90893e+07	7.02968e+07	High	High	High	High	High	High	High	High	High
Q8R1B4	Eukaryotic translation initiation factor 3 subunit C	Eif3c	Eukaryotic translation initiation factor 3 subunit C OS=Mus musculus OX=10090 GN=Eif3c PE=1 SV=1	0	106.216	25	21	52	21	911	105.5	5.78	144.07	0	1	1.96589e+08	1.78451e+08	2.01214e+08	2.27318e+08	1.84386e+08	2.17229e+08	2.22763e+08	1.97288e+08	2.03251e+08	High	High	High	High	High	High	High	High	High
Q5EBQ2	Phosphatidylethanolamine binding protein 1	Pebp1	Phosphatidylethanolamine binding protein 1 OS=Mus musculus OX=10090 GN=Pebp1 PE=1 SV=1	0	106.138	69	8	29	8	187	20.8	5.4	131.78	0	1	1.42073e+08	1.41304e+08	1.45067e+08	1.16043e+08	1.41374e+08	1.28479e+08	1.48391e+08	1.42863e+08	1.37092e+08	High	High	High	High	High	High	High	High	High
Q3U102	Uncharacterized protein	Esam	Uncharacterized protein OS=Mus musculus OX=10090 GN=Esam PE=1 SV=1	0	106.103	41	12	30	12	394	41.8	9.26	110.87	0	1	6.06421e+07	5.21771e+07	6.2366e+07	5.47814e+07	5.6836e+07	5.25892e+07	5.48372e+07	4.93724e+07	5.26927e+07	High	High	High	High	High	High	High	High	High
Q3TYS4	Protein transport protein SEC23	Sec23b	Protein transport protein SEC23 OS=Mus musculus OX=10090 GN=Sec23b PE=2 SV=1	0	106.097	28	18	38	14	767	86.4	6.96	126.02	0	1	5.08088e+07	5.38799e+07	5.08175e+07	6.45789e+07	4.72883e+07	5.59521e+07	5.66712e+07	5.36082e+07	5.50336e+07	High	High	High	High	High	High	High	High	High
Q99KY4	Cyclin-G-associated kinase	Gak	Cyclin-G-associated kinase OS=Mus musculus OX=10090 GN=Gak PE=1 SV=2	0	106.046	21	21	40	21	1305	143.6	5.73	133.23	0	1	1.00209e+08	8.78675e+07	9.98765e+07	9.69437e+07	9.07125e+07	8.87912e+07	9.68062e+07	8.28189e+07	9.57005e+07	High	High	High	High	High	High	High	High	High
Q3UDS4	Pyr_redox_2 domain-containing protein	Sqor	Pyr_redox_2 domain-containing protein OS=Mus musculus OX=10090 GN=Sqor PE=2 SV=1	0	105.834	36	15	33	15	450	50.2	9.16	125.04	0	1	2.3422e+08	2.19245e+08	2.32357e+08	1.90621e+08	2.16566e+08	2.13159e+08	2.12512e+08	2.74943e+08	1.97515e+08	High	High	High	High	High	High	High	High	High
Q3U1S6	Uncharacterized protein	Csde1	Uncharacterized protein OS=Mus musculus OX=10090 GN=Csde1 PE=1 SV=1	0	105.793	26	18	45	18	798	88.7	6.37	151.23	0	1	1.14233e+08	1.08656e+08	1.1551e+08	1.46348e+08	1.05616e+08	1.21717e+08	1.24472e+08	1.15777e+08	1.1279e+08	High	High	High	High	High	High	High	High	High
P01872	Immunoglobulin heavy constant mu	Ighm	Immunoglobulin heavy constant mu OS=Mus musculus OX=10090 GN=Ighm PE=1 SV=2	0	105.767	29	11	30	11	454	49.9	7.01	125.2	0	1	1.17444e+08	1.15199e+08	1.22123e+08	1.42004e+08	1.16034e+08	1.36977e+08	1.09498e+08	1.37701e+08	1.34896e+08	High	High	High	High	High	High	High	High	High
W5XQG0	MHC class I antigen	H2-D1	MHC class I antigen OS=Mus musculus OX=10090 GN=H2-D1 PE=2 SV=1	0	105.624	42	14	51	9	359	40.6	6.73	184	7	1	1.66096e+08	1.79585e+08	1.89336e+08	1.31074e+08	1.33042e+08	1.6453e+08	1.71329e+08	1.61017e+08	1.6253e+08	High	High	High	High	High	High	High	High	High
Q3TVW6	Uncharacterized protein	Lmcd1	Uncharacterized protein OS=Mus musculus OX=10090 GN=Lmcd1 PE=1 SV=1	0	105.334	40	11	27	11	365	41	7.93	111.68	0	1	5.52321e+07	4.59864e+07	5.45311e+07	6.5751e+07	5.33858e+07	5.40441e+07	5.34078e+07	5.08716e+07	5.20841e+07	High	High	High	High	High	High	High	High	High
Q9JIX8	Apoptotic chromatin condensation inducer in the nucleus	Acin1	Apoptotic chromatin condensation inducer in the nucleus OS=Mus musculus OX=10090 GN=Acin1 PE=1 SV=3	0	105.292	20	23	38	20	1338	150.6	5.91	145.29	3	1	1.04355e+08	9.55591e+07	1.1407e+08	1.01487e+08	9.96749e+07	1.02904e+08	1.02146e+08	9.33257e+07	1.03475e+08	High	High	High	High	High	High	High	High	High
Q8CGB9	Insulin-degrading enzyme	Ide	Insulin-degrading enzyme OS=Mus musculus OX=10090 GN=Ide PE=1 SV=1	0	105.254	21	19	41	19	1019	117.6	6.52	121.96	0	1	7.89357e+07	9.35773e+07	8.09883e+07	8.35172e+07	8.6902e+07	9.06125e+07	9.29389e+07	1.02547e+08	8.7451e+07	High	High	High	High	High	High	High	High	High
Q8CGP5	Histone H2A type 1-F	Hist1h2af	Histone H2A type 1-F OS=Mus musculus OX=10090 GN=Hist1h2af PE=1 SV=3	0	105.198	42	6	114	1	130	14.2	11.05	354.91	0	1	2.57995e+07	2.77569e+07	2.54673e+07	1.62659e+07	2.94921e+07	3.49762e+07	6.27006e+07	2.96973e+07	5.63929e+07	High	High	High	High	High	High	High	High	High
P42125	Enoyl-CoA delta isomerase 1, mitochondrial	Eci1	Enoyl-CoA delta isomerase 1, mitochondrial OS=Mus musculus OX=10090 GN=Eci1 PE=1 SV=2	0	105.191	39	11	44	11	289	32.2	8.98	178.49	0	1	2.43308e+08	2.90049e+08	2.28808e+08	1.64518e+08	1.9536e+08	1.86918e+08	1.73894e+08	1.99265e+08	1.86505e+08	High	High	High	High	High	High	High	High	High
Q3TTN3	Voltage-dependent anion-selective channel protein 3	Vdac3	Voltage-dependent anion-selective channel protein 3 OS=Mus musculus OX=10090 GN=Vdac3 PE=2 SV=1	0	105.126	56	11	38	10	283	30.7	8.66	133.98	0	1	2.12287e+08	1.89068e+08	2.16914e+08	1.93594e+08	2.03335e+08	2.11246e+08	2.07303e+08	1.86734e+08	1.924e+08	High	High	High	High	High	High	High	High	High
Q91V61	Sideroflexin-3	Sfxn3	Sideroflexin-3 OS=Mus musculus OX=10090 GN=Sfxn3 PE=1 SV=1	0	104.857	48	11	37	10	321	35.4	9.51	155.86	1	1	8.06274e+07	8.62691e+07	8.12709e+07	9.016e+07	9.96286e+07	8.69264e+07	7.90423e+07	9.17058e+07	7.7373e+07	High	High	High	High	High	High	High	High	High
A0A0F7QZE4	MAb 110 heavy chain	HC	MAb 110 heavy chain OS=Mus musculus OX=10090 GN=HC PE=2 SV=1	0	104.845	30	10	29	7	472	51.7	7.53	119.16	5	1	6.20547e+07	9.25454e+07	6.17141e+07	6.89401e+07	8.38392e+07	1.19925e+08	1.17236e+08	1.827e+08	9.10996e+07	High	High	High	High	High	High	High	High	High
Q9D0R2	Threonine--tRNA ligase 1, cytoplasmic	Tars1	Threonine--tRNA ligase 1, cytoplasmic OS=Mus musculus OX=10090 GN=Tars1 PE=1 SV=2	0	104.784	32	20	41	19	722	83.3	7.36	137.87	1	1	1.99896e+08	1.66868e+08	1.94207e+08	2.13746e+08	1.68063e+08	1.90586e+08	1.92067e+08	1.68153e+08	1.75815e+08	High	High	High	High	High	High	High	High	High
P30416	Peptidyl-prolyl cis-trans isomerase FKBP4	Fkbp4	Peptidyl-prolyl cis-trans isomerase FKBP4 OS=Mus musculus OX=10090 GN=Fkbp4 PE=1 SV=5	0	104.755	41	19	66	19	458	51.5	5.72	225.14	0	1	1.86032e+08	1.67108e+08	1.82535e+08	1.05174e+08	9.21148e+07	1.5159e+08	1.56145e+08	1.49445e+08	1.60907e+08	High	High	High	High	High	High	High	High	High
A2A841	Protein 4.1	Epb41	Protein 4.1 OS=Mus musculus OX=10090 GN=Epb41 PE=1 SV=1	0	104.754	25	19	56	8	869	97.2	5.49	169.4	10	1	9.95207e+07	1.19987e+08	9.79145e+07	8.9175e+07	1.49542e+08	7.98493e+07	8.40368e+07	9.48209e+07	9.5206e+07	High	High	High	High	High	High	High	High	High
Q61699	Heat shock protein 105 kDa	Hsph1	Heat shock protein 105 kDa OS=Mus musculus OX=10090 GN=Hsph1 PE=1 SV=2	0	104.674	26	20	50	19	858	96.3	5.53	141.11	0	1	1.61314e+08	1.45533e+08	1.5497e+08	1.21934e+08	1.11643e+08	1.47434e+08	1.48046e+08	1.57385e+08	1.53466e+08	High	High	High	High	High	High	High	High	High
Q8C8U0	Liprin-beta-1	Ppfibp1	Liprin-beta-1 OS=Mus musculus OX=10090 GN=Ppfibp1 PE=1 SV=3	0	104.64	30	24	41	17	969	108.5	5.49	123.63	8	1	6.64857e+07	8.41198e+07	6.72038e+07	7.1625e+07	7.53297e+07	7.70522e+07	7.65446e+07	9.60446e+07	7.39506e+07	High	High	High	High	High	High	High	High	High
Q8R016	Bleomycin hydrolase	Blmh	Bleomycin hydrolase OS=Mus musculus OX=10090 GN=Blmh PE=1 SV=1	0	104.547	30	11	30	11	455	52.5	6.48	109.05	0	1	9.01131e+07	8.8226e+07	9.11041e+07	9.11246e+07	8.44321e+07	8.9842e+07	8.80153e+07	8.02632e+07	8.3448e+07	High	High	High	High	High	High	High	High	High
G3X956	FACT complex subunit	Supt16	FACT complex subunit OS=Mus musculus OX=10090 GN=Supt16 PE=1 SV=1	0	104.517	18	18	43	18	1047	119.8	5.66	136.24	0	1	8.56618e+07	7.27976e+07	9.00758e+07	1.06195e+08	7.69466e+07	8.94536e+07	8.87218e+07	7.58976e+07	8.40194e+07	High	High	High	High	High	High	High	High	High
Q9EQG3	Sciellin	Scel	Sciellin OS=Mus musculus OX=10090 GN=Scel PE=1 SV=2	0	104.511	38	24	47	24	652	72.9	9.47	147.09	0	1	9.41639e+07	9.1579e+07	9.23051e+07	1.02781e+08	1.11039e+08	8.16283e+07	8.95977e+07	8.79125e+07	7.541e+07	High	High	High	High	High	High	High	High	High
P70333	Heterogeneous nuclear ribonucleoprotein H2	Hnrnph2	Heterogeneous nuclear ribonucleoprotein H2 OS=Mus musculus OX=10090 GN=Hnrnph2 PE=1 SV=1	0	104.447	27	9	48	5	449	49.2	6.3	184.65	4	1	1.30597e+08	1.26919e+08	1.31875e+08	1.3235e+08	1.35277e+08	1.30658e+08	1.29027e+08	1.29406e+08	1.32782e+08	High	High	High	High	High	High	High	High	High
Q543N3	LIM and SH3 domain protein 1	Lasp1	LIM and SH3 domain protein 1 OS=Mus musculus OX=10090 GN=Lasp1 PE=1 SV=1	0	104.405	49	13	82	12	263	30	7.05	227.51	0	1	2.80835e+08	2.53611e+08	3.14659e+08	3.04006e+08	2.53512e+08	2.9383e+08	3.2455e+08	2.79047e+08	3.12237e+08	High	High	High	High	High	High	High	High	High
E9Q8N5	CLIP-associating protein 2	Clasp2	CLIP-associating protein 2 OS=Mus musculus OX=10090 GN=Clasp2 PE=1 SV=1	0	104.335	15	18	30	9	1286	140.6	8.63	104.81	4	1	4.97821e+07	4.69024e+07	5.10402e+07	4.3049e+07	4.04686e+07	4.13855e+07	4.48777e+07	4.22545e+07	4.55699e+07	High	High	High	High	High	High	High	High	High
P22892	AP-1 complex subunit gamma-1	Ap1g1	AP-1 complex subunit gamma-1 OS=Mus musculus OX=10090 GN=Ap1g1 PE=1 SV=3	0	104.152	24	18	45	17	822	91.3	6.8	168.13	1	1	1.72047e+08	1.53674e+08	1.84743e+08	1.87029e+08	1.70464e+08	1.83235e+08	1.85175e+08	1.68041e+08	1.81338e+08	High	High	High	High	High	High	High	High	High
Q8R5M8	Cell adhesion molecule 1	Cadm1	Cell adhesion molecule 1 OS=Mus musculus OX=10090 GN=Cadm1 PE=1 SV=2	0	104.059	25	8	20	8	456	49.8	5.03	83.42	0	1	6.9596e+07	6.16586e+07	7.14132e+07	5.77634e+07	6.96267e+07	6.02096e+07	6.01433e+07	5.60578e+07	5.79892e+07	High	High	High	High	High	High	High	High	High
E0CXB9	Catenin alpha-2	Ctnna2	Catenin alpha-2 OS=Mus musculus OX=10090 GN=Ctnna2 PE=1 SV=1	0	104.021	13	12	51	1	966	106.7	5.69	205.36	0	1	3.87173e+06	3.7016e+06	3.75119e+06	3.35393e+06	3.52728e+06	3.4285e+06	3.61204e+06	3.53028e+06	3.87304e+06	High	High	High	High	High	High	High	High	High
Q60634	Flotillin-2	Flot2	Flotillin-2 OS=Mus musculus OX=10090 GN=Flot2 PE=1 SV=2	0	103.974	36	16	48	16	428	47	5.2	168.66	0	1	1.27199e+08	1.0841e+08	1.26031e+08	1.23143e+08	1.43664e+08	1.10182e+08	1.15238e+08	9.9401e+07	1.10621e+08	High	High	High	High	High	High	High	High	High
Q3UXI9	DZF domain-containing protein	Ilf2	DZF domain-containing protein OS=Mus musculus OX=10090 GN=Ilf2 PE=2 SV=1	0	103.833	33	10	29	10	390	43	5.14	123.8	0	1	8.83818e+07	8.29239e+07	9.28524e+07	8.52709e+07	9.05102e+07	9.39723e+07	9.28317e+07	8.21396e+07	8.8076e+07	High	High	High	High	High	High	High	High	High
Q9EQH2	Endoplasmic reticulum aminopeptidase 1	Erap1	Endoplasmic reticulum aminopeptidase 1 OS=Mus musculus OX=10090 GN=Erap1 PE=1 SV=2	0	103.673	22	21	43	21	930	106.5	6.2	135.76	0	1	1.3314e+08	1.43194e+08	1.3595e+08	1.24376e+08	1.2794e+08	1.47669e+08	1.43949e+08	1.39654e+08	1.36761e+08	High	High	High	High	High	High	High	High	High
E9PXY8	Ubiquitin carboxyl-terminal hydrolase 7	Usp7	Ubiquitin carboxyl-terminal hydrolase 7 OS=Mus musculus OX=10090 GN=Usp7 PE=1 SV=1	0	103.643	19	19	39	19	1143	132.8	5.66	129.88	0	1	4.77233e+07	4.35046e+07	4.92326e+07	4.80406e+07	4.54224e+07	4.54672e+07	4.62829e+07	4.43516e+07	4.73519e+07	High	High	High	High	High	High	High	High	High
Q8K0M3	Sorbs3 protein	Sorbs3	Sorbs3 protein OS=Mus musculus OX=10090 GN=Sorbs3 PE=1 SV=1	0	103.454	23	14	43	14	680	76.7	9.29	139.17	0	1	2.29522e+08	1.96548e+08	2.25606e+08	1.78938e+08	2.40858e+08	1.65448e+08	1.74182e+08	1.58501e+08	1.61392e+08	High	High	High	High	High	High	High	High	High
P54116	Stomatin	Stom	Stomatin OS=Mus musculus OX=10090 GN=Stom PE=1 SV=3	0	103.341	42	9	42	9	284	31.4	6.93	144.58	0	1	1.3817e+08	1.29175e+08	1.31117e+08	1.10136e+08	1.09022e+08	1.35725e+08	1.42563e+08	1.29629e+08	1.32347e+08	High	High	High	High	High	High	High	High	High
Q3UIJ9	Myocardial zonula adherens protein	Myzap	Myocardial zonula adherens protein OS=Mus musculus OX=10090 GN=Myzap PE=1 SV=1	0	103.224	37	17	32	17	466	53.9	6.51	93.24	0	1	8.60548e+07	7.59748e+07	8.6802e+07	6.82489e+07	7.72872e+07	6.99034e+07	7.22873e+07	7.1782e+07	7.33627e+07	High	High	High	High	High	High	High	High	High
Q99KV1	DnaJ homolog subfamily B member 11	Dnajb11	DnaJ homolog subfamily B member 11 OS=Mus musculus OX=10090 GN=Dnajb11 PE=1 SV=1	0	103.055	29	12	38	12	358	40.5	6.32	144.67	0	1	8.79592e+07	8.34836e+07	8.53838e+07	9.42974e+07	8.7212e+07	1.06246e+08	1.06716e+08	1.05941e+08	1.31898e+08	High	High	High	High	High	High	High	High	High
P47911	60S ribosomal protein L6	Rpl6	60S ribosomal protein L6 OS=Mus musculus OX=10090 GN=Rpl6 PE=1 SV=3	0	103.036	49	17	57	17	296	33.5	10.7	184.36	0	1	3.59653e+08	3.32729e+08	3.66765e+08	4.0048e+08	3.37113e+08	4.00159e+08	4.07244e+08	3.60229e+08	3.64406e+08	High	High	High	High	High	High	High	High	High
Q9R0Y5	Adenylate kinase isoenzyme 1	Ak1	Adenylate kinase isoenzyme 1 OS=Mus musculus OX=10090 GN=Ak1 PE=1 SV=1	0	103.015	48	11	61	11	194	21.5	5.81	192.12	0	1	9.2652e+07	1.84898e+08	7.71695e+07	9.2473e+07	1.53971e+08	1.24626e+08	1.01521e+08	1.75781e+08	1.17903e+08	High	High	High	High	High	High	High	High	High
B2RQQ8	Collagen, type IV, alpha 2	Col4a2	Collagen, type IV, alpha 2 OS=Mus musculus OX=10090 GN=Col4a2 PE=1 SV=1	0	102.898	10	14	52	14	1707	167.2	8.48	166.14	0	1	2.33122e+08	1.59451e+08	2.06837e+08	3.44089e+08	1.92228e+08	1.92581e+08	1.89708e+08	1.7895e+08	1.85117e+08	High	High	High	High	High	High	High	High	High
Q8BQW4	Uncharacterized protein	Arhgap1	Uncharacterized protein OS=Mus musculus OX=10090 GN=Arhgap1 PE=2 SV=1	0	102.885	33	13	52	13	479	54.4	5.87	149.84	0	1	1.88129e+08	1.92612e+08	1.86024e+08	1.99282e+08	2.08575e+08	1.95203e+08	2.12763e+08	1.97864e+08	1.99083e+08	High	High	High	High	High	High	High	High	High
Q9JM96	Cdc42 effector protein 4	Cdc42ep4	Cdc42 effector protein 4 OS=Mus musculus OX=10090 GN=Cdc42ep4 PE=1 SV=1	0	102.79	42	11	30	11	349	37.8	5.36	119.89	0	1	5.94628e+07	5.12541e+07	6.06011e+07	7.07052e+07	5.75343e+07	4.81387e+07	5.30611e+07	4.70508e+07	5.16642e+07	High	High	High	High	High	High	High	High	High
Q3U6P5	RRM domain-containing protein	Hnrnpc	RRM domain-containing protein OS=Mus musculus OX=10090 GN=Hnrnpc PE=2 SV=1	0	102.701	37	15	60	15	334	36.9	7.36	174.32	0	1	3.14305e+08	2.95999e+08	3.18409e+08	3.48259e+08	3.13578e+08	3.70228e+08	3.71003e+08	3.39749e+08	3.42072e+08	High	High	High	High	High	High	High	High	High
O08599	Syntaxin-binding protein 1	Stxbp1	Syntaxin-binding protein 1 OS=Mus musculus OX=10090 GN=Stxbp1 PE=1 SV=2	0	102.7	38	20	42	19	594	67.5	6.96	137.9	1	1	1.2676e+08	1.10939e+08	1.27374e+08	1.00012e+08	1.06719e+08	1.06187e+08	1.0733e+08	9.46498e+07	9.9609e+07	High	High	High	High	High	High	High	High	High
Q3TDD8	RRM domain-containing protein	Eif4b	RRM domain-containing protein OS=Mus musculus OX=10090 GN=Eif4b PE=2 SV=1	0	102.699	28	16	43	16	609	68.7	6.39	160.19	0	1	9.54007e+07	1.0181e+08	9.84549e+07	9.66384e+07	8.66889e+07	9.76169e+07	1.04163e+08	1.07775e+08	1.04268e+08	High	High	High	High	High	High	High	High	High
Q9WVE8	Protein kinase C and casein kinase substrate in neurons protein 2	Pacsin2	Protein kinase C and casein kinase substrate in neurons protein 2 OS=Mus musculus OX=10090 GN=Pacsin2 PE=1 SV=1	0	102.596	35	18	52	18	486	55.8	5.2	163.36	0	1	1.83284e+08	1.77788e+08	1.80121e+08	1.56097e+08	1.88622e+08	1.7757e+08	1.94476e+08	1.79826e+08	1.74748e+08	High	High	High	High	High	High	High	High	High
E9PYJ9	LIM domain-binding protein 3	Ldb3	LIM domain-binding protein 3 OS=Mus musculus OX=10090 GN=Ldb3 PE=1 SV=1	0	102.543	27	13	30	2	679	72.3	7.78	112	0	1	9.07584e+06	7.54963e+07	8.13521e+06	1.00373e+07	6.76771e+07	2.92922e+07	1.03877e+07	6.16405e+07	2.28679e+07	High	High	High	High	High	High	High	High	High
P53994	Ras-related protein Rab-2A	Rab2a	Ras-related protein Rab-2A OS=Mus musculus OX=10090 GN=Rab2a PE=1 SV=1	0	102.47	45	9	51	5	212	23.5	6.54	204.41	5	1	1.78552e+08	1.62339e+08	1.732e+08	1.64543e+08	1.59796e+08	1.74125e+08	1.72984e+08	1.77245e+08	1.67055e+08	High	High	High	High	High	High	High	High	High
Q9CWK8	Sorting nexin-2	Snx2	Sorting nexin-2 OS=Mus musculus OX=10090 GN=Snx2 PE=1 SV=2	0	102.121	36	16	40	14	519	58.4	5.12	131.02	0	1	1.40164e+08	1.32379e+08	1.39314e+08	1.34671e+08	1.14311e+08	1.48339e+08	1.5856e+08	1.42372e+08	1.43782e+08	High	High	High	High	High	High	High	High	High
Q8BSH9	Nucleosome assembly protein 1-like 1	Nap1l1	Nucleosome assembly protein 1-like 1 OS=Mus musculus OX=10090 GN=Nap1l1 PE=1 SV=1	0	101.978	22	7	43	6	383	44.6	4.56	152.58	0	1	3.86329e+07	3.85533e+07	4.19375e+07	4.23672e+07	3.8913e+07	4.12404e+07	4.36182e+07	4.00166e+07	4.04285e+07	High	High	High	High	High	High	High	High	High
O89054	Cytoskeletal beta-actin (Fragment)	Actb	Cytoskeletal beta-actin (Fragment) OS=Mus musculus OX=10090 GN=Actb PE=2 SV=1	0	101.763	74	7	84	3	136	15.2	4.65	316.69	0	1	7.52584e+06	7.3061e+06	7.83573e+06	8.25721e+06	8.32448e+06	7.44184e+06	8.04139e+06	8.90775e+06	7.3937e+06	High	High	High	High	High	High	High	High	High
Q8C2Q7	Heterogeneous nuclear ribonucleoprotein H	Hnrnph1	Heterogeneous nuclear ribonucleoprotein H OS=Mus musculus OX=10090 GN=Hnrnph1 PE=1 SV=1	0	101.751	21	8	56	3	472	51.2	6.8	218.15	2	1	5.19295e+07	6.13801e+07	5.43227e+07	5.08165e+07	5.62041e+07	5.82403e+07	5.2037e+07	6.02303e+07	5.63328e+07	High	High	High	High	High	High	High	High	High
E9QM38	Solute carrier family 12 member 2	Slc12a2	Solute carrier family 12 member 2 OS=Mus musculus OX=10090 GN=Slc12a2 PE=1 SV=1	0	101.622	17	15	24	15	1206	130.6	6.52	88.44	0	1	7.30937e+07	7.30121e+07	6.78304e+07	6.6269e+07	7.65205e+07	6.46749e+07	5.97688e+07	6.28644e+07	6.25334e+07	High	High	High	High	High	High	High	High	High
A2AL50	Alkylglycerone-phosphate synthase	Agps	Alkylglycerone-phosphate synthase OS=Mus musculus OX=10090 GN=Agps PE=1 SV=1	0	101.525	23	11	30	11	671	74.3	7.66	114.76	0	1	2.52991e+07	2.38341e+07	2.40192e+07	2.56114e+07	2.48399e+07	2.53901e+07	2.62e+07	2.99676e+07	2.62655e+07	High	High	High	High	High	High	High	High	High
Q3UHW9	ADF-H domain-containing protein	Cfl2	ADF-H domain-containing protein OS=Mus musculus OX=10090 GN=Cfl2 PE=1 SV=1	0	101.493	55	11	45	9	166	18.7	7.88	176.67	0	1	1.03281e+08	1.22761e+08	1.0141e+08	8.87773e+07	1.08256e+08	1.02628e+08	9.95943e+07	1.1376e+08	9.66661e+07	High	High	High	High	High	High	High	High	High
Q3U9G9	Delta(14)-sterol reductase LBR	Lbr	Delta(14)-sterol reductase LBR OS=Mus musculus OX=10090 GN=Lbr PE=1 SV=2	0	101.425	23	16	56	16	626	71.4	9.36	170.08	0	1	3.30523e+08	3.01423e+08	3.73126e+08	3.13244e+08	3.74486e+08	3.04888e+08	2.84889e+08	2.45617e+08	2.75273e+08	High	High	High	High	High	High	High	High	High
P97449	Aminopeptidase N	Anpep	Aminopeptidase N OS=Mus musculus OX=10090 GN=Anpep PE=1 SV=4	0	101.374	23	18	36	18	966	109.6	5.9	124.66	0	1	1.12291e+08	1.31629e+08	1.124e+08	9.67634e+07	1.294e+08	1.21183e+08	1.14261e+08	1.30105e+08	1.21337e+08	High	High	High	High	High	High	High	High	High
A0A0R4J1H8	Protein Shroom3	Shroom3	Protein Shroom3 OS=Mus musculus OX=10090 GN=Shroom3 PE=1 SV=1	0	101.256	16	25	40	24	1805	195.3	7.9	120.35	1	1	7.21168e+07	7.17036e+07	7.08227e+07	6.52832e+07	7.43714e+07	6.4051e+07	6.64111e+07	6.72519e+07	6.55768e+07	High	High	High	High	High	High	High	High	High
Q9EPC1	Alpha-parvin	Parva	Alpha-parvin OS=Mus musculus OX=10090 GN=Parva PE=1 SV=1	0	100.915	37	15	49	13	372	42.3	5.95	147.9	2	1	2.6317e+08	2.50011e+08	2.605e+08	1.89496e+08	2.59699e+08	2.01947e+08	2.14303e+08	1.91365e+08	2.02292e+08	High	High	High	High	High	High	High	High	High
H3BJU7	Rho guanine nucleotide exchange factor 2	Arhgef2	Rho guanine nucleotide exchange factor 2 OS=Mus musculus OX=10090 GN=Arhgef2 PE=1 SV=1	0	100.851	25	20	41	20	956	108.5	6.87	137.88	0	1	6.897e+07	6.26179e+07	6.99208e+07	5.94957e+07	6.26071e+07	6.17857e+07	6.28999e+07	5.81984e+07	6.19201e+07	High	High	High	High	High	High	High	High	High
Q8CBM0	Uncharacterized protein	Zyx	Uncharacterized protein OS=Mus musculus OX=10090 GN=Zyx PE=2 SV=1	0	100.819	30	13	37	13	564	60.5	6.4	130.35	0	1	3.96124e+08	3.10591e+08	4.08583e+08	4.42841e+08	2.25789e+08	2.29563e+08	2.29012e+08	2.1395e+08	2.42014e+08	High	High	High	High	High	High	High	High	High
Q8R1M2	Histone H2A.J	H2aj	Histone H2A.J OS=Mus musculus OX=10090 GN=H2aj PE=1 SV=1	0	100.818	46	8	118	1	129	14	11.05	359.98	1	1	9.16948e+06	8.68325e+06	9.92626e+06	7.31364e+06	1.12283e+07	7.71731e+06	6.78927e+06	7.35506e+06	8.12465e+06	High	High	High	High	High	High	High	High	High
A0A1L1STE4	Interleukin enhancer-binding factor 3	Ilf3	Interleukin enhancer-binding factor 3 OS=Mus musculus OX=10090 GN=Ilf3 PE=1 SV=1	0	100.659	19	16	36	15	908	97.4	8.92	126.29	1	1	1.41785e+08	1.41114e+08	1.46069e+08	1.32234e+08	1.39674e+08	1.52033e+08	1.45816e+08	1.35557e+08	1.40917e+08	High	High	High	High	High	High	High	High	High
Q3UQ44	Ras GTPase-activating-like protein IQGAP2	Iqgap2	Ras GTPase-activating-like protein IQGAP2 OS=Mus musculus OX=10090 GN=Iqgap2 PE=1 SV=2	0	100.573	17	24	48	21	1575	180.4	5.64	141.37	0	1	5.83003e+07	5.46056e+07	5.73851e+07	6.76165e+07	6.29831e+07	5.82859e+07	5.75712e+07	5.589e+07	5.83365e+07	High	High	High	High	High	High	High	High	High
D3YWR7	Dihydropteridine reductase	Qdpr	Dihydropteridine reductase OS=Mus musculus OX=10090 GN=Qdpr PE=1 SV=1	0	100.477	62	8	32	8	189	20	6.92	134.33	0	1	9.16099e+07	8.95647e+07	9.15902e+07	8.71638e+07	8.71812e+07	9.15094e+07	9.29453e+07	8.80018e+07	8.64619e+07	High	High	High	High	High	High	High	High	High
Q3TQ70	Beta1 subnuit of GTP-binding protein	Gnb1	Beta1 subnuit of GTP-binding protein OS=Mus musculus OX=10090 GN=Gnb1 PE=1 SV=1	0	100.469	33	10	53	4	340	37.4	6	193.17	0	1	1.03827e+08	6.72646e+07	8.78527e+07	5.89896e+07	7.45288e+07	6.7588e+07	6.54214e+07	5.72637e+07	6.31794e+07	High	High	High	High	High	High	High	High	High
Q7TSV4	Phosphopentomutase	Pgm2	Phosphopentomutase OS=Mus musculus OX=10090 GN=Pgm2 PE=1 SV=1	0	100.408	26	17	47	17	620	68.7	6.14	146.6	0	1	2.0488e+08	1.83208e+08	2.02958e+08	1.72802e+08	2.05038e+08	1.81046e+08	1.78178e+08	1.63768e+08	1.77679e+08	High	High	High	High	High	High	High	High	High
D3Z7M9	Acidic leucine-rich nuclear phosphoprotein 32 family member A	Anp32a	Acidic leucine-rich nuclear phosphoprotein 32 family member A OS=Mus musculus OX=10090 GN=Anp32a PE=1 SV=1	0	100.29	39	13	61	9	233	26.8	4.06	189.97	4	1	6.92709e+08	6.05832e+08	6.66471e+08	5.21919e+08	6.58756e+08	6.81835e+08	6.78931e+08	5.87218e+08	6.94327e+08	High	High	High	High	High	High	High	High	High
A0A5F8MP96	Septin-4	Septin4	Septin-4 OS=Mus musculus OX=10090 GN=Septin4 PE=1 SV=1	0	100.192	15	14	55	12	971	110	8.35	182.93	1	1	1.37702e+08	1.04937e+08	1.28219e+08	9.5564e+07	1.04089e+08	1.09708e+08	1.17028e+08	1.00654e+08	1.17551e+08	High	High	High	High	High	High	High	High	High
Q8BFU2	Histone H2A type 3	H2aw	Histone H2A type 3 OS=Mus musculus OX=10090 GN=H2aw PE=1 SV=3	0	100.169	41	7	119	2	130	14.1	11.05	368.4	0	1	5.10974e+07	5.09395e+07	4.84876e+07	2.26758e+07	5.27767e+07	6.43736e+07	5.91644e+07	5.34191e+07	4.40798e+07	High	High	High	High	High	High	High	High	High
P21447	ATP-dependent translocase ABCB1	Abcb1a	ATP-dependent translocase ABCB1 OS=Mus musculus OX=10090 GN=Abcb1a PE=1 SV=3	0	100.088	18	21	33	21	1276	140.6	8.85	110.74	0	1	9.31928e+07	8.36049e+07	9.05649e+07	8.63516e+07	9.66022e+07	7.83566e+07	7.74357e+07	7.13194e+07	7.84313e+07	High	High	High	High	High	High	High	High	High
Q9JI11	Serine/threonine-protein kinase 4	Stk4	Serine/threonine-protein kinase 4 OS=Mus musculus OX=10090 GN=Stk4 PE=1 SV=1	0	100.079	36	16	37	10	487	55.5	5.19	114.85	8	1	7.92382e+07	7.636e+07	8.41591e+07	9.90112e+07	6.79904e+07	8.14335e+07	8.10868e+07	7.08877e+07	7.71691e+07	High	High	High	High	High	High	High	High	High
Q3UEB3	Poly(U)-binding-splicing factor PUF60	Puf60	Poly(U)-binding-splicing factor PUF60 OS=Mus musculus OX=10090 GN=Puf60 PE=1 SV=2	0	100.07	34	16	34	16	564	60.2	5.29	133.27	0	1	1.27988e+08	1.21835e+08	1.31126e+08	1.25823e+08	1.19674e+08	1.29729e+08	1.28839e+08	1.24156e+08	1.24031e+08	High	High	High	High	High	High	High	High	High
Q8CAJ7	Aspartyl aminopeptidase	Dnpep	Aspartyl aminopeptidase OS=Mus musculus OX=10090 GN=Dnpep PE=2 SV=1	0	100.054	38	14	32	14	473	52.2	7.42	98.8	0	1	1.15664e+08	1.15036e+08	1.18607e+08	1.11272e+08	1.18221e+08	1.29543e+08	1.38678e+08	1.41315e+08	1.44462e+08	High	High	High	High	High	High	High	High	High
Q9CQI1	Pulmonary surfactant-associated protein A	Sftpa1	Pulmonary surfactant-associated protein A OS=Mus musculus OX=10090 GN=Sftpa1 PE=1 SV=1	0	100.043	24	4	48	4	248	26.2	5.43	199.18	0	1	1.53904e+08	1.52926e+08	1.45706e+08	1.07857e+08	2.33959e+08	1.13554e+08	1.23105e+08	1.26836e+08	1.30138e+08	High	High	High	High	High	High	High	High	High
Q3UDA8	Carn_acyltransf domain-containing protein	Cpt2	Carn_acyltransf domain-containing protein OS=Mus musculus OX=10090 GN=Cpt2 PE=2 SV=1	0	99.803	28	17	43	1	658	73.9	8.37	140.78	19	1	1.22506e+08	1.35085e+08	1.18886e+08	1.26777e+08	1.24932e+08	1.20715e+08	1.152e+08	1.13496e+08	1.15498e+08	High	High	High	High	High	High	High	High	High
P47856	Glutamine--fructose-6-phosphate aminotransferase [isomerizing] 1	Gfpt1	Glutamine--fructose-6-phosphate aminotransferase [isomerizing] 1 OS=Mus musculus OX=10090 GN=Gfpt1 PE=1 SV=3	0	99.691	32	18	41	13	697	78.5	6.84	109.95	5	1	8.52575e+07	8.11556e+07	8.30946e+07	1.89777e+08	8.95423e+07	1.10477e+08	1.04587e+08	8.98549e+07	9.18599e+07	High	High	High	High	High	High	High	High	High
A0A0R4J0X8	Rho guanine nucleotide exchange factor 7	Arhgef7	Rho guanine nucleotide exchange factor 7 OS=Mus musculus OX=10090 GN=Arhgef7 PE=1 SV=1	0	99.587	27	18	47	1	646	73	7.28	138.73	0	1	1.08429e+06	785761	849323	1.05053e+06	915753	882437	877489	802890	890836	High	High	High	High	High	High	High	High	High
Q9Z315	U4/U6.U5 tri-snRNP-associated protein 1	Sart1	U4/U6.U5 tri-snRNP-associated protein 1 OS=Mus musculus OX=10090 GN=Sart1 PE=1 SV=1	0	99.54	25	16	25	16	806	90.8	5.82	90.47	0	1	3.90034e+07	3.14175e+07	3.63371e+07	3.64549e+07	3.2089e+07	3.57794e+07	3.42314e+07	3.36567e+07	3.67854e+07	High	High	High	High	High	High	High	High	High
Q3UHY8	Uncharacterized protein	Abce1	Uncharacterized protein OS=Mus musculus OX=10090 GN=Abce1 PE=1 SV=1	0	99.51	29	16	46	16	599	67.3	8.34	146.37	0	1	1.59694e+08	1.43115e+08	1.54218e+08	1.9059e+08	1.57855e+08	1.75047e+08	1.76556e+08	1.68271e+08	1.75156e+08	High	High	High	High	High	High	High	High	High
P24369	Peptidyl-prolyl cis-trans isomerase B	Ppib	Peptidyl-prolyl cis-trans isomerase B OS=Mus musculus OX=10090 GN=Ppib PE=1 SV=2	0	99.317	53	12	81	12	216	23.7	9.55	257.73	0	1	5.49908e+08	5.17571e+08	5.49196e+08	6.22412e+08	4.91145e+08	7.61486e+08	7.84163e+08	6.42003e+08	6.93092e+08	High	High	High	High	High	High	High	High	High
Q9DBF1	Alpha-aminoadipic semialdehyde dehydrogenase	Aldh7a1	Alpha-aminoadipic semialdehyde dehydrogenase OS=Mus musculus OX=10090 GN=Aldh7a1 PE=1 SV=4	0	99.234	34	14	38	14	539	58.8	7.47	148.56	0	1	1.51946e+08	1.36466e+08	1.5468e+08	1.19928e+08	1.23304e+08	1.20787e+08	1.27903e+08	1.18514e+08	1.22317e+08	High	High	High	High	High	High	High	High	High
Q3UDH4	Uncharacterized protein (Fragment)	Sec24b	Uncharacterized protein (Fragment) OS=Mus musculus OX=10090 GN=Sec24b PE=2 SV=1	0	99.155	18	13	25	12	1023	112	6.61	98.53	1	1	4.16925e+07	3.6619e+07	4.28478e+07	4.75746e+07	3.78294e+07	4.36695e+07	4.29186e+07	4.09004e+07	4.39837e+07	High	High	High	High	High	High	High	High	High
A7YY79	RNA helicase (Fragment)	Ddx58	RNA helicase (Fragment) OS=Mus musculus OX=10090 GN=Ddx58 PE=2 SV=1	0	99.136	22	19	57	19	925	105.7	6.73	180.84	0	1	1.50466e+08	1.33594e+08	1.57611e+08	1.39965e+08	1.35047e+08	1.4928e+08	1.6017e+08	1.39158e+08	1.42796e+08	High	High	High	High	High	High	High	High	High
E9Q634	Unconventional myosin-Ie	Myo1e	Unconventional myosin-Ie OS=Mus musculus OX=10090 GN=Myo1e PE=1 SV=1	0	98.886	16	16	30	13	1107	126.7	9.07	98.06	5	1	6.22282e+07	5.64678e+07	6.26004e+07	7.06741e+07	5.60571e+07	6.83003e+07	7.16255e+07	6.26863e+07	6.61688e+07	High	High	High	High	High	High	High	High	High
Q8C3C9	Aldehyde dehydrogenase	Aldh3a2	Aldehyde dehydrogenase OS=Mus musculus OX=10090 GN=Aldh3a2 PE=2 SV=1	0	98.881	24	10	35	9	484	54	8.35	124.89	0	1	9.44623e+07	9.6259e+07	1.13594e+08	8.35299e+07	1.06111e+08	9.07879e+07	9.9742e+07	8.31559e+07	9.18261e+07	High	High	High	High	High	High	High	High	High
Q922Q8	Leucine-rich repeat-containing protein 59	Lrrc59	Leucine-rich repeat-containing protein 59 OS=Mus musculus OX=10090 GN=Lrrc59 PE=1 SV=1	0	98.868	40	13	31	13	307	34.9	9.52	114.26	0	1	8.90416e+07	9.8735e+07	8.47479e+07	1.17335e+08	9.15618e+07	1.24317e+08	1.12977e+08	1.13538e+08	1.13729e+08	High	High	High	High	High	High	High	High	High
Q8CC88	von Willebrand factor A domain-containing protein 8	Vwa8	von Willebrand factor A domain-containing protein 8 OS=Mus musculus OX=10090 GN=Vwa8 PE=1 SV=2	0	98.795	13	20	37	20	1905	213.3	6.6	110.82	0	1	5.39134e+07	5.78211e+07	5.23294e+07	5.34068e+07	5.3433e+07	5.56291e+07	5.43682e+07	6.13771e+07	5.6988e+07	High	High	High	High	High	High	High	High	High
Q99JY3	GTPase IMAP family member 4	Gimap4	GTPase IMAP family member 4 OS=Mus musculus OX=10090 GN=Gimap4 PE=1 SV=2	0	98.463	47	14	43	14	328	38	6.23	138.66	0	1	2.61406e+08	2.12483e+08	2.70388e+08	1.7717e+08	1.94842e+08	1.96217e+08	2.01453e+08	1.83825e+08	1.94929e+08	High	High	High	High	High	High	High	High	High
Q3TN39	Aamy domain-containing protein	Slc3a2	Aamy domain-containing protein OS=Mus musculus OX=10090 GN=Slc3a2 PE=2 SV=1	0	98.432	24	13	42	13	526	58.3	5.81	149.12	0	1	1.57298e+08	1.29694e+08	1.67868e+08	2.03138e+08	1.59851e+08	1.69718e+08	1.65912e+08	1.36372e+08	1.49459e+08	High	High	High	High	High	High	High	High	High
J7NNX8	Interferon-gamma-inducible GTPase Ifgga1 protein	Iigp1	Interferon-gamma-inducible GTPase Ifgga1 protein OS=Mus musculus OX=10090 GN=Iigp1 PE=1 SV=1	0	98.391	39	13	24	9	413	47.5	6.33	94.18	5	1	4.64376e+07	5.14233e+07	5.06672e+07	5.35569e+07	3.97357e+07	5.94694e+07	6.31602e+07	4.82142e+07	5.26149e+07	High	High	High	High	High	High	High	High	High
Q3TFD2	Lysophosphatidylcholine acyltransferase 1	Lpcat1	Lysophosphatidylcholine acyltransferase 1 OS=Mus musculus OX=10090 GN=Lpcat1 PE=1 SV=1	0	98.287	27	11	31	11	534	59.7	6.34	124.94	0	1	1.50386e+08	1.22586e+08	1.54005e+08	1.36811e+08	1.36139e+08	1.48014e+08	1.48667e+08	1.34177e+08	1.55418e+08	High	High	High	High	High	High	High	High	High
Q3U367	4-trimethylaminobutyraldehyde dehydrogenase	Aldh9a1	4-trimethylaminobutyraldehyde dehydrogenase OS=Mus musculus OX=10090 GN=Aldh9a1 PE=1 SV=1	0	97.947	34	14	51	14	518	55.9	7.46	150.21	0	1	2.59059e+08	2.43035e+08	2.56471e+08	2.06926e+08	2.15867e+08	2.13488e+08	2.1402e+08	2.05745e+08	2.16918e+08	High	High	High	High	High	High	High	High	High
Q3TRH8	F-actin-capping protein subunit beta	Capzb	F-actin-capping protein subunit beta OS=Mus musculus OX=10090 GN=Capzb PE=2 SV=1	0	97.844	51	16	89	2	260	29.2	6.57	238.38	18	1	4.39325e+08	3.66086e+08	4.49157e+08	4.70645e+08	4.16663e+08	4.64554e+08	4.79941e+08	3.98796e+08	4.29065e+08	High	High	High	High	High	High	High	High	High
Q61074	Protein phosphatase 1G	Ppm1g	Protein phosphatase 1G OS=Mus musculus OX=10090 GN=Ppm1g PE=1 SV=3	0	97.797	27	11	35	11	542	58.7	4.39	146.37	0	1	9.55387e+07	1.08039e+08	9.69592e+07	9.90998e+07	9.82043e+07	1.10185e+08	1.01007e+08	1.02942e+08	1.00784e+08	High	High	High	High	High	High	High	High	High
Q9EPE9	Endoplasmic reticulum transmembrane helix translocase	Atp13a1	Endoplasmic reticulum transmembrane helix translocase OS=Mus musculus OX=10090 GN=Atp13a1 PE=1 SV=2	0	97.754	19	19	42	19	1200	132.3	8.03	140.05	0	1	7.45026e+07	6.51684e+07	7.64202e+07	8.57394e+07	6.97887e+07	8.00519e+07	8.13331e+07	7.35343e+07	7.61706e+07	High	High	High	High	High	High	High	High	High
Q3TN85	UV excision repair protein RAD23 homolog A (Fragment)	Rad23a	UV excision repair protein RAD23 homolog A (Fragment) OS=Mus musculus OX=10090 GN=Rad23a PE=1 SV=1	0	97.749	39	12	32	10	322	34.8	4.69	117.34	2	1	1.1921e+08	1.26754e+08	1.26476e+08	1.33282e+08	1.3273e+08	1.37558e+08	1.36905e+08	1.26701e+08	1.30849e+08	High	High	High	High	High	High	High	High	High
Q4G0C0	Sec23 interacting protein	Sec23ip	Sec23 interacting protein OS=Mus musculus OX=10090 GN=Sec23ip PE=2 SV=1	0	97.747	20	19	44	19	998	110.7	5.72	130.71	0	1	1.76722e+08	1.54005e+08	1.71521e+08	2.06138e+08	1.69023e+08	1.88075e+08	2.0329e+08	2.17426e+08	1.80439e+08	High	High	High	High	High	High	High	High	High
Q8CGP7	Histone H2A type 1-K	H2ac15	Histone H2A type 1-K OS=Mus musculus OX=10090 GN=H2ac15 PE=1 SV=3	0	97.691	41	6	112	1	130	14.1	11.05	359.29	0	1	9.84407e+06	8.90575e+06	1.08039e+07	6.68944e+06	9.68258e+06	1.29552e+07	8.44656e+06	1.08299e+07	1.22755e+07	High	High	High	High	High	High	High	High	High
Q6P542	ATP-binding cassette sub-family F member 1	Abcf1	ATP-binding cassette sub-family F member 1 OS=Mus musculus OX=10090 GN=Abcf1 PE=1 SV=1	0	97.665	24	17	45	17	837	94.9	6.51	140.52	0	1	8.34257e+07	8.64632e+07	8.78282e+07	8.63789e+07	7.70473e+07	8.51807e+07	8.71439e+07	9.27218e+07	8.94351e+07	High	High	High	High	High	High	High	High	High
Q542S9	Syntrophin, basic 2	Sntb2	Syntrophin, basic 2 OS=Mus musculus OX=10090 GN=Sntb2 PE=1 SV=1	0	97.655	42	19	45	17	520	56.3	8.69	145.14	2	1	1.87992e+08	1.61315e+08	1.84217e+08	1.57564e+08	1.8272e+08	1.59383e+08	1.59089e+08	1.55272e+08	1.53265e+08	High	High	High	High	High	High	High	High	High
P63094	Guanine nucleotide-binding protein G(s) subunit alpha isoforms short	Gnas	Guanine nucleotide-binding protein G(s) subunit alpha isoforms short OS=Mus musculus OX=10090 GN=Gnas PE=1 SV=1	0	97.627	38	13	58	12	394	45.6	5.96	196.37	0	1	1.24158e+08	1.09945e+08	1.20418e+08	1.01715e+08	1.16882e+08	1.03363e+08	1.09062e+08	9.89741e+07	1.14403e+08	High	High	High	High	High	High	High	High	High
Q8BUM1	TAR DNA-binding protein 43	Tardbp	TAR DNA-binding protein 43 OS=Mus musculus OX=10090 GN=Tardbp PE=2 SV=1	0	97.496	33	10	39	10	301	33.6	6.99	125.32	0	1	2.17989e+08	1.72013e+08	2.22557e+08	2.13235e+08	1.95603e+08	1.9951e+08	2.10048e+08	1.69083e+08	1.94478e+08	High	High	High	High	High	High	High	High	High
Q91ZW3	SWI/SNF-related matrix-associated actin-dependent regulator of chromatin subfamily A member 5	Smarca5	SWI/SNF-related matrix-associated actin-dependent regulator of chromatin subfamily A member 5 OS=Mus musculus OX=10090 GN=Smarca5 PE=1 SV=1	0	97.468	20	22	40	22	1051	121.6	8.15	125.19	0	1	1.34924e+08	1.07801e+08	1.34977e+08	1.03596e+08	1.15038e+08	1.09897e+08	1.14856e+08	9.72533e+07	1.06262e+08	High	High	High	High	High	High	High	High	High
B9EJ54	Nucleoporin 205	Nup205	Nucleoporin 205 OS=Mus musculus OX=10090 GN=Nup205 PE=1 SV=1	0	97.384	14	25	51	25	2008	227.3	6.34	159.96	0	1	8.17985e+07	8.33449e+07	7.9647e+07	8.72138e+07	8.58352e+07	8.50663e+07	7.84205e+07	8.20565e+07	8.10968e+07	High	High	High	High	High	High	High	High	High
Q9DCM2	Glutathione S-transferase kappa 1	Gstk1	Glutathione S-transferase kappa 1 OS=Mus musculus OX=10090 GN=Gstk1 PE=1 SV=3	0	97.186	60	12	37	12	226	25.7	8.88	141.39	0	1	1.72846e+08	1.69071e+08	1.40591e+08	1.14131e+08	1.63752e+08	1.2643e+08	9.09865e+07	1.10116e+08	1.24729e+08	High	High	High	High	High	High	High	High	High
Q8BYA0	Tubulin-specific chaperone D	Tbcd	Tubulin-specific chaperone D OS=Mus musculus OX=10090 GN=Tbcd PE=1 SV=1	0	97.127	13	14	24	14	1196	133.2	6.51	75.74	0	1	3.7559e+07	3.73714e+07	3.85007e+07	4.80511e+07	4.18223e+07	3.89721e+07	3.98433e+07	4.00763e+07	3.85235e+07	High	High	High	High	High	High	High	High	High
E9Q9X1	Dystonin	Dst	Dystonin OS=Mus musculus OX=10090 GN=Dst PE=1 SV=2	0	97.127	4	27	48	21	7406	835.2	5.31	135.66	0	1	2.75092e+07	2.55256e+07	2.65109e+07	2.76591e+07	2.67464e+07	2.54989e+07	2.56269e+07	2.63409e+07	2.58703e+07	High	High	High	High	High	High	High	High	High
Q8R420	Phospholipid-transporting ATPase ABCA3	Abca3	Phospholipid-transporting ATPase ABCA3 OS=Mus musculus OX=10090 GN=Abca3 PE=1 SV=3	0	97.018	13	21	47	21	1704	191.8	7.17	131.24	0	1	1.52004e+08	1.24664e+08	1.49358e+08	1.23613e+08	1.44678e+08	1.30086e+08	1.31287e+08	1.28117e+08	1.44601e+08	High	High	High	High	High	High	High	High	High
Q3UDZ1	Uncharacterized protein	Rhog	Uncharacterized protein OS=Mus musculus OX=10090 GN=Rhog PE=1 SV=1	0	96.946	54	9	39	8	191	21.3	8.12	161.32	0	1	1.65168e+08	1.31203e+08	1.701e+08	1.54655e+08	1.56423e+08	1.51807e+08	1.56619e+08	1.32721e+08	1.43721e+08	High	High	High	High	High	High	High	High	High
A0A0R4J107	Acylamino-acid-releasing enzyme (Fragment)	Apeh	Acylamino-acid-releasing enzyme (Fragment) OS=Mus musculus OX=10090 GN=Apeh PE=1 SV=1	0	96.926	28	17	32	17	716	79.8	5.59	117.64	0	1	1.34559e+08	1.34623e+08	1.33793e+08	1.09965e+08	1.35338e+08	1.14957e+08	1.20092e+08	1.08617e+08	1.19085e+08	High	High	High	High	High	High	High	High	High
Q99JB2	Stomatin-like protein 2, mitochondrial	Stoml2	Stomatin-like protein 2, mitochondrial OS=Mus musculus OX=10090 GN=Stoml2 PE=1 SV=1	0	96.875	45	10	23	10	353	38.4	8.87	88.03	0	1	4.03922e+07	4.30448e+07	4.09828e+07	4.17835e+07	4.1116e+07	4.5312e+07	4.50982e+07	4.46348e+07	4.48361e+07	High	High	High	High	High	High	High	High	High
B8JJN0	Complement factor B	Gm20547	Complement factor B OS=Mus musculus OX=10090 GN=Gm20547 PE=4 SV=1	0	96.711	13	17	35	17	1276	142.2	7.36	120.58	0	1	7.27469e+07	1.21045e+08	7.74356e+07	8.2234e+07	9.71693e+07	1.1845e+08	1.17765e+08	2.18747e+08	9.72807e+07	High	High	High	High	High	High	High	High	High
Q9JL35	High mobility group nucleosome-binding domain-containing protein 5	Hmgn5	High mobility group nucleosome-binding domain-containing protein 5 OS=Mus musculus OX=10090 GN=Hmgn5 PE=1 SV=2	0	96.628	35	11	39	11	406	45.3	4.37	113.51	0	1	1.06102e+08	9.95745e+07	1.0068e+08	8.84273e+07	1.08508e+08	1.04284e+08	9.87592e+07	9.43131e+07	1.07362e+08	High	High	High	High	High	High	High	High	High
P62242	40S ribosomal protein S8	Rps8	40S ribosomal protein S8 OS=Mus musculus OX=10090 GN=Rps8 PE=1 SV=2	0	96.604	37	7	69	7	208	24.2	10.32	234.32	0	1	1.66737e+08	1.57672e+08	1.70744e+08	2.06714e+08	1.56968e+08	2.0582e+08	2.10477e+08	1.7826e+08	1.88278e+08	High	High	High	High	High	High	High	High	High
Q91WT7	3-alpha-hydroxysteroid dehydrogenase type 1	Akr1c14	3-alpha-hydroxysteroid dehydrogenase type 1 OS=Mus musculus OX=10090 GN=Akr1c14 PE=1 SV=1	0	96.597	41	13	34	13	323	37.2	7.2	105.9	0	1	1.82092e+08	2.18868e+08	2.00581e+08	2.5345e+08	4.35376e+08	1.53417e+08	1.69565e+08	1.68283e+08	1.45966e+08	High	High	High	High	High	High	High	High	High
E9Q1M1	PDZ domain-containing 2	Pdzd2	PDZ domain-containing 2 OS=Mus musculus OX=10090 GN=Pdzd2 PE=1 SV=1	0	96.516	9	21	31	21	2796	296.5	7.65	89.12	0	1	6.66902e+07	6.25888e+07	6.70726e+07	5.84171e+07	5.86883e+07	5.97824e+07	6.31646e+07	7.10072e+07	6.28423e+07	High	High	High	High	High	High	High	High	High
Q9CRB6	Tubulin polymerization-promoting protein family member 3	Tppp3	Tubulin polymerization-promoting protein family member 3 OS=Mus musculus OX=10090 GN=Tppp3 PE=1 SV=1	0	96.515	58	13	81	13	176	19	9.11	246.26	0	1	6.56224e+08	8.95243e+08	6.77304e+08	3.06394e+08	4.61477e+08	4.31789e+08	4.08912e+08	5.90939e+08	4.98709e+08	High	High	High	High	High	High	High	High	High
Q9R1T2	SUMO-activating enzyme subunit 1	Sae1	SUMO-activating enzyme subunit 1 OS=Mus musculus OX=10090 GN=Sae1 PE=1 SV=1	0	96.442	47	14	33	14	350	38.6	5.36	120.74	0	1	1.01169e+08	9.4206e+07	1.01495e+08	1.04682e+08	9.56001e+07	1.06978e+08	1.07701e+08	9.96329e+07	9.99437e+07	High	High	High	High	High	High	High	High	High
Q9CVB6	Actin-related protein 2/3 complex subunit 2	Arpc2	Actin-related protein 2/3 complex subunit 2 OS=Mus musculus OX=10090 GN=Arpc2 PE=1 SV=3	0	96.399	45	15	71	15	300	34.3	7.36	201.06	0	1	2.51612e+08	2.4162e+08	2.58891e+08	2.71337e+08	2.60439e+08	3.00941e+08	3.02409e+08	2.57906e+08	2.72111e+08	High	High	High	High	High	High	High	High	High
A2AWA9	Rab GTPase-activating protein 1	Rabgap1	Rab GTPase-activating protein 1 OS=Mus musculus OX=10090 GN=Rabgap1 PE=1 SV=1	0	96.173	15	16	36	13	1064	120.7	5.25	124.16	5	1	6.04709e+07	6.17842e+07	6.11796e+07	5.78737e+07	5.89111e+07	5.54245e+07	5.41542e+07	5.70479e+07	5.5977e+07	High	High	High	High	High	High	High	High	High
P83741	Serine/threonine-protein kinase WNK1	Wnk1	Serine/threonine-protein kinase WNK1 OS=Mus musculus OX=10090 GN=Wnk1 PE=1 SV=2	0	96.151	10	23	43	23	2377	250.8	6.43	126.68	0	1	1.32884e+08	1.25951e+08	1.38359e+08	1.6522e+08	1.32513e+08	1.40869e+08	1.44604e+08	1.34424e+08	1.49113e+08	High	High	High	High	High	High	High	High	High
Q9CR16	Peptidyl-prolyl cis-trans isomerase D	Ppid	Peptidyl-prolyl cis-trans isomerase D OS=Mus musculus OX=10090 GN=Ppid PE=1 SV=3	0	96.027	55	16	48	15	370	40.7	7.43	152.82	0	1	2.20634e+08	2.33533e+08	2.20851e+08	1.94667e+08	1.83472e+08	2.20581e+08	2.32219e+08	2.25233e+08	2.19686e+08	High	High	High	High	High	High	High	High	High
Q8BIJ6	Isoleucine--tRNA ligase, mitochondrial	Iars2	Isoleucine--tRNA ligase, mitochondrial OS=Mus musculus OX=10090 GN=Iars2 PE=1 SV=1	0	95.81	16	13	30	13	1012	112.7	6.81	104.57	0	1	7.99367e+07	6.5584e+07	7.738e+07	6.8568e+07	6.95232e+07	6.52998e+07	6.28913e+07	5.90945e+07	6.24061e+07	High	High	High	High	High	High	High	High	High
Q9DCC5	Cbx3 protein	Cbx3	Cbx3 protein OS=Mus musculus OX=10090 GN=Cbx3 PE=1 SV=1	0	95.789	40	8	59	7	183	20.8	5.33	200.38	3	1	1.72202e+08	1.50285e+08	1.85245e+08	1.5551e+08	1.65304e+08	1.9583e+08	1.91448e+08	1.56526e+08	1.82382e+08	High	High	High	High	High	High	High	High	High
P81117	Nucleobindin-2	Nucb2	Nucleobindin-2 OS=Mus musculus OX=10090 GN=Nucb2 PE=1 SV=2	0	95.764	40	14	29	14	420	50.3	5.15	111.63	0	1	8.15105e+07	7.4718e+07	8.31235e+07	7.95811e+07	8.54696e+07	8.29787e+07	8.50582e+07	8.07429e+07	8.69501e+07	High	High	High	High	High	High	High	High	High
Q8CE18	Cadherin-13		Cadherin-13 OS=Mus musculus OX=10090 PE=2 SV=1	0	95.714	39	11	49	11	379	41.9	5.52	176.99	0	1	1.27912e+08	1.32007e+08	1.10959e+08	9.00833e+07	1.31172e+08	1.07425e+08	1.01986e+08	1.15877e+08	1.05834e+08	High	High	High	High	High	High	High	High	High
Q5FWI9	AP-2 complex subunit mu	Ap2m1	AP-2 complex subunit mu OS=Mus musculus OX=10090 GN=Ap2m1 PE=1 SV=1	0	95.678	33	14	55	14	435	49.6	9.54	160.2	0	1	2.97508e+08	2.39757e+08	2.99133e+08	2.79621e+08	2.74704e+08	2.7373e+08	2.73675e+08	2.34614e+08	2.53886e+08	High	High	High	High	High	High	High	High	High
Q3UK83	Heterogeneous nuclear ribonucleoprotein A1	Hnrnpa1	Heterogeneous nuclear ribonucleoprotein A1 OS=Mus musculus OX=10090 GN=Hnrnpa1 PE=2 SV=1	0	95.657	37	14	55	9	373	38.8	9.13	163.72	0	1	2.44207e+08	2.13307e+08	2.60817e+08	2.688e+08	2.36623e+08	2.74802e+08	2.96627e+08	2.44653e+08	2.76019e+08	High	High	High	High	High	High	High	High	High
P11352	Glutathione peroxidase 1	Gpx1	Glutathione peroxidase 1 OS=Mus musculus OX=10090 GN=Gpx1 PE=1 SV=2	0	95.655	59	9	54	9	201	22.3	7.21	168.4	0	1	1.41068e+08	1.55524e+08	1.50822e+08	1.52421e+08	2.02204e+08	1.55864e+08	1.45878e+08	1.41817e+08	1.46385e+08	High	High	High	High	High	High	High	High	High
Q9CQD1	Ras-related protein Rab-5A	Rab5a	Ras-related protein Rab-5A OS=Mus musculus OX=10090 GN=Rab5a PE=1 SV=1	0	95.653	65	10	30	7	215	23.6	8.15	110.33	3	1	8.0989e+07	8.62933e+07	8.18452e+07	7.33548e+07	8.19854e+07	7.60092e+07	7.44533e+07	6.82317e+07	7.48925e+07	High	High	High	High	High	High	High	High	High
Q5BKQ9	Proteasome (Prosome, macropain) 26S subunit, non-ATPase, 11	Psmd11	Proteasome (Prosome, macropain) 26S subunit, non-ATPase, 11 OS=Mus musculus OX=10090 GN=Psmd11 PE=1 SV=1	0	95.575	33	13	39	13	422	47.4	6.48	144.77	0	1	1.28792e+08	1.28788e+08	1.32194e+08	1.57991e+08	1.45321e+08	1.61585e+08	1.60748e+08	1.47751e+08	1.45057e+08	High	High	High	High	High	High	High	High	High
E9QKR0	Guanine nucleotide-binding protein G(I)/G(S)/G(T) subunit beta-2	Gnb2	Guanine nucleotide-binding protein G(I)/G(S)/G(T) subunit beta-2 OS=Mus musculus OX=10090 GN=Gnb2 PE=1 SV=1	0	95.539	29	10	53	3	382	41.4	6.6	185.19	10	1	2.30778e+08	1.79308e+08	2.2048e+08	1.78876e+08	1.89084e+08	1.85434e+08	1.84914e+08	1.59088e+08	1.66428e+08	High	High	High	High	High	High	High	High	High
Q9WUM5	Succinate--CoA ligase [ADP/GDP-forming] subunit alpha, mitochondrial	Suclg1	Succinate--CoA ligase [ADP/GDP-forming] subunit alpha, mitochondrial OS=Mus musculus OX=10090 GN=Suclg1 PE=1 SV=4	0	95.515	35	9	29	9	346	36.1	9.39	110.17	0	1	2.31518e+08	2.44882e+08	2.17616e+08	1.67266e+08	1.96878e+08	1.82361e+08	1.74741e+08	1.86105e+08	1.69182e+08	High	High	High	High	High	High	High	High	High
B2RPS1	RAB5B, member RAS oncogene family	Rab5b	RAB5B, member RAS oncogene family OS=Mus musculus OX=10090 GN=Rab5b PE=1 SV=1	0	95.457	54	9	29	6	215	23.7	8.13	105.56	0	1	3.46397e+07	3.14214e+07	3.57693e+07	2.79361e+07	3.3036e+07	2.8918e+07	3.02586e+07	2.83776e+07	2.89005e+07	High	High	High	High	High	High	High	High	High
E9PZF0	Nucleoside diphosphate kinase	Gm20390	Nucleoside diphosphate kinase OS=Mus musculus OX=10090 GN=Gm20390 PE=3 SV=1	0	95.448	58	10	52	4	267	30.2	8.72	173.49	8	1	4.07428e+08	4.21991e+08	4.01827e+08	4.65349e+08	3.92704e+08	4.83267e+08	5.34621e+08	4.62344e+08	4.52519e+08	High	High	High	High	High	High	High	High	High
Q3TSG8	Uncharacterized protein	Trap1	Uncharacterized protein OS=Mus musculus OX=10090 GN=Trap1 PE=2 SV=1	0	95.396	29	18	41	17	706	80.1	6.81	114.33	0	1	1.11273e+08	1.09712e+08	1.05572e+08	1.08403e+08	9.0536e+07	1.06931e+08	1.14432e+08	1.0949e+08	1.08503e+08	High	High	High	High	High	High	High	High	High
Q3U8D2	STI1 domain-containing protein	St13	STI1 domain-containing protein OS=Mus musculus OX=10090 GN=St13 PE=2 SV=1	0	95.309	34	14	51	14	371	41.5	5.21	151.72	0	1	2.32193e+08	2.35465e+08	2.31739e+08	1.90576e+08	1.7351e+08	2.28926e+08	2.40656e+08	2.24994e+08	2.24274e+08	High	High	High	High	High	High	High	High	High
P09528	Ferritin heavy chain	Fth1	Ferritin heavy chain OS=Mus musculus OX=10090 GN=Fth1 PE=1 SV=2	0	95.163	50	7	43	7	182	21.1	5.88	158.05	0	1	9.20676e+07	9.76735e+07	9.15841e+07	1.42931e+08	1.34366e+08	1.18926e+08	1.09023e+08	1.06566e+08	1.11739e+08	High	High	High	High	High	High	High	High	High
L7N451	Interferon-induced very large GTPase 1	Gvin1	Interferon-induced very large GTPase 1 OS=Mus musculus OX=10090 GN=Gvin1 PE=1 SV=1	0	95.126	12	30	40	30	2427	280.6	6.57	97.34	0	1	8.42547e+07	9.21326e+07	9.29782e+07	8.05496e+07	7.46072e+07	8.4618e+07	8.24478e+07	7.84334e+07	7.59615e+07	High	High	High	High	High	High	High	High	High
A0A2I3BQE0	Non-specific serine/threonine protein kinase	Stk3	Non-specific serine/threonine protein kinase OS=Mus musculus OX=10090 GN=Stk3 PE=1 SV=1	0	95.011	31	14	35	8	495	56.6	4.96	106.82	0	1	4.45551e+07	4.70093e+07	4.38873e+07	3.89067e+07	6.24988e+07	3.93555e+07	4.53035e+07	4.13252e+07	4.28151e+07	High	High	High	High	High	High	High	High	High
Q8BPB5	EGF-containing fibulin-like extracellular matrix protein 1	Efemp1	EGF-containing fibulin-like extracellular matrix protein 1 OS=Mus musculus OX=10090 GN=Efemp1 PE=1 SV=1	0	94.968	27	10	31	10	493	54.9	5.14	130.48	0	1	6.48163e+07	7.89837e+07	6.44534e+07	5.18771e+07	9.60468e+07	5.25171e+07	5.52259e+07	5.27305e+07	5.80045e+07	High	High	High	High	High	High	High	High	High
Q8K0U4	Heat shock 70 kDa protein 12A	Hspa12a	Heat shock 70 kDa protein 12A OS=Mus musculus OX=10090 GN=Hspa12a PE=1 SV=1	0	94.745	26	15	27	13	675	74.8	6.77	94.87	0	1	6.04531e+07	5.42187e+07	5.84335e+07	4.07938e+07	5.38798e+07	4.76625e+07	4.7658e+07	5.24367e+07	4.7363e+07	High	High	High	High	High	High	High	High	High
Q922A2	Annexin	Anxa7	Annexin OS=Mus musculus OX=10090 GN=Anxa7 PE=2 SV=1	0	94.684	35	15	56	15	463	49.9	6.18	188.3	0	1	2.2876e+08	2.28215e+08	2.30927e+08	2.42016e+08	2.40554e+08	2.35456e+08	2.47016e+08	2.28692e+08	2.26894e+08	High	High	High	High	High	High	High	High	High
Q9QYR9	Acyl-coenzyme A thioesterase 2, mitochondrial	Acot2	Acyl-coenzyme A thioesterase 2, mitochondrial OS=Mus musculus OX=10090 GN=Acot2 PE=1 SV=2	0	94.595	27	12	41	6	453	49.6	7.36	142.97	6	1	1.43805e+08	1.37067e+08	1.44554e+08	1.07205e+08	1.30874e+08	1.10489e+08	1.05998e+08	1.05061e+08	1.11198e+08	High	High	High	High	High	High	High	High	High
Q3TIU3	Alpha-2-HS-glycoprotein	Ahsg	Alpha-2-HS-glycoprotein OS=Mus musculus OX=10090 GN=Ahsg PE=2 SV=1	0	94.471	42	9	24	9	345	37.3	6.4	99.35	0	1	8.60084e+07	1.77679e+08	8.59044e+07	1.26854e+08	1.63923e+08	1.71569e+08	2.12615e+08	4.20526e+08	1.4844e+08	High	High	High	High	High	High	High	High	High
A0A0G2JGS4	Calcium/calmodulin-dependent protein kinase	Camk2d	Calcium/calmodulin-dependent protein kinase OS=Mus musculus OX=10090 GN=Camk2d PE=1 SV=1	0	94.222	28	12	36	1	533	60	7.27	134.58	11	1	2.52774e+08	2.70041e+08	2.47594e+08	2.81136e+08	2.53265e+08	2.54051e+08	2.38937e+08	2.63273e+08	2.20168e+08	High	High	High	High	High	High	High	High	High
Q9ESZ9	Elastin (Fragment)		Elastin (Fragment) OS=Mus musculus OX=10090 PE=3 SV=1	0	94.163	32	9	13	9	810	67.2	10.49	69.73	0	1	3.57441e+07	2.90469e+07	3.67057e+07	8.95411e+07	3.3024e+07	4.62727e+07	4.29476e+07	3.92914e+07	3.71986e+07	High	High	High	High	High	High	High	High	High
G3UXA6	Polypyrimidine tract-binding protein 3	Ptbp3	Polypyrimidine tract-binding protein 3 OS=Mus musculus OX=10090 GN=Ptbp3 PE=1 SV=1	0	93.994	25	11	21	8	554	59.7	8.94	84.88	0	1	2.08431e+07	1.95083e+07	2.34834e+07	2.29384e+07	2.30496e+07	2.15931e+07	2.13144e+07	1.92853e+07	2.11838e+07	High	High	High	High	High	High	High	High	High
E9QKZ2	Importin-9	Ipo9	Importin-9 OS=Mus musculus OX=10090 GN=Ipo9 PE=1 SV=1	0	93.901	18	16	45	16	1040	115.9	4.82	157.6	0	1	1.01164e+08	1.0666e+08	9.57439e+07	9.60289e+07	9.55208e+07	9.40349e+07	9.30145e+07	9.00343e+07	9.20948e+07	High	High	High	High	High	High	High	High	High
Q9ET54	Palladin	Palld	Palladin OS=Mus musculus OX=10090 GN=Palld PE=1 SV=2	0	93.809	16	17	35	7	1408	152	6.25	114.17	10	1	1.54821e+08	1.34383e+08	1.44657e+08	1.3326e+08	1.21364e+08	1.39672e+08	1.44754e+08	1.36659e+08	1.35371e+08	High	High	High	High	High	High	High	High	High
P62983	Ubiquitin-40S ribosomal protein S27a	Rps27a	Ubiquitin-40S ribosomal protein S27a OS=Mus musculus OX=10090 GN=Rps27a PE=1 SV=2	0	93.569	50	7	136	7	156	17.9	9.64	432.37	0	1	6.95153e+08	7.02133e+08	6.9515e+08	6.34126e+08	7.48306e+08	6.84478e+08	7.00091e+08	7.07124e+08	6.6064e+08	High	High	High	High	High	High	High	High	High
F6T2Z7	Caldesmon 1 (Fragment)	Cald1	Caldesmon 1 (Fragment) OS=Mus musculus OX=10090 GN=Cald1 PE=1 SV=8	0	93.567	34	14	60	7	354	41.3	5.2	188.09	0	1	6.88428e+07	6.84524e+07	6.14208e+07	6.70538e+07	6.21447e+07	6.88238e+07	5.91374e+07	5.86998e+07	6.00763e+07	High	High	High	High	High	High	High	High	High
P54823	Probable ATP-dependent RNA helicase DDX6	Ddx6	Probable ATP-dependent RNA helicase DDX6 OS=Mus musculus OX=10090 GN=Ddx6 PE=1 SV=1	0	93.46	38	14	30	14	483	54.2	8.66	104.15	0	1	8.50427e+07	8.08853e+07	9.10259e+07	9.69808e+07	7.5219e+07	8.44471e+07	8.92895e+07	8.6634e+07	8.34576e+07	High	High	High	High	High	High	High	High	High
E0CXN5	Glycerol-3-phosphate dehydrogenase [NAD(+)]	Gpd1	Glycerol-3-phosphate dehydrogenase [NAD(+)] OS=Mus musculus OX=10090 GN=Gpd1 PE=1 SV=1	0	93.459	44	13	36	13	326	35.2	7.59	113.19	0	1	1.02046e+08	2.28063e+08	8.71204e+07	7.54958e+07	9.54131e+07	1.05057e+08	8.36699e+07	1.33538e+08	1.05569e+08	High	High	High	High	High	High	High	High	High
Q9DCX2	ATP synthase subunit d, mitochondrial	Atp5pd	ATP synthase subunit d, mitochondrial OS=Mus musculus OX=10090 GN=Atp5pd PE=1 SV=3	0	93.458	68	9	29	9	161	18.7	5.69	117.79	0	1	1.73078e+08	1.77895e+08	1.53172e+08	1.4524e+08	1.65536e+08	1.68099e+08	1.41493e+08	1.64892e+08	1.66941e+08	High	High	High	High	High	High	High	High	High
Q78ZJ8	RAB11B protein	Rab11b	RAB11B protein OS=Mus musculus OX=10090 GN=Rab11b PE=1 SV=1	0	93.418	59	12	76	11	218	24.5	5.94	232.41	1	1	3.64451e+08	3.42749e+08	3.64188e+08	3.05645e+08	3.4186e+08	3.50223e+08	3.63121e+08	3.1025e+08	3.38889e+08	High	High	High	High	High	High	High	High	High
P99026	Proteasome subunit beta type-4	Psmb4	Proteasome subunit beta type-4 OS=Mus musculus OX=10090 GN=Psmb4 PE=1 SV=1	0	93.232	32	6	22	6	264	29.1	5.64	100.69	0	1	8.09777e+07	8.27136e+07	8.39417e+07	7.7063e+07	8.51303e+07	8.66539e+07	8.613e+07	8.3655e+07	8.28267e+07	High	High	High	High	High	High	High	High	High
Q5BLK0	60S ribosomal protein L12	Rpl12	60S ribosomal protein L12 OS=Mus musculus OX=10090 GN=Rpl12 PE=1 SV=1	0	93.06	59	9	35	9	165	17.8	9.42	137.6	0	1	2.97991e+08	2.79699e+08	2.88759e+08	3.64643e+08	2.68788e+08	3.47789e+08	3.43403e+08	3.13054e+08	3.22105e+08	High	High	High	High	High	High	High	High	High
Q3U094	Actin-related protein 2/3 complex subunit	Arpc1b	Actin-related protein 2/3 complex subunit OS=Mus musculus OX=10090 GN=Arpc1b PE=2 SV=1	0	93	31	10	44	10	372	41	8.15	191.33	0	1	3.20913e+08	2.69686e+08	3.33011e+08	3.83732e+08	3.07689e+08	3.76746e+08	3.88997e+08	3.32039e+08	3.57307e+08	High	High	High	High	High	High	High	High	High
H7BX99	Prothrombin	F2	Prothrombin OS=Mus musculus OX=10090 GN=F2 PE=1 SV=1	0	92.966	27	14	34	14	617	70.2	6.43	104.79	0	1	1.09386e+08	1.46533e+08	1.07347e+08	1.34407e+08	1.2199e+08	1.2342e+08	1.26242e+08	1.75371e+08	1.14921e+08	High	High	High	High	High	High	High	High	High
Q4FZE6	40S ribosomal protein S7	Rps7	40S ribosomal protein S7 OS=Mus musculus OX=10090 GN=Rps7 PE=2 SV=1	0	92.822	50	7	40	7	194	22.1	10.1	140.18	0	1	9.58219e+07	1.03655e+08	9.31025e+07	1.19838e+08	9.41909e+07	1.22477e+08	1.17016e+08	1.10207e+08	1.0531e+08	High	High	High	High	High	High	High	High	High
Q9Z1N5	Spliceosome RNA helicase Ddx39b	Ddx39b	Spliceosome RNA helicase Ddx39b OS=Mus musculus OX=10090 GN=Ddx39b PE=1 SV=1	0	92.76	31	14	58	8	428	49	5.67	179.53	8	1	2.96348e+08	2.58395e+08	2.99543e+08	3.06155e+08	3.26444e+08	3.11193e+08	2.9539e+08	2.43898e+08	2.85392e+08	High	High	High	High	High	High	High	High	High
B2RUC7	Serine/threonine kinase receptor associated protein	Strap	Serine/threonine kinase receptor associated protein OS=Mus musculus OX=10090 GN=Strap PE=1 SV=1	0	92.729	41	12	32	12	350	38.4	5.12	130.41	0	1	1.19739e+08	1.11912e+08	1.21279e+08	1.45721e+08	1.13821e+08	1.28833e+08	1.37975e+08	1.20115e+08	1.23302e+08	High	High	High	High	High	High	High	High	High
Q50HX0	Ras-related protein Rab-14	Rab14	Ras-related protein Rab-14 OS=Mus musculus OX=10090 GN=Rab14 PE=2 SV=1	0	92.674	69	11	44	1	215	23.9	5.9	151.95	0	1	836094	763455	705967	743981	665239	803501	835324	785077	822539	High	High	High	High	High	High	High	High	High
Q7M0F4	Glutathione S-transferase (Fragments)		Glutathione S-transferase (Fragments) OS=Mus musculus OX=10090 PE=3 SV=1	0	92.538	54	11	57	1	142	16.8	5.35	194.36	0	1	5.05123e+06	4.91495e+06	5.85886e+06	5.48269e+06	4.71369e+06	4.71346e+06	4.92088e+06	3.87098e+06	3.88646e+06	High	High	High	High	High	High	High	High	High
P39053	Dynamin-1	Dnm1	Dynamin-1 OS=Mus musculus OX=10090 GN=Dnm1 PE=1 SV=2	0	92.5	25	19	43	10	867	97.7	7.74	119.7	0	1	9.3286e+06	8.54257e+06	9.19797e+06	8.22134e+06	7.74901e+06	7.81363e+06	7.79458e+06	8.0408e+06	8.24382e+06	High	High	High	High	High	High	High	High	High
Q5SSZ5	Tensin-3	Tns3	Tensin-3 OS=Mus musculus OX=10090 GN=Tns3 PE=1 SV=1	0	92.417	13	15	35	12	1440	155.5	6.65	121.29	0	1	8.35584e+07	7.26557e+07	8.72796e+07	6.90248e+07	6.00764e+07	6.89719e+07	7.52018e+07	6.68626e+07	7.1137e+07	High	High	High	High	High	High	High	High	High
P42669	Transcriptional activator protein Pur-alpha	Pura	Transcriptional activator protein Pur-alpha OS=Mus musculus OX=10090 GN=Pura PE=1 SV=1	0	92.303	40	9	29	9	321	34.9	6.44	106.98	0	1	2.08476e+08	1.87379e+08	2.16794e+08	1.73489e+08	1.80125e+08	1.80134e+08	1.89786e+08	1.76908e+08	1.75122e+08	High	High	High	High	High	High	High	High	High
Q9Z2U1	Proteasome subunit alpha type-5	Psma5	Proteasome subunit alpha type-5 OS=Mus musculus OX=10090 GN=Psma5 PE=1 SV=1	0	92.242	38	6	23	6	241	26.4	4.79	91.59	0	1	1.01075e+08	1.04138e+08	1.03297e+08	1.06734e+08	1.18615e+08	1.12559e+08	1.10926e+08	1.1501e+08	1.2058e+08	High	High	High	High	High	High	High	High	High
A1L2Z3	ER membrane protein complex subunit 1	Emc1	ER membrane protein complex subunit 1 OS=Mus musculus OX=10090 GN=Emc1 PE=2 SV=1	0	92.136	16	13	26	13	997	111.6	7.43	83.26	0	1	1.43652e+08	1.25158e+08	1.48598e+08	1.15898e+08	1.10817e+08	1.09339e+08	1.02252e+08	9.92763e+07	1.04598e+08	High	High	High	High	High	High	High	High	High
Q8QZY1	Eukaryotic translation initiation factor 3 subunit L	Eif3l	Eukaryotic translation initiation factor 3 subunit L OS=Mus musculus OX=10090 GN=Eif3l PE=1 SV=1	0	92.095	30	18	59	18	564	66.6	6.44	165.25	0	1	2.65339e+08	2.40488e+08	2.64004e+08	2.8455e+08	2.37035e+08	2.71196e+08	2.72517e+08	2.44999e+08	2.51206e+08	High	High	High	High	High	High	High	High	High
Q9DAW9	Calponin-3	Cnn3	Calponin-3 OS=Mus musculus OX=10090 GN=Cnn3 PE=1 SV=1	0	92.094	41	11	34	10	330	36.4	5.72	106.71	0	1	1.78251e+08	1.52706e+08	1.79894e+08	1.69983e+08	1.55108e+08	1.50967e+08	1.67602e+08	1.46996e+08	1.57459e+08	High	High	High	High	High	High	High	High	High
Q3UGT1	Carnitine O-palmitoyltransferase	Cpt1a	Carnitine O-palmitoyltransferase OS=Mus musculus OX=10090 GN=Cpt1a PE=2 SV=1	0	92.092	21	15	29	14	773	88.2	8.54	98.92	2	1	1.0572e+08	8.60029e+07	1.04446e+08	1.22448e+08	1.0131e+08	1.01278e+08	1.04737e+08	9.05339e+07	9.72329e+07	High	High	High	High	High	High	High	High	High
Q571D6	MKIAA0281 protein (Fragment)	Elmo1	MKIAA0281 protein (Fragment) OS=Mus musculus OX=10090 GN=Elmo1 PE=2 SV=1	0	92.02	28	21	55	15	741	85.6	6.33	167.77	7	1	1.8136e+08	1.81173e+08	1.75375e+08	1.60232e+08	1.79942e+08	1.64971e+08	1.65822e+08	1.49531e+08	1.7267e+08	High	High	High	High	High	High	High	High	High
P47757	F-actin-capping protein subunit beta	Capzb	F-actin-capping protein subunit beta OS=Mus musculus OX=10090 GN=Capzb PE=1 SV=3	0	91.968	47	15	71	2	277	31.3	5.74	200.19	0	1	1.1988e+07	1.27862e+07	1.13e+07	1.42268e+07	1.44225e+07	1.12867e+07	1.04785e+07	1.06879e+07	9.91205e+06	High	High	High	High	High	High	High	High	High
F8VPM7	ELKS/Rab6-interacting/CAST family member 1	Erc1	ELKS/Rab6-interacting/CAST family member 1 OS=Mus musculus OX=10090 GN=Erc1 PE=1 SV=1	0	91.948	21	22	34	18	1120	128.3	5.91	99.6	4	1	7.6545e+07	7.67063e+07	7.60987e+07	7.03522e+07	6.98456e+07	7.30043e+07	7.42547e+07	7.19678e+07	7.88006e+07	High	High	High	High	High	High	High	High	High
P62334	26S proteasome regulatory subunit 10B	Psmc6	26S proteasome regulatory subunit 10B OS=Mus musculus OX=10090 GN=Psmc6 PE=1 SV=1	0	91.944	39	13	36	13	389	44.1	7.49	116.71	0	1	1.136e+08	1.02069e+08	1.10381e+08	1.40002e+08	1.14101e+08	1.30252e+08	1.3646e+08	1.17841e+08	1.19348e+08	High	High	High	High	High	High	High	High	High
O70194	Eukaryotic translation initiation factor 3 subunit D	Eif3d	Eukaryotic translation initiation factor 3 subunit D OS=Mus musculus OX=10090 GN=Eif3d PE=1 SV=2	0	91.817	24	10	20	10	548	63.9	6.05	65.74	0	1	5.54557e+07	4.68014e+07	5.40566e+07	5.44581e+07	4.72398e+07	4.9351e+07	5.26139e+07	4.87809e+07	4.87393e+07	High	High	High	High	High	High	High	High	High
Q9Z1B3	1-phosphatidylinositol 4,5-bisphosphate phosphodiesterase beta-1	Plcb1	1-phosphatidylinositol 4,5-bisphosphate phosphodiesterase beta-1 OS=Mus musculus OX=10090 GN=Plcb1 PE=1 SV=2	0	91.691	19	19	29	19	1216	138.3	6.13	94.53	0	1	6.26982e+07	4.88953e+07	5.76459e+07	5.61689e+07	4.43117e+07	5.43959e+07	5.56709e+07	5.74954e+07	5.93474e+07	High	High	High	High	High	High	High	High	High
Q5FWB6	60S acidic ribosomal protein P0	Rplp0	60S acidic ribosomal protein P0 OS=Mus musculus OX=10090 GN=Rplp0 PE=2 SV=1	0	91.542	44	11	40	11	317	34.2	6.25	132.92	0	1	2.34308e+08	2.15941e+08	2.32168e+08	2.76041e+08	2.08273e+08	2.78792e+08	2.72624e+08	2.48857e+08	2.44101e+08	High	High	High	High	High	High	High	High	High
Q8BHG1	Nardilysin	Nrdc	Nardilysin OS=Mus musculus OX=10090 GN=Nrdc PE=1 SV=1	0	91.519	17	17	36	17	1161	132.8	4.87	124.01	0	1	7.67959e+07	7.31048e+07	7.97581e+07	8.94339e+07	7.50931e+07	8.55873e+07	8.54886e+07	8.55108e+07	8.26835e+07	High	High	High	High	High	High	High	High	High
A0A3Q4EBK4	Myc box-dependent-interacting protein 1	Bin1	Myc box-dependent-interacting protein 1 OS=Mus musculus OX=10090 GN=Bin1 PE=1 SV=1	0	91.512	40	11	31	10	410	45.8	5.41	132.94	0	1	4.1558e+07	4.74747e+07	4.05747e+07	3.58945e+07	4.12246e+07	4.39217e+07	3.95762e+07	5.0767e+07	4.25617e+07	High	High	High	High	High	High	High	High	High
P05132	cAMP-dependent protein kinase catalytic subunit alpha	Prkaca	cAMP-dependent protein kinase catalytic subunit alpha OS=Mus musculus OX=10090 GN=Prkaca PE=1 SV=3	0	91.481	33	14	38	7	351	40.5	8.79	126.3	8	1	2.08536e+08	2.13417e+08	2.09669e+08	1.81941e+08	2.0909e+08	2.03669e+08	2.05288e+08	2.51221e+08	2.07567e+08	High	High	High	High	High	High	High	High	High
A2AEX8	Four and a half LIM domains protein 1	Fhl1	Four and a half LIM domains protein 1 OS=Mus musculus OX=10090 GN=Fhl1 PE=1 SV=1	0	91.462	48	14	46	14	296	33.5	8.46	139.22	0	1	8.48303e+08	8.28676e+08	8.24514e+08	5.91494e+08	7.83112e+08	7.11936e+08	7.31718e+08	7.75607e+08	6.63311e+08	High	High	High	High	High	High	High	High	High
Q99KP6	Pre-mRNA-processing factor 19	Prpf19	Pre-mRNA-processing factor 19 OS=Mus musculus OX=10090 GN=Prpf19 PE=1 SV=1	0	91.44	34	12	25	12	504	55.2	6.61	89.04	0	1	1.58906e+08	1.67945e+08	1.61182e+08	1.67914e+08	2.14611e+08	1.59945e+08	1.52805e+08	1.38349e+08	1.5174e+08	High	High	High	High	High	High	High	High	High
Q3TJF2	Obg-like ATPase 1	Ola1	Obg-like ATPase 1 OS=Mus musculus OX=10090 GN=Ola1 PE=2 SV=1	0	91.339	38	13	30	13	396	44.8	7.52	114.92	0	1	8.46494e+07	9.24628e+07	8.80453e+07	9.17111e+07	9.11521e+07	9.78934e+07	9.89491e+07	9.24601e+07	9.09344e+07	High	High	High	High	High	High	High	High	High
B7ZCI2	Nebulette	Nebl	Nebulette OS=Mus musculus OX=10090 GN=Nebl PE=1 SV=1	0	91.309	15	13	46	5	1014	115.9	8.51	134.26	0	1	7.62586e+06	8.17106e+06	6.85404e+06	5.93695e+06	6.8575e+06	6.4371e+06	5.71429e+06	6.12158e+06	6.68083e+06	High	High	High	High	High	High	High	High	High
Q3TN31	Proteasome subunit alpha type	Psma7	Proteasome subunit alpha type OS=Mus musculus OX=10090 GN=Psma7 PE=2 SV=1	0	91.271	45	12	63	12	248	27.9	8.78	195.85	0	1	2.39773e+08	2.30374e+08	2.36636e+08	1.9476e+08	2.28126e+08	2.21243e+08	2.34316e+08	2.11453e+08	2.20913e+08	High	High	High	High	High	High	High	High	High
Q9ES46	Beta-parvin	Parvb	Beta-parvin OS=Mus musculus OX=10090 GN=Parvb PE=1 SV=1	0	91.168	32	11	28	9	365	41.6	6.33	104.23	0	1	8.70295e+07	7.42308e+07	8.437e+07	7.22258e+07	8.64951e+07	7.30546e+07	7.14961e+07	6.29505e+07	7.16749e+07	High	High	High	High	High	High	High	High	High
O35593	26S proteasome non-ATPase regulatory subunit 14	Psmd14	26S proteasome non-ATPase regulatory subunit 14 OS=Mus musculus OX=10090 GN=Psmd14 PE=1 SV=2	0	91.068	35	8	28	8	310	34.6	6.52	110.03	0	1	1.44556e+08	1.28487e+08	1.53211e+08	1.37338e+08	1.55197e+08	1.38738e+08	1.44967e+08	1.24535e+08	1.4316e+08	High	High	High	High	High	High	High	High	High
H7BX95	Serine/arginine-rich splicing factor 1	Srsf1	Serine/arginine-rich splicing factor 1 OS=Mus musculus OX=10090 GN=Srsf1 PE=1 SV=1	0	91.067	54	15	61	15	253	28.3	10.08	177.28	0	1	2.11294e+08	1.83592e+08	2.13708e+08	2.02648e+08	2.12349e+08	2.19032e+08	2.12389e+08	1.94541e+08	2.21356e+08	High	High	High	High	High	High	High	High	High
Q58ET1	60S ribosomal protein L7a	Rpl7a	60S ribosomal protein L7a OS=Mus musculus OX=10090 GN=Rpl7a PE=1 SV=1	0	91.058	34	11	43	11	266	30	10.56	154.12	0	1	2.74174e+08	2.55577e+08	2.70568e+08	3.07862e+08	2.56687e+08	3.09649e+08	2.96829e+08	2.86633e+08	2.75254e+08	High	High	High	High	High	High	High	High	High
H7BWY4	Disks large homolog 1	Dlg1	Disks large homolog 1 OS=Mus musculus OX=10090 GN=Dlg1 PE=1 SV=1	0	91.019	22	14	33	14	872	96.8	5.9	105.12	0	1	1.63264e+08	1.33789e+08	1.66017e+08	1.78263e+08	1.47287e+08	1.52251e+08	1.5917e+08	1.32488e+08	1.40678e+08	High	High	High	High	High	High	High	High	High
E9Q1W0	Calcium/calmodulin-dependent protein kinase	Camk2d	Calcium/calmodulin-dependent protein kinase OS=Mus musculus OX=10090 GN=Camk2d PE=1 SV=2	0	90.985	29	12	37	1	512	57.7	7.15	135.33	0	1	2.41078e+06	2.57686e+06	2.94335e+06	3.44391e+06	2.87284e+06	3.46682e+06	3.17047e+06	3.08128e+06	3.65851e+06	High	High	High	High	High	High	High	High	High
Q3U518	Glucosidase 2 subunit beta	Prkcsh	Glucosidase 2 subunit beta OS=Mus musculus OX=10090 GN=Prkcsh PE=2 SV=1	0	90.807	24	13	60	13	521	58.8	4.46	183.56	0	1	2.71317e+08	2.43174e+08	2.67784e+08	2.70346e+08	2.44283e+08	2.86341e+08	2.90691e+08	2.6672e+08	2.92459e+08	High	High	High	High	High	High	High	High	High
Q4FK36	Destrin	Dstn	Destrin OS=Mus musculus OX=10090 GN=Dstn PE=1 SV=1	0	90.721	53	10	76	9	165	18.5	7.97	267.79	0	1	3.34822e+08	3.26088e+08	3.36878e+08	3.40298e+08	3.43896e+08	3.41008e+08	3.29815e+08	3.31923e+08	3.26615e+08	High	High	High	High	High	High	High	High	High
Q6DIC0	Probable global transcription activator SNF2L2	Smarca2	Probable global transcription activator SNF2L2 OS=Mus musculus OX=10090 GN=Smarca2 PE=1 SV=1	0	90.552	12	18	39	10	1577	180.1	7.2	110.79	10	1	5.74757e+07	5.32125e+07	5.78986e+07	4.73478e+07	4.99627e+07	5.32293e+07	5.16754e+07	5.08949e+07	5.55011e+07	High	High	High	High	High	High	High	High	High
Q9QUI0	Transforming protein RhoA	Rhoa	Transforming protein RhoA OS=Mus musculus OX=10090 GN=Rhoa PE=1 SV=1	0	90.494	39	8	46	7	193	21.8	6.1	151.13	1	1	3.86467e+08	3.26838e+08	3.78845e+08	3.46833e+08	3.61475e+08	3.53418e+08	3.45501e+08	3.15221e+08	3.27239e+08	High	High	High	High	High	High	High	High	High
Q5S006	Leucine-rich repeat serine/threonine-protein kinase 2	Lrrk2	Leucine-rich repeat serine/threonine-protein kinase 2 OS=Mus musculus OX=10090 GN=Lrrk2 PE=1 SV=2	0	90.426	9	20	25	19	2527	284.5	6.83	70.32	0	1	3.90351e+07	3.59479e+07	3.76127e+07	4.07826e+07	3.85807e+07	4.17233e+07	4.29522e+07	4.99576e+07	4.3619e+07	High	High	High	High	High	High	High	High	High
P62748	Hippocalcin-like protein 1	Hpcal1	Hippocalcin-like protein 1 OS=Mus musculus OX=10090 GN=Hpcal1 PE=1 SV=2	0	90.423	61	12	49	8	193	22.3	5.5	139.01	6	1	1.37489e+08	1.22615e+08	1.39946e+08	1.24351e+08	1.4858e+08	1.40523e+08	1.47617e+08	1.34742e+08	1.35964e+08	High	High	High	High	High	High	High	High	High
Q91WQ3	Tyrosine--tRNA ligase, cytoplasmic	Yars1	Tyrosine--tRNA ligase, cytoplasmic OS=Mus musculus OX=10090 GN=Yars1 PE=1 SV=3	0	90.205	41	23	54	23	528	59.1	7.01	154.48	0	1	1.7064e+08	1.63306e+08	1.72006e+08	1.77959e+08	1.5147e+08	1.65652e+08	1.64067e+08	1.46138e+08	1.55065e+08	High	High	High	High	High	High	High	High	High
D0QMC3	Myeloid cell nuclear differentiation antigen-like protein	Mndal	Myeloid cell nuclear differentiation antigen-like protein OS=Mus musculus OX=10090 GN=Mndal PE=1 SV=1	0	90.089	37	18	35	12	538	60.5	9.28	101.75	7	1	4.31768e+07	4.15228e+07	4.75943e+07	4.76812e+07	3.47227e+07	5.16875e+07	5.45358e+07	4.53941e+07	5.13728e+07	High	High	High	High	High	High	High	High	High
Q3TDF8	Eukaryotic peptide chain release factor subunit 1	Etf1	Eukaryotic peptide chain release factor subunit 1 OS=Mus musculus OX=10090 GN=Etf1 PE=2 SV=1	0	89.992	33	14	39	14	437	49	5.71	119.29	0	1	9.54823e+07	9.55274e+07	1.00441e+08	1.27647e+08	1.05732e+08	1.14783e+08	1.19653e+08	1.07267e+08	1.11521e+08	High	High	High	High	High	High	High	High	High
Q3U890	Histidine--tRNA ligase, cytoplasmic	Hars	Histidine--tRNA ligase, cytoplasmic OS=Mus musculus OX=10090 GN=Hars PE=2 SV=1	0	89.94	32	16	53	13	509	57.4	6	159.93	3	1	1.50291e+08	1.43641e+08	1.48429e+08	1.4756e+08	1.43873e+08	1.53361e+08	1.60667e+08	1.86727e+08	1.54513e+08	High	High	High	High	High	High	High	High	High
G5E8G6	Unconventional myosin-Vb	Myo5b	Unconventional myosin-Vb OS=Mus musculus OX=10090 GN=Myo5b PE=1 SV=1	0	89.868	15	26	40	22	1818	210.4	7.09	106	5	1	9.08329e+07	8.13372e+07	9.06842e+07	8.70053e+07	9.19723e+07	8.06695e+07	8.14491e+07	8.4311e+07	8.20302e+07	High	High	High	High	High	High	High	High	High
Q8CIH5	1-phosphatidylinositol 4,5-bisphosphate phosphodiesterase gamma-2	Plcg2	1-phosphatidylinositol 4,5-bisphosphate phosphodiesterase gamma-2 OS=Mus musculus OX=10090 GN=Plcg2 PE=1 SV=1	0	89.796	14	14	30	13	1265	147.5	6.77	104.36	1	1	6.51638e+07	5.65118e+07	6.7342e+07	5.98785e+07	5.42988e+07	6.49828e+07	6.3971e+07	5.92582e+07	5.80867e+07	High	High	High	High	High	High	High	High	High
Q78P93	Ceramidase	Asah1	Ceramidase OS=Mus musculus OX=10090 GN=Asah1 PE=1 SV=1	0	89.675	32	13	56	13	394	44.6	8.46	179.87	0	1	1.08457e+08	1.033e+08	1.06324e+08	1.15504e+08	1.15422e+08	1.21179e+08	1.16231e+08	1.2032e+08	1.20913e+08	High	High	High	High	High	High	High	High	High
Q9DCU1	Glutathione S-transferase	Gsta3	Glutathione S-transferase OS=Mus musculus OX=10090 GN=Gsta3 PE=2 SV=1	0	89.575	32	8	52	5	221	25.3	8.05	184.27	1	1	3.98154e+08	4.6621e+08	3.73201e+08	2.27983e+08	3.58413e+08	2.42342e+08	1.94905e+08	2.30544e+08	2.49205e+08	High	High	High	High	High	High	High	High	High
G5E8G0	Heterogeneous nuclear ribonucleoprotein D0	Hnrnpd	Heterogeneous nuclear ribonucleoprotein D0 OS=Mus musculus OX=10090 GN=Hnrnpd PE=1 SV=1	0	89.534	43	14	53	2	287	30.6	8.41	163.8	14	1	3.31935e+08	2.96145e+08	3.43775e+08	3.12227e+08	3.4823e+08	3.27299e+08	3.246e+08	2.57811e+08	3.06554e+08	High	High	High	High	High	High	High	High	High
Q9TP17	MHC class II antigen beta chain (Fragment)	Rmcs1	MHC class II antigen beta chain (Fragment) OS=Mus musculus OX=10090 GN=Rmcs1 PE=3 SV=4	0	89.482	41	9	33	8	238	27.4	7.53	118.32	1	1	7.95673e+07	8.24668e+07	8.18931e+07	5.55185e+07	5.10483e+07	1.01088e+08	9.77055e+07	9.45121e+07	1.03927e+08	High	High	High	High	High	High	High	High	High
Q6NXX6	V-type proton ATPase subunit a	Atp6v0a1	V-type proton ATPase subunit a OS=Mus musculus OX=10090 GN=Atp6v0a1 PE=2 SV=1	0	89.401	16	13	32	12	832	95.6	6.77	85.26	2	1	1.10017e+08	1.31507e+08	1.05156e+08	9.91315e+07	1.73081e+08	1.00358e+08	1.05391e+08	1.0513e+08	1.1535e+08	High	High	High	High	High	High	High	High	High
F6XWD4	Protein phosphatase 1 regulatory subunit 12C (Fragment)	Ppp1r12c	Protein phosphatase 1 regulatory subunit 12C (Fragment) OS=Mus musculus OX=10090 GN=Ppp1r12c PE=1 SV=1	0	89.357	26	17	30	1	704	76.6	5.97	81	0	1	320006	287296	354725	345164	282825	283508	291051	284765	311629	High	High	High	High	High	High	High	High	High
P14148	60S ribosomal protein L7	Rpl7	60S ribosomal protein L7 OS=Mus musculus OX=10090 GN=Rpl7 PE=1 SV=2	0	89.351	38	13	54	13	270	31.4	10.89	173.56	0	1	5.07328e+08	5.36174e+08	5.07937e+08	5.94587e+08	5.15938e+08	6.74087e+08	5.85739e+08	6.02461e+08	5.72883e+08	High	High	High	High	High	High	High	High	High
P11247	Myeloperoxidase	Mpo	Myeloperoxidase OS=Mus musculus OX=10090 GN=Mpo PE=1 SV=2	0	89.297	23	14	37	11	718	81.1	9.55	125.23	0	1	4.4544e+07	4.17529e+07	4.99551e+07	1.03905e+08	6.80646e+07	4.83709e+07	3.47741e+07	3.07963e+07	3.22512e+07	High	High	High	High	High	High	High	High	High
Q8VD65	Phosphoinositide 3-kinase regulatory subunit 4	Pik3r4	Phosphoinositide 3-kinase regulatory subunit 4 OS=Mus musculus OX=10090 GN=Pik3r4 PE=1 SV=3	0	89.201	14	16	23	16	1358	152.5	7.12	86.77	0	1	3.92796e+07	4.5403e+07	3.99643e+07	4.13135e+07	3.59723e+07	3.73287e+07	3.77665e+07	3.73889e+07	3.72113e+07	High	High	High	High	High	High	High	High	High
Q9R0X4	Acyl-coenzyme A thioesterase 9, mitochondrial	Acot9	Acyl-coenzyme A thioesterase 9, mitochondrial OS=Mus musculus OX=10090 GN=Acot9 PE=1 SV=1	0	89.06	36	14	34	14	439	50.5	8.59	123.49	0	1	7.82403e+07	7.33136e+07	7.80724e+07	7.67671e+07	7.74156e+07	7.5857e+07	7.49579e+07	6.8474e+07	7.11441e+07	High	High	High	High	High	High	High	High	High
Q8R5C5	Beta-centractin	Actr1b	Beta-centractin OS=Mus musculus OX=10090 GN=Actr1b PE=1 SV=1	0	88.952	36	10	35	5	376	42.3	6.4	115.39	0	1	2.79084e+07	3.02757e+07	2.82079e+07	2.95146e+07	2.88835e+07	2.88951e+07	2.94701e+07	2.83165e+07	2.69743e+07	High	High	High	High	High	High	High	High	High
C5H0E8	Rap1A-retro1	Gm9392	Rap1A-retro1 OS=Mus musculus OX=10090 GN=Gm9392 PE=2 SV=1	0	88.901	42	8	58	2	184	21	6.67	184.29	0	1	8.79464e+07	7.43933e+07	8.83348e+07	6.76173e+07	8.72674e+07	7.49361e+07	7.86805e+07	7.21981e+07	6.81051e+07	High	High	High	High	High	High	High	High	High
Q91V41	Ras-related protein Rab-14	Rab14	Ras-related protein Rab-14 OS=Mus musculus OX=10090 GN=Rab14 PE=1 SV=3	0	88.751	60	11	51	1	215	23.9	6.21	158.42	11	1	7.68087e+07	1.06517e+08	7.70773e+07	7.03715e+07	9.93694e+07	8.20879e+07	8.23053e+07	8.46072e+07	8.80249e+07	High	High	High	High	High	High	High	High	High
D9J301	ENH isoform 1d	Pdlim5	ENH isoform 1d OS=Mus musculus OX=10090 GN=Pdlim5 PE=1 SV=1	0	88.692	24	10	25	2	574	61.8	7.91	100.96	0	1	6.5083e+06	5.86437e+06	6.73389e+06	5.82885e+06	5.43505e+06	5.24637e+06	5.12754e+06	5.67415e+06	5.49711e+06	High	High	High	High	High	High	High	High	High
Q921G7	Electron transfer flavoprotein-ubiquinone oxidoreductase, mitochondrial	Etfdh	Electron transfer flavoprotein-ubiquinone oxidoreductase, mitochondrial OS=Mus musculus OX=10090 GN=Etfdh PE=1 SV=1	0	88.657	30	16	48	16	616	68	7.58	148.51	0	1	2.10108e+08	2.37921e+08	1.94853e+08	1.70966e+08	1.86229e+08	1.93197e+08	1.90011e+08	2.18735e+08	1.88925e+08	High	High	High	High	High	High	High	High	High
Q3TYD5	SPARC-like protein 1	Sparcl1	SPARC-like protein 1 OS=Mus musculus OX=10090 GN=Sparcl1 PE=2 SV=1	0	88.622	22	11	25	11	650	72.3	4.61	97.71	0	1	5.77117e+07	5.76669e+07	5.36164e+07	6.80577e+07	5.80286e+07	6.13841e+07	6.49882e+07	6.66403e+07	5.64678e+07	High	High	High	High	High	High	High	High	High
E9PYK3	Protein mono-ADP-ribosyltransferase PARP4	Parp4	Protein mono-ADP-ribosyltransferase PARP4 OS=Mus musculus OX=10090 GN=Parp4 PE=1 SV=1	0	88.598	10	16	27	16	1969	216	6.07	89.66	0	1	2.52486e+07	2.32433e+07	2.41357e+07	2.63894e+07	2.57109e+07	2.49942e+07	2.59266e+07	2.56833e+07	2.52203e+07	High	High	High	High	High	High	High	High	High
P28650	Adenylosuccinate synthetase isozyme 1	Adss1	Adenylosuccinate synthetase isozyme 1 OS=Mus musculus OX=10090 GN=Adss1 PE=1 SV=2	0	88.555	41	14	33	14	457	50.2	8.43	106.7	0	1	5.57293e+07	7.27992e+07	5.37424e+07	6.43601e+07	9.75932e+07	6.16028e+07	5.58711e+07	6.99369e+07	6.04372e+07	High	High	High	High	High	High	High	High	High
P62071	Ras-related protein R-Ras2	Rras2	Ras-related protein R-Ras2 OS=Mus musculus OX=10090 GN=Rras2 PE=1 SV=1	0	88.471	51	11	43	9	204	23.4	6.01	142.82	0	1	1.06716e+08	9.05123e+07	1.1284e+08	8.55341e+07	1.1516e+08	8.22668e+07	8.81706e+07	7.23371e+07	8.18086e+07	High	High	High	High	High	High	High	High	High
Q6ZWX6	Eukaryotic translation initiation factor 2 subunit 1	Eif2s1	Eukaryotic translation initiation factor 2 subunit 1 OS=Mus musculus OX=10090 GN=Eif2s1 PE=1 SV=3	0	88.433	45	15	34	15	315	36.1	5.08	110.94	0	1	2.54906e+08	2.8872e+08	2.61981e+08	3.11565e+08	2.62358e+08	3.20513e+08	3.21943e+08	3.32601e+08	2.74019e+08	High	High	High	High	High	High	High	High	High
Q3UCF2	Uncharacterized protein	Cdc5l	Uncharacterized protein OS=Mus musculus OX=10090 GN=Cdc5l PE=1 SV=1	0	88.409	26	15	34	15	802	92.1	8.02	114.61	0	1	5.72065e+07	5.39078e+07	6.08458e+07	6.46004e+07	6.02161e+07	6.02052e+07	5.84479e+07	6.18774e+07	5.82622e+07	High	High	High	High	High	High	High	High	High
Q8CHT0	Delta-1-pyrroline-5-carboxylate dehydrogenase, mitochondrial	Aldh4a1	Delta-1-pyrroline-5-carboxylate dehydrogenase, mitochondrial OS=Mus musculus OX=10090 GN=Aldh4a1 PE=1 SV=3	0	88.291	35	18	40	18	562	61.8	8.24	118.44	0	1	2.14349e+08	2.1044e+08	2.07706e+08	1.53165e+08	1.76863e+08	1.59248e+08	1.57138e+08	1.55199e+08	1.59426e+08	High	High	High	High	High	High	High	High	High
B2CQD6	Fibulin-1	Fbln1	Fibulin-1 OS=Mus musculus OX=10090 GN=Fbln1 PE=2 SV=1	0	88.277	24	13	42	13	705	78	5.16	129.4	0	1	7.42238e+07	8.10674e+07	7.29678e+07	9.43094e+07	6.84461e+07	1.06164e+08	1.04242e+08	1.03757e+08	1.07359e+08	High	High	High	High	High	High	High	High	High
P21956	Lactadherin	Mfge8	Lactadherin OS=Mus musculus OX=10090 GN=Mfge8 PE=1 SV=3	0	88.26	32	11	22	11	463	51.2	6.52	91.42	0	1	1.298e+08	1.25847e+08	1.26801e+08	1.52652e+08	1.54767e+08	1.665e+08	1.70614e+08	1.45201e+08	1.46495e+08	High	High	High	High	High	High	High	High	High
Q3TYB4	Uncharacterized protein (Fragment)	Npnt	Uncharacterized protein (Fragment) OS=Mus musculus OX=10090 GN=Npnt PE=2 SV=1	0	88.245	25	11	34	11	550	60.4	8.41	113.27	0	1	1.20289e+08	8.13533e+07	1.09656e+08	9.29809e+07	6.57819e+07	8.21867e+07	7.95728e+07	7.58875e+07	8.79021e+07	High	High	High	High	High	High	High	High	High
Q9D859	Uncharacterized protein	Rac1	Uncharacterized protein OS=Mus musculus OX=10090 GN=Rac1 PE=2 SV=1	0	88.143	41	9	47	4	192	21.5	8.5	143.92	5	1	5.37177e+08	4.19201e+08	5.36296e+08	4.55785e+08	5.04509e+08	4.50282e+08	4.47722e+08	4.26229e+08	4.32044e+08	High	High	High	High	High	High	High	High	High
P11881	Inositol 1,4,5-trisphosphate receptor type 1	Itpr1	Inositol 1,4,5-trisphosphate receptor type 1 OS=Mus musculus OX=10090 GN=Itpr1 PE=1 SV=2	0	88.096	9	24	39	16	2749	313	6.04	115.14	3	1	9.03635e+07	7.51984e+07	8.4378e+07	7.1281e+07	7.27524e+07	7.17907e+07	6.90071e+07	7.39163e+07	7.11693e+07	High	High	High	High	High	High	High	High	High
P60766	Cell division control protein 42 homolog	Cdc42	Cell division control protein 42 homolog OS=Mus musculus OX=10090 GN=Cdc42 PE=1 SV=2	0	88.062	41	7	52	6	191	21.2	6.55	193.69	0	1	2.29033e+08	2.49589e+08	2.20713e+08	1.98563e+08	2.1382e+08	2.1906e+08	2.05147e+08	2.19733e+08	1.99634e+08	High	High	High	High	High	High	High	High	High
Q3UIG0	Eukaryotic translation initiation factor 3 subunit E	Eif3e	Eukaryotic translation initiation factor 3 subunit E OS=Mus musculus OX=10090 GN=Eif3e PE=1 SV=1	0	88.012	37	15	29	15	445	52.2	6.04	98.39	0	1	1.79641e+08	1.81227e+08	1.71672e+08	1.86416e+08	1.78989e+08	1.86592e+08	1.80075e+08	1.81669e+08	1.8315e+08	High	High	High	High	High	High	High	High	High
Q9CQ60	6-phosphogluconolactonase	Pgls	6-phosphogluconolactonase OS=Mus musculus OX=10090 GN=Pgls PE=1 SV=1	0	87.937	51	9	28	9	257	27.2	5.85	98.85	0	1	1.88952e+08	1.79525e+08	1.72547e+08	1.57424e+08	1.78044e+08	1.73477e+08	1.64645e+08	1.60765e+08	1.6879e+08	High	High	High	High	High	High	High	High	High
O35129	Prohibitin-2	Phb2	Prohibitin-2 OS=Mus musculus OX=10090 GN=Phb2 PE=1 SV=1	0	87.887	56	17	63	17	299	33.3	9.83	170.84	0	1	3.90607e+08	4.15879e+08	4.09439e+08	4.04602e+08	3.90559e+08	4.35919e+08	4.3282e+08	4.51023e+08	3.89507e+08	High	High	High	High	High	High	High	High	High
P28843	Dipeptidyl peptidase 4	Dpp4	Dipeptidyl peptidase 4 OS=Mus musculus OX=10090 GN=Dpp4 PE=1 SV=3	0	87.878	24	17	54	17	760	87.4	6.42	167.43	0	1	3.45383e+08	3.10116e+08	3.54309e+08	2.33907e+08	3.08766e+08	2.60712e+08	2.59951e+08	2.36844e+08	2.5201e+08	High	High	High	High	High	High	High	High	High
Q8BMA6	Signal recognition particle subunit SRP68	Srp68	Signal recognition particle subunit SRP68 OS=Mus musculus OX=10090 GN=Srp68 PE=1 SV=2	0	87.86	29	18	43	18	625	70.5	8.57	127.81	0	1	9.66963e+07	8.68209e+07	1.00793e+08	1.19432e+08	8.23779e+07	9.53189e+07	9.78662e+07	9.29541e+07	9.38146e+07	High	High	High	High	High	High	High	High	High
Q8CJG0	Protein argonaute-2	Ago2	Protein argonaute-2 OS=Mus musculus OX=10090 GN=Ago2 PE=1 SV=3	0	87.837	26	19	35	15	860	97.2	9.19	98.72	4	1	1.92028e+08	1.53021e+08	1.86929e+08	1.69714e+08	1.73308e+08	1.64684e+08	1.65777e+08	1.45747e+08	1.54136e+08	High	High	High	High	High	High	High	High	High
Q3UJZ7	Nop domain-containing protein	Nop56	Nop domain-containing protein OS=Mus musculus OX=10090 GN=Nop56 PE=2 SV=1	0	87.759	25	12	29	12	580	64.5	9.19	98.48	0	1	7.31801e+07	6.65236e+07	7.60538e+07	7.56672e+07	7.16429e+07	7.24784e+07	7.40285e+07	6.50043e+07	7.0214e+07	High	High	High	High	High	High	High	High	High
E9QPI5	Sister chromatid cohesion protein PDS5 homolog A	Pds5a	Sister chromatid cohesion protein PDS5 homolog A OS=Mus musculus OX=10090 GN=Pds5a PE=1 SV=1	0	87.73	16	19	44	16	1332	150.1	7.85	144.12	0	1	5.4892e+07	5.15746e+07	5.68174e+07	5.22265e+07	4.91132e+07	5.30198e+07	5.15875e+07	5.76255e+07	5.35106e+07	High	High	High	High	High	High	High	High	High
A0A1B0GR19	Reticulocalbin-3 (Fragment)	Rcn3	Reticulocalbin-3 (Fragment) OS=Mus musculus OX=10090 GN=Rcn3 PE=1 SV=1	0	87.653	31	8	29	8	274	31.8	4.89	99.05	0	1	3.19849e+07	4.3077e+07	2.90037e+07	4.44428e+07	4.03197e+07	5.63867e+07	5.13168e+07	6.03021e+07	5.0053e+07	High	High	High	High	High	High	High	High	High
Q8VDC1	FYVE and coiled-coil domain-containing protein 1	Fyco1	FYVE and coiled-coil domain-containing protein 1 OS=Mus musculus OX=10090 GN=Fyco1 PE=1 SV=1	0	87.64	14	18	37	18	1437	162.2	4.98	111.28	0	1	5.48627e+07	4.7316e+07	5.37765e+07	5.12109e+07	5.01736e+07	4.98957e+07	5.08871e+07	5.5469e+07	5.38613e+07	High	High	High	High	High	High	High	High	High
O09106	Histone deacetylase 1	Hdac1	Histone deacetylase 1 OS=Mus musculus OX=10090 GN=Hdac1 PE=1 SV=1	0	87.527	26	10	35	8	482	55	5.48	107.02	3	1	1.46323e+08	1.24344e+08	1.60051e+08	1.62738e+08	1.32948e+08	1.51486e+08	1.56788e+08	1.27384e+08	1.4124e+08	High	High	High	High	High	High	High	High	High
P03958	Adenosine deaminase	Ada	Adenosine deaminase OS=Mus musculus OX=10090 GN=Ada PE=1 SV=3	0	87.345	37	13	34	13	352	40	5.72	102.43	0	1	7.88284e+07	2.2667e+08	8.04813e+07	9.44532e+07	1.11851e+08	1.35729e+08	8.78269e+07	1.68717e+08	1.17115e+08	High	High	High	High	High	High	High	High	High
A0A338P6P6	Arf-GAP with coiled-coil, ANK repeat and PH domain-containing protein 2	Acap2	Arf-GAP with coiled-coil, ANK repeat and PH domain-containing protein 2 OS=Mus musculus OX=10090 GN=Acap2 PE=1 SV=1	0	87.338	22	15	31	15	805	91.1	6.43	112.6	0	1	7.54816e+07	7.01546e+07	7.42355e+07	6.43844e+07	6.54827e+07	6.37433e+07	6.19832e+07	6.00102e+07	6.11424e+07	High	High	High	High	High	High	High	High	High
Q9DBL7	Bifunctional coenzyme A synthase	Coasy	Bifunctional coenzyme A synthase OS=Mus musculus OX=10090 GN=Coasy PE=1 SV=2	0	87.292	25	11	28	11	563	62	7.11	94.73	0	1	9.9474e+07	1.06956e+08	1.02787e+08	9.97016e+07	9.88387e+07	1.0406e+08	1.05111e+08	1.06399e+08	1.0534e+08	High	High	High	High	High	High	High	High	High
B9EIE9	Adenylosuccinate synthetase isozyme 2	Adss	Adenylosuccinate synthetase isozyme 2 OS=Mus musculus OX=10090 GN=Adss PE=1 SV=1	0	87.271	32	12	32	12	456	50	6.38	116.32	0	1	9.96798e+07	9.54925e+07	1.00658e+08	1.0832e+08	9.69956e+07	1.01593e+08	1.12036e+08	9.83207e+07	9.96782e+07	High	High	High	High	High	High	High	High	High
Q9Z2X1	Heterogeneous nuclear ribonucleoprotein F	Hnrnpf	Heterogeneous nuclear ribonucleoprotein F OS=Mus musculus OX=10090 GN=Hnrnpf PE=1 SV=3	0	87.064	25	8	52	6	415	45.7	5.49	188.93	0	1	6.1571e+07	6.74905e+07	5.99084e+07	5.97727e+07	6.61966e+07	6.76962e+07	6.59535e+07	6.97587e+07	6.4276e+07	High	High	High	High	High	High	High	High	High
Q9Z0R6	Intersectin-2	Itsn2	Intersectin-2 OS=Mus musculus OX=10090 GN=Itsn2 PE=1 SV=2	0	86.959	11	20	32	9	1659	188.8	8.13	101.06	9	1	6.65978e+07	6.51577e+07	6.82909e+07	6.52692e+07	6.49138e+07	6.57912e+07	6.70063e+07	7.04141e+07	6.8422e+07	High	High	High	High	High	High	High	High	High
A0A6I8MX07	Golgin subfamily A member 2	Golga2	Golgin subfamily A member 2 OS=Mus musculus OX=10090 GN=Golga2 PE=1 SV=1	0	86.957	21	17	26	17	1026	116.2	5.05	71.25	0	1	6.12221e+07	5.97573e+07	6.01044e+07	8.78379e+07	5.52229e+07	6.02148e+07	6.03017e+07	6.08413e+07	5.96828e+07	High	High	High	High	High	High	High	High	High
Q8BGS1	Band 4.1-like protein 5	Epb41l5	Band 4.1-like protein 5 OS=Mus musculus OX=10090 GN=Epb41l5 PE=1 SV=1	0	86.943	23	11	23	11	731	81.6	6.39	100.65	0	1	7.7409e+07	6.18515e+07	8.24217e+07	5.2862e+07	6.77839e+07	6.18721e+07	6.89412e+07	5.91616e+07	6.37605e+07	High	High	High	High	High	High	High	High	High
E9PYH2	Cytosolic acyl coenzyme A thioester hydrolase	Acot7	Cytosolic acyl coenzyme A thioester hydrolase OS=Mus musculus OX=10090 GN=Acot7 PE=1 SV=1	0	86.867	27	9	38	9	384	42.8	8.68	131.96	0	1	1.2896e+08	1.07394e+08	1.27744e+08	9.09289e+07	1.18299e+08	1.10511e+08	1.15656e+08	1.0598e+08	1.12834e+08	High	High	High	High	High	High	High	High	High
Q91VC3	Eukaryotic initiation factor 4A-III	Eif4a3	Eukaryotic initiation factor 4A-III OS=Mus musculus OX=10090 GN=Eif4a3 PE=1 SV=3	0	86.758	33	14	32	11	411	46.8	6.73	112.15	0	1	8.34647e+07	7.40172e+07	8.63925e+07	8.98684e+07	8.35255e+07	9.06447e+07	8.92438e+07	8.01261e+07	8.57699e+07	High	High	High	High	High	High	High	High	High
Q9JKK7	Tropomodulin-2	Tmod2	Tropomodulin-2 OS=Mus musculus OX=10090 GN=Tmod2 PE=1 SV=2	0	86.75	38	12	28	11	351	39.5	5.35	93.37	0	1	5.15654e+07	5.41203e+07	5.05798e+07	4.14321e+07	5.31941e+07	4.79288e+07	4.7822e+07	7.57412e+07	5.22666e+07	High	High	High	High	High	High	High	High	High
Q3UKA1	J domain-containing protein	Dnajc3	J domain-containing protein OS=Mus musculus OX=10090 GN=Dnajc3 PE=2 SV=1	0	86.58	35	18	45	18	504	57.5	5.95	142.39	0	1	2.21578e+08	2.07504e+08	2.23363e+08	1.92095e+08	1.84996e+08	2.31751e+08	2.37236e+08	2.09276e+08	2.21012e+08	High	High	High	High	High	High	High	High	High
Q3TFF0	Uncharacterized protein	Dnaja2	Uncharacterized protein OS=Mus musculus OX=10090 GN=Dnaja2 PE=2 SV=1	0	86.537	31	12	49	12	412	45.7	6.35	163.73	0	1	1.21328e+08	1.09836e+08	1.21567e+08	1.11769e+08	1.0346e+08	1.09802e+08	1.17716e+08	1.07381e+08	1.10872e+08	High	High	High	High	High	High	High	High	High
Q9WUM3	Coronin-1B	Coro1b	Coronin-1B OS=Mus musculus OX=10090 GN=Coro1b PE=1 SV=1	0	86.487	23	12	36	12	484	53.9	5.78	120.41	0	1	2.77605e+08	2.44696e+08	2.79075e+08	2.55837e+08	2.24054e+08	2.74255e+08	2.80192e+08	2.40003e+08	2.64035e+08	High	High	High	High	High	High	High	High	High
Q60668	Heterogeneous nuclear ribonucleoprotein D0	Hnrnpd	Heterogeneous nuclear ribonucleoprotein D0 OS=Mus musculus OX=10090 GN=Hnrnpd PE=1 SV=2	0	86.46	33	13	50	1	355	38.3	7.81	155.75	0	1	8.69682e+06	6.91525e+06	9.72308e+06	1.06156e+07	1.07172e+07	9.23504e+06	8.6656e+06	6.25641e+06	9.24329e+06	High	High	High	High	High	High	High	High	High
Q91X95	Guanine nucleotide binding protein, alpha 11	Gna11	Guanine nucleotide binding protein, alpha 11 OS=Mus musculus OX=10090 GN=Gna11 PE=2 SV=1	0	86.454	41	13	45	8	359	41.9	5.97	135.84	5	1	2.44764e+08	1.90637e+08	2.36641e+08	1.89245e+08	2.20126e+08	1.9262e+08	1.95198e+08	1.70059e+08	1.89649e+08	High	High	High	High	High	High	High	High	High
Q2M4I9	1-phosphatidylinositol 4,5-bisphosphate phosphodiesterase gamma	Plcg1	1-phosphatidylinositol 4,5-bisphosphate phosphodiesterase gamma OS=Mus musculus OX=10090 GN=Plcg1 PE=4 SV=1	0	86.439	14	13	29	13	1178	135.9	5.82	90.07	0	1	5.32665e+07	4.41504e+07	5.07689e+07	3.7865e+07	3.70241e+07	4.23213e+07	4.30849e+07	3.9652e+07	4.44768e+07	High	High	High	High	High	High	High	High	High
Q3UQN2	F-BAR domain only protein 2	Fcho2	F-BAR domain only protein 2 OS=Mus musculus OX=10090 GN=Fcho2 PE=1 SV=1	0	86.432	24	13	27	13	809	88.7	6.89	93.94	0	1	5.95023e+07	5.24173e+07	6.16694e+07	5.2311e+07	5.77769e+07	5.38746e+07	5.76879e+07	5.0058e+07	5.56108e+07	High	High	High	High	High	High	High	High	High
Q3THU8	Phosphate carrier protein, mitochondrial	Slc25a3	Phosphate carrier protein, mitochondrial OS=Mus musculus OX=10090 GN=Slc25a3 PE=2 SV=1	0	86.415	29	11	65	11	357	39.6	9.19	201.91	0	1	3.62654e+08	3.546e+08	3.59695e+08	3.39724e+08	3.65639e+08	3.58796e+08	3.4738e+08	3.45541e+08	3.4549e+08	High	High	High	High	High	High	High	High	High
Q3TBM1	Alpha-mannosidase	Man2b1	Alpha-mannosidase OS=Mus musculus OX=10090 GN=Man2b1 PE=2 SV=1	0	86.256	19	15	33	15	1013	114.5	8.13	91.71	0	1	4.06718e+07	4.33081e+07	4.32155e+07	4.95501e+07	4.86516e+07	5.41446e+07	5.21599e+07	5.23873e+07	5.13884e+07	High	High	High	High	High	High	High	High	High
Q3V0K9	Plastin-1	Pls1	Plastin-1 OS=Mus musculus OX=10090 GN=Pls1 PE=1 SV=1	0	86.242	26	14	42	11	630	70.4	5.38	144.09	0	1	6.51053e+07	6.14061e+07	6.43339e+07	6.02808e+07	6.94566e+07	5.97993e+07	6.34081e+07	5.95836e+07	6.06091e+07	High	High	High	High	High	High	High	High	High
Q8CAY6	Acetyl-CoA acetyltransferase, cytosolic	Acat2	Acetyl-CoA acetyltransferase, cytosolic OS=Mus musculus OX=10090 GN=Acat2 PE=1 SV=2	0	86.205	35	8	24	8	397	41.3	7.5	89.2	0	1	8.37684e+07	8.91026e+07	8.09448e+07	6.64159e+07	9.08107e+07	7.3811e+07	7.56808e+07	7.67135e+07	7.66392e+07	High	High	High	High	High	High	High	High	High
Q91WG2	Rab GTPase-binding effector protein 2	Rabep2	Rab GTPase-binding effector protein 2 OS=Mus musculus OX=10090 GN=Rabep2 PE=1 SV=3	0	86.151	33	16	33	16	554	62.1	4.89	110.38	0	1	4.36849e+07	4.57224e+07	4.46836e+07	4.4044e+07	3.95035e+07	4.93956e+07	4.87054e+07	5.09443e+07	4.78197e+07	High	High	High	High	High	High	High	High	High
P67778	Prohibitin 1	Phb1	Prohibitin 1 OS=Mus musculus OX=10090 GN=Phb1 PE=1 SV=1	0	86.131	51	12	46	12	272	29.8	5.76	144.77	0	1	2.00259e+08	1.91766e+08	1.94132e+08	1.78243e+08	1.93716e+08	1.84741e+08	1.8104e+08	1.71511e+08	1.89768e+08	High	High	High	High	High	High	High	High	High
Q8VCC9	Spondin-1	Spon1	Spondin-1 OS=Mus musculus OX=10090 GN=Spon1 PE=1 SV=1	0	86.13	25	15	27	15	807	90.8	6.02	100.49	0	1	6.15694e+07	5.55599e+07	6.51609e+07	6.42485e+07	5.37622e+07	7.41795e+07	7.95497e+07	6.82629e+07	7.19382e+07	High	High	High	High	High	High	High	High	High
Q9ES52	Phosphatidylinositol 3,4,5-trisphosphate 5-phosphatase 1	Inpp5d	Phosphatidylinositol 3,4,5-trisphosphate 5-phosphatase 1 OS=Mus musculus OX=10090 GN=Inpp5d PE=1 SV=2	0	86.093	16	19	34	18	1191	133.5	7.8	97.88	1	1	7.74878e+07	7.19251e+07	8.19055e+07	8.74622e+07	7.71159e+07	8.70216e+07	8.71147e+07	7.83763e+07	8.32596e+07	High	High	High	High	High	High	High	High	High
Q80X82	Symplekin	Sympk	Symplekin OS=Mus musculus OX=10090 GN=Sympk PE=1 SV=2	0	85.984	14	12	21	12	1288	142.5	6.05	73.14	0	1	3.86957e+07	3.62794e+07	3.83437e+07	3.8037e+07	3.46968e+07	3.69903e+07	3.54628e+07	3.22578e+07	3.73134e+07	High	High	High	High	High	High	High	High	High
Q5SQX6	Cytoplasmic FMR1-interacting protein 2	Cyfip2	Cytoplasmic FMR1-interacting protein 2 OS=Mus musculus OX=10090 GN=Cyfip2 PE=1 SV=2	0	85.803	14	18	42	3	1253	145.6	7.05	124.05	0	1	7.13672e+06	5.65691e+06	7.69743e+06	7.35212e+06	7.21887e+06	7.46579e+06	6.81846e+06	6.31139e+06	6.80459e+06	High	High	High	High	High	High	High	High	High
Q99JR1	Sideroflexin-1	Sfxn1	Sideroflexin-1 OS=Mus musculus OX=10090 GN=Sfxn1 PE=1 SV=3	0	85.765	49	11	27	10	322	35.6	9.23	101.28	0	1	6.11563e+07	6.36962e+07	6.093e+07	5.5116e+07	5.41195e+07	5.92909e+07	5.78322e+07	6.31452e+07	5.8954e+07	High	High	High	High	High	High	High	High	High
Q6ZPH4	MKIAA1835 protein (Fragment)	Rangap1	MKIAA1835 protein (Fragment) OS=Mus musculus OX=10090 GN=Rangap1 PE=2 SV=1	0	85.735	22	11	23	11	646	69.4	4.72	83.14	0	1	5.35772e+07	4.99986e+07	5.36655e+07	6.16863e+07	5.30098e+07	5.56879e+07	5.70177e+07	5.28166e+07	5.37489e+07	High	High	High	High	High	High	High	High	High
P97792	Coxsackievirus and adenovirus receptor homolog	Cxadr	Coxsackievirus and adenovirus receptor homolog OS=Mus musculus OX=10090 GN=Cxadr PE=1 SV=1	0	85.698	32	11	26	11	365	39.9	6.96	100.45	0	1	7.82984e+07	1.61477e+08	7.52222e+07	5.2089e+07	7.1844e+07	5.75788e+07	6.20526e+07	5.85981e+07	7.15712e+07	High	High	High	High	High	High	High	High	High
E9Q0A7	Oxidation resistance protein 1	Oxr1	Oxidation resistance protein 1 OS=Mus musculus OX=10090 GN=Oxr1 PE=1 SV=1	0	85.667	19	12	21	12	832	91.7	5.07	77.11	0	1	2.14199e+07	2.15689e+07	2.23035e+07	1.80272e+07	2.00507e+07	2.01098e+07	2.2003e+07	2.02585e+07	2.17148e+07	High	High	High	High	High	High	High	High	High
P49935	Pro-cathepsin H	Ctsh	Pro-cathepsin H OS=Mus musculus OX=10090 GN=Ctsh PE=1 SV=2	0	85.609	38	9	30	9	333	37.1	8.4	109.64	0	1	2.18753e+08	1.81443e+08	2.14226e+08	2.91778e+08	3.19615e+08	2.55785e+08	2.56338e+08	2.26932e+08	2.5343e+08	High	High	High	High	High	High	High	High	High
Q9Z1D1	Eukaryotic translation initiation factor 3 subunit G	Eif3g	Eukaryotic translation initiation factor 3 subunit G OS=Mus musculus OX=10090 GN=Eif3g PE=1 SV=2	0	85.583	37	11	46	11	320	35.6	5.9	154	0	1	1.04055e+08	9.94452e+07	1.06205e+08	1.07662e+08	1.04704e+08	1.02499e+08	1.0494e+08	9.57296e+07	9.76029e+07	High	High	High	High	High	High	High	High	High
E9Q3E2	Synaptopodin	Synpo	Synaptopodin OS=Mus musculus OX=10090 GN=Synpo PE=1 SV=1	0	85.406	14	14	30	14	1100	117.4	9.64	92.63	0	1	8.59914e+07	8.8437e+07	8.67221e+07	9.58495e+07	8.3735e+07	9.63471e+07	9.53309e+07	1.1046e+08	8.90719e+07	High	High	High	High	High	High	High	High	High
Q8C2Q8	ATP synthase subunit gamma	Atp5c1	ATP synthase subunit gamma OS=Mus musculus OX=10090 GN=Atp5c1 PE=1 SV=1	0	85.34	34	9	61	1	274	30.2	8.84	173.65	0	1	930323	881268	892278	848045	892871	805174	829073	898638	891489	High	High	High	High	High	High	High	High	High
E9QB02	Methionine--tRNA ligase, cytoplasmic	Mars1	Methionine--tRNA ligase, cytoplasmic OS=Mus musculus OX=10090 GN=Mars1 PE=1 SV=1	0	85.263	21	18	35	18	910	102.3	6.92	102.34	0	1	1.14297e+08	1.04568e+08	1.13865e+08	1.23121e+08	1.07044e+08	1.17647e+08	1.18635e+08	1.07099e+08	1.1385e+08	High	High	High	High	High	High	High	High	High
Q8BMD8	Calcium-binding mitochondrial carrier protein SCaMC-1	Slc25a24	Calcium-binding mitochondrial carrier protein SCaMC-1 OS=Mus musculus OX=10090 GN=Slc25a24 PE=1 SV=1	0	85.253	37	15	29	15	475	52.9	7.43	101.01	0	1	1.41691e+08	1.38065e+08	1.38831e+08	1.46011e+08	1.47957e+08	1.50107e+08	1.48119e+08	1.2375e+08	1.4033e+08	High	High	High	High	High	High	High	High	High
Q9QXY6	EH domain-containing protein 3	Ehd3	EH domain-containing protein 3 OS=Mus musculus OX=10090 GN=Ehd3 PE=1 SV=2	0	85.189	28	15	47	6	535	60.8	6.46	132.57	0	1	2.95395e+07	2.5564e+07	2.89896e+07	2.59464e+07	2.8427e+07	2.54726e+07	2.54911e+07	2.31157e+07	2.52936e+07	High	High	High	High	High	High	High	High	High
P18872	Guanine nucleotide-binding protein G(o) subunit alpha	Gnao1	Guanine nucleotide-binding protein G(o) subunit alpha OS=Mus musculus OX=10090 GN=Gnao1 PE=1 SV=3	0	85.185	30	11	36	10	354	40.1	5.53	110.52	0	1	9.602e+07	7.81646e+07	9.17578e+07	6.27318e+07	9.02772e+07	6.34134e+07	6.15688e+07	6.06562e+07	6.18444e+07	High	High	High	High	High	High	High	High	High
B1AZ46	Brain-specific angiogenesis inhibitor 1-associated protein 2	Baiap2	Brain-specific angiogenesis inhibitor 1-associated protein 2 OS=Mus musculus OX=10090 GN=Baiap2 PE=1 SV=1	0	85.168	39	16	33	16	521	57.6	8.79	102.18	0	1	5.8765e+07	6.07708e+07	6.12937e+07	7.71643e+07	7.31294e+07	6.21494e+07	6.16696e+07	6.08749e+07	6.19796e+07	High	High	High	High	High	High	High	High	High
Q7TNV0	Protein DEK	Dek	Protein DEK OS=Mus musculus OX=10090 GN=Dek PE=1 SV=1	0	85.165	29	13	32	13	380	43.1	6.86	96.81	0	1	1.27345e+08	1.20558e+08	1.33915e+08	9.81634e+07	1.09342e+08	1.25421e+08	1.22238e+08	1.09015e+08	1.21858e+08	High	High	High	High	High	High	High	High	High
A2AKU9	ATP synthase subunit gamma	Atp5c1	ATP synthase subunit gamma OS=Mus musculus OX=10090 GN=Atp5c1 PE=1 SV=1	0	85.093	31	9	57	1	297	32.8	9.13	166.78	16	1	3.01993e+08	2.9612e+08	3.22707e+08	2.7923e+08	2.927e+08	3.07613e+08	2.94089e+08	2.82164e+08	2.96065e+08	High	High	High	High	High	High	High	High	High
Q3V471	Galectin (Fragment)	Lgals3	Galectin (Fragment) OS=Mus musculus OX=10090 GN=Lgals3 PE=2 SV=1	0	84.985	42	8	39	8	186	19.9	9.5	130.09	0	1	2.16218e+08	2.26301e+08	2.14086e+08	2.73332e+08	3.02314e+08	2.81186e+08	2.69748e+08	2.69581e+08	2.60897e+08	High	High	High	High	High	High	High	High	High
Q9WVQ5	Methylthioribulose-1-phosphate dehydratase	Apip	Methylthioribulose-1-phosphate dehydratase OS=Mus musculus OX=10090 GN=Apip PE=1 SV=1	0	84.927	46	7	31	7	241	26.9	6.9	112.49	0	1	3.75562e+07	3.56106e+07	3.7356e+07	3.76499e+07	3.89463e+07	3.62802e+07	3.66628e+07	3.39387e+07	3.59966e+07	High	High	High	High	High	High	High	High	High
Q9JLV5	Cullin-3	Cul3	Cullin-3 OS=Mus musculus OX=10090 GN=Cul3 PE=1 SV=1	0	84.9	21	14	34	14	768	88.9	8.46	106.36	0	1	8.40578e+07	7.632e+07	8.78872e+07	8.49696e+07	7.59517e+07	8.1132e+07	8.09001e+07	7.57716e+07	8.26401e+07	High	High	High	High	High	High	High	High	High
F6W2Q5	Epidermal growth factor receptor substrate 15	Eps15	Epidermal growth factor receptor substrate 15 OS=Mus musculus OX=10090 GN=Eps15 PE=1 SV=1	0	84.832	26	17	40	17	764	83.5	4.69	119.25	0	1	7.76637e+07	7.18926e+07	7.65323e+07	6.53453e+07	6.77449e+07	6.9099e+07	6.93761e+07	7.3263e+07	6.85645e+07	High	High	High	High	High	High	High	High	High
Q05BC3	Echinoderm microtubule-associated protein-like 1	Eml1	Echinoderm microtubule-associated protein-like 1 OS=Mus musculus OX=10090 GN=Eml1 PE=1 SV=1	0	84.78	22	17	36	17	814	89.6	7.02	116.47	0	1	1.85107e+08	1.53262e+08	1.75792e+08	1.55077e+08	1.49144e+08	1.44208e+08	1.45714e+08	1.39403e+08	1.39138e+08	High	High	High	High	High	High	High	High	High
A0A3B2WDD2	Ribosomal protein	Rpl10a	Ribosomal protein OS=Mus musculus OX=10090 GN=Rpl10a PE=1 SV=1	0	84.769	47	10	29	10	190	21.6	9.98	106.85	0	1	1.89548e+08	1.72638e+08	1.82739e+08	2.17796e+08	1.78865e+08	2.31206e+08	2.2798e+08	2.06764e+08	2.07533e+08	High	High	High	High	High	High	High	High	High
O70569	Ribosomal protein S14	rps14	Ribosomal protein S14 OS=Mus musculus OX=10090 GN=rps14 PE=3 SV=1	0	84.748	36	5	50	5	151	16.3	10.13	182.94	0	1	1.83626e+08	1.53146e+08	1.74316e+08	2.20106e+08	1.65151e+08	2.09721e+08	1.98188e+08	1.7733e+08	1.93872e+08	High	High	High	High	High	High	High	High	High
Q8BUK6	Protein Hook homolog 3	Hook3	Protein Hook homolog 3 OS=Mus musculus OX=10090 GN=Hook3 PE=1 SV=2	0	84.735	26	18	51	7	718	83.2	5.19	131.6	12	1	2.34494e+08	1.93783e+08	2.24639e+08	2.15422e+08	2.24566e+08	1.87663e+08	1.99174e+08	1.80502e+08	1.80213e+08	High	High	High	High	High	High	High	High	High
Q9QYS9	Protein quaking	Qki	Protein quaking OS=Mus musculus OX=10090 GN=Qki PE=1 SV=1	0	84.522	30	9	29	9	341	37.6	8.56	112.47	0	1	5.72121e+07	5.23193e+07	5.27308e+07	5.73848e+07	6.418e+07	5.57548e+07	5.52806e+07	5.29056e+07	5.92287e+07	High	High	High	High	High	High	High	High	High
Q99L45	Eukaryotic translation initiation factor 2 subunit 2	Eif2s2	Eukaryotic translation initiation factor 2 subunit 2 OS=Mus musculus OX=10090 GN=Eif2s2 PE=1 SV=1	0	84.4	32	11	27	11	331	38.1	5.8	106.97	0	1	8.39005e+07	8.49891e+07	8.41674e+07	1.09665e+08	8.76094e+07	1.09157e+08	1.08638e+08	1.27217e+08	1.01418e+08	High	High	High	High	High	High	High	High	High
D3Z598	Latent-transforming growth factor beta-binding protein 4	Ltbp4	Latent-transforming growth factor beta-binding protein 4 OS=Mus musculus OX=10090 GN=Ltbp4 PE=1 SV=1	0	84.395	14	16	24	16	1558	166.7	5.11	76.82	0	1	3.59767e+07	3.10682e+07	3.47726e+07	3.73344e+07	2.91284e+07	3.57114e+07	3.26759e+07	3.35279e+07	3.32307e+07	High	High	High	High	High	High	High	High	High
A0A1G5SK64	Immunity related GTPase family D	OTTMUSWSBG00059284	Immunity related GTPase family D OS=Mus musculus domesticus OX=10092 GN=OTTMUSWSBG00059284 PE=3 SV=1	0	84.358	40	15	32	15	420	46.8	6.74	113.52	0	1	1.26274e+08	1.17774e+08	1.3532e+08	1.01069e+08	9.07601e+07	1.18126e+08	1.18785e+08	9.59845e+07	1.07392e+08	High	High	High	High	High	High	High	High	High
A6H663	BCL2-associated athanogene 3	Bag3	BCL2-associated athanogene 3 OS=Mus musculus OX=10090 GN=Bag3 PE=2 SV=1	0	84.315	28	13	41	13	577	61.8	7.44	141.71	0	1	6.83761e+07	8.01914e+07	6.52918e+07	1.39935e+08	7.01761e+07	7.29717e+07	6.92453e+07	7.8041e+07	7.77124e+07	High	High	High	High	High	High	High	High	High
P70227	Inositol 1,4,5-trisphosphate receptor type 3	Itpr3	Inositol 1,4,5-trisphosphate receptor type 3 OS=Mus musculus OX=10090 GN=Itpr3 PE=1 SV=3	0	84.204	9	25	38	19	2670	304.1	6.54	111.04	6	1	9.63501e+07	8.53977e+07	9.46088e+07	1.01541e+08	1.02293e+08	8.92196e+07	8.54729e+07	8.17849e+07	8.71226e+07	High	High	High	High	High	High	High	High	High
Q3TQR3	Eukaryotic translation initiation factor 5	Eif5	Eukaryotic translation initiation factor 5 OS=Mus musculus OX=10090 GN=Eif5 PE=1 SV=1	0	84.147	26	11	31	11	429	48.9	5.52	102.54	0	1	4.61721e+07	4.78601e+07	4.5981e+07	5.43792e+07	5.52148e+07	5.25261e+07	5.07178e+07	5.07995e+07	5.17765e+07	High	High	High	High	High	High	High	High	High
P00329	Alcohol dehydrogenase 1	Adh1	Alcohol dehydrogenase 1 OS=Mus musculus OX=10090 GN=Adh1 PE=1 SV=2	0	83.989	39	12	51	12	375	39.7	8.1	151.62	0	1	3.51532e+08	3.08423e+08	3.50247e+08	2.98776e+08	2.70887e+08	2.86332e+08	3.22233e+08	3.17032e+08	3.21437e+08	High	High	High	High	High	High	High	High	High
Q6PFD9	Nuclear pore complex protein Nup98-Nup96	Nup98	Nuclear pore complex protein Nup98-Nup96 OS=Mus musculus OX=10090 GN=Nup98 PE=1 SV=2	0	83.953	10	13	27	13	1816	197.1	6.18	87.94	0	1	6.32897e+07	5.77536e+07	6.34234e+07	6.11454e+07	6.09645e+07	5.74644e+07	6.00699e+07	5.60619e+07	6.19753e+07	High	High	High	High	High	High	High	High	High
Q8BJ71	Nuclear pore complex protein Nup93	Nup93	Nuclear pore complex protein Nup93 OS=Mus musculus OX=10090 GN=Nup93 PE=1 SV=1	0	83.937	25	19	42	19	819	93.2	5.72	140.33	0	1	7.83676e+07	7.20304e+07	7.90439e+07	8.39446e+07	7.94053e+07	8.15473e+07	8.2585e+07	7.4265e+07	7.89276e+07	High	High	High	High	High	High	High	High	High
Q5SUH7	Clathrin interactor 1	Clint1	Clathrin interactor 1 OS=Mus musculus OX=10090 GN=Clint1 PE=1 SV=1	0	83.878	19	11	32	11	623	67.7	6.42	122.13	0	1	1.05429e+08	1.12956e+08	1.12912e+08	1.07071e+08	1.09445e+08	1.20079e+08	1.25377e+08	1.16057e+08	1.17044e+08	High	High	High	High	High	High	High	High	High
Q80XJ7	Aldo-keto reductase family 1 member A1	Akr1a1	Aldo-keto reductase family 1 member A1 OS=Mus musculus OX=10090 GN=Akr1a1 PE=2 SV=1	0	83.844	47	14	50	14	325	36.6	7.64	191.56	0	1	1.39727e+08	1.16365e+08	1.34189e+08	1.5117e+08	1.48214e+08	1.55336e+08	1.43294e+08	1.76128e+08	1.47727e+08	High	High	High	High	High	High	High	High	High
E9QAT4	Protein transport protein Sec16A	Sec16a	Protein transport protein Sec16A OS=Mus musculus OX=10090 GN=Sec16a PE=1 SV=1	0	83.834	10	16	25	16	2357	254	5.81	82.73	0	1	3.20014e+07	2.96733e+07	3.15948e+07	3.46427e+07	2.79459e+07	3.39073e+07	3.33324e+07	3.25052e+07	3.32249e+07	High	High	High	High	High	High	High	High	High
Q6P8X1	Sorting nexin-6	Snx6	Sorting nexin-6 OS=Mus musculus OX=10090 GN=Snx6 PE=1 SV=2	0	83.787	34	14	49	13	406	46.6	6.16	151.61	2	1	1.15767e+08	1.25006e+08	1.17476e+08	1.1075e+08	1.21201e+08	1.23081e+08	1.23311e+08	1.18658e+08	1.23022e+08	High	High	High	High	High	High	High	High	High
Q63844	Mitogen-activated protein kinase 3	Mapk3	Mitogen-activated protein kinase 3 OS=Mus musculus OX=10090 GN=Mapk3 PE=1 SV=5	0	83.727	38	13	56	9	380	43	6.61	177.43	0	1	1.9116e+08	1.61915e+08	1.87893e+08	1.6148e+08	1.5598e+08	1.69908e+08	1.73509e+08	1.54215e+08	1.70468e+08	High	High	High	High	High	High	High	High	High
Q8BHB9	Chloride intracellular channel protein 6	Clic6	Chloride intracellular channel protein 6 OS=Mus musculus OX=10090 GN=Clic6 PE=1 SV=1	0	83.712	20	8	19	6	596	62.8	4.32	84.88	0	1	7.94318e+06	8.39018e+06	7.07418e+06	7.3847e+06	1.16169e+07	7.85755e+06	7.97407e+06	7.92003e+06	9.26736e+06	High	High	High	High	High	High	High	High	High
Q542X9	Superoxide dismutase [Cu-Zn]	Sod3	Superoxide dismutase [Cu-Zn] OS=Mus musculus OX=10090 GN=Sod3 PE=1 SV=1	0	83.587	47	7	37	7	251	27.4	6.84	128.53	0	1	2.26113e+08	2.36709e+08	2.18652e+08	1.21865e+08	1.58746e+08	2.05235e+08	1.98481e+08	2.31197e+08	2.1394e+08	High	High	High	High	High	High	High	High	High
B2RXR6	Serine/threonine-protein phosphatase 6 regulatory ankyrin repeat subunit B	Ankrd44	Serine/threonine-protein phosphatase 6 regulatory ankyrin repeat subunit B OS=Mus musculus OX=10090 GN=Ankrd44 PE=1 SV=1	0	83.583	15	11	23	10	993	107.3	6.42	85.76	1	1	4.23765e+07	3.46354e+07	4.31853e+07	4.14494e+07	3.56095e+07	3.78208e+07	3.83497e+07	3.49369e+07	3.50999e+07	High	High	High	High	High	High	High	High	High
Q8K4Q8	Collectin-12	Colec12	Collectin-12 OS=Mus musculus OX=10090 GN=Colec12 PE=1 SV=1	0	83.498	23	18	36	18	742	81.3	5.49	124.02	0	1	7.49673e+07	7.10183e+07	7.35208e+07	8.0865e+07	6.37722e+07	9.37481e+07	9.06176e+07	8.75321e+07	9.2256e+07	High	High	High	High	High	High	High	High	High
Q8BJW6	Eukaryotic translation initiation factor 2A	Eif2a	Eukaryotic translation initiation factor 2A OS=Mus musculus OX=10090 GN=Eif2a PE=1 SV=2	0	83.459	32	15	26	15	581	64.4	8.91	95.23	0	1	9.5915e+07	8.87105e+07	9.43851e+07	1.25701e+08	9.77203e+07	1.12397e+08	1.15757e+08	9.67925e+07	1.02001e+08	High	High	High	High	High	High	High	High	High
P57759	Endoplasmic reticulum resident protein 29	Erp29	Endoplasmic reticulum resident protein 29 OS=Mus musculus OX=10090 GN=Erp29 PE=1 SV=2	0	83.455	44	10	52	10	262	28.8	6.15	178.62	0	1	1.14212e+08	1.14924e+08	1.15828e+08	1.32115e+08	1.06804e+08	1.56066e+08	1.60227e+08	1.39975e+08	1.51426e+08	High	High	High	High	High	High	High	High	High
P62830	60S ribosomal protein L23	Rpl23	60S ribosomal protein L23 OS=Mus musculus OX=10090 GN=Rpl23 PE=1 SV=1	0	83.373	61	9	42	9	140	14.9	10.51	120.81	0	1	1.2594e+08	1.21229e+08	1.26292e+08	1.86232e+08	1.16925e+08	1.47995e+08	1.51808e+08	1.37665e+08	1.28119e+08	High	High	High	High	High	High	High	High	High
Q3UZA1	CapZ-interacting protein	Rcsd1	CapZ-interacting protein OS=Mus musculus OX=10090 GN=Rcsd1 PE=1 SV=1	0	83.227	37	14	33	14	412	44.1	5.16	105.33	0	1	3.67624e+07	3.36036e+07	3.78432e+07	3.13825e+07	3.33903e+07	3.26575e+07	3.50035e+07	3.16303e+07	3.36939e+07	High	High	High	High	High	High	High	High	High
P97333	Neuropilin-1	Nrp1	Neuropilin-1 OS=Mus musculus OX=10090 GN=Nrp1 PE=1 SV=2	0	83.198	16	12	25	12	923	102.9	5.9	88.55	0	1	6.7074e+07	5.67552e+07	6.83591e+07	4.54213e+07	5.3816e+07	5.13267e+07	5.19916e+07	4.70594e+07	5.20508e+07	High	High	High	High	High	High	High	High	High
Q3UF82	Mitogen-activated protein kinase	Mapk1	Mitogen-activated protein kinase OS=Mus musculus OX=10090 GN=Mapk1 PE=2 SV=1	0	83.155	42	14	41	10	352	40.6	6.84	109.95	6	1	2.07445e+08	1.89153e+08	2.01368e+08	1.94621e+08	1.80015e+08	1.95646e+08	1.95221e+08	1.81826e+08	1.86563e+08	High	High	High	High	High	High	High	High	High
Q3UYQ4	Uncharacterized protein	Api5	Uncharacterized protein OS=Mus musculus OX=10090 GN=Api5 PE=2 SV=1	0	83.107	29	15	27	15	524	59	7.34	81.89	0	1	1.10698e+08	1.08391e+08	1.14462e+08	1.13507e+08	1.1494e+08	1.1254e+08	1.10691e+08	9.79112e+07	1.05315e+08	High	High	High	High	High	High	High	High	High
Q3TDD9	Protein phosphatase 1 regulatory subunit 21	Ppp1r21	Protein phosphatase 1 regulatory subunit 21 OS=Mus musculus OX=10090 GN=Ppp1r21 PE=1 SV=2	0	82.985	23	13	24	13	780	88.3	6.9	95.7	0	1	3.88644e+07	3.61068e+07	3.94592e+07	4.09073e+07	3.86061e+07	4.06134e+07	4.13823e+07	3.95997e+07	4.0192e+07	High	High	High	High	High	High	High	High	High
B2RSU6	Cingulin-like 1	Cgnl1	Cingulin-like 1 OS=Mus musculus OX=10090 GN=Cgnl1 PE=1 SV=1	0	82.855	17	20	37	19	1297	148.1	5.77	116.19	0	1	5.29219e+07	4.75908e+07	5.06938e+07	4.07647e+07	3.93433e+07	4.1385e+07	4.05541e+07	4.12942e+07	4.3054e+07	High	High	High	High	High	High	High	High	High
Q8C483	Serine--tRNA ligase	Sars	Serine--tRNA ligase OS=Mus musculus OX=10090 GN=Sars PE=1 SV=1	0	82.853	30	15	38	15	536	61.1	7.43	117.78	0	1	1.13272e+08	9.93307e+07	1.14217e+08	1.30023e+08	1.12493e+08	1.21021e+08	1.2848e+08	1.14662e+08	1.19452e+08	High	High	High	High	High	High	High	High	High
Q3TYK4	Uncharacterized protein	Prkar1a	Uncharacterized protein OS=Mus musculus OX=10090 GN=Prkar1a PE=2 SV=1	0	82.739	24	12	40	8	510	57.2	6.89	153.33	4	1	1.26978e+08	1.08264e+08	1.20674e+08	1.22674e+08	1.18824e+08	1.18201e+08	1.16823e+08	1.06251e+08	1.09114e+08	High	High	High	High	High	High	High	High	High
P40336	Vacuolar protein sorting-associated protein 26A	Vps26a	Vacuolar protein sorting-associated protein 26A OS=Mus musculus OX=10090 GN=Vps26a PE=1 SV=1	0	82.727	29	7	30	7	327	38.1	6.57	117.38	0	1	5.79854e+07	5.72869e+07	5.50851e+07	5.16249e+07	5.41444e+07	5.75925e+07	5.8904e+07	6.23577e+07	5.89691e+07	High	High	High	High	High	High	High	High	High
Q3U6W4	Heme oxygenase	Hmox2	Heme oxygenase OS=Mus musculus OX=10090 GN=Hmox2 PE=2 SV=1	0	82.722	45	12	25	12	315	35.7	5.87	98.07	0	1	8.72798e+07	8.50586e+07	8.15245e+07	9.5885e+07	9.04817e+07	1.02845e+08	9.9853e+07	8.60944e+07	9.1111e+07	High	High	High	High	High	High	High	High	High
Q3UMT1	Protein phosphatase 1 regulatory subunit 12C	Ppp1r12c	Protein phosphatase 1 regulatory subunit 12C OS=Mus musculus OX=10090 GN=Ppp1r12c PE=1 SV=1	0	82.686	25	18	33	2	782	84.6	6	81.04	17	1	7.1934e+07	6.99757e+07	7.00359e+07	6.97223e+07	6.51817e+07	6.54719e+07	6.60108e+07	6.71213e+07	6.75876e+07	High	High	High	High	High	High	High	High	High
Q8K2Q9	Shootin-1	Shtn1	Shootin-1 OS=Mus musculus OX=10090 GN=Shtn1 PE=1 SV=1	0	82.611	31	19	38	19	631	71.3	5.44	109.93	0	1	7.7345e+07	7.41432e+07	8.20411e+07	1.03487e+08	6.833e+07	8.21458e+07	8.37221e+07	8.22135e+07	8.39299e+07	High	High	High	High	High	High	High	High	High
Q9CQ62	2,4-dienoyl-CoA reductase [(3E)-enoyl-CoA-producing], mitochondrial	Decr1	2,4-dienoyl-CoA reductase [(3E)-enoyl-CoA-producing], mitochondrial OS=Mus musculus OX=10090 GN=Decr1 PE=1 SV=1	0	82.573	30	8	32	8	335	36.2	8.95	121.94	0	1	2.18905e+08	2.30707e+08	2.111e+08	1.69886e+08	1.90427e+08	1.8765e+08	1.85554e+08	1.85087e+08	1.83004e+08	High	High	High	High	High	High	High	High	High
[truncated: 6,067 more rows]
