# Supplementary material for: TMT proteomics analysis reveals the mechanism of bleomycin-induced pulmonary fibrosis and effects of Ginseng honeysuckle superfine powdered tea
Source: Chin Med. 2023 May 24;18:60. doi: 10.1186/s13020-023-00769-x (PMC10207824; doi:10.1186/s13020-023-00769-x)
Supplement: Supplementary file 2 — Additional file 2. Peptide identification table. [file 13020_2023_769_MOESM2_ESM.xlsx]

## Sheet: Peptides
Confidence	Annotated Sequence	Modifications	Qvality PEP	Qvality q-value	# Protein Groups	# Proteins	# PSMs	Master Protein Accessions	Positions in Master Proteins	# Missed Cleavages	Theo. MH+ [Da]	Sequence Length	Abundance: CC-1	Abundance: CC-2	Abundance: CC-3	Abundance: PF-1	Abundance: PF-2	Abundance: PF-3	Abundance: GH-1	Abundance: GH-2	Abundance: GH-3	Found in Sample: CC-1	Found in Sample: CC-1	Found in Sample: CC-2	Found in Sample: PF-1	Found in Sample: PF-2	Found in Sample: PF-3	Found in Sample: GH-1	Found in Sample: GH-2	Found in Sample: GH-3	Charge	m/z [Da]	DeltaM [ppm]	RT [min]	Percolator q-Value	Percolator PEP	XCorr
High	[R].AAAAAAAAAAAAAAAGAAGK.[E]	1xTMT6plex [K20]; 1xTMT6plex [N-Term]	1.82027e-13	2.65431e-05	1	2	2	E9QM38	E9QM38 [91-110]	0	1927.11	20	4.02327e+06	5.06844e+06	3.75933e+06	2.91565e+06	6.42383e+06	3.32015e+06	3.23776e+06	3283711	3.83685e+06	High	High	High	High	High	High	High	High	High	2	964.053	-6.92	59.5349	1.62e-05	1.225e-13	6.87
High	[R].LLYNLEMEQMAK.[T]	1xTMT6plex [K12]; 1xTMT6plex [N-Term]	2.80941e-05	2.65431e-05	1	2	1	G3X9K3	G3X9K3 [906-917]	0	1941.06	12	198239	184750	228207	235258	183186	251469	237971	267351	235443	High	High	High	High	High	High	High	High	High	3	647.688	-5.21	65.1921	1.62e-05	1.721e-05	3.92
High	[K].LLYNNVSNFGR.[L]	1xDeamidated [N]; 1xTMT6plex [N-Term]	1.49352e-05	2.65431e-05	1	5	7	Q80U89	Q80U89 [1226-1236]	0	1526.82	11	46181377	3.48137e+07	4.49774e+07	4.73997e+07	3.63513e+07	43102366	3.75437e+07	3.75528e+07	3.59782e+07	High	High	High	High	High	High	High	High	High	2	763.907	-6.1	49.9105	1.62e-05	9.177e-06	4.17
High	[R].LLYNVEMEQMAK.[T]	1xTMT6plex [K12]; 1xTMT6plex [N-Term]	7.40356e-06	2.65431e-05	1	2	2	A2A5R2	A2A5R2 [861-872]	0	1927.04	12	1.44467e+06	1.22397e+06	1.44809e+06	1720996	1.34254e+06	1.68537e+06	1.63068e+06	1.60404e+06	1.43983e+06	High	High	High	High	High	High	High	High	High	2	964.018	-7.59	59.2982	1.62e-05	4.569e-06	2.5
High	[K].LLYPADIPVGNDQLLELLNK.[L]	1xTMT6plex [K20]; 1xTMT6plex [N-Term]	2.36992e-09	2.65431e-05	1	5	2	Q62009	Q62009 [629-648]	0	2696.56	20	1.00599e+06	827768	1.18029e+06	1.71339e+06	742376	1.36713e+06	1.25782e+06	1.37805e+06	1016561	High	High	High	High	High	High	High	High	High	3	899.521	-5.5	83.5103	1.62e-05	1.527e-09	6.83
High	[K].LLYPVAPPEPVEDR.[R]	1xTMT6plex [N-Term]	9.25868e-05	2.65431e-05	1	2	1	E9PYG6	E9PYG6 [259-272]	0	1824.01	14	1.05724e+06	751018	1033565	1.18671e+06	769980	1.25366e+06	1.14072e+06	1.29358e+06	1.0877e+06	High	High	High	High	High	High	High	High	High	2	912.506	-2.76	56.3784	1.62e-05	5.642e-05	4.71
High	[K].IIYQAASPDEGALVR.[A]	1xTMT6plex [N-Term]	1.7575e-08	2.65431e-05	2	6	2	A1L332; P70704	A1L332 [496-510]; P70704 [499-513]	0	1832.01	15	5.04734e+06	3.71653e+06	5.10807e+06	4.88482e+06	3.78624e+06	5.49554e+06	5.14479e+06	5.90314e+06	5.37714e+06	High	High	High	High	High	High	High	High	High	2	916.505	-5.13	48.3901	1.62e-05	1.118e-08	5.26
High	[R].ILYMMDEINNPVLTVK.[T]	2xOxidation [M4; M5]; 1xTMT6plex [K16]; 1xTMT6plex [N-Term]	1.6141e-07	2.65431e-05	1	8	1	A0A023J6F3	A0A023J6F3 [83-98]	0	2383.3	16	501761	567204	530492	551990	483507	521623	422282	569096	498473	High	High	High	High	High	High	High	High	High	3	795.098	-9.06	63.3179	1.62e-05	1.014e-07	4.61
High	[R].IIYSPTVGDPIDEYTTVPGR.[R]	1xTMT6plex [N-Term]	4.20285e-13	2.65431e-05	1	3	5	Q60847	Q60847 [2059-2078]	0	2422.27	20	2.37782e+06	2.19387e+06	2.53359e+06	4.11893e+06	2.39758e+06	3.7862e+06	3.22515e+06	3.86856e+06	2.95751e+06	High	High	High	High	High	High	High	High	High	2	1211.64	-1.8	62.0511	1.62e-05	2.816e-13	6.09
High	[R].LMAEDEEGYR.[K]	1xTMT6plex [N-Term]	9.56389e-05	2.65431e-05	2	15	3	Q3TKT4; Q6DIC0	Q3TKT4 [530-539]; Q6DIC0 [511-520]	0	1441.68	10	1.36113e+06	1.23649e+06	1.6722e+06	1.59523e+06	1.02528e+06	1.7759e+06	1.49922e+06	1.62738e+06	1541228	High	High	High	High	High	High	High	High	High	2	721.346	0.89	32.879	1.62e-05	5.822e-05	4.39
High	[R].IMAENAAGISAPSATSPFYK.[A]	1xTMT6plex [K20]; 1xTMT6plex [N-Term]	2.97619e-09	2.65431e-05	3	5	1	E9Q8K5; A2ASS6; A0A5K1VVQ9	E9Q8K5 [21772-21791]; A2ASS6 [23518-23537]; A0A5K1VVQ9 [23643-23662]	0	2484.32	20	2.05888e+06	3.57344e+06	1.77933e+06	1.65631e+06	2.47579e+06	2758480	1.49791e+06	4129317	2020643	High	High	High	High	High	High	High	High	High	3	828.773	-6.94	56.7451	1.62e-05	1.908e-09	6.03
High	[K].LMAGQEDSNGCINYEAFVK.[H]	1xCarbamidomethyl [C11]; 1xDeamidated [N9]; 1xTMT6plex [K19]; 1xTMT6plex [N-Term]	1.82995e-07	2.65431e-05	1	3	2	P09542	P09542 [181-199]	0	2605.27	19	1.79134e+06	2.54751e+06	1.77167e+06	1.84165e+06	2.1773e+06	2.55307e+06	1.90533e+06	3.67491e+06	2.15721e+06	High	High	High	High	High	High	High	High	High	3	869.093	-1.25	60.9012	1.62e-05	1.153e-07	6.65
High	[K].LMAGQEDSNGCINYEAFVK.[H]	1xCarbamidomethyl [C11]; 2xDeamidated [N9; N13]; 1xTMT6plex [K19]; 1xTMT6plex [N-Term]	5.42243e-06	2.65431e-05	1	3	1	P09542	P09542 [181-199]	0	2606.25	19	659849	990941	647732	632975	895689	1.01416e+06	747512	1.56522e+06	894447	High	High	High	High	High	High	High	High	High	3	869.425	3.66	60.1948	1.62e-05	3.361e-06	3.14
High	[K].LMAGQEDSNGCINYEAFVK.[H]	1xCarbamidomethyl [C11]; 1xDeamidated [N9]; 1xOxidation [M2]; 1xTMT6plex [K19]; 1xTMT6plex [N-Term]	2.79359e-07	2.65431e-05	1	3	4	P09542	P09542 [181-199]	0	2621.26	19	3.10189e+06	6.49112e+06	3.10492e+06	2.75851e+06	4.99332e+06	4.62463e+06	3.07241e+06	8253806	3.63748e+06	High	High	High	High	High	High	High	High	High	3	874.424	-1.83	55.8753	1.62e-05	1.754e-07	5.19
High	[K].LMATLFSTYASADTGDSGK.[G]	1xTMT6plex [K19]; 1xTMT6plex [N-Term]	7.62517e-07	2.65431e-05	1	5	3	B2RQQ1	B2RQQ1 [617-635]	0	2394.23	19	3.93811e+06	3.37012e+06	3.76421e+06	3.98037e+06	2.43966e+06	2.96825e+06	2.72211e+06	3.71703e+06	3.0944e+06	High	High	High	High	High	High	High	High	High	3	798.741	-7.09	72.6096	1.62e-05	4.771e-07	5.58
High	[K].LLYVLEADSAIAK.[H]	1xTMT6plex [K13]; 1xTMT6plex [N-Term]	1.10923e-08	2.65431e-05	1	4	4	G5E898	G5E898 [81-93]	0	1864.12	13	476920	429238	483764	586796	498353	506839	433057	495035	445977	High	High	High	High	High	High	High	High	High	2	932.559	-4.39	77.4637	1.62e-05	7.083e-09	4.07
High	[R].ILYMMDEINNPVLTVK.[T]	1xOxidation [M]; 1xTMT6plex [K16]; 1xTMT6plex [N-Term]	2.92653e-07	2.65431e-05	1	8	3	A0A023J6F3	A0A023J6F3 [83-98]	0	2367.31	16	2.69322e+06	2.45672e+06	2.78632e+06	2.85298e+06	2.70596e+06	2.9832e+06	2.57455e+06	2.82506e+06	2.62589e+06	High	High	High	High	High	High	High	High	High	3	789.772	-2.87	71.0109	1.62e-05	1.839e-07	4.89
High	[R].ILYMMDEINNPVLTVK.[T]	1xTMT6plex [K16]; 1xTMT6plex [N-Term]	2.53658e-11	2.65431e-05	1	8	2	A0A023J6F3	A0A023J6F3 [83-98]	0	2351.31	16	3.07466e+06	3.30883e+06	3.30644e+06	3.27903e+06	2.61244e+06	3.9442e+06	3.02474e+06	4.09369e+06	3.07133e+06	High	High	High	High	High	High	High	High	High	2	1176.15	-6.8	81.4028	1.62e-05	1.665e-11	7.8
High	[K].IIYIVHDEVKDK.[A]	2xTMT6plex [K10; K12]; 1xTMT6plex [N-Term]	2.97619e-09	2.65431e-05	1	4	2	Q9DCD8	Q9DCD8 [197-208]	1	2159.3	12	5.2844e+06	4.41582e+06	5.50964e+06	5719505	4.85218e+06	6.81269e+06	8836806	7.66558e+06	6.13913e+06	High	High	High	High	High	High	High	High	High	3	720.434	-7.18	47.9167	1.62e-05	1.91e-09	4.82
High	[K].LLVSSEDYGR.[D]	1xTMT6plex [N-Term]	2.04846e-05	2.65431e-05	3	9	6	P16546; B7ZWK3; A3KGU5	P16546 [1785-1794]; B7ZWK3 [1770-1779]; A3KGU5 [1770-1779]	0	1367.74	10	7.41585e+07	5.79685e+07	7.31971e+07	6.70915e+07	5.29915e+07	8.17244e+07	6.50378e+07	7.07641e+07	5.89438e+07	High	High	High	High	High	High	High	High	High	2	684.368	-6.22	40.2924	1.62e-05	1.256e-05	3.4
High	[K].LLVSVLEQGLSPK.[H]	1xTMT6plex [K13]; 1xTMT6plex [N-Term]	9.67935e-08	2.65431e-05	1	2	2	Q3TIR3	Q3TIR3 [49-61]	0	1841.15	13	1.06785e+06	975974	1.05606e+06	973713	992972	1.29245e+06	915214	1.26467e+06	1.08233e+06	High	High	High	High	High	High	High	High	High	2	921.072	-7.91	78.8205	1.62e-05	6.11e-08	5.41
High	[K].LLVVDKETDEFFK.[K]	2xTMT6plex [K6; K13]; 1xTMT6plex [N-Term]	4.31073e-08	2.65431e-05	1	1	3	P70441	P70441 [223-235]	1	2270.33	13	8.21173e+06	7.27288e+06	8.55468e+06	8.4613e+06	9.16298e+06	1.08573e+07	1.01839e+07	9.54444e+06	8.83533e+06	High	High	High	High	High	High	High	High	High	3	757.44	-8.87	65.2086	1.62e-05	2.733e-08	3.98
High	[R].LLVVDPETDEHFK.[R]	1xTMT6plex [K13]; 1xTMT6plex [N-Term]	7.44762e-10	2.65431e-05	2	6	12	A0A0R4IZX2; A0A0R4J006	A0A0R4IZX2 [225-237]; A0A0R4J006 [114-126]	0	2000.11	13	3.05715e+07	2.24521e+07	3.10867e+07	2.10392e+07	2.06043e+07	2.35642e+07	2.11259e+07	2.07415e+07	1.99834e+07	High	High	High	High	High	High	High	High	High	3	667.374	-1.77	53.9088	1.62e-05	4.82e-10	5.95
High	[R].ILVVGIGNSAADIASELSK.[T]	1xTMT6plex [K19]; 1xTMT6plex [N-Term]	1.85978e-15	2.65431e-05	1	1	9	Q8K2I3	Q8K2I3 [187-205]	0	2315.36	19	1.69542e+07	1.20088e+07	1.73867e+07	1.16842e+07	1.36957e+07	1.04358e+07	9.9256e+06	9.08414e+06	8.6288e+06	High	High	High	High	High	High	High	High	High	2	1158.17	-7.84	79.8377	1.62e-05	1.284e-15	7.16
High	[R].ILVVGIGNSAADIASELSK.[T]	1xDeamidated [N8]; 1xTMT6plex [K19]; 1xTMT6plex [N-Term]	6.26169e-09	2.65431e-05	1	1	3	Q8K2I3	Q8K2I3 [187-205]	0	2316.34	19	505168	448636	509332	460806	478605	462272	421910	522895	427559	High	High	High	High	High	High	High	High	High	3	772.781	-5.7	76.9651	1.62e-05	4.004e-09	5.73
High	[R].LLWDLEQQELPANHR.[H]	1xTMT6plex [N-Term]	8.55095e-06	2.65431e-05	1	5	2	B9EK92	B9EK92 [938-952]	0	2091.12	15	2.30077e+06	2.1838e+06	2.16585e+06	2.42195e+06	1.9186e+06	2.41345e+06	2002889	2.5517e+06	1.88163e+06	High	High	High	High	High	High	High	High	High	3	697.707	-5.29	58.475	1.62e-05	5.269e-06	5.01
High	[R].LLYEANLPENFR.[R]	1xTMT6plex [N-Term]	8.31579e-06	2.65431e-05	1	2	1	Q91VZ6	Q91VZ6 [96-107]	0	1707.93	12	1.17714e+06	1063026	1.30736e+06	1.46302e+06	951532	1.58577e+06	1.49199e+06	1.88222e+06	1.47546e+06	High	High	High	High	High	High	High	High	High	2	854.462	-5.57	57.0114	1.62e-05	5.145e-06	4.06
High	[K].LIYEVEEMGGMAK.[A]	1xTMT6plex [K13]; 1xTMT6plex [N-Term]	9.29611e-09	2.65431e-05	1	1	1	P16332	P16332 [443-455]	0	1928.03	13	974501	922919	1.06502e+06	1.01434e+06	880095	1.09524e+06	977895	1.28747e+06	1.12399e+06	High	High	High	High	High	High	High	High	High	2	964.514	-3.93	69.1706	1.62e-05	5.944e-09	4.95
High	[R].IIYGGSVTGATCK.[E]	1xCarbamidomethyl [C12]; 1xTMT6plex [K13]; 1xTMT6plex [N-Term]	5.43177e-05	2.65431e-05	1	2	2	P17751	P17751 [207-219]	0	1785	13	33267594	29744103	34263260	35282332	26366227	40762334	33417915	37969346	29631556	High	High	High	High	High	High	High	High	High	3	595.666	-7.64	40.1637	1.62e-05	3.316e-05	3.96
High	[K].LLYGLASVK.[D]	1xTMT6plex [K9]; 1xTMT6plex [N-Term]	6.18532e-05	2.65431e-05	1	2	2	Q52JJ6	Q52JJ6 [810-818]	0	1421.91	9	4.85291e+06	3.8472e+06	5.06461e+06	3.89378e+06	4.03548e+06	4289276	3.91026e+06	3.88343e+06	3.95846e+06	High	High	High	High	High	High	High	High	High	2	711.455	-7.19	59.6552	1.62e-05	3.785e-05	3.2
High	[R].ILYLDYSEIR.[F]	1xTMT6plex [N-Term]	8.63694e-05	2.65431e-05	1	2	5	Q3U7R1	Q3U7R1 [585-594]	0	1513.85	10	19566432	1.58269e+07	20979125	22874457	16511377	2.41751e+07	20547537	1.94664e+07	1.88669e+07	High	High	High	High	High	High	High	High	High	2	757.421	-7.19	61.2137	1.62e-05	5.278e-05	3.22
High	[K].LLYLLESTDDPVITEK.[A]	1xTMT6plex [K16]; 1xTMT6plex [N-Term]	4.77494e-08	2.65431e-05	1	2	5	Q9D0L7	Q9D0L7 [64-79]	0	2307.31	16	1.49272e+06	1.22126e+06	1.4022e+06	1.22838e+06	1.32161e+06	1.66327e+06	1.39322e+06	1.98372e+06	1.5823e+06	High	High	High	High	High	High	High	High	High	2	1154.16	-2.71	80.825	1.62e-05	3.023e-08	5.78
High	[K].ILYLTPEQEKDK.[S]	2xTMT6plex [K10; K12]; 1xTMT6plex [N-Term]	2.22122e-06	2.65431e-05	1	6	1	Q3TDF8	Q3TDF8 [343-354]	1	2164.28	12	10714489	10939815	11622205	18519032	10190053	17976958	18814900	15272419	14363673	High	High	High	High	High	High	High	High	High	3	722.095	-6.47	47.4484	1.62e-05	1.384e-06	4.68
High	[K].IIYIVHDEVK.[D]	1xTMT6plex [K10]; 1xTMT6plex [N-Term]	1.77368e-05	2.65431e-05	1	4	5	Q9DCD8	Q9DCD8 [197-206]	0	1687.02	10	2.33218e+07	2.06089e+07	2.63798e+07	2.9203e+07	2.05427e+07	3.34313e+07	3.07631e+07	2.76319e+07	2.61499e+07	High	High	High	High	High	High	High	High	High	3	563.008	-6.56	49.6103	1.62e-05	1.093e-05	3.95
High	[K].LMAVPNLSMLETVDSVK.[L]	1xTMT6plex [K17]; 1xTMT6plex [N-Term]	1.0986e-11	2.65431e-05	1	7	1	Q3UYN1	Q3UYN1 [99-115]	0	2305.29	17	608327	516920	631282	590770	563333	745732	735978	715468	630096	High	High	High	High	High	High	High	High	High	2	1153.14	-7.66	78.2654	1.62e-05	7.268e-12	5.53
High	[RK].LLVSASQDGK.[L]	1xDeamidated [Q7]; 1xTMT6plex [K10]; 1xTMT6plex [N-Term]	2.39898e-05	2.65431e-05	3	15	1	P29387; E9QKR0; Q3TQ70	P29387 [69-78]; E9QKR0 [111-120]; Q3TQ70 [69-78]	0	1476.87	10	2639848	2.79398e+06	2.39882e+06	2.60078e+06	2179917	3.18072e+06	2.62042e+06	4.6355e+06	2806821	High	High	High	High	High	High	High	High	High	2	738.932	-7.72	40.8185	1.62e-05	1.473e-05	3.24
High	[K].LMCPQEIVDYIADK.[K]	1xCarbamidomethyl [C3]; 1xTMT6plex [K14]; 1xTMT6plex [N-Term]	5.66109e-10	2.65431e-05	1	4	3	F8WJ64	F8WJ64 [110-123]	0	2153.14	14	647599	694858	561926	630066	598988	781172	561875	808655	677439	High	High	High	High	High	High	High	High	High	2	1077.07	-4.38	79.5677	1.62e-05	3.673e-10	5.31
High	[K].LMDEVAGIVAAR.[H]	1xTMT6plex [N-Term]	9.90697e-08	2.65431e-05	1	2	6	E9PYH2	E9PYH2 [257-268]	0	1473.83	12	7.93104e+06	6.40534e+06	7.76172e+06	6.53992e+06	6.46842e+06	7.79388e+06	7.43131e+06	7.90259e+06	7.58484e+06	High	High	High	High	High	High	High	High	High	2	737.416	-2.68	63.1123	1.62e-05	6.239e-08	3.7
High	[R].IMGIPEDEQMGLLR.[V]	2xOxidation [M2; M10]; 1xTMT6plex [N-Term]	0.000140443	2.65431e-05	1	1	7	Q8VDD5	Q8VDD5 [328-341]	0	1862.96	14	4.06762e+06	3.1301e+06	4.46746e+06	5.45815e+06	3.46371e+06	4.80096e+06	4.21318e+06	4.50276e+06	4.43305e+06	High	High	High	High	High	High	High	High	High	3	621.654	-4.88	48.7506	1.62e-05	8.523e-05	3.26
High	[K].IMGVAGGLTNLSK.[M]	1xTMT6plex [K13]; 1xTMT6plex [N-Term]	1.91946e-05	2.65431e-05	1	1	2	Q8CCF0	Q8CCF0 [231-243]	0	1719.02	13	7.44974e+06	5.99441e+06	9.31128e+06	7.7697e+06	5.77154e+06	7.38749e+06	6.6531e+06	6515106	6.41522e+06	High	High	High	High	High	High	High	High	High	3	573.675	-7.18	56.9365	1.62e-05	1.182e-05	4.27
High	[K].LMHVAYEEFEK.[V]	1xTMT6plex [K11]; 1xTMT6plex [N-Term]	1.51448e-05	2.65431e-05	1	1	3	Q9JHU4	Q9JHU4 [399-409]	0	1853.99	11	7.97566e+06	5.33884e+06	8.30145e+06	7.39054e+06	4.92336e+06	8.24155e+06	7.03099e+06	7.92966e+06	6.48485e+06	High	High	High	High	High	High	High	High	High	3	618.664	-4.66	48.9245	1.62e-05	9.303e-06	4.19
High	[K].IMLEDGNLHVTQGAGR.[F]	1xTMT6plex [N-Term]	2.64583e-08	2.65431e-05	1	4	1	E9PWE8	E9PWE8 [565-580]	0	1940.02	16	2.70745e+06	3325502	2731508	3.10391e+06	2918483	3823200	3.48638e+06	5106057	3.75736e+06	High	High	High	High	High	High	High	High	High	3	647.341	-7.18	41.0326	1.62e-05	1.679e-08	4.4
High	[K].IMLEEHPQGK.[W]	1xTMT6plex [K10]; 1xTMT6plex [N-Term]	7.76348e-05	2.65431e-05	1	3	3	P35330	P35330 [65-74]	0	1639.92	10	2.371e+07	2.08633e+07	2.40639e+07	1.79549e+07	1.74471e+07	2.41272e+07	2.01854e+07	2.29843e+07	1.9792e+07	High	High	High	High	High	High	High	High	High	3	547.309	-6.89	32.3045	1.62e-05	4.746e-05	3.62
High	[R].IMLFTGGPPTQGPGMVVGDELK.[T]	1xTMT6plex [K22]; 1xTMT6plex [N-Term]	1.51239e-07	2.65431e-05	1	6	1	Q3TYS4	Q3TYS4 [288-309]	0	2702.47	22	615183	529130	609251	633854	524986	587532	578874	790338	609724	High	High	High	High	High	High	High	High	High	3	901.487	-7.46	74.5605	1.62e-05	9.504e-08	4.86
High	[R].IMGIPEDEQMGLLR.[V]	1xOxidation [M]; 1xTMT6plex [N-Term]	8.93085e-07	2.65431e-05	1	1	22	Q8VDD5	Q8VDD5 [328-341]	0	1846.96	14	2.93047e+07	2.23165e+07	3.10172e+07	3.61331e+07	2.42457e+07	3.40575e+07	2.93946e+07	2.94041e+07	2.80261e+07	High	High	High	High	High	High	High	High	High	2	923.982	-2.38	54.8091	1.62e-05	5.569e-07	2.95
High	[R].IMLFTGGPPTQGPGMVVGDELK.[T]	1xOxidation [M2]; 1xTMT6plex [K22]; 1xTMT6plex [N-Term]	7.30105e-06	2.65431e-05	1	6	1	Q3TYS4	Q3TYS4 [288-309]	0	2718.46	22	733575	702861	777909	960707	699094	879732	853623	829540	759912	High	High	High	High	High	High	High	High	High	3	906.82	-6.07	69.6956	1.62e-05	4.507e-06	5.67
High	[K].IMLGDEAALLEQK.[E]	1xOxidation [M2]; 1xTMT6plex [K13]; 1xTMT6plex [N-Term]	9.47153e-06	2.65431e-05	1	2	1	Q8R480	Q8R480 [286-298]	0	1905.08	13	465388	341084	440239	432284	450774	474589	421076	397525	451548	High	High	High	High	High	High	High	High	High	3	635.695	-2.66	60.1289	1.62e-05	5.851e-06	4.28
High	[K].IMLLDEFTTK.[L]	1xTMT6plex [K10]; 1xTMT6plex [N-Term]	2.97045e-05	2.65431e-05	1	5	4	Q60770	Q60770 [34-43]	0	1668.96	10	4.32469e+06	3.24735e+06	4.3307e+06	3.82065e+06	3.65303e+06	4.27902e+06	3.91916e+06	4142687	3.6267e+06	High	High	High	High	High	High	High	High	High	2	834.982	-5.09	70.6438	1.62e-05	1.824e-05	2.23
High	[K].IMLNTPEDVQALVSGK.[L]	1xTMT6plex [K16]; 1xTMT6plex [N-Term]	3.89726e-09	2.65431e-05	1	10	3	Q5BKQ9	Q5BKQ9 [259-274]	0	2173.23	16	6.23949e+06	5.26097e+06	6.6922e+06	9.70329e+06	6.41698e+06	9.36259e+06	8.32343e+06	7.6316e+06	7.80038e+06	High	High	High	High	High	High	High	High	High	2	1087.11	-5.04	68.315	1.62e-05	2.497e-09	7.19
High	[K].IMLNTPEDVQALVSGK.[L]	1xOxidation [M2]; 1xTMT6plex [K16]; 1xTMT6plex [N-Term]	6.91369e-05	2.65431e-05	1	10	2	Q5BKQ9	Q5BKQ9 [259-274]	0	2189.23	16	2.66003e+06	2353329	2.76777e+06	3.4141e+06	2.64978e+06	3.58015e+06	3.10461e+06	3.27873e+06	2.73642e+06	High	High	High	High	High	High	High	High	High	3	730.408	-6.83	63.8768	1.62e-05	4.221e-05	4.42
High	[K].IMISDFGLSK.[M]	1xTMT6plex [K10]; 1xTMT6plex [N-Term]	1.84085e-05	2.65431e-05	2	6	1	Q3TDM2; Q3UY68	Q3TDM2 [136-145]; Q3UY68 [158-167]	0	1568.91	10	5831623	4810367	6163831	6068081	3900706	7360775	6.97931e+06	6.57556e+06	5386958	High	High	High	High	High	High	High	High	High	2	784.955	-5.91	62.8091	1.62e-05	1.131e-05	4.03
High	[R].LMITGAAPISTPVLTFFR.[A]	1xOxidation [M2]; 1xTMT6plex [N-Term]	1.47291e-08	2.65431e-05	1	2	2	Q8JZR0	Q8JZR0 [415-432]	0	2180.24	18	561718	448280	539263	507846	455065	546598	560316	572616	506398	High	High	High	High	High	High	High	High	High	3	727.412	-6.88	81.0095	1.62e-05	9.402e-09	5.74
High	[K].IMLGDEAALLEQK.[E]	1xTMT6plex [K13]; 1xTMT6plex [N-Term]	2.02011e-05	2.65431e-05	1	2	3	Q8R480	Q8R480 [286-298]	0	1889.08	13	4.37403e+06	3.84768e+06	4.55614e+06	4.43986e+06	3.8014e+06	5898107	5.19479e+06	5730965	4.94454e+06	High	High	High	High	High	High	High	High	High	3	630.364	-2.44	64.5159	1.62e-05	1.243e-05	2.53
High	[R].IMGIPEDEQMGLLR.[V]	1xTMT6plex [N-Term]	2.30805e-10	2.65431e-05	1	1	6	Q8VDD5	Q8VDD5 [328-341]	0	1830.97	14	1.2734e+07	1.31135e+07	1.42824e+07	1.79754e+07	1.12036e+07	2.08949e+07	2.04789e+07	3.19817e+07	1.42532e+07	High	High	High	High	High	High	High	High	High	2	915.984	-2.68	61.4069	1.62e-05	1.499e-10	4.21
High	[R].LMFTAFLPDSTGSFTR.[R]	1xTMT6plex [N-Term]	3.64118e-07	2.65431e-05	1	1	3	P25799	P25799 [212-227]	0	2020.04	16	2.00896e+06	1580857	1.91969e+06	1.95923e+06	1.53669e+06	2.8195e+06	1.99822e+06	2.59161e+06	2.15038e+06	High	High	High	High	High	High	High	High	High	2	1010.52	-6.75	78.1632	1.62e-05	2.283e-07	5.32
High	[R].LMESHGFEEYMK.[E]	1xOxidation [M]; 1xTMT6plex [K12]; 1xTMT6plex [N-Term]	7.06733e-06	2.65431e-05	1	2	5	Q497I3	Q497I3 [13-24]	0	1974.97	12	2.78655e+07	2.51888e+07	2.77777e+07	23532756	22828354	3.26225e+07	2.95864e+07	3.34595e+07	2.649e+07	High	High	High	High	High	High	High	High	High	3	658.99	-7.67	38.7712	1.62e-05	4.373e-06	4.16
High	[K].LMDHVGTEPSMK.[E]	1xTMT6plex [K12]; 1xTMT6plex [N-Term]	9.69774e-05	2.65431e-05	1	4	1	Q3U505	Q3U505 [246-257]	0	1802.95	12	11369273	9006199	10818339	11181643	11522314	12302837	11577793	10471371	10013438	High	High	High	High	High	High	High	High	High	3	601.652	-7.98	36.2551	1.62e-05	5.909e-05	2.7
High	[K].LMDLDVEQLGIPEQEYSCVIK.[M]	1xCarbamidomethyl [C18]; 2xDeamidated [Q8; Q14]; 1xTMT6plex [K21]; 1xTMT6plex [N-Term]	4.17271e-08	2.65431e-05	1	3	1	P17918	P17918 [118-138]	0	2939.5	21	155503	132656	145613	189761	104962	234828	203837	252646	187623	High	High	High	High	High	High	High	High	High	3	980.514	7.83	76.6173	1.62e-05	2.639e-08	3.84
High	[R].LMDLLEEGLK.[R]	1xTMT6plex [K10]; 1xTMT6plex [N-Term]	4.65134e-06	2.65431e-05	1	2	5	Q9D0I9	Q9D0I9 [462-471]	0	1618.95	10	1.72744e+06	1.46181e+06	2.00566e+06	2.46782e+06	1.4158e+06	2.42584e+06	1.98014e+06	2.15536e+06	1.83972e+06	High	High	High	High	High	High	High	High	High	2	809.974	-4.52	77.7242	1.62e-05	2.879e-06	3.26
High	[R].LMDLLEEGLK.[R]	1xOxidation [M2]; 1xTMT6plex [K10]; 1xTMT6plex [N-Term]	8.20761e-05	2.65431e-05	1	2	3	Q9D0I9	Q9D0I9 [462-471]	0	1634.94	10	2.92453e+06	2.68557e+06	3.12196e+06	3.73684e+06	2.37332e+06	3.48412e+06	2.76083e+06	3.09713e+06	3.12083e+06	High	High	High	High	High	High	High	High	High	2	817.974	-1.95	66.9669	1.62e-05	5.008e-05	2.76
High	[R].IMDPNIVGNEHYDVAR.[G]	1xTMT6plex [N-Term]	1.15458e-10	2.65431e-05	1	1	11	P56480	P56480 [407-422]	0	2072.04	16	28873018	2.57767e+07	2.56898e+07	2.36985e+07	2.21552e+07	3.31601e+07	2.7596e+07	3.26399e+07	2.66874e+07	High	High	High	High	High	High	High	High	High	2	1036.52	-6.12	43.5224	1.62e-05	7.528e-11	5.17
High	[R].IMDPNIVGNEHYDVAR.[G]	1xDeamidated [N9]; 1xTMT6plex [N-Term]	7.22193e-08	2.65431e-05	1	1	5	P56480	P56480 [407-422]	0	2073.03	16	1.74751e+06	1.55703e+06	1.96576e+06	1.79131e+06	1.60831e+06	2.19172e+06	1.80487e+06	2.09624e+06	1.76328e+06	High	High	High	High	High	High	High	High	High	3	691.68	-0.38	48.456	1.62e-05	4.565e-08	5.74
High	[R].IMDPNIVGNEHYDVAR.[G]	1xOxidation [M2]; 1xTMT6plex [N-Term]	3.26148e-08	2.65431e-05	1	1	9	P56480	P56480 [407-422]	0	2088.04	16	1.30313e+07	1.11603e+07	1.20823e+07	1.45354e+07	1.4456e+07	1.57384e+07	1.50173e+07	1.63763e+07	1.47597e+07	High	High	High	High	High	High	High	High	High	3	696.682	-3.59	38.4572	1.62e-05	2.068e-08	5.53
High	[R].IMDPNIVGNEHYDVAR.[G]	1xDeamidated [N9]; 1xOxidation [M2]; 1xTMT6plex [N-Term]	5.49745e-09	2.65431e-05	1	1	3	P56480	P56480 [407-422]	0	2089.02	16	1.09034e+06	1.1008e+06	1.28922e+06	1.30189e+06	986668	1.44223e+06	1.29254e+06	1.50043e+06	1.32592e+06	High	High	High	High	High	High	High	High	High	3	697.011	-1.64	41.1897	1.62e-05	3.513e-09	5.23
High	[K].IMDQAITVGAPVIGLNDSGGAR.[I]	1xTMT6plex [N-Term]	2.53658e-11	2.65431e-05	1	6	4	A0PJE6	A0PJE6 [144-165]	0	2384.28	22	3.94416e+06	4.14269e+06	5.05319e+06	3.83881e+06	2.95216e+06	5.04526e+06	4.53382e+06	4.86164e+06	4.2516e+06	High	High	High	High	High	High	High	High	High	2	1192.64	-2.42	64.9432	1.62e-05	1.671e-11	6.49
High	[K].IMDVGWPELHAPPLDK.[M]	1xTMT6plex [K16]; 1xTMT6plex [N-Term]	1.59681e-06	2.65431e-05	1	3	2	Q5SSZ5	Q5SSZ5 [68-83]	0	2276.25	16	1.94423e+06	1.35277e+06	1.61599e+06	1441756	1.35429e+06	1.53942e+06	1.33255e+06	1.61064e+06	1.35116e+06	High	High	High	High	High	High	High	High	High	3	759.418	-5.83	68.1655	1.62e-05	9.959e-07	4.47
High	[K].LMEFNLGTDK.[Q]	1xTMT6plex [K10]; 1xTMT6plex [N-Term]	2.97045e-05	2.65431e-05	1	3	2	Q3TPX4	Q3TPX4 [321-330]	0	1625.9	10	6340805	4895728	6.73654e+06	6863779	5.0625e+06	7423871	6.68709e+06	7.60365e+06	6.34746e+06	High	High	High	High	High	High	High	High	High	2	813.447	-6.24	58.9436	1.62e-05	1.819e-05	4.23
High	[R].IMEGPAFNFLDAPAVR.[V]	1xTMT6plex [N-Term]	5.76734e-10	2.65431e-05	1	1	5	Q9D051	Q9D051 [309-324]	0	1977.05	16	3.03766e+06	3.23313e+06	2.92193e+06	2.71213e+06	2.63748e+06	3.3708e+06	2.77662e+06	3.41363e+06	2.63708e+06	High	High	High	High	High	High	High	High	High	2	989.02	-6.9	72.0018	1.62e-05	3.739e-10	5.63
High	[R].IMEGPAFNFLDAPAVR.[V]	1xOxidation [M2]; 1xTMT6plex [N-Term]	2.86342e-08	2.65431e-05	1	1	5	Q9D051	Q9D051 [309-324]	0	1993.04	16	4.90748e+06	4.80642e+06	4.95409e+06	4.66131e+06	4.24827e+06	4.79818e+06	4.38542e+06	5.1022e+06	4.32152e+06	High	High	High	High	High	High	High	High	High	2	997.017	-7.63	63.9692	1.62e-05	1.822e-08	3.98
High	[R].IMENNLESELK.[S]	1xTMT6plex [K11]; 1xTMT6plex [N-Term]	3.51928e-06	2.65431e-05	1	8	1	A2A9M4	A2A9M4 [761-771]	0	1777.98	11	1.21116e+06	920734	1.2217e+06	1.24267e+06	865615	1.1402e+06	1.06937e+06	1.27139e+06	1.04485e+06	High	High	High	High	High	High	High	High	High	2	889.491	-1.58	51.9516	1.62e-05	2.18e-06	4.61
High	[R].LMESHGFEEYMK.[E]	1xTMT6plex [K12]; 1xTMT6plex [N-Term]	3.39592e-07	2.65431e-05	1	2	8	Q497I3	Q497I3 [13-24]	0	1958.98	12	5.23962e+07	4.74687e+07	5.66735e+07	3.74117e+07	43683332	5.83926e+07	5.24373e+07	6.279e+07	4.94346e+07	High	High	High	High	High	High	High	High	High	2	979.987	-4.51	46.4346	1.62e-05	2.128e-07	5.6
High	[R].LMDEAVLALR.[N]	1xTMT6plex [N-Term]	0.000140443	2.65431e-05	1	3	2	E9PVA8	E9PVA8 [314-323]	0	1359.79	10	2.52608e+06	2.23574e+06	2.5796e+06	5.13649e+06	2.01678e+06	3.40918e+06	2.86197e+06	3.34888e+06	2.6689e+06	High	High	High	High	High	High	High	High	High	2	680.395	-3.35	60.3849	1.62e-05	8.528e-05	3.63
High	[R].LMITGAAPVSATVLTFLR.[T]	1xTMT6plex [N-Term]	5.35668e-05	2.65431e-05	1	2	1	D3Z041	D3Z041 [431-448]	0	2090.22	18	529493	563371	545479	342157	468177	410562	314702	317560	387103	High	High	High	High	High	High	High	High	High	3	697.409	-6.14	83.2921	1.62e-05	3.279e-05	3.18
High	[RK].LLVSASQDGK.[L]	1xTMT6plex [K10]; 1xTMT6plex [N-Term]	3.01212e-05	2.65431e-05	3	15	9	P29387; E9QKR0; Q3TQ70	P29387 [69-78]; E9QKR0 [111-120]; Q3TQ70 [69-78]	0	1475.88	10	7.1288e+07	4.68493e+07	70187289	6.03776e+07	4.57193e+07	6.85534e+07	5.79115e+07	5.75975e+07	4.96989e+07	High	High	High	High	High	High	High	High	High	2	738.439	-9.19	39.2665	1.62e-05	1.844e-05	4.01
High	[K].LLVSADDFGK.[V]	1xTMT6plex [K10]; 1xTMT6plex [N-Term]	2.69439e-05	2.65431e-05	1	1	5	Q7TNG5	Q7TNG5 [587-596]	0	1522.89	10	1.80576e+07	1.49002e+07	1.81971e+07	1.67819e+07	1.64318e+07	1.89251e+07	17331029	1.77153e+07	1.56549e+07	High	High	High	High	High	High	High	High	High	2	761.943	-5.99	56.2173	1.62e-05	1.655e-05	4.17
High	[R].IITITGTQDQIQNAQYLLQNSVK.[SQ]	2xDeamidated [Q12; Q]; 1xTMT6plex [K23]; 1xTMT6plex [N-Term]	1.80662e-11	2.65431e-05	2	10	3	B2M1R6; Q3TL71	B2M1R6 [410-432]; Q3TL71 [434-456]	0	3049.68	23	1.11585e+06	1.02296e+06	1.12679e+06	1.06133e+06	1.21699e+06	1.29789e+06	1.24136e+06	1.1633e+06	1.30175e+06	High	High	High	High	High	High	High	High	High	3	1017.23	0.17	74.5259	1.62e-05	1.192e-11	6.7
High	[R].IITMLPSSMNAVEVYSGANGILK.[K]	1xDeamidated [N19]; 1xTMT6plex [K23]; 1xTMT6plex [N-Term]	5.09436e-11	2.65431e-05	1	2	3	Q99L13	Q99L13 [98-120]	0	2867.57	23	2.98007e+06	2.69646e+06	3.19186e+06	2.68598e+06	2.57661e+06	3.23945e+06	2.61955e+06	2.76143e+06	2.56151e+06	High	High	High	High	High	High	High	High	High	3	956.52	-7.62	80.5847	1.62e-05	3.341e-11	6.46
High	[R].IITMLPSSMNAVEVYSGANGILK.[K]	1xDeamidated [N19]; 1xOxidation [M4]; 1xTMT6plex [K23]; 1xTMT6plex [N-Term]	6.10902e-08	2.65431e-05	1	2	1	Q99L13	Q99L13 [98-120]	0	2883.56	23	322114	302060	303334	288598	270913	338678	296654	353455	295121	High	High	High	High	High	High	High	High	High	3	961.852	-6.6	73.7565	1.62e-05	3.869e-08	6.75
High	[R].IITMLPSSMNAVEVYSGANGILK.[K]	2xDeamidated [N10; N19]; 1xOxidation [M9]; 1xTMT6plex [K23]; 1xTMT6plex [N-Term]	2.27947e-05	2.65431e-05	1	2	1	Q99L13	Q99L13 [98-120]	0	2884.55	23	470090	382064	477587	365368	371417	389915	390464	434717	400370	High	High	High	High	High	High	High	High	High	3	962.195	9.16	80.6096	1.62e-05	1.399e-05	4.78
High	[K].LLTMMPTEEER.[Q]	1xTMT6plex [N-Term]	1.53574e-05	2.65431e-05	1	1	3	Q6P9Q4	Q6P9Q4 [768-778]	0	1578.81	11	5512410	4.83085e+06	6.0502e+06	4.62902e+06	4.57749e+06	5.30673e+06	4.43149e+06	5.89058e+06	5.18537e+06	High	High	High	High	High	High	High	High	High	2	789.907	-0.72	54.4166	1.62e-05	9.461e-06	3.91
High	[R].ILTNFTGVMPPQFK.[K]	1xTMT6plex [K14]; 1xTMT6plex [N-Term]	1.50047e-05	2.65431e-05	1	4	1	Q6ZQ08	Q6ZQ08 [2163-2176]	0	2051.18	14	531151	392032	509431	560284	340115	528982	457292	538094	453638	High	High	High	High	High	High	High	High	High	3	684.392	-6.75	72.4987	1.62e-05	9.251e-06	4.6
High	[R].IITITGTQDQIQNAQYLLQNSVK.[SQ]	1xDeamidated [Q/N]; 1xTMT6plex [K23]; 1xTMT6plex [N-Term]	3.2651e-12	2.65431e-05	2	10	11	B2M1R6; Q3TL71	B2M1R6 [410-432]; Q3TL71 [434-456]	0	3048.7	23	4.57871e+06	4.54535e+06	5.18014e+06	5.66364e+06	4.24123e+06	6.20435e+06	5.3884e+06	6.07197e+06	5.30527e+06	High	High	High	High	High	High	High	High	High	3	1016.9	-6.07	74.5259	1.62e-05	2.164e-12	7.48
High	[R].LITNSEEIAFYNGNK.[R]	1xDeamidated [N]; 1xTMT6plex [K15]; 1xTMT6plex [N-Term]	4.57118e-10	2.65431e-05	1	5	8	Q3U645	Q3U645 [272-286]	0	2172.16	15	1.73152e+07	1.32358e+07	1.73162e+07	1.77325e+07	1.50256e+07	2.0382e+07	1.75265e+07	1.82792e+07	1.75431e+07	High	High	High	High	High	High	High	High	High	2	1086.58	-2.09	56.9739	1.62e-05	2.962e-10	5.79
High	[R].LLTQDDGPALVPR.[G]	1xTMT6plex [N-Term]	4.9029e-07	2.65431e-05	1	1	1	Q8CAK1	Q8CAK1 [199-211]	0	1623.93	13	2.80264e+06	2474461	3.03571e+06	2.79537e+06	2465292	3.42779e+06	3195550	3.7752e+06	3.16725e+06	High	High	High	High	High	High	High	High	High	2	812.464	-4.1	51.2086	1.62e-05	3.076e-07	3.54
High	[R].LITQDTENELK.[K]	1xTMT6plex [K11]; 1xTMT6plex [N-Term]	2.22122e-06	2.65431e-05	1	5	2	P42232	P42232 [153-163]	0	1762	11	2.35843e+06	2.25996e+06	2.92714e+06	2.37463e+06	1.76269e+06	2.50553e+06	2.12957e+06	2178863	1.95915e+06	High	High	High	High	High	High	High	High	High	2	881.503	-0.25	45.7237	1.62e-05	1.379e-06	4.45
High	[K].LLTQHENIKNEIDNYEEDYQK.[M]	2xTMT6plex [K9; K21]; 1xTMT6plex [N-Term]	5.23092e-10	2.65431e-05	1	3	1	Q62261	Q62261 [1100-1120]	1	3323.74	21	1.52974e+06	865817	1.37007e+06	1.09373e+06	939710	1.34719e+06	1460528	1.29182e+06	1.40533e+06	High	High	High	High	High	High	High	High	High	4	831.685	-5.78	50.2917	1.62e-05	3.395e-10	8.81
High	[K].LLTQHENIKNEIDNYEEDYQK.[M]	1xDeamidated [N7]; 2xTMT6plex [K9; K21]; 1xTMT6plex [N-Term]	1.36885e-12	2.65431e-05	1	3	1	Q62261	Q62261 [1100-1120]	1	3324.72	21	1.06552e+06	596880	916483	843361	606139	740198	976972	818973	905262	High	High	High	High	High	High	High	High	High	3	1108.91	2.19	50.3709	1.62e-05	9.142e-13	5.43
High	[R].ILTSDVFQGCNR.[L]	1xCarbamidomethyl [C10]; 1xTMT6plex [N-Term]	5.65408e-06	2.65431e-05	1	5	1	Q2I0J8	Q2I0J8 [1062-1073]	0	1638.85	12	3.5455e+06	1.75767e+06	2.5553e+06	4369510	2.5182e+06	3.28945e+06	2.41483e+06	2.75007e+06	2.225e+06	High	High	High	High	High	High	High	High	High	2	819.922	-6.5	48.9059	1.62e-05	3.502e-06	4.68
High	[K].LLTSPDVSYDEAR.[N]	1xTMT6plex [N-Term]	4.31796e-06	2.65431e-05	1	5	2	Q3UGY4	Q3UGY4 [1294-1306]	0	1694.88	13	1.78408e+06	2.71103e+06	1.89623e+06	2.19354e+06	3.79215e+06	1.55798e+06	1.25689e+06	1.52908e+06	1.78614e+06	High	High	High	High	High	High	High	High	High	2	847.945	1.15	46.0386	1.62e-05	2.67e-06	5.04
High	[K].LLTPITTLTSQQIHQILASTR.[Y]	1xTMT6plex [N-Term]	8.32392e-13	2.65431e-05	2	5	2	J3QQ16; E9PWQ3	J3QQ16 [794-814]; E9PWQ3 [1401-1421]	0	2564.5	21	1338005	1.27657e+06	1.18958e+06	1.85766e+06	1.32264e+06	1.54638e+06	1.4441e+06	1.58719e+06	1.41549e+06	High	High	High	High	High	High	High	High	High	3	855.498	-7.32	80.5219	1.62e-05	5.566e-13	8.87
High	[R].IITITGTQDQIQNAQYLLQNSVK.[SQ]	1xTMT6plex [K23]; 1xTMT6plex [N-Term]	7.81325e-11	2.65431e-05	2	10	4	B2M1R6; Q3TL71	B2M1R6 [410-432]; Q3TL71 [434-456]	0	3047.71	23	3.00214e+06	2.62923e+06	3.18848e+06	3.26447e+06	2.63745e+06	3.73623e+06	3.29136e+06	3.46367e+06	3.16782e+06	High	High	High	High	High	High	High	High	High	3	1016.57	-5.35	72.7304	1.62e-05	5.106e-11	9.32
High	[R].IITLTGPTNAIFK.[A]	1xDeamidated [N9]; 1xTMT6plex [K13]; 1xTMT6plex [N-Term]	1.08381e-05	2.65431e-05	1	1	3	P60335	P60335 [58-70]	0	1848.12	13	5.53449e+06	4.4773e+06	6.62509e+06	8.35687e+06	5.90586e+06	8970915	8.11869e+06	7.18323e+06	6.77492e+06	High	High	High	High	High	High	High	High	High	2	924.563	-2.92	68.287	1.62e-05	6.679e-06	5.01
High	[R].IITLTGPTNAIFK.[A]	1xTMT6plex [K13]; 1xTMT6plex [N-Term]	1.70123e-08	2.65431e-05	1	1	5	P60335	P60335 [58-70]	0	1847.14	13	3.95869e+07	3.06152e+07	4.10117e+07	5.09866e+07	3.19415e+07	5.08597e+07	4.68593e+07	4.25509e+07	38252111	High	High	High	High	High	High	High	High	High	2	924.068	-6.26	67.5889	1.62e-05	1.085e-08	5.71
High	[R].IITEGFEAAK.[E]	1xTMT6plex [K10]; 1xTMT6plex [N-Term]	4.53242e-05	2.65431e-05	1	5	4	Q52KG9	Q52KG9 [118-127]	0	1536.9	10	6.82937e+06	5.99735e+06	7.13512e+06	9.52853e+06	5.21102e+06	8.70806e+06	7.6978e+06	8.27718e+06	7.00774e+06	High	High	High	High	High	High	High	High	High	2	768.95	-7.4	50.0689	1.62e-05	2.776e-05	4.59
High	[K].ILTFDQLALESPK.[G]	1xTMT6plex [K13]; 1xTMT6plex [N-Term]	9.95313e-08	2.65431e-05	1	6	4	Q642K1	Q642K1 [120-132]	0	1933.14	13	6.91907e+06	6.3986e+06	6.72144e+06	9.62537e+06	5.60488e+06	12448791	8901497	1.04699e+07	8.43363e+06	High	High	High	High	High	High	High	High	High	2	967.067	-7.63	70.3654	1.62e-05	6.289e-08	5.91
High	[K].LLTGELLPTDGMIR.[K]	1xTMT6plex [N-Term]	4.07095e-07	2.65431e-05	1	2	4	Q99LE6	Q99LE6 [447-460]	0	1758	14	2.13951e+06	1.88917e+06	2.2174e+06	2.92329e+06	1.85362e+06	2.68158e+06	2.53865e+06	2.94998e+06	2.37749e+06	High	High	High	High	High	High	High	High	High	2	879.498	-8.54	69.8338	1.62e-05	2.546e-07	5.14
High	[K].IITGGAAAQDGR.[L]	1xTMT6plex [N-Term]	6.03424e-06	2.65431e-05	1	7	2	H7BWY4	H7BWY4 [225-236]	0	1358.76	12	1.25942e+07	1.0328e+07	1.39639e+07	1.6358e+07	1.06328e+07	1.6255e+07	14048007	13418817	12475897	High	High	High	High	High	High	High	High	High	2	679.882	-2.26	27.3395	1.62e-05	3.73e-06	3.31
High	[R].IITGGAPELAVEGNGPVESSAVLTK.[A]	1xDeamidated [N14]; 1xTMT6plex [K25]; 1xTMT6plex [N-Term]	2.74518e-11	2.65431e-05	1	3	2	Q99LI7	Q99LI7 [658-682]	0	2868.6	25	1.23303e+06	942680	1.11435e+06	1.42112e+06	895489	1.38151e+06	1.30749e+06	1.76038e+06	1.89862e+06	High	High	High	High	High	High	High	High	High	3	956.87	-0.87	64.5555	1.62e-05	1.806e-11	8.11
High	[R].ILTGLNYEAPK.[Y]	1xTMT6plex [K11]; 1xTMT6plex [N-Term]	1.85804e-05	2.65431e-05	1	4	1	U3M993	U3M993 [271-281]	0	1677	11	3.91756e+06	3.18165e+06	3.78411e+06	4.85432e+06	3092065	4649406	4.14851e+06	4387747	3.83268e+06	High	High	High	High	High	High	High	High	High	2	839	-4.18	52.1369	1.62e-05	1.144e-05	3.59
High	[R].IITGPAPVLPPAALR.[T]	1xTMT6plex [N-Term]	1.19142e-06	2.65431e-05	1	2	7	Q9QYS9	Q9QYS9 [228-242]	0	1715.08	15	9.95223e+06	1.0851e+07	1.05346e+07	1.08837e+07	1.39977e+07	1.08746e+07	9.3249e+06	9.56533e+06	1.00544e+07	High	High	High	High	High	High	High	High	High	2	858.037	-6.25	61.125	1.62e-05	7.444e-07	5
High	[R].ILTHSELAPLR.[A]	1xTMT6plex [N-Term]	1.87538e-05	2.65431e-05	1	3	2	Q3TYD5	Q3TYD5 [593-603]	0	1478.89	11	6.58069e+06	4857776	6.86406e+06	9171772	5.43438e+06	8.76103e+06	8.52462e+06	8433315	6.92183e+06	High	High	High	High	High	High	High	High	High	2	739.943	-7.49	40.4551	1.62e-05	1.155e-05	3.17
High	[R].LITKPQNLNDAYGPPSNFLEIDVSNPQTVGVGR.[G]	1xTMT6plex [K4]; 1xTMT6plex [N-Term]	9.8088e-14	2.65431e-05	1	3	1	Q78ZM0	Q78ZM0 [11-43]	0	4012.15	33	459367	365923	444318	631722	488901	587455	593789	553050	445713	High	High	High	High	High	High	High	High	High	4	1003.79	-5.57	68.0509	1.62e-05	6.63e-14	10.2
High	[R].IITLAGPTNAIFK.[A]	1xTMT6plex [K13]; 1xTMT6plex [N-Term]	2.40388e-06	2.65431e-05	1	19	1	Q61990	Q61990 [58-70]	0	1817.13	13	1.77228e+06	1.35272e+06	1.90662e+06	2.3925e+06	1.24474e+06	2.09858e+06	1.43759e+06	2.15211e+06	1.85137e+06	High	High	High	High	High	High	High	High	High	2	909.063	-5.77	68.1994	1.62e-05	1.493e-06	4.66
High	[K].IITLDETATK.[L]	1xTMT6plex [K10]; 1xTMT6plex [N-Term]	9.34488e-05	2.65431e-05	1	2	1	P08032	P08032 [530-539]	0	1562.94	10	2.07094e+06	2257379	2186643	2.21249e+06	2.98797e+06	2338750	1.72925e+06	2.5755e+06	2.34009e+06	High	High	High	High	High	High	High	High	High	2	781.971	-3.09	49.0878	1.62e-05	5.693e-05	2.7
High	[R].LLTLDTEEVPK.[A]	1xTMT6plex [K11]; 1xTMT6plex [N-Term]	4.71665e-06	2.65431e-05	1	1	3	Q80WR1	Q80WR1 [164-174]	0	1716.02	11	6.12689e+06	4.60053e+06	7.04727e+06	4.62482e+06	5.55633e+06	4.96281e+06	4.58631e+06	4.56784e+06	4.4417e+06	High	High	High	High	High	High	High	High	High	2	858.511	-3.16	57.1537	1.62e-05	2.922e-06	3.87
High	[R].LITLEEEMTK.[Y]	1xTMT6plex [K10]; 1xTMT6plex [N-Term]	6.69283e-05	2.65431e-05	1	11	4	P09103	P09103 [319-328]	0	1664.95	10	1.0698e+07	8.72738e+06	1.21138e+07	1.40523e+07	7.92841e+06	1.65301e+07	1.50523e+07	1.48889e+07	1.36381e+07	High	High	High	High	High	High	High	High	High	2	832.98	-1.05	62.1129	1.62e-05	4.089e-05	4.37
High	[K].IITLEEGDLILTGTPK.[G]	1xTMT6plex [K16]; 1xTMT6plex [N-Term]	7.01055e-05	2.65431e-05	1	1	2	Q8R0F8	Q8R0F8 [182-197]	0	2171.29	16	1.39168e+06	1.29447e+06	1.35429e+06	1423714	1.45222e+06	1.6072e+06	1.3309e+06	1621697	1.241e+06	High	High	High	High	High	High	High	High	High	3	724.433	-3.8	72.4506	1.62e-05	4.277e-05	4.57
High	[R].LLTIGDANGEIQR.[H]	1xDeamidated [N8]; 1xTMT6plex [N-Term]	3.3227e-08	2.65431e-05	1	3	2	Q9WVG6	Q9WVG6 [38-50]	0	1629.9	13	1.36822e+06	1.31768e+06	1.46843e+06	1.70838e+06	1.26284e+06	1.8134e+06	1.37486e+06	1.66553e+06	1.35594e+06	High	High	High	High	High	High	High	High	High	2	815.454	0.1	51.5643	1.62e-05	2.106e-08	3.55
High	[K].LITSVAEVVNNDPMVGSK.[L]	1xTMT6plex [K18]; 1xTMT6plex [N-Term]	4.75279e-08	2.65431e-05	1	4	5	Q9ET01	Q9ET01 [623-640]	0	2331.3	18	5.54473e+06	5.90557e+06	5.33231e+06	6.60173e+06	6.72022e+06	6.98793e+06	5.54198e+06	8.45196e+06	6.83533e+06	High	High	High	High	High	High	High	High	High	3	777.765	-7.96	70.2564	1.62e-05	3.006e-08	4.96
High	[R].LLVSAGSLYPAIAR.[L]	1xTMT6plex [N-Term]	9.23968e-08	2.65431e-05	1	6	1	B2RXW7	B2RXW7 [443-456]	0	1660	14	1.3676e+06	1.89476e+06	1.4643e+06	2356809	1.64415e+06	3.12635e+06	2.67848e+06	3798271	2123714	High	High	High	High	High	High	High	High	High	2	830.498	-6.26	63.2796	1.62e-05	5.828e-08	4.7
High	[K].LITSVAEVVNNDPMVGSK.[L]	1xDeamidated [N11]; 1xOxidation [M14]; 1xTMT6plex [K18]; 1xTMT6plex [N-Term]	1.94109e-06	2.65431e-05	1	4	1	Q9ET01	Q9ET01 [623-640]	0	2348.28	18	982261	1.04372e+06	1.16823e+06	1.4038e+06	1099155	1.2036e+06	1.05766e+06	1.15332e+06	948817	High	High	High	High	High	High	High	High	High	3	783.435	4.75	61.663	1.62e-05	1.208e-06	5.22
High	[R].LLTTILHSDGDLTEQGK.[I]	1xTMT6plex [K17]; 1xTMT6plex [N-Term]	1.3865e-05	2.65431e-05	1	2	1	Q4VA53	Q4VA53 [853-869]	0	2299.29	17	1.0077e+06	625189	916973	1.06501e+06	620529	1.02015e+06	717238	1.04456e+06	975916	High	High	High	High	High	High	High	High	High	3	767.104	2.82	63.2849	1.62e-05	8.549e-06	5.27
High	[R].LLVGDIQTIQPSLNSVNEGGQK.[I]	1xTMT6plex [K22]; 1xTMT6plex [N-Term]	6.22368e-08	2.65431e-05	1	2	2	P11531	P11531 [1095-1116]	0	2768.56	22	790652	766756	797173	682448	832339	792850	686632	906962	708635	High	High	High	High	High	High	High	High	High	3	923.515	-9.57	64.9544	1.62e-05	3.936e-08	4.34
High	[R].LLVGSTDQLLEAFTPPEEPALQPAR.[W]	1xTMT6plex [N-Term]	6.38629e-13	2.65431e-05	1	4	2	Q3TIJ5	Q3TIJ5 [475-499]	0	2921.58	25	110572	107999	109148	143813	103635	131195	121609	153112	118415	High	High	High	High	High	High	High	High	High	3	974.529	-3.72	81.3401	1.62e-05	4.272e-13	7.28
High	[R].LIVLDEIHLLHDDR.[G]	1xTMT6plex [N-Term]	5.32255e-06	2.65431e-05	1	1	1	Q6P4T2	Q6P4T2 [611-624]	0	1930.1	14	65795.8	56947.7	66744.5	70586.8	45496.8	68119.2	68391.7	84375.4	69391.6	High	High	High	High	High	High	High	High	High	4	483.278	-3.44	62.6254	1.62e-05	3.289e-06	4.51
High	[K].LLVLEDENANVDEVELKPDTLIK.[L]	2xTMT6plex [K17; K23]; 1xTMT6plex [N-Term]	5.67929e-09	2.65431e-05	1	4	2	Q9WTX6	Q9WTX6 [648-670]	0	3296.88	23	453172	423233	472165	719425	432908	538569	467404	555570	449220	High	High	High	High	High	High	High	High	High	4	824.977	1.89	72.9095	1.62e-05	3.637e-09	6.3
High	[K].IIVIMDSYGSDLVER.[G]	1xTMT6plex [N-Term]	4.03911e-08	2.65431e-05	1	2	2	D3Z041	D3Z041 [224-238]	0	1939.04	15	627066	589854	606201	591147	449561	605001	481447	680116	550241	High	High	High	High	High	High	High	High	High	2	970.02	-3.97	71.2106	1.62e-05	2.556e-08	4.93
High	[K].ILVLNTPNNPLGK.[V]	1xTMT6plex [K13]; 1xTMT6plex [N-Term]	1.10929e-05	2.65431e-05	1	2	2	Q8BTY1	Q8BTY1 [177-189]	0	1851.15	13	7.13661e+06	6801922	8.37191e+06	9.62577e+06	8.12176e+06	9.60877e+06	8.03999e+06	8.3508e+06	7427851	High	High	High	High	High	High	High	High	High	2	926.071	-6.1	61.1431	1.62e-05	6.831e-06	5.47
High	[R].LLVFATDDGFHFAGDGK.[L]	1xTMT6plex [K17]; 1xTMT6plex [N-Term]	5.17616e-06	2.65431e-05	1	3	1	Q542I8	Q542I8 [258-274]	0	2268.21	17	175949	170032	194880	293327	182910	303268	250027	350436	236078	High	High	High	High	High	High	High	High	High	3	756.734	-8.21	70.4379	1.62e-05	3.205e-06	5.38
High	[K].LLVLYSGEDDELLR.[R]	1xTMT6plex [N-Term]	1.78219e-08	2.65431e-05	1	2	4	A0A5K1VVS7	A0A5K1VVS7 [966-979]	0	1864.03	14	5.07222e+06	5.34027e+06	4.69648e+06	6.63386e+06	3.79369e+06	7.47319e+06	5.48067e+06	8.4176e+06	5.60039e+06	High	High	High	High	High	High	High	High	High	2	932.514	-3.19	69.5324	1.62e-05	1.132e-08	4.49
High	[K].LLVPAAEGEDSLKK.[M]	2xTMT6plex [K13; K14]; 1xTMT6plex [N-Term]	3.31682e-10	2.65431e-05	1	2	1	Q9QYS9	Q9QYS9 [178-191]	1	2157.31	14	6.47828e+06	4.48073e+06	5171903	6.69626e+06	4896291	7.5826e+06	7125995	8.03446e+06	6.39071e+06	High	High	High	High	High	High	High	High	High	3	719.768	-9.63	47.8283	1.62e-05	2.149e-10	5.91
High	[R].LLVPLVPDLQDVAQLR.[S]	1xTMT6plex [N-Term]	1.85565e-07	2.65431e-05	1	1	2	Q3U7R1	Q3U7R1 [298-313]	0	2018.22	16	1.37291e+06	1.15951e+06	1.53423e+06	1.45207e+06	1.31299e+06	1.79264e+06	1.79024e+06	1.65564e+06	1.49705e+06	High	High	High	High	High	High	High	High	High	2	1009.61	-6.91	82.383	1.62e-05	1.166e-07	4.37
High	[R].ILVPSLDSMLDTPLIINELSK.[V]	1xTMT6plex [K21]; 1xTMT6plex [N-Term]	9.02739e-08	2.65431e-05	1	3	2	Q8R420	Q8R420 [1368-1388]	0	2769.61	21	303374	296859	297894	288644	334378	332405	293632	425856	360187	High	High	High	High	High	High	High	High	High	3	923.871	-4.11	86.7103	1.62e-05	5.695e-08	5.89
High	[R].ILVPSLDSMLDTPLIINELSK.[V]	1xOxidation [M9]; 1xTMT6plex [K21]; 1xTMT6plex [N-Term]	4.1861e-07	2.65431e-05	1	3	2	Q8R420	Q8R420 [1368-1388]	0	2785.6	21	883207	737746	896380	776679	889592	944423	800231	1.05317e+06	861014	High	High	High	High	High	High	High	High	High	3	929.201	-5.89	82.9434	1.62e-05	2.625e-07	5.68
High	[K].LLVPSPEGMSEIYLR.[CN]	1xTMT6plex [N-Term]	6.74636e-06	2.65431e-05	1	3	2	Q3TEE6	Q3TEE6 [420-434]	0	1933.07	15	2.05302e+06	1.71146e+06	2.19361e+06	2.0777e+06	1.91488e+06	2.25426e+06	1.81831e+06	2.08928e+06	1.97119e+06	High	High	High	High	High	High	High	High	High	2	967.033	-4.51	68.4272	1.62e-05	4.167e-06	3.72
High	[K].LIVPVLLDASVPPYDK.[I]	1xTMT6plex [K16]; 1xTMT6plex [N-Term]	1.00782e-06	2.65431e-05	1	3	1	F8WGM5	F8WGM5 [388-403]	0	2197.32	16	756602	572757	797972	773001	582480	805124	785558	532756	671571	High	High	High	High	High	High	High	High	High	3	733.107	-8.13	80.5433	1.62e-05	6.275e-07	4.71
High	[K].LLVPAAEGEDSLK.[K]	1xTMT6plex [K13]; 1xTMT6plex [N-Term]	9.05627e-07	2.65431e-05	1	2	5	Q9QYS9	Q9QYS9 [178-190]	0	1800.05	13	8.13765e+06	7.66935e+06	9.56152e+06	1.15962e+07	7.54785e+06	1.05656e+07	8.02806e+06	9.67804e+06	9.09225e+06	High	High	High	High	High	High	High	High	High	2	900.529	-0.74	55.1439	1.62e-05	5.666e-07	4.63
High	[R].LLVELNSVGPLVPGDLIAK.[G]	1xTMT6plex [K19]; 1xTMT6plex [N-Term]	3.46466e-08	2.65431e-05	1	5	2	A0A0R4J007	A0A0R4J007 [466-484]	0	2405.48	19	1.62495e+06	977556	1.47816e+06	1.50848e+06	1.01324e+06	1.49099e+06	1.21181e+06	1.32588e+06	1.3156e+06	High	High	High	High	High	High	High	High	High	3	802.492	-6.63	82.6376	1.62e-05	2.197e-08	5.74
High	[K].ILVEDELSSPVVVFR.[F]	1xTMT6plex [N-Term]	1.7575e-08	2.65431e-05	1	3	4	A0A0R4J034	A0A0R4J034 [379-393]	0	1931.11	15	1.47322e+06	1.30667e+06	1.48927e+06	1.77955e+06	1.24936e+06	1.82641e+06	1.69766e+06	1.93554e+06	1.65409e+06	High	High	High	High	High	High	High	High	High	2	966.053	-2.86	71.0865	1.62e-05	1.117e-08	5.19
High	[K].LLVDVDESTLSPEEQKER.[K]	1xTMT6plex [K16]; 1xTMT6plex [N-Term]	6.48745e-11	2.65431e-05	1	3	1	G5E866	G5E866 [478-495]	1	2545.38	18	927892	691722	916819	1153955	815254	1.26539e+06	1.24325e+06	1.21789e+06	1.20864e+06	High	High	High	High	High	High	High	High	High	3	849.13	-0.46	52.6738	1.62e-05	4.254e-11	5.01
High	[K].ILTTNTWSSELSK.[L]	1xTMT6plex [K13]; 1xTMT6plex [N-Term]	3.36936e-08	2.65431e-05	1	4	1	Q3TS38	Q3TS38 [208-220]	0	1938.09	13	1.46474e+06	1.39008e+06	1.43466e+06	3368966	1.32471e+06	2.28832e+06	2.43925e+06	2287379	1.74494e+06	High	High	High	High	High	High	High	High	High	2	969.545	-6.22	55.7292	1.62e-05	2.134e-08	6.08
High	[R].ILTVEGLTEGSLYEFK.[I]	1xTMT6plex [K16]; 1xTMT6plex [N-Term]	4.04591e-06	2.65431e-05	1	3	2	Q3UQS9	Q3UQS9 [769-784]	0	2257.27	16	318068	439516	300512	258199	332576	360270	262541	524306	326741	High	High	High	High	High	High	High	High	High	3	753.093	-3.73	77.0371	1.62e-05	2.506e-06	4.26
High	[R].IITVPPFLAYGEEGDGK.[D]	1xTMT6plex [K17]; 1xTMT6plex [N-Term]	1.8643e-07	2.65431e-05	1	1	9	Q9Z247	Q9Z247 [220-236]	0	2264.26	17	3.11162e+06	3.00466e+06	3.09037e+06	4.80894e+06	2.43514e+06	5.39481e+06	4.49442e+06	5.81245e+06	4.025e+06	High	High	High	High	High	High	High	High	High	2	1132.62	-6.93	74.8991	1.62e-05	1.172e-07	5.07
High	[R].IITVSMEDVK.[T]	1xTMT6plex [K10]; 1xTMT6plex [N-Term]	4.55351e-05	2.65431e-05	1	3	1	A0A1S6GWH4	A0A1S6GWH4 [643-652]	0	1592.93	10	2.35364e+06	2.0546e+06	2.56317e+06	3.2315e+06	1999759	3.09688e+06	3.11235e+06	2.92669e+06	2735999	High	High	High	High	High	High	High	High	High	2	796.966	-5.43	55.3397	1.62e-05	2.791e-05	4.52
High	[K].IITVSSMLGVPAQEEAPAK.[L]	1xTMT6plex [K19]; 1xTMT6plex [N-Term]	7.41543e-07	2.65431e-05	1	1	1	Q8JZL3	Q8JZL3 [175-193]	0	2399.36	19	1.32996e+06	1.25328e+06	1.46445e+06	1.75226e+06	1.47986e+06	1.98029e+06	1.8474e+06	1.68159e+06	1.34853e+06	High	High	High	High	High	High	High	High	High	3	800.455	-5.22	65.8605	1.62e-05	4.64e-07	5.48
High	[K].ILVAGDTMDSVK.[Q]	1xTMT6plex [K12]; 1xTMT6plex [N-Term]	9.47568e-05	2.65431e-05	1	4	3	P17427	P17427 [154-165]	0	1706.98	12	1.49562e+07	10042970	1.59596e+07	1.41111e+07	1.19606e+07	1.38948e+07	1.28658e+07	1.37375e+07	1.14435e+07	High	High	High	High	High	High	High	High	High	3	569.659	-7.55	51.258	1.62e-05	5.766e-05	3.03
High	[K].LLVAPASGGK.[T]	1xTMT6plex [K10]; 1xTMT6plex [N-Term]	4.11142e-05	2.65431e-05	1	3	1	B7ZNH7	B7ZNH7 [62-71]	0	1370.88	10	3394525	2958103	3.3204e+06	4.0816e+06	2.51284e+06	4.91967e+06	4393508	4.88414e+06	3.77669e+06	High	High	High	High	High	High	High	High	High	2	685.936	-8.45	40.3353	1.62e-05	2.518e-05	3.38
High	[R].ILVATNLFGR.[G]	1xTMT6plex [N-Term]	9.78802e-05	2.65431e-05	2	9	2	Q3TPL7; Q9Z1N5	Q3TPL7 [339-348]; Q9Z1N5 [340-349]	0	1332.82	10	1.15267e+07	16716267	1.08953e+07	8736183	2.54294e+07	10619928	8.81725e+06	8.17207e+06	9453209	High	High	High	High	High	High	High	High	High	2	666.909	-7.05	62.6175	1.62e-05	5.954e-05	3.67
High	[K].LIVAYVDDLDR.[R]	1xTMT6plex [N-Term]	1.33204e-06	2.65431e-05	1	1	3	Q8CGF7	Q8CGF7 [1072-1082]	0	1520.85	11	889174	771786	1.02907e+06	1.17163e+06	897443	1.27292e+06	1.00497e+06	1.29904e+06	1.02336e+06	High	High	High	High	High	High	High	High	High	2	760.929	-0.58	66.2113	1.62e-05	8.306e-07	4.05
High	[R].LIVDEAINEDNSVVSLSQPK.[M]	1xTMT6plex [K20]; 1xTMT6plex [N-Term]	1.91853e-14	2.65431e-05	1	1	15	Q01853	Q01853 [26-45]	0	2628.45	20	1.94914e+07	1.54084e+07	2.02029e+07	2.42967e+07	1.73784e+07	2.58628e+07	2.28249e+07	2.45006e+07	2.17537e+07	High	High	High	High	High	High	High	High	High	2	1314.73	-1.23	64.6776	1.62e-05	1.305e-14	8.57
High	[R].LIVDEAINEDNSVVSLSQPK.[M]	1xDeamidated [N11]; 1xTMT6plex [K20]; 1xTMT6plex [N-Term]	3.74417e-07	2.65431e-05	1	1	1	Q01853	Q01853 [26-45]	0	2629.43	20																			3	877.153	3.94	62.7096	1.62e-05	2.348e-07	5.07
High	[K].IIVDELKQEVISTSSK.[A]	2xTMT6plex [K7; K16]; 1xTMT6plex [N-Term]	5.60063e-09	2.65431e-05	1	1	5	P68040	P68040 [265-280]	1	2476.48	16	8.04385e+06	7.11891e+06	8.83231e+06	8.44202e+06	9.25959e+06	1.01202e+07	1.08209e+07	9.5442e+06	8.94737e+06	High	High	High	High	High	High	High	High	High	3	826.161	-6.9	68.9933	1.62e-05	3.585e-09	5.74
High	[K].IIVDELSNLK.[K]	1xTMT6plex [K10]; 1xTMT6plex [N-Term]	5.33188e-05	2.65431e-05	1	1	1	A0A494BB10	A0A494BB10 [36-45]	0	1601.99	10	499937	486527	536854	642154	489648	667279	608701	720861	542648	High	High	High	High	High	High	High	High	High	2	801.49	-8.96	67.725	1.62e-05	3.265e-05	2.99
High	[R].ILVDNLCDMETVNK.[V]	1xCarbamidomethyl [C7]; 1xTMT6plex [K14]; 1xTMT6plex [N-Term]	1.58652e-05	2.65431e-05	1	1	1	Q9DBR7	Q9DBR7 [250-263]	0	2122.13	14	1.16615e+06	780766	839597	708952	743475	976322	799952	1.16154e+06	990182	High	High	High	High	High	High	High	High	High	3	708.046	-2.05	61.0217	1.62e-05	9.768e-06	5.21
High	[K].LLVDVDESTLSPEEQK.[EK]	1xTMT6plex [K16]; 1xTMT6plex [N-Term]	6.63103e-05	2.65431e-05	1	4	3	G5E866	G5E866 [478-493]	0	2260.23	16	2.8768e+06	2.25687e+06	3.0901e+06	2.91631e+06	2.57075e+06	3.33607e+06	3.25629e+06	3.29928e+06	2.92173e+06	High	High	High	High	High	High	High	High	High	3	754.081	-1.63	59.4081	1.62e-05	4.054e-05	1.95
High	[K].ILTTAASHEFEHTK.[K]	1xTMT6plex [K14]; 1xTMT6plex [N-Term]	1.19142e-06	2.65431e-05	1	3	2	Q3U548	Q3U548 [28-41]	0	2043.13	14	4.59582e+06	6.01767e+06	4.60869e+06	4.35666e+06	4.78265e+06	6358654	5.46166e+06	1.01889e+07	5.49861e+06	High	High	High	High	High	High	High	High	High	4	511.533	-9.28	35.1436	1.62e-05	7.412e-07	5.62
High	[R].LMMDPLTGLNR.[G]	1xTMT6plex [N-Term]	1.39296e-05	2.65431e-05	1	6	1	A0A0R4J259	A0A0R4J259 [193-203]	0	1489.81	11	6.00359e+06	5.30304e+06	6.18859e+06	8.29244e+06	5739845	8509616	8.30823e+06	8.20306e+06	6638320	High	High	High	High	High	High	High	High	High	2	745.402	-6.52	60.267	1.62e-05	8.578e-06	4.41
High	[R].LMNDFSSALNNFQVVQR.[K]	1xTMT6plex [N-Term]	3.80099e-11	2.65431e-05	1	3	3	Q3TDG9	Q3TDG9 [106-122]	0	2212.14	17	3.8483e+06	3.06184e+06	3.97233e+06	3.68588e+06	3.01092e+06	4.51063e+06	3.77757e+06	4.17714e+06	3.60315e+06	High	High	High	High	High	High	High	High	High	2	1106.57	-6.75	71.3263	1.62e-05	2.493e-11	5.69
High	[R].IMNTFSVMPSPK.[V]	1xTMT6plex [K12]; 1xTMT6plex [N-Term]	2.39273e-06	2.65431e-05	2	4	2	Q9CWF2; Q3UMM1	Q9CWF2 [163-174]; Q3UMM1 [163-174]	0	1810	12	1.00996e+07	6.17208e+06	8.7669e+06	11587766	4.73677e+06	9848329	13328586	11409173	9772900	High	High	High	High	High	High	High	High	High	2	905.497	-7.73	59.0267	1.62e-05	1.484e-06	4.8
High	[K].LNGTDPEEAILSAFR.[M]	1xDeamidated [N2]; 1xTMT6plex [N-Term]	9.38295e-09	2.65431e-05	1	1	20	Q5SVI8	Q5SVI8 [98-112]	0	1862.97	15	4.94845e+06	5.06966e+06	4.48224e+06	2.97519e+06	2.83596e+06	3.94987e+06	3.64541e+06	4.92207e+06	4.46461e+06	High	High	High	High	High	High	High	High	High	2	931.986	-2.72	74.1911	1.62e-05	5.985e-09	3.55
High	[K].INGTVTENMSLTDAK.[T]	1xDeamidated [N2]; 1xTMT6plex [K15]; 1xTMT6plex [N-Term]	2.45183e-10	2.65431e-05	2	3	4	P39447; B9EHJ3	P39447 [232-246]; B9EHJ3 [232-246]	0	2053.09	15	3.48581e+06	2.84689e+06	3.86392e+06	2.97448e+06	3.01872e+06	3.31818e+06	3.12255e+06	3.41794e+06	2.96416e+06	High	High	High	High	High	High	High	High	High	2	1027.04	-3.52	50.2878	1.62e-05	1.595e-10	5.95
High	[K].INGTVTENMSLTDAK.[T]	1xDeamidated [N2]; 1xOxidation [M9]; 1xTMT6plex [K15]; 1xTMT6plex [N-Term]	0.000119446	2.65431e-05	2	3	2	P39447; B9EHJ3	P39447 [232-246]; B9EHJ3 [232-246]	0	2069.08	15	4.19123e+06	3.51545e+06	4.66591e+06	4.77058e+06	3.34826e+06	6.08559e+06	5.80558e+06	6240034	5.19499e+06	High	High	High	High	High	High	High	High	High	3	690.362	-5.51	41.7144	1.62e-05	7.265e-05	4.87
High	[K].INGTVTENMSLTDAR.[K]	1xDeamidated [N2]; 1xOxidation [M9]; 1xTMT6plex [N-Term]	3.65261e-06	2.65431e-05	1	3	2	A0A3B2WCN9	A0A3B2WCN9 [356-370]	0	1867.93	15	1.17214e+06	929700	1.27035e+06	1.97869e+06	944120	1.42355e+06	920477	857572	1.29513e+06	High	High	High	High	High	High	High	High	High	2	934.465	-2.69	36.7048	1.62e-05	2.268e-06	3.48
High	[K].LNGYTDAGDSWR.[S]	1xDeamidated [N2]; 1xTMT6plex [N-Term]	1.18589e-06	2.65431e-05	1	5	6	Q3U3Q7	Q3U3Q7 [820-831]	0	1584.75	12	6.97843e+06	4931220	6.9732e+06	8.77466e+06	6.99863e+06	8.3747e+06	8.01639e+06	7.43381e+06	6.85028e+06	High	High	High	High	High	High	High	High	High	2	792.877	-1.87	41.3975	1.62e-05	7.397e-07	3.42
High	[K].LNHNAAFVQIPIGLEGDFK.[G]	1xTMT6plex [K19]; 1xTMT6plex [N-Term]	6.08069e-08	2.65431e-05	1	1	3	Q8K0D5	Q8K0D5 [195-213]	0	2541.42	19	1.01776e+07	8.92053e+06	1.01088e+07	1.43594e+07	7.06039e+06	1.51809e+07	1.23283e+07	1.3341e+07	12143244	High	High	High	High	High	High	High	High	High	3	847.808	-5.11	65.0273	1.62e-05	3.846e-08	4.4
High	[K].LNGTDPEEAILSAFR.[M]	1xTMT6plex [N-Term]	9.57282e-10	2.65431e-05	1	1	7	Q5SVI8	Q5SVI8 [98-112]	0	1861.99	15	6.61258e+06	6.65541e+06	5.31524e+06	3.12251e+06	3.2545e+06	4.31635e+06	3.98511e+06	7.12863e+06	4.75552e+06	High	High	High	High	High	High	High	High	High	2	931.496	0.01	70.9032	1.62e-05	6.191e-10	5
High	[K].LNHQGELMLK.[K]	1xTMT6plex [K10]; 1xTMT6plex [N-Term]	5.13755e-05	2.65431e-05	3	12	2	Q69ZZ9; Q9QXZ0; F6Q750	Q69ZZ9 [2092-2101]; Q9QXZ0 [6129-6138]; F6Q750 [3214-3223]	0	1640.96	10	1.43457e+07	9776773	15859519	13322849	1.09495e+07	1.52246e+07	1.41041e+07	13509005	1.11387e+07	High	High	High	High	High	High	High	High	High	2	820.975	-7.51	37.604	1.62e-05	3.149e-05	4.82
High	[R].LNHVAVAVPDLEK.[A]	1xTMT6plex [K13]; 1xTMT6plex [N-Term]	2.1105e-06	2.65431e-05	1	2	2	Q9D1I5	Q9D1I5 [50-62]	0	1863.11	13	4.96326e+06	4.18081e+06	5.02404e+06	4.95712e+06	4756374	5.50597e+06	5046315	5207418	4.17307e+06	High	High	High	High	High	High	High	High	High	3	621.704	-6.61	49.1616	1.62e-05	1.313e-06	4.29
High	[K].LNKDDPIGNINLAMEIAEK.[H]	2xTMT6plex [K3; K19]; 1xTMT6plex [N-Term]	1.0986e-11	2.65431e-05	1	3	2	Q9JI91	Q9JI91 [203-221]	1	2785.57	19	1.80312e+06	3.95949e+06	1.74494e+06	1.48118e+06	3.38789e+06	2.69183e+06	1.49449e+06	5.62e+06	2.29312e+06	High	High	High	High	High	High	High	High	High	3	929.195	-1.14	69.0716	1.62e-05	7.248e-12	6.23
High	[K].LNKDDPIGNINLAMEIAEK.[H]	1xOxidation [M14]; 2xTMT6plex [K3; K19]; 1xTMT6plex [N-Term]	3.22558e-10	2.65431e-05	1	3	3	Q9JI91	Q9JI91 [203-221]	1	2801.57	19	1.79196e+06	3.63361e+06	1.77822e+06	1.81569e+06	3.32799e+06	2.58936e+06	1.73182e+06	3.90435e+06	2.33358e+06	High	High	High	High	High	High	High	High	High	3	934.525	-2.39	61.8265	1.62e-05	2.094e-10	6.33
High	[K].INIDIPLPLGGK.[S]	1xTMT6plex [K12]; 1xTMT6plex [N-Term]	1.52862e-05	2.65431e-05	1	2	3	E9Q1Y3	E9Q1Y3 [1261-1272]	0	1708.08	12	1.09999e+06	1.74762e+06	1.12148e+06	2.54302e+06	2.48375e+06	1.33581e+06	1.12609e+06	1.2693e+06	1.132e+06	High	High	High	High	High	High	High	High	High	2	854.536	-7.31	73.6906	1.62e-05	9.422e-06	5.13
High	[K].LNLDSIIGR.[L]	1xTMT6plex [N-Term]	0.000138508	2.65431e-05	1	2	4	P62137	P62137 [7-15]	0	1229.74	9	48567127	3.83379e+07	48588851	5.12044e+07	3.78071e+07	54473343	47109481	4.90552e+07	4.89242e+07	High	High	High	High	High	High	High	High	High	2	615.37	-6.68	58.9452	1.62e-05	8.401e-05	2.48
High	[K].INLEAEPQDVNYFEHK.[H]	1xTMT6plex [K16]; 1xTMT6plex [N-Term]	1.39542e-06	2.65431e-05	1	1	1	A0A1B0GSX6	A0A1B0GSX6 [103-118]	0	2404.25	16	639575	847325	614073	606421	969827	709169	493325	1.14634e+06	653670	High	High	High	High	High	High	High	High	High	3	802.087	-3.49	52.9772	1.62e-05	8.684e-07	3.96
High	[K].LNHQMEGLAFQMK.[K]	1xTMT6plex [K13]; 1xTMT6plex [N-Term]	5.66291e-07	2.65431e-05	1	4	1	P06728	P06728 [234-246]	0	2005.08	13	6659957	10463171	6.5305e+06	6.2369e+06	9.8002e+06	13403124	12856476	36845336	9.26543e+06	High	High	High	High	High	High	High	High	High	3	669.027	-5.52	46.0511	1.62e-05	3.54e-07	5.69
High	[K].LNGTDPEDVIR.[N]	1xDeamidated [N2]; 1xTMT6plex [N-Term]	1.18039e-06	2.65431e-05	2	7	27	Q9CQ19; Q6ZWQ9	Q9CQ19 [94-104]; Q6ZWQ9 [94-104]	0	1458.76	11	2.6031e+07	2.08851e+07	2.66811e+07	2.60133e+07	2.21601e+07	3.1433e+07	2.75705e+07	2.61802e+07	2.72612e+07	High	High	High	High	High	High	High	High	High	2	729.885	-0.17	44.9739	1.62e-05	7.362e-07	3.41
High	[K].LNGTDPEDVIR.[N]	1xTMT6plex [N-Term]	6.54072e-07	2.65431e-05	2	7	8	Q9CQ19; Q6ZWQ9	Q9CQ19 [94-104]; Q6ZWQ9 [94-104]	0	1457.78	11	3.04239e+07	2.05803e+07	2.47416e+07	2.58793e+07	2.23694e+07	3.03713e+07	2.55357e+07	2.83778e+07	2.1641e+07	High	High	High	High	High	High	High	High	High	2	729.394	0.7	42.022	1.62e-05	4.097e-07	3.64
High	[K].LNGQGLVFTLPLTDQVSVIK.[V]	1xDeamidated [N2]; 1xTMT6plex [K20]; 1xTMT6plex [N-Term]	5.89562e-06	2.65431e-05	1	1	1	Q8K4Z5	Q8K4Z5 [720-739]	0	2601.53	20	261446	255226	279819	292249	255275	320948	245052	346540	278774	High	High	High	High	High	High	High	High	High	3	867.842	-5.33	81.6821	1.62e-05	3.644e-06	5.29
High	[K].LNETLDENFK.[K]	1xTMT6plex [K10]; 1xTMT6plex [N-Term]	3.64388e-05	2.65431e-05	1	1	1	Q9DBJ3	Q9DBJ3 [85-94]	0	1680.92	10	1492000	1.32033e+06	1611130	1.37099e+06	1.2627e+06	1.38009e+06	1151606	1290200	1.21596e+06	High	High	High	High	High	High	High	High	High	2	840.959	-5.48	48.5067	1.62e-05	2.232e-05	4.78
High	[R].LNETLSSFSDDNK.[I]	1xTMT6plex [K13]; 1xTMT6plex [N-Term]	4.82755e-06	2.65431e-05	1	2	2	A0A1L1SV73	A0A1L1SV73 [1098-1110]	0	1928	13	4.01776e+06	2.98621e+06	3.82018e+06	3.22302e+06	2.57636e+06	3.42974e+06	3.49354e+06	3.74037e+06	3.10654e+06	High	High	High	High	High	High	High	High	High	2	964.509	4.61	49.1341	1.62e-05	2.988e-06	3.53
High	[K].LNETISTLQQAILK.[I]	1xTMT6plex [K14]; 1xTMT6plex [N-Term]	6.09984e-05	2.65431e-05	1	3	1	A0A0A0MQE5	A0A0A0MQE5 [1016-1029]	0	2030.23	14	464571	496998	494221	492312	533720	538832	482856	484069	487228	High	High	High	High	High	High	High	High	High	3	677.409	-6.85	75.0577	1.62e-05	3.723e-05	4.33
High	[K].LNEVITSHGAIEPDKDNIR.[Q]	1xTMT6plex [K15]; 1xTMT6plex [N-Term]	3.92234e-07	2.65431e-05	1	3	2	O70311	O70311 [161-179]	1	2579.42	19	5.16679e+06	4950896	5.30041e+06	5822421	5.81445e+06	5954237	4.9489e+06	5235680	5.38926e+06	High	High	High	High	High	High	High	High	High	4	645.605	-7.5	41.7931	1.62e-05	2.461e-07	5.15
High	[R].LNEWAVFSEK.[N]	1xTMT6plex [K10]; 1xTMT6plex [N-Term]	2.71954e-05	2.65431e-05	1	2	1	A0A1L1STC6	A0A1L1STC6 [7761-7770]	0	1680.94	10	1.83448e+06	1.3118e+06	1.90139e+06	2.40436e+06	1.67417e+06	2.15747e+06	1.68764e+06	1.91052e+06	1.80618e+06	High	High	High	High	High	High	High	High	High	2	840.966	-7.14	61.4809	1.62e-05	1.666e-05	3.34
High	[K].INEWLTLVEK.[E]	1xTMT6plex [K10]; 1xTMT6plex [N-Term]	5.18546e-05	2.65431e-05	1	1	2	Q9JHU4	Q9JHU4 [1696-1705]	0	1703.01	10	1.1071e+06	763062	1.07301e+06	1.183e+06	784886	1.05952e+06	969157	1.08383e+06	933997	High	High	High	High	High	High	High	High	High	2	852.005	-7.08	74.9338	1.62e-05	3.165e-05	4.75
High	[R].LNFAQLKEEVDK.[A]	2xTMT6plex [K7; K12]; 1xTMT6plex [N-Term]	4.44008e-06	2.65431e-05	1	1	1	Q8VCW8	Q8VCW8 [100-111]	1	2121.25	12	2159906	1711540	2.14496e+06	1.56381e+06	1.70599e+06	1696302	1.99806e+06	2.51153e+06	1911344	High	High	High	High	High	High	High	High	High	3	707.75	-7.64	59.4021	1.62e-05	2.75e-06	3.7
High	[K].INFDDNAEFR.[Q]	1xTMT6plex [N-Term]	6.21409e-05	2.65431e-05	1	2	3	Q9Z2I8	Q9Z2I8 [261-270]	0	1469.72	10	2.94417e+06	2.75079e+06	3.32313e+06	1.7103e+06	2.0633e+06	2.94504e+06	2.60977e+06	2.6395e+06	2.40179e+06	High	High	High	High	High	High	High	High	High	2	735.367	2.41	46.0518	1.62e-05	3.788e-05	2.58
High	[K].INFDSNSAYR.[Q]	1xDeamidated [N6]; 1xTMT6plex [N-Term]	0.000115104	2.65431e-05	1	4	2	Q9Z2I9	Q9Z2I9 [275-284]	0	1416.7	10	2966004	3.44708e+06	3.11337e+06	2.68388e+06	2.5693e+06	3.24645e+06	2.89713e+06	3.55687e+06	2.90939e+06	High	High	High	High	High	High	High	High	High	2	708.85	-1.92	39.0427	1.62e-05	6.997e-05	3.49
High	[R].LNFGDDIPSALR.[I]	1xTMT6plex [N-Term]	1.87023e-06	2.65431e-05	1	4	2	Q9WUD1	Q9WUD1 [130-141]	0	1546.84	12	4.89747e+06	3.95628e+06	4.66511e+06	5.48063e+06	4.45372e+06	5.46299e+06	4.78178e+06	5.8174e+06	4.52322e+06	High	High	High	High	High	High	High	High	High	2	773.922	-4.35	58.1678	1.62e-05	1.163e-06	4.05
High	[R].LNFLSPELPAVAEFSTNETMGHSADR.[L]	1xTMT6plex [N-Term]	2.47392e-13	2.65431e-05	1	1	3	Q99JY0	Q99JY0 [205-230]	0	3062.51	26	332442	359847	314821	326738	260353	427946	440583	749838	439897	High	High	High	High	High	High	High	High	High	3	1021.51	-2.71	72.9164	1.62e-05	1.665e-13	7.62
High	[R].LNFLSPELPAVAEFSTNETMGHSADR.[L]	2xDeamidated [N2; N17]; 1xTMT6plex [N-Term]	7.82822e-06	2.65431e-05	1	1	1	Q99JY0	Q99JY0 [205-230]	0	3064.48	26	167901	193310	143336	173263	144015	190382	197910	285792	200484	High	High	High	High	High	High	High	High	High	4	766.882	9.3	72.9526	1.62e-05	4.84e-06	2.3
High	[R].LNFLSPELPAVAEFSTNETMGHSADR.[L]	1xOxidation [M20]; 1xTMT6plex [N-Term]	1.51189e-10	2.65431e-05	1	1	4	Q99JY0	Q99JY0 [205-230]	0	3078.5	26	1.43108e+06	1.40551e+06	1.50702e+06	1.67793e+06	1.18424e+06	1.76333e+06	1.48143e+06	1.75348e+06	1.48196e+06	High	High	High	High	High	High	High	High	High	3	1026.84	-2.97	70.1696	1.62e-05	9.84e-11	5.87
High	[R].LNFSHGTHEYHAETIK.[N]	1xTMT6plex [K16]; 1xTMT6plex [N-Term]	1.53533e-11	2.65431e-05	1	7	3	P52480	P52480 [74-89]	0	2342.23	16	1.2422e+07	1.05741e+07	1.40047e+07	6.38475e+06	1.18776e+07	1.67608e+07	2.15561e+07	2.00676e+07	7.36061e+06	High	High	High	High	High	High	High	High	High	3	781.411	-4.34	28.4054	1.62e-05	1.013e-11	5.91
High	[K].INGAMNGHLPFAVVGSMDEIK.[V]	2xDeamidated [N2; N6]; 1xTMT6plex [K21]; 1xTMT6plex [N-Term]	2.18353e-07	2.65431e-05	1	3	2	Q8C650	Q8C650 [222-242]	0	2660.38	21	558788	844936	548428	675666	661601	704080	694439	693670	618865	High	High	High	High	High	High	High	High	High	4	665.849	-2.85	70.2109	1.62e-05	1.372e-07	4.86
High	[R].LNLEEFQQLYVK.[F]	1xTMT6plex [K12]; 1xTMT6plex [N-Term]	4.36496e-07	2.65431e-05	1	3	2	B2L107	B2L107 [43-54]	0	1982.14	12	3375360	2.55954e+06	3.62373e+06	2.14073e+06	2040984	3.43376e+06	3341418	3411199	3.1635e+06	High	High	High	High	High	High	High	High	High	2	991.567	-5.09	68.335	1.62e-05	2.739e-07	5.67
High	[R].INESIGQGDLSELPELHALTAGLK.[A]	1xTMT6plex [K24]; 1xTMT6plex [N-Term]	3.19114e-09	2.65431e-05	1	4	4	Q9R0H0	Q9R0H0 [355-378]	0	2963.65	24	2.91333e+06	2.3872e+06	3.43528e+06	3.07828e+06	2.4907e+06	3.91432e+06	2.94196e+06	3.69456e+06	3.13818e+06	High	High	High	High	High	High	High	High	High	3	988.552	-1.19	71.9981	1.62e-05	2.05e-09	5.25
High	[K].LNLEHIATSSAVSK.[E]	1xTMT6plex [K14]; 1xTMT6plex [N-Term]	3.32069e-05	2.65431e-05	1	3	3	Q3TRJ1	Q3TRJ1 [383-396]	0	1928.12	14	1.56261e+07	11749267	14562729	15982136	11544917	1.70589e+07	1.469e+07	1.7043e+07	1.50093e+07	High	High	High	High	High	High	High	High	High	3	643.374	-7.08	43.7746	1.62e-05	2.039e-05	4.26
High	[R].LNILDTLSK.[F]	1xTMT6plex [K9]; 1xTMT6plex [N-Term]	7.44618e-05	2.65431e-05	1	9	4	Q3TWL6	Q3TWL6 [704-712]	0	1474.92	9	2.02791e+07	2.36269e+07	2.13206e+07	2.52533e+07	2.04556e+07	2.75722e+07	2.36386e+07	2.33686e+07	2.09916e+07	High	High	High	High	High	High	High	High	High	2	737.961	-6.09	63.6279	1.62e-05	4.544e-05	3.07
High	[R].LNMEAINYMAADGDFK.[I]	1xDeamidated [N]; 1xTMT6plex [K16]; 1xTMT6plex [N-Term]	4.48155e-06	2.65431e-05	1	1	6	P16045	P16045 [113-128]	0	2262.12	16	2.3175e+06	2.56841e+06	2.32633e+06	3.30092e+06	2.24663e+06	3.69193e+06	3.28754e+06	4.24498e+06	3.23575e+06	High	High	High	High	High	High	High	High	High	3	754.709	-2.66	62.4389	1.62e-05	2.773e-06	4.39
High	[R].LNMEAINYMAADGDFK.[I]	1xOxidation [M]; 1xTMT6plex [K16]; 1xTMT6plex [N-Term]	3.35373e-08	2.65431e-05	1	1	14	P16045	P16045 [113-128]	0	2277.13	16	3.08989e+07	2.82415e+07	2.68605e+07	4.24548e+07	2.87466e+07	4.58349e+07	3.97244e+07	54365555	5.03812e+07	High	High	High	High	High	High	High	High	High	2	1139.06	-6.06	56.64	1.62e-05	2.123e-08	4.72
High	[R].LNMEAINYMAADGDFK.[I]	1xDeamidated [N]; 1xOxidation [M]; 1xTMT6plex [K16]; 1xTMT6plex [N-Term]	2.05548e-07	2.65431e-05	1	1	3	P16045	P16045 [113-128]	0	2278.11	16	1.94976e+06	2.01784e+06	1.9837e+06	3.26584e+06	1.78895e+06	3.41314e+06	2.8759e+06	2.91073e+06	2.81059e+06	High	High	High	High	High	High	High	High	High	3	760.041	-1.75	60.0678	1.62e-05	1.293e-07	5.32
High	[R].LNMEAINYMAADGDFK.[I]	2xOxidation [M3; M9]; 1xTMT6plex [K16]; 1xTMT6plex [N-Term]	5.29786e-06	2.65431e-05	1	1	2	P16045	P16045 [113-128]	0	2293.12	16	3.37707e+06	3.73674e+06	3.24172e+06	4.3251e+06	3.33614e+06	4.78649e+06	4.00676e+06	5.06073e+06	3.79995e+06	High	High	High	High	High	High	High	High	High	3	765.044	-3.53	49.5816	1.62e-05	3.273e-06	4.65
High	[R].LNMEQLLQSASMELK.[F]	1xTMT6plex [K15]; 1xTMT6plex [N-Term]	1.18938e-05	2.65431e-05	1	4	1	B1ATR5	B1ATR5 [86-100]	0	2193.2	15	1.08181e+06	929470	1095436	1.19748e+06	848145	1.52623e+06	1271054	1.2362e+06	1.15184e+06	High	High	High	High	High	High	High	High	High	3	731.734	-6.56	80.8242	1.62e-05	7.33e-06	4.77
High	[K].INMNGINNSSGMVDAR.[S]	1xDeamidated [N4]; 1xTMT6plex [N-Term]	2.92978e-11	2.65431e-05	1	2	2	Q9D2M8	Q9D2M8 [86-101]	0	1922.93	16	1.58735e+06	1.61612e+06	1.79059e+06	1.79179e+06	1.50303e+06	2.13095e+06	1.99407e+06	2.3739e+06	1.74299e+06	High	High	High	High	High	High	High	High	High	2	961.961	-5.88	41.6992	1.62e-05	1.921e-11	5.57
High	[R].LNMEAINYMAADGDFK.[I]	1xTMT6plex [K16]; 1xTMT6plex [N-Term]	2.19615e-11	2.65431e-05	1	1	35	P16045	P16045 [113-128]	0	2261.13	16	4.85658e+07	4.72311e+07	4.70238e+07	7.7268e+07	4.27749e+07	9.25267e+07	7.76839e+07	8.29512e+07	6.79207e+07	High	High	High	High	High	High	High	High	High	2	1131.06	-6.94	66.5398	1.62e-05	1.445e-11	7.19
High	[R].LNMVEACLLDK.[L]	1xCarbamidomethyl [C7]; 1xTMT6plex [K11]; 1xTMT6plex [N-Term]	1.47284e-05	2.65431e-05	1	1	3	Q9ESY9	Q9ESY9 [123-133]	0	1763.98	11	3.28744e+06	2.4857e+06	2.81279e+06	3.18704e+06	2.23065e+06	4.60338e+06	3.41914e+06	4.92411e+06	4.06739e+06	High	High	High	High	High	High	High	High	High	2	882.492	-1.37	64.8523	1.62e-05	9.053e-06	4.8
High	[K].LNNEYLELNYR.[E]	1xTMT6plex [N-Term]	8.35453e-06	2.65431e-05	1	1	1	Q61391	Q61391 [493-503]	0	1669.87	11	1.35532e+06	1.24692e+06	1.69201e+06	797344	993262	1.00181e+06	851768	938688	1.04261e+06	High	High	High	High	High	High	High	High	High	2	835.438	-4.04	49.5174	1.62e-05	5.159e-06	4.12
High	[R].INNPELLGQYMIDAGTEFGPGTAYGNALIK.[C]	1xTMT6plex [K30]; 1xTMT6plex [N-Term]	3.38994e-09	2.65431e-05	1	2	2	Q9JK48	Q9JK48 [91-120]	0	3625.9	30	1.19769e+06	802103	1.13222e+06	1216197	912136	1.3308e+06	1.20948e+06	1.37783e+06	1.22084e+06	High	High	High	High	High	High	High	High	High	4	907.224	-6.92	81.5118	1.62e-05	2.178e-09	6.93
High	[K].LNPADAPNPVVFVATK.[D]	1xTMT6plex [K16]; 1xTMT6plex [N-Term]	3.18549e-11	2.65431e-05	1	2	2	Q3TZP3	Q3TZP3 [596-611]	0	2111.23	16	1.27592e+07	9208151	1.36287e+07	1.12282e+07	7.15617e+06	1.21951e+07	9.8965e+06	1.14145e+07	1.04893e+07	High	High	High	High	High	High	High	High	High	2	1056.11	-6.45	64.1903	1.62e-05	2.089e-11	5.99
High	[K].INPASMFDVHVK.[R]	1xTMT6plex [K12]; 1xTMT6plex [N-Term]	5.00936e-09	2.65431e-05	1	5	1	Q3UYH9	Q3UYH9 [558-569]	0	1816.02	12	7180293	4884170	7042274	5.16835e+06	4.12794e+06	6.80132e+06	5.90004e+06	5638768	5460454	High	High	High	High	High	High	High	High	High	3	606.007	-6.44	54.954	1.62e-05	3.212e-09	5.26
High	[R].INPDGSQSVVEVPYAR.[S]	1xTMT6plex [N-Term]	3.52345e-10	2.65431e-05	1	2	7	A0A1W2P729	A0A1W2P729 [58-73]	0	1960.03	16	1.15511e+07	9.72443e+06	1.16123e+07	1.26674e+07	8.62369e+06	1.57914e+07	1.33357e+07	1.47505e+07	1.37989e+07	High	High	High	High	High	High	High	High	High	2	980.516	-4.99	45.9398	1.62e-05	2.29e-10	5.62
High	[K].INPDHIGFYR.[V]	1xTMT6plex [N-Term]	0.000141748	2.65431e-05	1	3	5	Q52JJ6	Q52JJ6 [610-619]	0	1460.78	10	57159424	4.36911e+07	6.07188e+07	4.78201e+07	4.47857e+07	54710082	5.21943e+07	5.17471e+07	44734989	High	High	High	High	High	High	High	High	High	2	730.891	-6.81	38.5586	1.62e-05	8.63e-05	3.43
High	[K].LNNDGLEEAR.[N]	1xTMT6plex [N-Term]	4.99646e-05	2.65431e-05	1	5	4	P15327	P15327 [30-39]	0	1359.71	10	5.38436e+06	8.14421e+06	5.22167e+06	4.32247e+06	1.15105e+07	3.9287e+06	3.58923e+06	3.61726e+06	5.04831e+06	High	High	High	High	High	High	High	High	High	2	680.357	-0.49	29.1725	1.62e-05	3.063e-05	4.08
High	[R].LNIVSPDLSGK.[G]	1xTMT6plex [K11]; 1xTMT6plex [N-Term]	0.000128626	2.65431e-05	1	4	1	Q63961	Q63961 [570-580]	0	1600.97	11	8.92848e+06	6337241	9.7169e+06	6186834	5.30563e+06	5.78879e+06	5.6311e+06	5.55829e+06	4536365	High	High	High	High	High	High	High	High	High	2	800.982	-6.65	52.4223	1.62e-05	7.828e-05	4.91
High	[K].INIVPDMVEMVTAK.[D]	1xTMT6plex [K14]; 1xTMT6plex [N-Term]	2.5365e-05	2.65431e-05	1	5	3	A0A571BF58	A0A571BF58 [5513-5526]	0	2018.14	14	1.23927e+06	2.77189e+06	1.2285e+06	969505	2.70765e+06	2.07884e+06	1.20523e+06	3.54828e+06	1.68676e+06	High	High	High	High	High	High	High	High	High	2	1009.57	-8.35	81.0574	1.62e-05	1.56e-05	4.17
High	[R].LNLVADLVEEAQESVSK.[S]	1xTMT6plex [K17]; 1xTMT6plex [N-Term]	4.02617e-09	2.65431e-05	1	2	2	Q61160	Q61160 [170-186]	0	2302.29	17	217939	199582	210796	228351	194552	264907	229626	333466	292467	High	High	High	High	High	High	High	High	High	3	768.099	-3.13	85.1111	1.62e-05	2.581e-09	4.46
High	[K].INIILSETDRDPLR.[V]	1xTMT6plex [N-Term]	2.55743e-07	2.65431e-05	1	4	1	Q9EQ80	Q9EQ80 [361-374]	1	1884.08	14	3275417	2.64584e+06	3.62278e+06	3.06474e+06	2.7495e+06	3412126	3.62459e+06	3.03955e+06	2957023	High	High	High	High	High	High	High	High	High	3	628.693	-5.06	55.4572	1.62e-05	1.606e-07	4.53
High	[R].LNIISNLDCVNEVIGIR.[Q]	1xCarbamidomethyl [C9]; 1xTMT6plex [N-Term]	8.99549e-12	2.65431e-05	2	11	3	H3BKU1; Q8C2E1	H3BKU1 [394-410]; Q8C2E1 [382-398]	0	2171.21	17	779313	575044	637346	666129	557034	761857	748175	875801	654305	High	High	High	High	High	High	High	High	High	2	1086.1	-7.65	77.9387	1.62e-05	5.946e-12	5.13
High	[K].INIPADMVSVVAAK.[E]	1xTMT6plex [K14]; 1xTMT6plex [N-Term]	1.21341e-09	2.65431e-05	1	5	2	A0A571BF58	A0A571BF58 [5023-5036]	0	1886.12	14	1.42494e+06	6.25133e+06	1.44665e+06	1.67596e+06	5.14367e+06	3.77451e+06	1.68221e+06	7.18251e+06	2.85334e+06	High	High	High	High	High	High	High	High	High	2	943.56	-3.06	68.5148	1.62e-05	7.825e-10	4.99
High	[K].LNLPINIIGLAPLCENMPSGK.[A]	1xCarbamidomethyl [C14]; 1xTMT6plex [K21]; 1xTMT6plex [N-Term]	3.39482e-10	2.65431e-05	1	1	3	Q9CPY7	Q9CPY7 [322-342]	0	2722.54	21	1.52384e+06	1.27491e+06	1.31387e+06	1.76553e+06	1.50191e+06	2.30426e+06	1.85935e+06	2.32621e+06	1.73012e+06	High	High	High	High	High	High	High	High	High	3	908.18	-5.74	82.9153	1.62e-05	2.201e-10	5.96
High	[K].LNLPINIIGLAPLCENMPSGK.[A]	1xCarbamidomethyl [C14]; 1xOxidation [M17]; 1xTMT6plex [K21]; 1xTMT6plex [N-Term]	1.9643e-11	2.65431e-05	1	1	2	Q9CPY7	Q9CPY7 [322-342]	0	2738.53	21	963977	905983	915952	1.16795e+06	932933	1.40071e+06	1.07564e+06	1.37665e+06	1.13137e+06	High	High	High	High	High	High	High	High	High	3	913.509	-7.74	81.7137	1.62e-05	1.295e-11	5.4
High	[R].INLPIQTFSALNFR.[E]	1xTMT6plex [N-Term]	5.03995e-10	2.65431e-05	1	2	3	Q3V2C6	Q3V2C6 [415-428]	0	1863.07	14	4.9719e+06	2.18729e+06	4.14524e+06	4.38299e+06	2.15299e+06	4.47438e+06	3.22824e+06	5426766	4.54977e+06	High	High	High	High	High	High	High	High	High	2	932.031	-7.38	76.2714	1.62e-05	3.27e-10	3.17
High	[R].INLPIQTFSALNFR.[E]	1xDeamidated [N12]; 1xTMT6plex [N-Term]	8.18775e-08	2.65431e-05	1	2	1	Q3V2C6	Q3V2C6 [415-428]	0	1864.05	14	379942	329258	299965	359674	277026	362321	352153	496431	355269	High	High	High	High	High	High	High	High	High	2	932.522	-8.45	77.5587	1.62e-05	5.172e-08	4.47
High	[K].LNIPTTNVFANR.[L]	1xTMT6plex [N-Term]	8.12477e-06	2.65431e-05	1	1	1	Q99LS3	Q99LS3 [123-134]	0	1588.9	12	2796645	2.35822e+06	2896714	3.07011e+06	2443754	3.00997e+06	2.55498e+06	2.67801e+06	2.45343e+06	High	High	High	High	High	High	High	High	High	2	794.949	-6.41	53.1199	1.62e-05	5.029e-06	3.69
High	[R].LNIPVNQVNPR.[D]	1xTMT6plex [N-Term]	6.53039e-06	2.65431e-05	1	6	4	Q8VDN2	Q8VDN2 [648-658]	0	1492.88	11	2.22541e+07	1.64546e+07	2.2156e+07	2.62799e+07	2.0196e+07	2.50353e+07	22286269	2.30122e+07	2.08186e+07	High	High	High	High	High	High	High	High	High	2	746.939	-6.03	42.9334	1.62e-05	4.043e-06	3.62
High	[R].LNLQEEEGSTR.[S]	1xTMT6plex [N-Term]	7.54249e-06	2.65431e-05	1	21	3	G5E8K5	G5E8K5 [1926-1936]	0	1504.78	11	4.49953e+06	4.39908e+06	4.51437e+06	3.8346e+06	3.52189e+06	4687373	3.89174e+06	4826598	4.09154e+06	High	High	High	High	High	High	High	High	High	2	752.894	-0.04	31.8993	1.62e-05	4.665e-06	4.19
High	[K].LNIQPSETDYAVDIR.[S]	1xTMT6plex [N-Term]	7.80449e-07	2.65431e-05	1	2	2	Q6P5E4	Q6P5E4 [440-454]	0	1963.03	15	3.45446e+06	2.75085e+06	3.65962e+06	4.71099e+06	2.81954e+06	4.43626e+06	3.59544e+06	3.72925e+06	3.96882e+06	High	High	High	High	High	High	High	High	High	2	982.015	-4.93	52.6276	1.62e-05	4.872e-07	4.35
High	[K].LNIQSLAPVK.[K]	1xTMT6plex [K10]; 1xTMT6plex [N-Term]	2.82249e-05	2.65431e-05	1	5	3	A0A5F8MQ58	A0A5F8MQ58 [261-270]	0	1540.98	10	2.40013e+07	1.6459e+07	2.59212e+07	1.70872e+07	2.03173e+07	1.71513e+07	1.66683e+07	1.5702e+07	1.40046e+07	High	High	High	High	High	High	High	High	High	2	770.99	-6.54	54.5778	1.62e-05	1.736e-05	4.13
High	[R].INISEGNCPER.[I]	1xCarbamidomethyl [C8]; 1xTMT6plex [N-Term]	3.72947e-05	2.65431e-05	3	22	7	Q61990; P60335; P57722	Q61990 [47-57]; P60335 [47-57]; P57722 [79-89]	0	1517.76	11	1.94716e+07	2.11884e+07	2.01259e+07	1.74746e+07	1.73694e+07	2.51594e+07	2.09675e+07	3.83684e+07	2.0942e+07	High	High	High	High	High	High	High	High	High	2	759.38	-3.51	30.4807	1.62e-05	2.28e-05	3.53
High	[K].LNISFPATGCQK.[L]	1xCarbamidomethyl [C10]; 1xTMT6plex [K12]; 1xTMT6plex [N-Term]	4.32456e-07	2.65431e-05	1	3	1	Q5BLK1	Q5BLK1 [3-14]	0	1794	12	19919888	14921356	19791800	24631636	13581291	29026338	22821532	29722608	19754670	High	High	High	High	High	High	High	High	High	2	897.497	-6.66	51.3123	1.62e-05	2.713e-07	4.17
High	[K].INISQVIAVVGQQNVEGK.[R]	1xTMT6plex [K18]; 1xTMT6plex [N-Term]	7.49557e-08	2.65431e-05	1	3	1	A0A0R4J0V5	A0A0R4J0V5 [779-796]	0	2354.38	18	1.10775e+06	829883	1094154	1.03364e+06	822963	1.22107e+06	1.04869e+06	1.06356e+06	927467	High	High	High	High	High	High	High	High	High	3	785.459	-8.27	72.6062	1.62e-05	4.747e-08	5.01
High	[K].LNIGDLQATK.[E]	1xTMT6plex [K10]; 1xTMT6plex [N-Term]	2.87542e-05	2.65431e-05	1	3	6	Q9WVJ2	Q9WVJ2 [123-132]	0	1530.93	10	2.48252e+07	2.47386e+07	2.61554e+07	3.10717e+07	2.30626e+07	3.2725e+07	2.56031e+07	2.80899e+07	23993027	High	High	High	High	High	High	High	High	High	2	765.961	-7.25	49.1582	1.62e-05	1.761e-05	3.72
High	[R].INESDPEYLR.[E]	1xTMT6plex [N-Term]	7.48079e-05	2.65431e-05	2	10	4	Q3UNK1; Q8BJH2	Q3UNK1 [28-37]; Q8BJH2 [28-37]	0	1464.75	10	7.96853e+06	6.04967e+06	7.92109e+06	6.11321e+06	5.623e+06	7.27846e+06	5.98789e+06	6.90154e+06	6.4799e+06	High	High	High	High	High	High	High	High	High	2	732.88	-0.79	34.9545	1.62e-05	4.574e-05	3.33
High	[K].LNEQQSVLQR.[I]	1xTMT6plex [N-Term]	0.00010838	2.65431e-05	1	3	3	Q9CU62	Q9CU62 [1010-1019]	0	1443.81	10	1.25109e+07	11630099	1.29964e+07	1.09579e+07	1.07316e+07	12375870	1.05877e+07	1.20576e+07	1.08802e+07	High	High	High	High	High	High	High	High	High	2	722.406	-4.88	30.9988	1.62e-05	6.608e-05	4
High	[R].LNEQASEEILK.[V]	1xTMT6plex [K11]; 1xTMT6plex [N-Term]	1.37367e-05	2.65431e-05	1	4	5	A2BE93	A2BE93 [57-67]	0	1731.99	11	3.11816e+06	2.7641e+06	2.94726e+06	3.03459e+06	2.78394e+06	3.90306e+06	3.20791e+06	3.91252e+06	3.84948e+06	High	High	High	High	High	High	High	High	High	3	578.002	0.58	46.0501	1.62e-05	8.472e-06	4.36
High	[R].IMVANIEEVLQR.[G]	1xOxidation [M2]; 1xTMT6plex [N-Term]	1.3113e-05	2.65431e-05	1	3	1	O08547	O08547 [148-159]	0	1659.93	12	1.06477e+06	1.03882e+06	1097171	1.28942e+06	873958	1.5351e+06	1.23535e+06	1.63957e+06	1.37512e+06	High	High	High	High	High	High	High	High	High	2	830.462	-7.86	61.6492	1.62e-05	8.081e-06	3.28
High	[K].IMVDMLDEDGSGK.[L]	1xTMT6plex [K13]; 1xTMT6plex [N-Term]	6.31109e-08	2.65431e-05	1	4	7	O08529	O08529 [579-591]	0	1867.95	13	3.00659e+06	2.51622e+06	3.35455e+06	3.32318e+06	2.58487e+06	3.06523e+06	3.02536e+06	3.39328e+06	2.88423e+06	High	High	High	High	High	High	High	High	High	2	934.476	-5.1	59.5236	1.62e-05	3.985e-08	3.12
High	[K].IMVDMLDEDGSGK.[L]	1xOxidation [M]; 1xTMT6plex [K13]; 1xTMT6plex [N-Term]	1.41709e-07	2.65431e-05	1	4	13	O08529	O08529 [579-591]	0	1883.95	13	1.1777e+07	9.44171e+06	1.2644e+07	1.2048e+07	9.32632e+06	1.25365e+07	1.18299e+07	1.25342e+07	1.06657e+07	High	High	High	High	High	High	High	High	High	2	942.474	-5.05	51.0207	1.62e-05	8.932e-08	3.83
High	[K].IMVDMLDEDGSGK.[L]	2xOxidation [M2; M5]; 1xTMT6plex [K13]; 1xTMT6plex [N-Term]	0.00010838	2.65431e-05	1	4	8	O08529	O08529 [579-591]	0	1899.94	13	9.32765e+06	8.14494e+06	9.22688e+06	9.86093e+06	7.91344e+06	1.02228e+07	9.06836e+06	8.09393e+06	8.07477e+06	High	High	High	High	High	High	High	High	High	3	633.985	-1.62	42.4411	1.62e-05	6.592e-05	3.53
High	[K].LMVEPLQNILIR.[M]	1xTMT6plex [N-Term]	7.44618e-05	2.65431e-05	1	2	1	Q571A2	Q571A2 [153-164]	0	1668.01	12	782317	657091	806797	977788	588345	907756	860406	922268	667431	High	High	High	High	High	High	High	High	High	2	834.502	-6.74	73.7928	1.62e-05	4.539e-05	3.59
High	[R].LMVPVTVVFTR.[D]	1xTMT6plex [N-Term]	1.14066e-05	2.65431e-05	1	4	1	Q3U643	Q3U643 [61-71]	0	1490.9	11	653782	606557	639279	737268	697044	802728	727832	741723	685731	High	High	High	High	High	High	High	High	High	2	745.947	-6.66	69.8096	1.62e-05	7.045e-06	3.39
High	[R].IMVANIEEVLQR.[G]	1xTMT6plex [N-Term]	3.32834e-06	2.65431e-05	1	3	5	O08547	O08547 [148-159]	0	1643.94	12	3.94816e+06	3.37178e+06	4.09434e+06	4.56245e+06	3.5679e+06	4.88402e+06	4.28992e+06	5.49035e+06	4.68388e+06	High	High	High	High	High	High	High	High	High	2	822.465	-7.03	69.3767	1.62e-05	2.066e-06	3.9
High	[R].LMVSGSAALPVPLLEK.[W]	1xTMT6plex [K16]; 1xTMT6plex [N-Term]	2.61367e-06	2.65431e-05	1	2	4	Q3URE1	Q3URE1 [327-342]	0	2083.26	16	2.81411e+06	2.42709e+06	2.69821e+06	2.65311e+06	2.20436e+06	3.11144e+06	3.66125e+06	3.7726e+06	2.85202e+06	High	High	High	High	High	High	High	High	High	3	695.086	-7.79	75.5746	1.62e-05	1.627e-06	4.8
High	[R].LMYNSSNPVLK.[N]	1xDeamidated [N4]; 1xTMT6plex [K11]; 1xTMT6plex [N-Term]	2.92215e-06	2.65431e-05	1	2	2	Q5SYD0	Q5SYD0 [534-544]	0	1724.97	11	2.1629e+06	2.22556e+06	2278024	2.47896e+06	2.35574e+06	2.54623e+06	2.57661e+06	3.42096e+06	2.38091e+06	High	High	High	High	High	High	High	High	High	2	862.983	-4.48	52.0218	1.62e-05	1.815e-06	4.56
High	[K].LNAAEEMLQQELLSR.[T]	1xTMT6plex [N-Term]	0.00011247	2.65431e-05	1	5	1	G3X957	G3X957 [153-167]	0	1974.05	15	99662.8	96108.3	96726.7	129556	84514.5	104660	87006.8	148903	113012	High	High	High	High	High	High	High	High	High	3	658.689	0.11	71.1035	1.62e-05	6.854e-05	4.51
High	[R].INAANIATDDER.[D]	1xTMT6plex [N-Term]	6.56082e-06	2.65431e-05	1	2	1	P14231	P14231 [263-274]	0	1531.79	12	591226	718408	535195	573527	971356	658267	507395	688438	632565	High	High	High	High	High	High	High	High	High	2	766.399	-0.03	33.6355	1.62e-05	4.063e-06	2.5
High	[K].LNAFGNAFLNR.[F]	1xDeamidated [N2]; 1xTMT6plex [N-Term]	2.90226e-05	2.65431e-05	2	7	1	Q9QXY6; Q8K1X5	Q9QXY6 [125-135]; Q8K1X5 [139-149]	0	1466.8	11	3709177	3.66279e+06	3.77652e+06	2.88922e+06	3.62802e+06	3.16083e+06	2546198	3.20957e+06	2.78045e+06	High	High	High	High	High	High	High	High	High	2	733.897	-5.94	57.372	1.62e-05	1.779e-05	3.45
High	[K].INAGMYILSPAVLQR.[I]	1xTMT6plex [N-Term]	6.0716e-05	2.65431e-05	1	1	1	Q8BTZ7	Q8BTZ7 [171-185]	0	1875.07	15	709283	582810	733692	765431	635546	799290	796600	752335	739781	High	High	High	High	High	High	High	High	High	2	938.034	-5.78	66.9328	1.62e-05	3.708e-05	1.78
High	[K].LNATEEMLQQELLSR.[T]	1xTMT6plex [N-Term]	4.28684e-05	2.65431e-05	1	4	1	Q8C8U0	Q8C8U0 [148-162]	0	2004.06	15	250612	173032	245712	217948	195437	223693	237095	257857	252320	High	High	High	High	High	High	High	High	High	3	668.691	-2.42	66.1498	1.62e-05	2.622e-05	5.78
High	[R].IMYDLTSKPPGTTEWE.[-]	1xTMT6plex [K8]; 1xTMT6plex [N-Term]	5.25816e-05	2.65431e-05	1	1	3	B2RRH9	B2RRH9 [678-693]	0	2326.2	16	4.81176e+06	4.02929e+06	5.12325e+06	4.96379e+06	3.686e+06	5.28613e+06	5.16748e+06	5.95982e+06	4.73694e+06	High	High	High	High	High	High	High	High	High	3	776.071	-2.16	62.5496	1.62e-05	3.217e-05	3.24
High	[K].LMTQAQLEEATR.[L]	1xTMT6plex [N-Term]	1.91056e-05	2.65431e-05	1	1	1	Q9CXW2	Q9CXW2 [104-115]	0	1619.86	12	605092	600016	558197	719138	540959	767589	610059	948284	658701	High	High	High	High	High	High	High	High	High	2	810.428	-7.93	41.3955	1.62e-05	1.173e-05	3.18
High	[K].LMTIMDSMNDQELDSTDGAK.[V]	1xTMT6plex [K20]; 1xTMT6plex [N-Term]	1.91703e-07	2.65431e-05	1	4	1	P14576	P14576 [375-394]	0	2673.28	20	602940	548942	617603	681668	438027	850217	711266	822158	725484	High	High	High	High	High	High	High	High	High	3	891.764	-1.86	66.9536	1.62e-05	1.207e-07	5.67
High	[R].LMTDTINEPILLCR.[F]	1xCarbamidomethyl [C13]; 1xTMT6plex [N-Term]	9.12485e-09	2.65431e-05	1	4	1	A0A498WGK2	A0A498WGK2 [436-449]	0	1918.03	14	1.9941e+06	1292253	1.69274e+06	2.25245e+06	1461756	2134756	1.82101e+06	2522713	1.65261e+06	High	High	High	High	High	High	High	High	High	2	959.518	-2.8	62.5347	1.62e-05	5.832e-09	4.72
High	[R].IMNTFSVMPSPK.[V]	1xOxidation [M2]; 1xTMT6plex [K12]; 1xTMT6plex [N-Term]	2.35481e-05	2.65431e-05	2	4	2	Q9CWF2; Q3UMM1	Q9CWF2 [163-174]; Q3UMM1 [163-174]	0	1826	12	5.43092e+06	4.65927e+06	5.59436e+06	5.32456e+06	3.99153e+06	5.86927e+06	5.54152e+06	5.66281e+06	4.92443e+06	High	High	High	High	High	High	High	High	High	2	913.493	-8.93	50.324	1.62e-05	1.448e-05	3.51
High	[R].IMNTFSVVPSPK.[V]	1xTMT6plex [K12]; 1xTMT6plex [N-Term]	5.12826e-06	2.65431e-05	4	7	5	Q9D6F9; Q9CVR0; Q9ERD7; P99024	Q9D6F9 [163-174]; Q9CVR0 [121-132]; Q9ERD7 [163-174]; P99024 [163-174]	0	1778.03	12	3.45284e+07	2.21471e+07	3.39529e+07	3.399e+07	1.72417e+07	2.97576e+07	4.25564e+07	3.64338e+07	3.44091e+07	High	High	High	High	High	High	High	High	High	2	889.512	-6.92	58.5169	1.62e-05	3.169e-06	4.38
High	[R].IMNTFSVVPSPK.[V]	1xDeamidated [N3]; 1xTMT6plex [K12]; 1xTMT6plex [N-Term]	3.99595e-07	2.65431e-05	4	7	5	Q9D6F9; Q9CVR0; Q9ERD7; P99024	Q9D6F9 [163-174]; Q9CVR0 [121-132]; Q9ERD7 [163-174]; P99024 [163-174]	0	1779.01	12	1.19553e+07	9.86143e+06	1.28478e+07	13711151	8.48244e+06	1.27974e+07	1.33757e+07	1.31037e+07	1.14911e+07	High	High	High	High	High	High	High	High	High	2	890.004	-6.94	59.6042	1.62e-05	2.499e-07	4.24
High	[R].IMNVIGEPIDER.[G]	1xTMT6plex [N-Term]	3.10884e-07	2.65431e-05	1	1	11	P56480	P56480 [144-155]	0	1614.87	12	6.45164e+06	6.97731e+06	6.44026e+06	6.92153e+06	5.95013e+06	8.58491e+06	7.50339e+06	1.04633e+07	7.98527e+06	High	High	High	High	High	High	High	High	High	2	807.936	-4.08	56.8899	1.62e-05	1.955e-07	3.81
High	[K].LMPLGTADVVVSDVK.[L]	1xTMT6plex [K15]; 1xTMT6plex [N-Term]	1.24232e-06	2.65431e-05	1	1	1	Q78HU3	Q78HU3 [107-121]	0	2002.17	15	1.02389e+06	997192	1.15109e+06	1.54674e+06	885255	1479142	1.32172e+06	1.39451e+06	1.08472e+06	High	High	High	High	High	High	High	High	High	3	668.055	-7.27	66.761	1.62e-05	7.731e-07	4.56
High	[R].LMQQLLESDK.[Y]	1xTMT6plex [K10]; 1xTMT6plex [N-Term]	8.55725e-05	2.65431e-05	1	5	2	E9PVA8	E9PVA8 [1381-1390]	0	1662.95	10	4.13188e+06	3.59785e+06	4.22032e+06	5.16283e+06	3.39953e+06	5121195	4.75887e+06	5.00733e+06	4.41973e+06	High	High	High	High	High	High	High	High	High	2	831.975	-4.71	58.1101	1.62e-05	5.217e-05	4.07
High	[K].IMQTDEEIGK.[V]	1xTMT6plex [K10]; 1xTMT6plex [N-Term]	5.43177e-05	2.65431e-05	1	3	2	Q4FJW2	Q4FJW2 [20-29]	0	1621.89	10	3.26934e+06	2.77354e+06	3.63107e+06	3.31359e+06	2.34311e+06	4.16034e+06	3.44783e+06	4.10097e+06	3.58798e+06	High	High	High	High	High	High	High	High	High	2	811.441	-7.14	41.4026	1.62e-05	3.315e-05	4.72
High	[K].IMQVNGWDMTMVTHDQAR.[K]	1xTMT6plex [N-Term]	6.42022e-07	2.65431e-05	1	1	1	Q9DBG9	Q9DBG9 [77-94]	0	2362.13	18	807823	716912	813095	2640207	758788	1.25496e+06	924052	1285915	887070	High	High	High	High	High	High	High	High	High	3	788.044	-6.04	56.1151	1.62e-05	4.013e-07	4.85
High	[K].IMQVNGWDMTMVTHDQAR.[K]	1xDeamidated [N5]; 1xTMT6plex [N-Term]	1.40601e-08	2.65431e-05	1	1	4	Q9DBG9	Q9DBG9 [77-94]	0	2363.11	18	8743140	7.94271e+06	9.47187e+06	9.31405e+06	8.36009e+06	1.02436e+07	8.65451e+06	1.04308e+07	8.77075e+06	High	High	High	High	High	High	High	High	High	3	788.372	-5.13	55.7821	1.62e-05	8.973e-09	6.86
High	[K].IMQVNGWDMTMVTHDQAR.[K]	1xDeamidated [N5]; 1xOxidation [M11]; 1xTMT6plex [N-Term]	2.69161e-07	2.65431e-05	1	1	1	Q9DBG9	Q9DBG9 [77-94]	0	2379.11	18	1.67552e+06	1.5481e+06	1.76532e+06	1.91194e+06	1.31375e+06	1.95388e+06	1.62129e+06	1.98644e+06	1.80189e+06	High	High	High	High	High	High	High	High	High	3	793.702	-7.8	50.9643	1.62e-05	1.694e-07	4.79
High	[R].IMRPDDANVAGNVHGGTILK.[M]	1xTMT6plex [K20]; 1xTMT6plex [N-Term]	2.79578e-14	2.65431e-05	1	2	6	E9PYH2	E9PYH2 [63-82]	0	2536.41	20	48022511	3.61736e+07	4.76848e+07	3.67159e+07	3.85218e+07	4.92654e+07	4.55618e+07	5.12462e+07	4.28394e+07	High	High	High	High	High	High	High	High	High	3	846.135	-6.49	40.3197	1.62e-05	1.9e-14	9.31
High	[K].LMSGEDGTSER.[R-]	1xTMT6plex [N-Term]	5.42243e-06	2.65431e-05	1	9	5	A0A571BG24	A0A571BG24 [849-859]	0	1410.67	11	1.05887e+07	8.01276e+06	1.08695e+07	7220134	7.02791e+06	9.12131e+06	8.63493e+06	9.70057e+06	8.54805e+06	High	High	High	High	High	High	High	High	High	2	705.839	-1.5	25.4479	1.62e-05	3.354e-06	3.53
High	[K].LMSGEDGTSER.[R-]	1xOxidation [M2]; 1xTMT6plex [N-Term]	0.000139795	2.65431e-05	1	9	3	A0A571BG24	A0A571BG24 [849-859]	0	1426.67	11	3.60131e+06	3.33129e+06	3778233	3.33641e+06	3.23819e+06	3.79367e+06	3.24978e+06	3.68345e+06	3.05722e+06	High	High	High	High	High	High	High	High	High	2	713.838	0.73	17.6244	1.62e-05	8.493e-05	2.51
High	[K].IMSIDTSEAK.[K]	1xTMT6plex [K10]; 1xTMT6plex [N-Term]	4.83674e-05	2.65431e-05	1	2	2	Q00519	Q00519 [620-629]	0	1552.87	10	1.34026e+07	9.76995e+06	1.45967e+07	1.62895e+07	1.32342e+07	1.30592e+07	1.12536e+07	1.52733e+07	9.31152e+06	High	High	High	High	High	High	High	High	High	2	776.931	-7.26	43.6902	1.62e-05	2.964e-05	4.44
High	[R].LMSNALSTVTR.[G]	1xTMT6plex [N-Term]	4.31796e-06	2.65431e-05	1	7	1	Q791T5	Q791T5 [156-166]	0	1421.8	11	4.07954e+06	3.33927e+06	3816793	3.11642e+06	2.85759e+06	3563414	3386388	3.37055e+06	2976434	High	High	High	High	High	High	High	High	High	2	711.397	-7.85	44.7152	1.62e-05	2.67e-06	3.54
High	[K].LNATNIELATVQPGQNFHMFTK.[E]	1xTMT6plex [K22]; 1xTMT6plex [N-Term]	9.13496e-13	2.65431e-05	1	3	2	Q9Z2U1	Q9Z2U1 [210-231]	0	2932.58	22	1.33036e+06	1.3306e+06	1.2301e+06	1.37766e+06	1.38087e+06	1474723	1.50332e+06	1.74622e+06	1.4654e+06	High	High	High	High	High	High	High	High	High	3	978.19	-6.44	62.3767	1.62e-05	6.101e-13	8.02
High	[K].LNATNIELATVQPGQNFHMFTK.[E]	1xDeamidated [Q12]; 1xTMT6plex [K22]; 1xTMT6plex [N-Term]	5.97528e-12	2.65431e-05	1	3	1	Q9Z2U1	Q9Z2U1 [210-231]	0	2933.56	22	600222	479000	508469	641231	495944	706456	762281	857683	702362	High	High	High	High	High	High	High	High	High	3	978.525	0.73	62.3767	1.62e-05	3.953e-12	7.16
High	[K].LNATNIELATVQPGQNFHMFTK.[E]	1xOxidation [M19]; 1xTMT6plex [K22]; 1xTMT6plex [N-Term]	2.37058e-06	2.65431e-05	1	3	1	Q9Z2U1	Q9Z2U1 [210-231]	0	2948.57	22	1.3129e+06	1.04655e+06	1.53049e+06	1.50128e+06	966716	1.82867e+06	1.35055e+06	1.18755e+06	1.05199e+06	High	High	High	High	High	High	High	High	High	4	737.893	-6.7	55.2808	1.62e-05	1.471e-06	4.29
High	[K].INAVDYASVK.[T-]	1xDeamidated [N2]; 1xTMT6plex [K10]; 1xTMT6plex [N-Term]	3.0686e-05	2.65431e-05	1	7	1	Q8VCR7	Q8VCR7 [142-151]	0	1538.88	10	3.14181e+06	3.05301e+06	3.44402e+06	2.44237e+06	2878614	3.14209e+06	2.84578e+06	3.23198e+06	2975580	High	High	High	High	High	High	High	High	High	2	769.94	-6.2	44.7622	1.62e-05	1.882e-05	3.93
High	[K].INEELESQYQQSMDSK.[L]	1xOxidation [M13]; 1xTMT6plex [K16]; 1xTMT6plex [N-Term]	7.07588e-05	2.65431e-05	1	3	2	Q9R0P4	Q9R0P4 [76-91]	0	2403.17	16	2.21232e+06	1.83691e+06	2.24448e+06	2.54716e+06	1.76904e+06	2.62395e+06	2.16894e+06	2.61496e+06	2.5704e+06	High	High	High	High	High	High	High	High	High	3	801.724	-6.77	42.059	1.62e-05	4.32e-05	2.76
High	[R].LNEGNSAMANGIEKEPEAQEM.[-]	1xDeamidated [N10]; 1xTMT6plex [K14]; 1xTMT6plex [N-Term]	9.33943e-09	2.65431e-05	1	3	2	Q80UG5	Q80UG5 [563-583]	1	2721.31	21	210808	164448	199698	267418	151773	287084	254477	313909	268712	High	High	High	High	High	High	High	High	High	3	907.777	1.6	45.9998	1.62e-05	5.958e-09	6.07
High	[R].LNEGNSAMANGIEKEPEAQEM.[-]	1xDeamidated [N10]; 1xOxidation [M]; 1xTMT6plex [K14]; 1xTMT6plex [N-Term]	3.46466e-08	2.65431e-05	1	3	2	Q80UG5	Q80UG5 [563-583]	1	2737.31	21	314919	296121	327108	480029	269076	442365	390682	545389	374478	High	High	High	High	High	High	High	High	High	3	913.108	1.44	40.6897	1.62e-05	2.195e-08	6.58
High	[K].LNEGVVEFASYGDLK.[N]	1xTMT6plex [K15]; 1xTMT6plex [N-Term]	3.79552e-10	2.65431e-05	1	2	5	O35326	O35326 [144-158]	0	2099.14	15	6.1582e+06	5.16864e+06	7.36425e+06	1.11386e+07	8.91384e+06	9629766	8.50325e+06	8.71612e+06	7.6199e+06	High	High	High	High	High	High	High	High	High	2	1050.07	-2.15	62.1205	1.62e-05	2.459e-10	6.58
High	[K].LNEHFLNTTDFLDTIK.[S]	1xTMT6plex [K16]; 1xTMT6plex [N-Term]	1.30291e-10	2.65431e-05	1	1	6	P54071	P54071 [427-442]	0	2379.3	16	9.29864e+06	7.68e+06	9.82103e+06	6.40329e+06	6.08743e+06	7.14737e+06	6.28736e+06	7.20958e+06	6.68369e+06	High	High	High	High	High	High	High	High	High	2	1190.15	-3.22	67.6668	1.62e-05	8.484e-11	6.32
High	[K].LNEHFLNTTDFLDTIK.[S]	1xDeamidated [N7]; 1xTMT6plex [K16]; 1xTMT6plex [N-Term]	1.2954e-06	2.65431e-05	1	1	2	P54071	P54071 [427-442]	0	2380.28	16	1.49028e+06	1.39439e+06	1.67373e+06	1.33678e+06	1.04795e+06	1.2998e+06	1.40606e+06	1.62942e+06	1417201	High	High	High	High	High	High	High	High	High	3	794.097	-1.83	70.5115	1.62e-05	8.079e-07	6.18
High	[K].INEKPQVIADYESGR.[A]	1xTMT6plex [K4]; 1xTMT6plex [N-Term]	1.83577e-06	2.65431e-05	1	1	2	Q9JMG1	Q9JMG1 [99-113]	0	2177.2	15	13227474	1.2769e+07	1.38297e+07	11149928	9422158	1.86064e+07	1.37129e+07	17040963	15380932	High	High	High	High	High	High	High	High	High	3	726.399	-7.2	40.5098	1.62e-05	1.14e-06	4.37
High	[K].LNEIEGSLNK.[A]	1xTMT6plex [K10]; 1xTMT6plex [N-Term]	7.72757e-05	2.65431e-05	1	6	1	F8VQJ3	F8VQJ3 [1533-1542]	0	1574.92	10	3.32813e+06	1.99406e+06	3.23358e+06	4436698	2.50815e+06	3.42751e+06	2640616	2718018	2.50628e+06	High	High	High	High	High	High	High	High	High	2	787.958	-4.78	48.2858	1.62e-05	4.714e-05	4.52
High	[K].LNEIEGSLNK.[A]	1xDeamidated [N2]; 1xTMT6plex [K10]; 1xTMT6plex [N-Term]	4.7039e-05	2.65431e-05	1	6	1	F8VQJ3	F8VQJ3 [1533-1542]	0	1575.9	10	1.20975e+06	959997	1269966	1.67984e+06	1098757	1.43356e+06	1.19669e+06	1.26309e+06	1.17502e+06	High	High	High	High	High	High	High	High	High	2	788.453	0.02	45.5967	1.62e-05	2.878e-05	3.68
High	[R].INEILSNALK.[R]	1xTMT6plex [K10]; 1xTMT6plex [N-Term]	3.90671e-05	2.65431e-05	1	10	1	Q3THB3	Q3THB3 [332-341]	0	1572.97	10	24195722	18004582	26877718	22483122	18214012	24551432	20345196	22944762	21563494	High	High	High	High	High	High	High	High	High	2	786.983	-9.31	62.885	1.62e-05	2.388e-05	3.45
High	[R].INEILSNALK.[R]	1xDeamidated [N7]; 1xTMT6plex [K10]; 1xTMT6plex [N-Term]	2.22713e-05	2.65431e-05	1	10	1	Q3THB3	Q3THB3 [332-341]	0	1573.96	10	2.93918e+06	2.30149e+06	2.85069e+06	3.04008e+06	2218639	3.28134e+06	2.70215e+06	3.16662e+06	2779271	High	High	High	High	High	High	High	High	High	2	787.479	-3.49	59.3084	1.62e-05	1.367e-05	2.48
High	[K].INELPTEETEIMIVQAK.[G]	1xTMT6plex [K17]; 1xTMT6plex [N-Term]	1.75239e-06	2.65431e-05	1	8	2	Q9ESU6	Q9ESU6 [161-177]	0	2416.34	17	1.83248e+06	1.59408e+06	1.80999e+06	1.81119e+06	1.41906e+06	1.9837e+06	1736289	2.12425e+06	1.82243e+06	High	High	High	High	High	High	High	High	High	3	806.118	-1.11	65.9172	1.62e-05	1.092e-06	4.56
High	[K].LNEIVGNEDTVSR.[L]	1xTMT6plex [N-Term]	4.04591e-06	2.65431e-05	1	2	2	Q9D0K3	Q9D0K3 [42-54]	0	1674.89	13	897348	751554	928001	971596	746477	1.00391e+06	908561	1.15912e+06	1.06597e+06	High	High	High	High	High	High	High	High	High	2	837.946	-0.58	43.0951	1.62e-05	2.512e-06	3.02
High	[K].LNENHSGELWK.[G]	1xTMT6plex [K11]; 1xTMT6plex [N-Term]	7.55461e-07	2.65431e-05	1	2	2	O55222	O55222 [199-209]	0	1784.97	11	31115523	2.10566e+07	3.2556e+07	2.60996e+07	2.43279e+07	2.62466e+07	2.2874e+07	2.24287e+07	2.21927e+07	High	High	High	High	High	High	High	High	High	2	892.981	-8.53	35.2573	1.62e-05	4.731e-07	4.66
High	[R].LNENLTVNGGGWSEK.[S]	1xDeamidated [N8]; 1xTMT6plex [K15]; 1xTMT6plex [N-Term]	8.81998e-08	2.65431e-05	1	5	2	Q80WJ7	Q80WJ7 [274-288]	0	2077.1	15	2.11195e+06	1.97484e+06	2.3335e+06	2.42762e+06	1.47525e+06	2.44502e+06	2.35926e+06	2.5163e+06	2.3005e+06	High	High	High	High	High	High	High	High	High	3	693.035	-2.42	50.367	1.62e-05	5.572e-08	4.8
High	[K].INEELESQYQQSMDSK.[L]	1xTMT6plex [K16]; 1xTMT6plex [N-Term]	1.10089e-06	2.65431e-05	1	3	2	Q9R0P4	Q9R0P4 [76-91]	0	2387.18	16	1.80211e+06	1.91654e+06	1.91463e+06	2.31023e+06	2.24943e+06	2.11259e+06	2.12043e+06	2.11856e+06	2.20151e+06	High	High	High	High	High	High	High	High	High	3	796.394	-5.06	47.806	1.62e-05	6.873e-07	5.24
High	[R].LLTEDGAQLSAPVVLSVLYAPDPPK.[L]	1xDeamidated [Q8]; 1xTMT6plex [K25]; 1xTMT6plex [N-Term]	1.46601e-05	2.65431e-05	1	3	1	G3X8X6	G3X8X6 [778-802]	0	3052.72	25	357564	280438	330236	395341	304418	424027	355618	364104	323382	High	High	High	High	High	High	High	High	High	4	763.933	-3.83	82.5698	1.62e-05	9.028e-06	2.86
High	[K].LNEDMACSVAGITSDANVLTNELR.[L]	1xCarbamidomethyl [C7]; 1xTMT6plex [N-Term]	8.5649e-07	2.65431e-05	1	4	1	Q9R1P0	Q9R1P0 [68-91]	0	2822.39	24	82145	76775.4	84594.6	85348.4	80641.4	87882.4	88389.6	107526	86988.5	High	High	High	High	High	High	High	High	High	3	941.469	1.75	73.8395	1.62e-05	5.348e-07	4
High	[K].LNEANSDTSR.[E]	1xTMT6plex [N-Term]	0.000103955	2.65431e-05	1	2	1	A0A3B2WCL5	A0A3B2WCL5 [328-337]	0	1335.67	10	1.91844e+06	5.82543e+06	2.10615e+06	2.10927e+06	4.15448e+06	3.75649e+06	2.13407e+06	5.96091e+06	2.55209e+06	High	High	High	High	High	High	High	High	High	2	668.338	-0.7	18.7916	1.62e-05	6.338e-05	3.29
High	[R].INAVELAEGSLEK.[R]	1xTMT6plex [K13]; 1xTMT6plex [N-Term]	2.6819e-05	2.65431e-05	1	1	2	Q8BTG3	Q8BTG3 [90-102]	0	1831.06	13	924098	1.23011e+06	885748	985223	984758	1.19926e+06	929646	1.80837e+06	1.22329e+06	High	High	High	High	High	High	High	High	High	3	611.023	-2	60.208	1.62e-05	1.649e-05	3.48
High	[R].INAWNSPTLPIYEPGLK.[E]	1xTMT6plex [K17]; 1xTMT6plex [N-Term]	1.21943e-06	2.65431e-05	1	5	1	Q3TS38	Q3TS38 [42-58]	0	2371.34	17	1.11055e+06	1.06032e+06	1.11851e+06	2.04093e+06	1.05516e+06	1.57501e+06	1.52207e+06	1.55296e+06	1.21307e+06	High	High	High	High	High	High	High	High	High	3	791.115	-5.2	67.5164	1.62e-05	7.609e-07	5.42
High	[R].INDALSCEYECR.[R]	2xCarbamidomethyl [C7; C11]; 1xTMT6plex [N-Term]	1.87894e-06	2.65431e-05	1	1	1	Q80VD1	Q80VD1 [210-221]	0	1758.8	12	680175	482875	619131	623200	538546	740346	590305	752209	607295	High	High	High	High	High	High	High	High	High	2	879.902	-0.9	38.8862	1.62e-05	1.171e-06	3.64
High	[R].INDAVANEDGPQVVTGR.[F]	1xTMT6plex [N-Term]	1.06531e-09	2.65431e-05	1	4	1	E9PYJ7	E9PYJ7 [989-1005]	0	1984.03	17	353706	252094	349668	353297	270508	378177	336860	386375	352619	High	High	High	High	High	High	High	High	High	2	992.518	-0.51	39.5721	1.62e-05	6.86e-10	4.85
High	[K].INDDDSFTTFFSETGNGK.[H]	1xDeamidated [N16]; 1xTMT6plex [K18]; 1xTMT6plex [N-Term]	3.95296e-06	2.65431e-05	1	1	2	Q9JJZ2	Q9JJZ2 [43-60]	0	2454.17	18	1.13973e+06	1.27289e+06	1.31666e+06	1.13077e+06	895168	1.18232e+06	1.12306e+06	1.4595e+06	1.26242e+06	High	High	High	High	High	High	High	High	High	3	818.728	-0.45	65.1597	1.62e-05	2.45e-06	4.57
High	[K].LNDGSQITFEK.[C]	1xTMT6plex [K11]; 1xTMT6plex [N-Term]	3.47054e-06	2.65431e-05	1	2	2	B1AU25	B1AU25 [240-250]	0	1709.95	11	1.0844e+07	9.52751e+06	1.13252e+07	9.66995e+06	8.44535e+06	1.14923e+07	9.50354e+06	1.0201e+07	8.58888e+06	High	High	High	High	High	High	High	High	High	2	855.472	-6.63	45.092	1.62e-05	2.153e-06	4.57
High	[K].LNDHFPLVVWQTGSGTQTNMNVNEVISNR.[A]	1xTMT6plex [N-Term]	9.19683e-08	2.65431e-05	1	1	1	P97807	P97807 [129-157]	0	3499.76	29	642256	643235	635891	822488	561283	825559	723389	1.25426e+06	719560	High	High	High	High	High	High	High	High	High	4	875.692	-3.86	64.8655	1.62e-05	5.807e-08	8.86
High	[R].LNDMASTDDGTLQSR.[L]	1xTMT6plex [N-Term]	5.85038e-05	2.65431e-05	1	2	1	A0A3B2WCL5	A0A3B2WCL5 [419-433]	0	1852.89	15	449151	343823	474901	561073	323529	492782	438574	720828	615667	High	High	High	High	High	High	High	High	High	3	618.301	-0.82	36.4514	1.62e-05	3.581e-05	4.59
High	[R].LNDNDISVLEATGIFK.[K]	1xTMT6plex [K16]; 1xTMT6plex [N-Term]	3.14777e-06	2.65431e-05	1	3	1	Q3UHN1	Q3UHN1 [539-554]	0	2207.23	16	377849	353598	362718	438343	312947	445201	375084	466195	420288	High	High	High	High	High	High	High	High	High	3	736.414	-1.56	74.0054	1.62e-05	1.949e-06	4.03
High	[R].LNDSILQATEQR.[R]	1xTMT6plex [N-Term]	1.18589e-06	2.65431e-05	1	1	2	E9Q557	E9Q557 [1268-1279]	0	1616.88	12	3.27546e+06	3.04964e+06	2.9162e+06	2.31082e+06	2.07027e+06	2.50111e+06	2.15291e+06	3.27107e+06	2.49584e+06	High	High	High	High	High	High	High	High	High	2	808.944	0.34	46.4985	1.62e-05	7.377e-07	4.15
High	[R].LNDYIFSFDK.[M]	1xTMT6plex [K10]; 1xTMT6plex [N-Term]	0.000106884	2.65431e-05	1	2	1	Q9D0I9	Q9D0I9 [513-522]	0	1719.94	10	3.49885e+06	2.6039e+06	3941097	3.87838e+06	2.80357e+06	4061357	3.3765e+06	3.78137e+06	3.19905e+06	High	High	High	High	High	High	High	High	High	2	860.464	-8.91	67.9097	1.62e-05	6.496e-05	3.16
High	[R].LNEAAAGLNQAATELVQASR.[G]	1xTMT6plex [N-Term]	1.29415e-15	2.65431e-05	1	3	6	P26039	P26039 [1242-1261]	0	2256.21	20	9.12929e+06	6.55523e+06	9.35664e+06	8.15404e+06	8.13979e+06	7.65549e+06	6.22531e+06	6655393	6.10128e+06	High	High	High	High	High	High	High	High	High	2	1128.61	-3.03	66.1767	1.62e-05	8.925e-16	7.27
High	[R].LNEAAAGLNQAATELVQASR.[G]	1xDeamidated [N]; 1xTMT6plex [N-Term]	1.26525e-09	2.65431e-05	1	3	3	P26039	P26039 [1242-1261]	0	2257.2	20	1.2851e+06	1.12862e+06	1.24992e+06	1146478	1.11366e+06	1.33915e+06	1.14226e+06	2.11514e+06	1.23221e+06	High	High	High	High	High	High	High	High	High	3	753.068	-3.65	69.6876	1.62e-05	8.168e-10	6.55
High	[K].INEAFDLLR.[S]	1xTMT6plex [N-Term]	0.000139795	2.65431e-05	1	1	6	P00329	P00329 [356-364]	0	1319.75	9	2.16621e+07	1.80731e+07	2.50988e+07	2.16231e+07	1.30309e+07	2.12829e+07	2.26033e+07	2.57872e+07	2.16179e+07	High	High	High	High	High	High	High	High	High	2	660.379	-1.42	62.7244	1.62e-05	8.511e-05	3.23
High	[K].INEAIVAVQAIIADPK.[T]	1xTMT6plex [K16]; 1xTMT6plex [N-Term]	3.24635e-08	2.65431e-05	1	1	3	Q4VA29	Q4VA29 [219-234]	0	2123.28	16	2.14798e+06	2.31751e+06	2.23336e+06	2.85108e+06	1.97971e+06	3.31447e+06	2.61281e+06	3.09934e+06	2.86236e+06	High	High	High	High	High	High	High	High	High	3	708.428	-6.83	82.2756	1.62e-05	2.063e-08	5.07
High	[K].LNEDHLLHAPEFIIKPR.[S]	1xTMT6plex [K15]; 1xTMT6plex [N-Term]	1.26932e-08	2.65431e-05	2	2	1	Z4YJF5; Q62234	Z4YJF5 [249-265]; Q62234 [249-265]	0	2500.44	17	628486	1.46946e+06	609972	394361	1.06948e+06	1.00885e+06	403978	1.68131e+06	665945	High	High	High	High	High	High	High	High	High	5	500.892	-6	51.9673	1.62e-05	8.09e-09	6.46
High	[K].LNPFGNTFLNR.[F]	1xTMT6plex [N-Term]	1.3113e-05	2.65431e-05	1	2	2	Q8BH64	Q8BH64 [125-135]	0	1521.84	11	1.55915e+07	1.15699e+07	1.5054e+07	1.02577e+07	1.19447e+07	1.13398e+07	1.11298e+07	1.24273e+07	9.29478e+06	High	High	High	High	High	High	High	High	High	2	761.417	-7.18	57.4197	1.62e-05	8.091e-06	3.87
High	[R].LLTEDGAQLSAPVVLSVLYAPDPPK.[L]	1xTMT6plex [K25]; 1xTMT6plex [N-Term]	6.50914e-05	2.65431e-05	1	3	1	G3X8X6	G3X8X6 [778-802]	0	3051.74	25	296320	211085	263246	322072	219911	341252	277174	306275	267957	High	High	High	High	High	High	High	High	High	3	1017.91	-7.08	82.5881	1.62e-05	3.973e-05	4.17
High	[K].IITDVIGNPEEER.[R]	1xTMT6plex [N-Term]	3.36728e-05	2.65431e-05	1	4	4	Q99JR8	Q99JR8 [481-493]	0	1713.92	13	1.05373e+06	822890	1.02814e+06	826784	612072	935940	835078	948729	938241	High	High	High	High	High	High	High	High	High	2	857.465	0.19	54.7206	1.62e-05	2.065e-05	2.37
High	[R].IINEPTAAAIAYGLDK.[RGK]	1xTMT6plex [K16]; 1xTMT6plex [N-Term]	1.79824e-11	2.65431e-05	3	28	14	Q3TWF2; Q3TEK2; P17156	Q3TWF2 [199-214]; Q3TEK2 [172-187]; P17156 [173-188]	0	2118.22	16	6.94464e+07	8.15753e+07	7.73962e+07	7.93725e+07	4.63601e+07	110052434	1.02935e+08	1.32877e+08	8.32157e+07	High	High	High	High	High	High	High	High	High	2	1059.61	-7.62	65.395	1.62e-05	1.183e-11	7
High	[R].IINEPTAAAIAYGLDK.[RGK]	1xDeamidated [N3]; 1xTMT6plex [K16]; 1xTMT6plex [N-Term]	2.57305e-08	2.65431e-05	3	28	5	Q3TWF2; Q3TEK2; P17156	Q3TWF2 [199-214]; Q3TEK2 [172-187]; P17156 [173-188]	0	2119.21	16	2.36057e+06	2.3182e+06	2.6583e+06	2.68794e+06	1.99118e+06	3.37543e+06	3.09346e+06	3.52726e+06	2.80873e+06	High	High	High	High	High	High	High	High	High	3	707.071	-2.83	67.3819	1.62e-05	1.632e-08	4.65
High	[R].IINEPTAAAIAYGLDKK.[VG]	2xTMT6plex [K16; K17]; 1xTMT6plex [N-Term]	2.84415e-13	2.65431e-05	2	16	3	Q3TEK2; P17156	Q3TEK2 [172-188]; P17156 [173-189]	1	2475.48	17	1.9157e+07	1.3819e+07	18431186	1.65292e+07	1.98677e+07	1.68818e+07	22181671	2.08455e+07	18687848	High	High	High	High	High	High	High	High	High	3	825.826	-6.35	59.7179	1.62e-05	1.915e-13	7.22
High	[R].IINEPTAAAIAYGLDKR.[E]	1xTMT6plex [K16]; 1xTMT6plex [N-Term]	4.17596e-15	2.65431e-05	1	9	3	Q3TWF2	Q3TWF2 [199-215]	1	2274.32	17	1.33232e+07	9.13577e+06	1.24834e+07	1.12038e+07	1.06374e+07	1.28739e+07	1.42108e+07	1.30443e+07	11404716	High	High	High	High	High	High	High	High	High	3	758.774	-6.65	56.4054	1.62e-05	2.865e-15	8.37
High	[R].IINEPTAAAIAYGLDR.[T]	1xTMT6plex [N-Term]	8.08331e-12	2.65431e-05	1	4	5	Q61696	Q61696 [172-187]	0	1917.06	16	7.54241e+06	7.71073e+06	8.12886e+06	6.78404e+06	5.76406e+06	8.91415e+06	7.36096e+06	9.00344e+06	7.56574e+06	High	High	High	High	High	High	High	High	High	2	959.033	-3.22	60.1752	1.62e-05	5.333e-12	4.87
High	[R].IINGHLDLDNR.[G]	1xDeamidated [N3]; 1xTMT6plex [N-Term]	0.000118894	2.65431e-05	1	1	2	Q8CCJ3	Q8CCJ3 [164-174]	0	1509.82	11	451623	459256	571225	604630	424806	613661	613359	842440	598706	High	High	High	High	High	High	High	High	High	3	503.946	0.03	45.0228	1.62e-05	7.233e-05	3.13
High	[K].IINELPQFFPVGLPQHE.[-]	1xTMT6plex [N-Term]	3.66963e-06	2.65431e-05	1	1	3	Q9CQ71	Q9CQ71 [105-121]	0	2207.21	17	675225	656883	658975	758415	534851	896162	724114	794905	759717	High	High	High	High	High	High	High	High	High	2	1104.1	-7.09	81.2905	1.62e-05	2.28e-06	4.16
High	[K].LLNGPDVETGTSTAIPQK.[K]	1xTMT6plex [K18]; 1xTMT6plex [N-Term]	7.32335e-08	2.65431e-05	1	2	1	P52875	P52875 [209-226]	0	2299.29	18	2.56909e+06	1.83105e+06	2.35598e+06	2.61387e+06	1.68945e+06	2.86603e+06	2560660	2915609	2.39826e+06	High	High	High	High	High	High	High	High	High	3	767.096	-7.77	50.6459	1.62e-05	4.631e-08	4.56
High	[K].LLNGPSTDKDPEEK.[K]	1xDeamidated [N3]; 2xTMT6plex [K9; K14]; 1xTMT6plex [N-Term]	7.01055e-05	2.65431e-05	1	1	2	Q3UPE0	Q3UPE0 [76-89]	1	2231.24	14	5.71078e+06	4.78327e+06	6.62556e+06	5.1118e+06	3406240	6.93152e+06	5.60112e+06	6.12838e+06	5866826	High	High	High	High	High	High	High	High	High	3	744.413	-6.32	39.1644	1.62e-05	4.283e-05	3.63
High	[R].ILNGRPPLGFLNPR.[L]	1xDeamidated [N3]; 1xTMT6plex [N-Term]	1.71692e-05	2.65431e-05	1	4	1	Q3TDY6	Q3TDY6 [492-505]	0	1794.06	14	2.09065e+06	1.61048e+06	2.00469e+06	2.43711e+06	2387041	2.7711e+06	2.63023e+06	2.11672e+06	2.27008e+06	High	High	High	High	High	High	High	High	High	3	598.688	-5.91	58.8203	1.62e-05	1.055e-05	5.07
High	[R].ILNKPVPSLPNMDSVFAEAIAK.[V]	2xDeamidated [N3; N11]; 2xTMT6plex [K4; K22]; 1xTMT6plex [N-Term]	2.74213e-07	2.65431e-05	1	1	1	Q9DBM2	Q9DBM2 [196-217]	0	3043.74	22	409750	282153	349045	489670	427562	422157	351298	388479	364866	High	High	High	High	High	High	High	High	High	3	1015.25	3.65	79.5311	1.62e-05	1.725e-07	3.56
High	[R].LINIDFTDPDESK.[W]	1xTMT6plex [K13]; 1xTMT6plex [N-Term]	2.68299e-08	2.65431e-05	1	3	10	Q8C6A3	Q8C6A3 [313-325]	0	1965.06	13	1.2605e+07	1.77402e+07	1.49866e+07	1.43383e+07	1.54861e+07	1.9432e+07	1.55632e+07	2.36362e+07	1.58907e+07	High	High	High	High	High	High	High	High	High	2	983.03	-3.07	63.5234	1.62e-05	1.706e-08	4.61
High	[R].IINLGPVMLISEEQPAQPALPIQPEGTR.[V]	1xTMT6plex [N-Term]	1.3075e-06	2.65431e-05	1	1	2	Q9CZX7	Q9CZX7 [124-151]	0	3240.79	28	534983	424105	489269	443907	443807	508030	467990	547067	425326	High	High	High	High	High	High	High	High	High	4	810.946	-8.03	81.416	1.62e-05	8.145e-07	6.28
High	[R].LLNIPINDIVHPK.[Y]	1xTMT6plex [K13]; 1xTMT6plex [N-Term]	5.84107e-06	2.65431e-05	1	2	1	Q80Y75	Q80Y75 [256-268]	0	1944.2	13	1.33142e+06	1079697	1.12595e+06	1.0667e+06	1.36182e+06	1.37293e+06	1234654	1.25318e+06	1233550	High	High	High	High	High	High	High	High	High	3	648.736	-6.42	64.9564	1.62e-05	3.609e-06	4.59
High	[K].LLNGPDVETGTSTAIPQK.[K]	1xDeamidated [N3]; 1xTMT6plex [K18]; 1xTMT6plex [N-Term]	3.95897e-07	2.65431e-05	1	2	6	P52875	P52875 [209-226]	0	2300.27	18	4.26497e+06	3.84005e+06	4.67923e+06	4.97337e+06	3.52602e+06	5.80394e+06	5.48657e+06	6.51221e+06	5.23681e+06	High	High	High	High	High	High	High	High	High	3	767.429	-0.9	53.2756	1.62e-05	2.485e-07	4.9
High	[K].ILNEKPTTDGPEK.[A]	2xTMT6plex [K5; K13]; 1xTMT6plex [N-Term]	4.92574e-07	2.65431e-05	2	2	1	A2RRK3; O54988	A2RRK3 [380-392]; O54988 [380-392]	0	2129.24	13	9030620	6680075	9.82288e+06	8.95e+06	7.30305e+06	9612723	8.3022e+06	8849168	7.7382e+06	High	High	High	High	High	High	High	High	High	3	710.413	-8.17	35.7042	1.62e-05	3.089e-07	3.94
High	[R].IINEGAAILR.[R]	1xTMT6plex [N-Term]	0.000125684	2.65431e-05	1	6	1	E0CZ78	E0CZ78 [73-82]	0	1298.8	10	2.97004e+06	2.33123e+06	2875415	3.4346e+06	2.42303e+06	3408523	3.05065e+06	3247248	2817111	High	High	High	High	High	High	High	High	High	2	649.898	-8.86	48.6417	1.62e-05	7.66e-05	4.1
High	[R].ILNEDGSPNLDFKPEDQPHFDIKDEF.[-]	1xDeamidated [Q17]; 2xTMT6plex [K13; K23]; 1xTMT6plex [N-Term]	5.75076e-08	2.65431e-05	1	1	1	Q9CQ45	Q9CQ45 [146-171]	1	3747.9	26	650535	574470	625605	914767	506555	1.02773e+06	847657	1.02914e+06	927938	High	High	High	High	High	High	High	High	High	4	937.733	2.56	67.2192	1.62e-05	3.64e-08	7.8
High	[K].IIMLFTDGGEER.[A]	1xTMT6plex [N-Term]	3.18476e-05	2.65431e-05	1	4	2	O08532	O08532 [357-368]	0	1609.85	12	3.01351e+06	2.61775e+06	2.89397e+06	2.75729e+06	2.37228e+06	3.14101e+06	2.94232e+06	3320158	2830392	High	High	High	High	High	High	High	High	High	2	805.42	-8.04	68.0548	1.62e-05	1.951e-05	3.94
High	[R].ILMLGLDAAGK.[T]	1xTMT6plex [K11]; 1xTMT6plex [N-Term]	2.72941e-07	2.65431e-05	1	1	1	P62331	P62331 [16-26]	0	1559.96	11	3.34109e+06	2.67224e+06	3.31397e+06	2.87929e+06	2690271	3.64868e+06	3089360	2.91131e+06	2.58545e+06	High	High	High	High	High	High	High	High	High	2	780.479	-5.62	67.9519	1.62e-05	1.715e-07	3.55
High	[R].ILMLGLDAAGK.[T]	1xOxidation [M3]; 1xTMT6plex [K11]; 1xTMT6plex [N-Term]	4.85924e-05	2.65431e-05	1	1	2	P62331	P62331 [16-26]	0	1575.95	11	5.80154e+06	4.68707e+06	5935336	5.58017e+06	5.19159e+06	6.0781e+06	5.2304e+06	5.24839e+06	4.51053e+06	High	High	High	High	High	High	High	High	High	3	525.986	-6.64	60.7389	1.62e-05	2.975e-05	3.79
High	[R].LLMLGLDNAGK.[T]	1xTMT6plex [K11]; 1xTMT6plex [N-Term]	3.1407e-05	2.65431e-05	1	1	2	Q9D0J4	Q9D0J4 [19-29]	0	1602.97	11	7.46882e+06	6.42068e+06	8.85375e+06	7.22992e+06	5969834	7.17888e+06	7.40896e+06	7.72948e+06	6.9852e+06	High	High	High	High	High	High	High	High	High	2	801.981	-6.55	64.6309	1.62e-05	1.922e-05	4.73
High	[K].LLMMAGIDDCYTSAR.[G]	1xCarbamidomethyl [C10]; 1xTMT6plex [N-Term]	1.01075e-08	2.65431e-05	1	11	1	Q3TXS9	Q3TXS9 [213-227]	0	1945.94	15	560528	441954	517407	621092	405049	766616	679981	816345	618834	High	High	High	High	High	High	High	High	High	2	973.465	-7.59	63.0142	1.62e-05	6.44e-09	5.35
High	[K].LLMMAGIDNCYTSAR.[G]	1xCarbamidomethyl [C10]; 1xDeamidated [N9]; 1xTMT6plex [N-Term]	1.48659e-05	2.65431e-05	1	1	1	Q3TL20	Q3TL20 [213-227]	0	1945.94	15	235847	200548	242827	260982	217944	260571	241849	318930	223714	High	High	High	High	High	High	High	High	High	3	649.313	-6.72	63.0159	1.62e-05	9.151e-06	5.4
High	[K].IIMPPSALDQLSR.[L]	1xTMT6plex [N-Term]	2.37679e-05	2.65431e-05	1	3	2	Q8C2D2	Q8C2D2 [46-58]	0	1669.95	13	3.39028e+06	2.68451e+06	3.42966e+06	3.89715e+06	2.70071e+06	4.07777e+06	3.44671e+06	3.76037e+06	3.18425e+06	High	High	High	High	High	High	High	High	High	2	835.473	-6.91	60.6926	1.62e-05	1.458e-05	4.33
High	[R].LLMQAEQTSDGPDPCDMVK.[Q]	1xCarbamidomethyl [C15]; 1xDeamidated [Q7]; 1xTMT6plex [K19]; 1xTMT6plex [N-Term]	4.09237e-05	2.65431e-05	1	4	1	O08532	O08532 [1030-1048]	0	2594.26	19																			3	865.428	5.32	56.8815	1.62e-05	2.501e-05	3.38
High	[R].ILMTSSASGIYGNFGQANYSAAK.[L]	2xDeamidated [N13; N18]; 1xTMT6plex [K23]; 1xTMT6plex [N-Term]	1.38007e-05	2.65431e-05	1	3	1	P51660	P51660 [146-168]	0	2811.43	23	1.174e+06	746511	1.21638e+06	1.098e+06	1.0967e+06	1.00455e+06	1038652	1.03048e+06	940792	High	High	High	High	High	High	High	High	High	3	937.82	6.66	60.1401	1.62e-05	8.494e-06	5.09
High	[R].ILMVGLDAAGK.[T]	1xTMT6plex [K11]; 1xTMT6plex [N-Term]	3.84423e-06	2.65431e-05	3	8	6	P61750; P61205; P84084	P61750 [20-30]; P61205 [20-30]; P84084 [20-30]	0	1545.94	11	3.91651e+07	3.25766e+07	4.52884e+07	3.54861e+07	3.00884e+07	4.36261e+07	3.95854e+07	3.94773e+07	3.54223e+07	High	High	High	High	High	High	High	High	High	2	773.471	-6.28	60.2507	1.62e-05	2.377e-06	4.83
High	[K].LLNDEDPVVVTK.[A]	1xTMT6plex [K12]; 1xTMT6plex [N-Term]	3.16719e-07	2.65431e-05	1	1	4	Q02257	Q02257 [150-161]	0	1800.05	12	1.12695e+07	7.73662e+06	1.14586e+07	7.19626e+06	7.21657e+06	8.26411e+06	7.58871e+06	8819020	7.44917e+06	High	High	High	High	High	High	High	High	High	2	900.529	-0.98	54.2373	1.62e-05	1.983e-07	5.34
High	[K].LLNDEDQVVVNK.[A]	1xTMT6plex [K12]; 1xTMT6plex [N-Term]	1.25576e-07	2.65431e-05	1	5	6	Q02248	Q02248 [159-170]	0	1844.05	12	21549885	1.5546e+07	2.17126e+07	1.85656e+07	1.39465e+07	2.08546e+07	1.88409e+07	1.94441e+07	17434972	High	High	High	High	High	High	High	High	High	2	922.53	0.05	49.3824	1.62e-05	7.911e-08	3.86
High	[R].IINDLLQSLR.[S]	1xDeamidated [N3]; 1xTMT6plex [N-Term]	9.65292e-05	2.65431e-05	1	3	2	Q3U0V1	Q3U0V1 [386-395]	0	1414.85	10	2.09715e+06	1.86096e+06	2.24322e+06	2.37346e+06	1.87835e+06	2.49859e+06	2.15625e+06	2.40839e+06	2.18343e+06	High	High	High	High	High	High	High	High	High	2	707.924	-3.59	66.8621	1.62e-05	5.87e-05	3.5
High	[K].ILNDLSSDAPGVPR.[I]	1xTMT6plex [N-Term]	4.75279e-08	2.65431e-05	1	5	2	Q62347	Q62347 [83-96]	0	1682.93	14	2.48012e+06	2324356	2.72859e+06	2.67725e+06	2.10616e+06	2.91852e+06	2.62091e+06	3.17663e+06	2.75923e+06	High	High	High	High	High	High	High	High	High	2	841.965	-3.2	53.2125	1.62e-05	3.008e-08	4.43
High	[K].IINDYYPEEDGK.[T]	1xTMT6plex [K12]; 1xTMT6plex [N-Term]	5.98779e-07	2.65431e-05	1	2	9	Q8JZQ9	Q8JZQ9 [206-217]	0	1913.99	12	3.68365e+07	2.55024e+07	4.17664e+07	3.00941e+07	3.3574e+07	2.60083e+07	2.2897e+07	2.31739e+07	2.15688e+07	High	High	High	High	High	High	High	High	High	2	957.493	-6.07	46.597	1.62e-05	3.752e-07	5.37
High	[K].ILNLYTPLNEFEER.[V]	1xTMT6plex [N-Term]	5.20833e-07	2.65431e-05	1	4	3	G5E8G6	G5E8G6 [1745-1758]	0	1980.06	14	946046	797337	957764	825416	728915	951254	922750	1.10341e+06	827754	High	High	High	High	High	High	High	High	High	2	990.532	-3.91	72.279	1.62e-05	3.259e-07	4.8
High	[K].IIMEAIQQASVAK.[K]	1xTMT6plex [K13]; 1xTMT6plex [N-Term]	2.98427e-05	2.65431e-05	1	4	1	Q3TST0	Q3TST0 [570-582]	0	1860.1	13	1.05713e+06	925240	1.18821e+06	1.21067e+06	966241	1.05652e+06	989940	1.06626e+06	901637	High	High	High	High	High	High	High	High	High	3	620.702	-6.09	66.6986	1.62e-05	1.827e-05	2.82
High	[R].ILNPAAIPEGQFIDSR.[K]	1xTMT6plex [N-Term]	8.87385e-09	2.65431e-05	2	7	7	B2RQQ1; B2RY26	B2RQQ1 [726-741]; B2RY26 [724-739]	0	1970.09	16	8.69061e+06	7.84012e+06	8.08275e+06	5.7919e+06	4.64374e+06	6.52634e+06	5.61471e+06	7.61888e+06	5.7957e+06	High	High	High	High	High	High	High	High	High	2	985.542	-6.7	62.5967	1.62e-05	5.662e-09	5.05
High	[K].ILNQDELVNALK.[T]	1xTMT6plex [K12]; 1xTMT6plex [N-Term]	1.73873e-07	2.65431e-05	1	1	3	Q8BYW9	Q8BYW9 [379-390]	0	1828.09	12	9.09181e+06	7.33093e+06	7.29734e+06	7.4446e+06	6.58308e+06	1.08271e+07	1.10012e+07	1.27021e+07	2.07192e+07	High	High	High	High	High	High	High	High	High	2	914.544	-7.34	63.214	1.62e-05	1.093e-07	3.72
High	[R].IIPGFMCQGGDFTR.[H]	1xCarbamidomethyl [C7]; 1xTMT6plex [N-Term]	5.6105e-07	2.65431e-05	1	5	4	Q3TE63	Q3TE63 [56-69]	0	1827.91	14	1.82141e+07	1.28748e+07	1.53414e+07	1.4129e+07	1.16518e+07	1.99244e+07	1.69771e+07	1.86887e+07	1.35548e+07	High	High	High	High	High	High	High	High	High	2	914.452	-6.44	60.7587	1.62e-05	3.509e-07	4.84
High	[R].IIPGFMCQGGDFTR.[H]	1xCarbamidomethyl [C7]; 1xDeamidated [Q8]; 1xTMT6plex [N-Term]	0.000116713	2.65431e-05	1	5	4	Q3TE63	Q3TE63 [56-69]	0	1828.89	14	4.8599e+06	5.03108e+06	4.43738e+06	4.63943e+06	6.47187e+06	5.15427e+06	5.02372e+06	5.22397e+06	4.99684e+06	High	High	High	High	High	High	High	High	High	2	914.942	-8.02	62.7432	1.62e-05	7.097e-05	2.93
High	[R].IIPGFMCQGGDFTR.[H]	1xCarbamidomethyl [C7]; 1xOxidation [M6]; 1xTMT6plex [N-Term]	4.20797e-05	2.65431e-05	1	5	3	Q3TE63	Q3TE63 [56-69]	0	1843.9	14	9.65968e+06	7.8697e+06	9.00126e+06	7.45702e+06	8.16221e+06	9.61195e+06	8.05099e+06	8.68303e+06	8.03993e+06	High	High	High	High	High	High	High	High	High	2	922.45	-5.31	52.9434	1.62e-05	2.579e-05	3.15
High	[K].LLPGLDLNHK.[Q]	1xTMT6plex [K10]; 1xTMT6plex [N-Term]	2.54178e-06	2.65431e-05	1	1	1	Q61391	Q61391 [674-683]	0	1577.98	10	13086888	9.91814e+06	11190232	10905990	8670096	8.98346e+06	8254345	7.77151e+06	8.37616e+06	High	High	High	High	High	High	High	High	High	3	526.661	-6.25	51.2365	1.62e-05	1.576e-06	4.62
High	[R].LLPIDGANDLFFQPPPLTPTSK.[V]	1xTMT6plex [K22]; 1xTMT6plex [N-Term]	1.14757e-09	2.65431e-05	1	1	1	Q9EQQ9	Q9EQQ9 [692-713]	0	2839.6	22	509156	341632	506734	508536	370029	558278	599835	551242	475663	High	High	High	High	High	High	High	High	High	4	710.65	-8.43	82.1267	1.62e-05	7.388e-10	6.21
High	[R].LLPIDGANDLFFQPPPLTPTSK.[V]	2xDeamidated [N8; Q13]; 1xTMT6plex [K22]; 1xTMT6plex [N-Term]	2.75004e-09	2.65431e-05	1	1	1	Q9EQQ9	Q9EQQ9 [692-713]	0	2841.57	22	531043	391066	543722	537134	373546	549975	549986	591631	546331	High	High	High	High	High	High	High	High	High	3	947.868	6.87	82.0771	1.62e-05	1.765e-09	5.81
High	[K].LIPGATVGLLQK.[D]	1xTMT6plex [K12]; 1xTMT6plex [N-Term]	6.33047e-05	2.65431e-05	1	3	2	Q9Z0T9	Q9Z0T9 [344-355]	0	1668.08	12	1.23052e+07	7.88079e+06	1.15931e+07	9.7139e+06	8.42147e+06	1.24629e+07	9.76069e+06	9.67933e+06	8.53526e+06	High	High	High	High	High	High	High	High	High	3	556.695	-6.89	63.2896	1.62e-05	3.87e-05	4.32
High	[R].ILPLDGLQAGYR.[H]	1xTMT6plex [N-Term]	3.72116e-06	2.65431e-05	1	5	3	Q91UZ1	Q91UZ1 [786-797]	0	1544.9	12	1.62806e+07	1.19849e+07	1.59469e+07	1.45758e+07	1.30732e+07	16351392	1.35335e+07	1.41287e+07	1.15634e+07	High	High	High	High	High	High	High	High	High	2	772.948	-7.71	59.3024	1.62e-05	2.308e-06	2.78
High	[K].IIPLYSTLPPQQQQR.[I]	1xTMT6plex [N-Term]	1.81879e-06	2.65431e-05	1	5	3	Q3UKJ6	Q3UKJ6 [385-399]	0	2011.15	15	1.09344e+07	1.12623e+07	1.21131e+07	21392757	1.15763e+07	1.71535e+07	1.17808e+07	1.19813e+07	1.00274e+07	High	High	High	High	High	High	High	High	High	3	671.051	-7.41	56.3048	1.62e-05	1.131e-06	3.96
High	[R].ILPNGSLLLPATGIVDEGTFR.[C]	1xTMT6plex [N-Term]	8.67706e-05	2.65431e-05	1	5	1	Q62151	Q62151 [77-97]	0	2412.37	21	2.24352e+06	2.12725e+06	2254756	1.6297e+06	2166626	3019765	1.48655e+06	2.50011e+06	2.24651e+06	High	High	High	High	High	High	High	High	High	3	804.787	-9.25	78.6436	1.62e-05	5.292e-05	2.77
High	[R].ILPNGSLLLPATGIVDEGTFR.[C]	1xDeamidated [N4]; 1xTMT6plex [N-Term]	1.53041e-12	2.65431e-05	1	5	9	Q62151	Q62151 [77-97]	0	2413.35	21	3.04967e+06	2.69489e+06	3.13388e+06	3.01205e+06	3.29614e+06	3.44504e+06	3.64762e+06	4.17806e+06	3.41413e+06	High	High	High	High	High	High	High	High	High	2	1207.18	-3.73	81.3714	1.62e-05	1.018e-12	6.21
High	[R].ILPNVPEVEDSTDFFK.[S]	1xTMT6plex [K16]; 1xTMT6plex [N-Term]	4.89427e-09	2.65431e-05	1	3	5	Q8R0Y6	Q8R0Y6 [334-349]	0	2308.25	16	2.44034e+06	1.94767e+06	2.39002e+06	2.18926e+06	1.84683e+06	2.32686e+06	2.17437e+06	2.45168e+06	1.97556e+06	High	High	High	High	High	High	High	High	High	2	1154.62	-2.93	73.0467	1.62e-05	3.13e-09	5.58
High	[K].LLPPFKPQVTSEVDTR.[Y]	1xTMT6plex [K6]; 1xTMT6plex [N-Term]	3.49198e-07	2.65431e-05	1	3	1	Q3TY95	Q3TY95 [422-437]	0	2285.33	16	2.18501e+06	2.36663e+06	2280910	2.74498e+06	1.84989e+06	2.8569e+06	2.64635e+06	3030925	2297683	High	High	High	High	High	High	High	High	High	3	762.442	-6.44	52.9895	1.62e-05	2.186e-07	4.09
High	[K].IIPPQPMEGLGFLDALNSAPVPGIK.[I]	1xTMT6plex [K25]; 1xTMT6plex [N-Term]	3.71488e-08	2.65431e-05	1	2	2	Q80W00	Q80W00 [280-304]	0	3032.73	25	242889	246083	259805	276615	213054	316527	272900	320555	319574	High	High	High	High	High	High	High	High	High	3	1011.57	-7.16	84.4581	1.62e-05	2.353e-08	5.99
High	[K].ILPLTGIPVLFLPGNAGSYK.[Q]	1xTMT6plex [K20]; 1xTMT6plex [N-Term]	4.10898e-07	2.65431e-05	1	1	1	Q3UUQ7	Q3UUQ7 [80-99]	0	2528.53	20	159053	127378	137961	148064	130977	171804	182050	179785	161806	High	High	High	High	High	High	High	High	High	3	843.509	-4.91	85.7734	1.62e-05	2.577e-07	3.94
High	[R].IIPGADADVVVWDPEATK.[T]	1xTMT6plex [K18]; 1xTMT6plex [N-Term]	7.72757e-05	2.65431e-05	1	1	1	Q9EQF6	Q9EQF6 [394-411]	0	2354.3	18	404620	332390	381308	369082	356703	431821	322209	431611	343697	High	High	High	High	High	High	High	High	High	3	785.436	-2.88	69.2261	1.62e-05	4.717e-05	2.62
High	[K].LLPEYPGVLSEVQEEK.[G]	1xTMT6plex [K16]; 1xTMT6plex [N-Term]	3.4326e-08	2.65431e-05	1	1	1	P00375	P00375 [159-174]	0	2288.28	16	665108	615235	813040	1.26909e+06	788967	1.32081e+06	1.30022e+06	1.29279e+06	1.16565e+06	High	High	High	High	High	High	High	High	High	3	763.43	-2.09	66.9023	1.62e-05	2.179e-08	6.2
High	[R].LLPETPSDPFAIWQITDR.[D]	1xTMT6plex [N-Term]	5.00216e-08	2.65431e-05	1	3	4	Q60847	Q60847 [2587-2604]	0	2328.24	18	1.55731e+06	1.08476e+06	1.57147e+06	2.26584e+06	1261964	2.06968e+06	2.03245e+06	1.96365e+06	1.69888e+06	High	High	High	High	High	High	High	High	High	2	1164.62	-1.77	81.2778	1.62e-05	3.166e-08	4.93
High	[K].LLNQPNQWPLVK.[A]	1xTMT6plex [K12]; 1xTMT6plex [N-Term]	3.60203e-06	2.65431e-05	1	1	3	Q02257	Q02257 [488-499]	0	1908.15	12	3.01374e+07	20571190	3.00981e+07	2.10977e+07	1.94237e+07	2.25038e+07	1.97919e+07	21114685	19729585	High	High	High	High	High	High	High	High	High	2	954.57	-7.44	60.8428	1.62e-05	2.233e-06	5.24
High	[K].LLNSDLGELISK.[M]	1xTMT6plex [K12]; 1xTMT6plex [N-Term]	3.13788e-07	2.65431e-05	1	3	2	K7Q751	K7Q751 [1005-1016]	0	1760.06	12	1.53566e+06	1.40516e+06	1.70903e+06	1.33999e+06	994430	1.56042e+06	1.41999e+06	1.88092e+06	1.35133e+06	High	High	High	High	High	High	High	High	High	2	880.526	-7.31	69.3057	1.62e-05	1.969e-07	3.78
High	[R].ILNSFSVMPSPK.[V]	1xTMT6plex [K12]; 1xTMT6plex [N-Term]	1.50047e-05	2.65431e-05	1	1	1	A2AQ07	A2AQ07 [163-174]	0	1778.03	12	1.43899e+06	1.01541e+06	1.37682e+06	836505	989891	884615	733697	813876	874057	High	High	High	High	High	High	High	High	High	3	593.344	-6.54	61.7171	1.62e-05	9.236e-06	3.36
High	[K].LINSLYPEGQAPVK.[K]	1xTMT6plex [K14]; 1xTMT6plex [N-Term]	2.10989e-09	2.65431e-05	1	2	12	Q9WVA4	Q9WVA4 [65-78]	0	1987.16	14	1.17346e+08	9.19456e+07	1.15599e+08	1.12087e+08	8.90181e+07	1.34183e+08	1.12546e+08	1.06676e+08	1.06266e+08	High	High	High	High	High	High	High	High	High	2	994.078	-7.17	53.7516	1.62e-05	1.354e-09	5.85
High	[K].LINSLYPEGQAPVK.[K]	1xDeamidated [N/Q]; 1xTMT6plex [K14]; 1xTMT6plex [N-Term]	6.59971e-10	2.65431e-05	1	2	12	Q9WVA4	Q9WVA4 [65-78]	0	1988.15	14	3.18372e+07	2.95924e+07	3.56958e+07	3.27747e+07	2.67071e+07	4.00207e+07	3.38354e+07	3.33412e+07	3.47133e+07	High	High	High	High	High	High	High	High	High	2	994.571	-6.57	57.1081	1.62e-05	4.263e-10	5.76
High	[K].LINSLYPEGQAPVKK.[I]	2xTMT6plex [K14; K15]; 1xTMT6plex [N-Term]	1.14792e-06	2.65431e-05	1	2	2	Q9WVA4	Q9WVA4 [65-79]	1	2344.42	15	29873431	3.60356e+07	32168559	24228920	52620034	26307636	27567194	21783408	28657495	High	High	High	High	High	High	High	High	High	3	782.141	-5.58	47.857	1.62e-05	7.162e-07	3.19
High	[K].LINSSDDLQDSSR.[E]	1xTMT6plex [N-Term]	1.19872e-07	2.65431e-05	1	1	2	Q80TA6	Q80TA6 [598-610]	0	1678.84	13	1.63256e+06	1.79133e+06	1.70669e+06	1.86756e+06	1.67117e+06	1.94639e+06	1.6189e+06	2.25798e+06	1.83664e+06	High	High	High	High	High	High	High	High	High	2	839.925	-1.17	35.5774	1.62e-05	7.549e-08	4.41
High	[R].LLPASFPCIFGPGEDQPLSPEASR.[K]	1xCarbamidomethyl [C8]; 1xTMT6plex [N-Term]	1.13531e-08	2.65431e-05	1	3	1	Q8K010	Q8K010 [401-424]	0	2814.43	24	47666.8	31748.3	33630.6	40503.6	33156.9	43077	37518.4	52259.6	36174.6	High	High	High	High	High	High	High	High	High	3	938.814	-2.37	79.9343	1.62e-05	7.228e-09	5.49
High	[K].LLPDAVLEQLTTASEADIK.[K]	1xTMT6plex [K19]; 1xTMT6plex [N-Term]	5.48242e-05	2.65431e-05	1	1	1	Q9D7Z3	Q9D7Z3 [109-127]	0	2485.42	19	349308	518908	502459	354547	366000	407957	394621	382767	424223	High	High	High	High	High	High	High	High	High	3	829.141	-3.55	82.3538	1.62e-05	3.348e-05	1.48
High	[R].ILPDGEDFLAVQTSQGVPVR.[R]	1xTMT6plex [N-Term]	6.82018e-07	2.65431e-05	1	2	2	A0A087WPT7	A0A087WPT7 [71-90]	0	2370.29	20	863787	818709	882114	1.0591e+06	827090	1.17326e+06	1.03816e+06	1.3393e+06	1.02122e+06	High	High	High	High	High	High	High	High	High	3	790.765	-2.27	67.0709	1.62e-05	4.264e-07	6.47
High	[R].ILPDGTVDGTR.[D]	1xTMT6plex [N-Term]	5.93238e-05	2.65431e-05	1	6	4	Q6ZWS1	Q6ZWS1 [40-50]	0	1372.76	11	1.16396e+07	12383045	1.18049e+07	1.05936e+07	8.51765e+06	1.50689e+07	1.17418e+07	14631487	1.17177e+07	High	High	High	High	High	High	High	High	High	2	686.881	-6.14	40.0353	1.62e-05	3.623e-05	3.57
High	[R].LLPDTINSINLDR.[I]	1xTMT6plex [N-Term]	2.81548e-06	2.65431e-05	1	8	1	A2AGT5	A2AGT5 [1719-1731]	0	1712.97	13	2.90213e+06	2.35872e+06	3.08231e+06	2759947	2.09051e+06	2.95575e+06	2810711	3309423	2511323	High	High	High	High	High	High	High	High	High	2	856.988	-3.56	61.103	1.62e-05	1.744e-06	3.78
High	[K].ILPEEITSLK.[N]	1xTMT6plex [K10]; 1xTMT6plex [N-Term]	2.21681e-05	2.65431e-05	1	2	1	A0A0R4J0W6	A0A0R4J0W6 [142-151]	0	1600.99	10	1.36526e+06	1.19826e+06	1.51037e+06	1.90711e+06	1.29294e+06	1.86718e+06	1.71989e+06	1.89437e+06	1.57978e+06	High	High	High	High	High	High	High	High	High	2	800.994	-7.12	62.2946	1.62e-05	1.361e-05	3.53
High	[K].LLPELLQPYAER.[V]	1xTMT6plex [N-Term]	2.78344e-05	2.65431e-05	1	1	4	Q9DBL7	Q9DBL7 [235-246]	0	1670.97	12	1.609e+06	1.69859e+06	1.76033e+06	1.76389e+06	1.61878e+06	2.18152e+06	1.7956e+06	2.25447e+06	1.8172e+06	High	High	High	High	High	High	High	High	High	2	835.98	-8.54	69.9544	1.62e-05	1.707e-05	3.68
High	[K].ILPEQGLMLTGSADK.[T]	1xTMT6plex [K15]; 1xTMT6plex [N-Term]	4.06378e-09	2.65431e-05	1	1	3	P27612	P27612 [159-173]	0	2031.16	15	4.62439e+06	3.71157e+06	5.02274e+06	5.36601e+06	3.97636e+06	6.12477e+06	5.46024e+06	5.32653e+06	5.01165e+06	High	High	High	High	High	High	High	High	High	2	1016.07	-6.75	61.4991	1.62e-05	2.609e-09	5.75
High	[K].ILNPDGVPLGPLEFSTK.[V]	1xTMT6plex [K17]; 1xTMT6plex [N-Term]	9.89255e-07	2.65431e-05	1	1	2	Q8BN21	Q8BN21 [312-328]	0	2255.31	17	1.89585e+06	1.60594e+06	1.93447e+06	2.3621e+06	1.74808e+06	2.5359e+06	2.04733e+06	2.18104e+06	2.05242e+06	High	High	High	High	High	High	High	High	High	3	752.435	-6.96	74.6068	1.62e-05	6.168e-07	2.01
High	[K].LLPQAEMFEQLSNK.[L]	1xTMT6plex [K14]; 1xTMT6plex [N-Term]	1.29314e-08	2.65431e-05	2	12	6	Q9QXZ0; F6Q750	Q9QXZ0 [4181-4194]; F6Q750 [1284-1297]	0	2106.17	14	1.08283e+07	6.06149e+06	1.06675e+07	1.05917e+07	6.24505e+06	1.12822e+07	9.99991e+06	9.47229e+06	1.09077e+07	High	High	High	High	High	High	High	High	High	2	1053.58	-8.76	69.3619	1.62e-05	8.233e-09	5.75
High	[K].ILMDSPEDADIFHSEEIK.[A]	1xOxidation [M3]; 1xTMT6plex [K18]; 1xTMT6plex [N-Term]	1.36536e-07	2.65431e-05	1	3	1	Q9R078	Q9R078 [36-53]	0	2563.3	18	248847	208395	291103	277071	212841	288394	246756	280388	265605	High	High	High	High	High	High	High	High	High	3	855.105	0.16	57.6737	1.62e-05	8.619e-08	5.94
High	[K].ILMDKPEMSVVLK.[N]	2xTMT6plex [K5; K13]; 1xTMT6plex [N-Term]	5.3884e-08	2.65431e-05	1	4	1	Q11011	Q11011 [560-572]	0	2190.32	13	12262547	8364944	11558892	13631732	10900816	13722735	14842132	12954145	9.97943e+06	High	High	High	High	High	High	High	High	High	3	730.773	-7.35	60.5442	1.62e-05	3.409e-08	3.62
High	[R].LLLINNAATLGDVSK.[G]	1xTMT6plex [K15]; 1xTMT6plex [N-Term]	6.59971e-10	2.65431e-05	1	3	3	Q64105	Q64105 [96-110]	0	2000.22	15	18646693	16644333	1.96517e+07	1.25988e+07	12280834	15168282	1.45292e+07	15095003	1.34044e+07	High	High	High	High	High	High	High	High	High	2	1000.61	-5.57	65.6031	1.62e-05	4.266e-10	6.49
High	[R].LLLINNAATLGDVSK.[G]	1xDeamidated [N]; 1xTMT6plex [K15]; 1xTMT6plex [N-Term]	3.88477e-10	2.65431e-05	1	3	7	Q64105	Q64105 [96-110]	0	2001.2	15	3.91446e+06	3.83296e+06	4.23776e+06	4.03252e+06	4.11991e+06	4.45969e+06	3.87892e+06	4.50484e+06	3.9389e+06	High	High	High	High	High	High	High	High	High	2	1001.1	-8.02	68.1821	1.62e-05	2.525e-10	5.5
High	[K].LLLLQEAQVAAQK.[E]	1xTMT6plex [K13]; 1xTMT6plex [N-Term]	6.07188e-07	2.65431e-05	1	1	2	F6XLV1	F6XLV1 [1137-1149]	0	1883.17	13	4.18454e+06	2.82124e+06	3.87468e+06	3.28815e+06	3.54731e+06	3.39764e+06	2.84958e+06	2.96132e+06	3.03834e+06	High	High	High	High	High	High	High	High	High	2	942.084	-6.75	64.9993	1.62e-05	3.792e-07	3.49
High	[K].LLINAHEQQTQQLK.[L]	1xTMT6plex [K14]; 1xTMT6plex [N-Term]	1.02824e-07	2.65431e-05	2	3	1	Q91UZ1; A2AT93	Q91UZ1 [1053-1066]; A2AT93 [114-127]	0	2122.24	14	1.94163e+06	1.81583e+06	2.14855e+06	2.16818e+06	1.68386e+06	2.42752e+06	1.77517e+06	2554751	1.73467e+06	High	High	High	High	High	High	High	High	High	3	708.079	-7.6	38.0128	1.62e-05	6.481e-08	5.87
High	[K].LLLNEAIAQGLVSSHTAVK.[L]	1xTMT6plex [K19]; 1xTMT6plex [N-Term]	3.89166e-08	2.65431e-05	1	4	2	Q9QXZ0	Q9QXZ0 [2296-2314]	0	2422.44	19	1.37147e+07	8.71396e+06	11832021	1.35284e+07	9183754	13193040	1.14696e+07	1.27749e+07	10761939	High	High	High	High	High	High	High	High	High	3	808.149	-4.9	64.7979	1.62e-05	2.468e-08	2.47
High	[K].LIINELSNVMEANAAR.[Q]	1xTMT6plex [N-Term]	5.10448e-06	2.65431e-05	1	5	4	E9QKZ2	E9QKZ2 [920-935]	0	1987.08	16	326899	290491	351830	367926	280466	396870	355552	361140	376846	High	High	High	High	High	High	High	High	High	3	663.029	-5.8	75.5807	1.62e-05	3.162e-06	4.71
High	[R].ILILGLDGAGK.[T]	1xTMT6plex [K11]; 1xTMT6plex [N-Term]	4.7607e-06	2.65431e-05	1	6	3	P61211	P61211 [20-30]	0	1527.99	11	5.17844e+06	5.40126e+06	5.37548e+06	6.16007e+06	4.57806e+06	6.73928e+06	6.07636e+06	6.69287e+06	5.29614e+06	High	High	High	High	High	High	High	High	High	2	764.494	-4.62	66.6887	1.62e-05	2.954e-06	4.43
High	[K].LLLNGFDDVR.[F]	1xDeamidated [N4]; 1xTMT6plex [N-Term]	0.000118345	2.65431e-05	1	8	2	A0A3B2WAQ7	A0A3B2WAQ7 [712-721]	0	1391.77	10	940025	744552	1.03718e+06	764275	574315	825966	770233	855967	770584	High	High	High	High	High	High	High	High	High	2	696.39	-0.52	61.2752	1.62e-05	7.203e-05	3.76
High	[R].LLLNNDNLLR.[E]	1xDeamidated [N]; 1xTMT6plex [N-Term]	0.000128626	2.65431e-05	3	11	7	Q5RKN9; Q3UJV2; Q5DQJ3	Q5RKN9 [38-47]; Q3UJV2 [38-47]; Q5DQJ3 [38-47]	0	1427.84	10	1.25344e+07	1.17202e+07	1.37641e+07	15990323	12174968	1.76225e+07	1.53405e+07	1.84767e+07	1.34641e+07	High	High	High	High	High	High	High	High	High	2	714.422	-4.3	58.5096	1.62e-05	7.804e-05	3.64
High	[R].LLLNNDNLLR.[E]	2xDeamidated [N4; N5]; 1xTMT6plex [N-Term]	2.63253e-05	2.65431e-05	3	11	2	Q5RKN9; Q3UJV2; Q5DQJ3	Q5RKN9 [38-47]; Q3UJV2 [38-47]; Q5DQJ3 [38-47]	0	1428.83	10	458870	413356	472030	533926	427059	633035	540527	567597	515149	High	High	High	High	High	High	High	High	High	2	714.916	-1.02	63.2248	1.62e-05	1.617e-05	3.7
High	[K].ILLNPVQVFDVTK.[T]	1xTMT6plex [K13]; 1xTMT6plex [N-Term]	2.36651e-08	2.65431e-05	1	3	3	Q8C8R9	Q8C8R9 [239-251]	0	1944.19	13	1.50472e+06	1.23863e+06	1.45189e+06	1.12916e+06	1.11215e+06	1.31325e+06	1.15386e+06	1.30262e+06	1.04451e+06	High	High	High	High	High	High	High	High	High	2	972.592	-8.53	79.1839	1.62e-05	1.505e-08	5.02
High	[K].LLLNVTPTVRPDADQMTK.[I]	1xTMT6plex [K18]; 1xTMT6plex [N-Term]	1.53806e-09	2.65431e-05	1	3	1	Q8CFE4	Q8CFE4 [306-323]	0	2470.41	18	1.65788e+06	1.3323e+06	1782524	1.87636e+06	1.30048e+06	2.05864e+06	1.85429e+06	2057689	1.80946e+06	High	High	High	High	High	High	High	High	High	3	824.136	-6.88	54.662	1.62e-05	9.895e-10	5.15
High	[K].LLLPACVEDSVTPITLR.[L]	1xCarbamidomethyl [C6]; 1xTMT6plex [N-Term]	1.56739e-06	2.65431e-05	1	4	1	Q3U1P9	Q3U1P9 [716-732]	0	2126.21	17	366668	336250	361090	327280	296357	470098	293418	401266	322660	High	High	High	High	High	High	High	High	High	3	709.403	-7.14	73.3766	1.62e-05	9.747e-07	5.43
High	[K].LILPDCVDDSVSPIILR.[L]	1xCarbamidomethyl [C6]; 1xTMT6plex [N-Term]	1.59122e-10	2.65431e-05	1	12	3	G5E8F1	G5E8F1 [717-733]	0	2154.2	17	510619	404138	567116	1.34003e+06	694275	900369	601456	625691	493149	High	High	High	High	High	High	High	High	High	2	1077.6	-4.14	74.1971	1.62e-05	1.037e-10	5.36
High	[R].LLLNNDNLLR.[E]	1xTMT6plex [N-Term]	9.69774e-05	2.65431e-05	3	11	3	Q5RKN9; Q3UJV2; Q5DQJ3	Q5RKN9 [38-47]; Q3UJV2 [38-47]; Q5DQJ3 [38-47]	0	1426.86	10	1.19064e+07	10519087	12868627	1.49191e+07	1.16581e+07	1.58959e+07	1.43351e+07	14221682	12206116	High	High	High	High	High	High	High	High	High	2	713.928	-6.46	54.9573	1.62e-05	5.91e-05	3.54
High	[K].ILIIGESGVGK.[S]	1xTMT6plex [K11]; 1xTMT6plex [N-Term]	2.76361e-06	2.65431e-05	1	4	2	A0A3Q4EI12	A0A3Q4EI12 [11-21]	0	1543.98	11	8.44823e+06	7.03054e+06	8.03831e+06	7.4669e+06	6780749	8.2636e+06	7.46024e+06	7.28219e+06	6.35256e+06	High	High	High	High	High	High	High	High	High	2	772.489	-7.37	56.0952	1.62e-05	1.713e-06	3.93
High	[KR].LLLIGDSGVGK.[TS]	1xTMT6plex [K11]; 1xTMT6plex [N-Term]	7.58981e-07	2.65431e-05	7	24	9	Q4FJL0; Q0PD67; Q9DD03; Q9D1G1; P61028; Q0PD50; Q3U0T9	Q4FJL0 [12-22]; Q0PD67 [14-24]; Q9DD03 [11-21]; Q9D1G1 [11-21]; P61028 [11-21]; Q0PD50 [11-21]; Q3U0T9 [11-21]	0	1529.97	11	1.08686e+08	82958029	1.09932e+08	1.20968e+08	98233989	1.35845e+08	1.17956e+08	1.23327e+08	1.09141e+08	High	High	High	High	High	High	High	High	High	2	765.482	-7.12	57.5121	1.62e-05	4.753e-07	3.38
High	[K].IILLGDGGVGK.[S]	1xTMT6plex [K11]; 1xTMT6plex [N-Term]	1.84433e-06	2.65431e-05	1	3	2	Q9R0M6	Q9R0M6 [10-20]	0	1499.96	11	9.18534e+06	7.1349e+06	9.23299e+06	1.02687e+07	6.28391e+06	1.17598e+07	1.27034e+07	1.14519e+07	1.02582e+07	High	High	High	High	High	High	High	High	High	2	750.477	-6.58	57.4412	1.62e-05	1.145e-06	4.28
High	[R].LLLEEDENEESGSIK.[R]	1xTMT6plex [K15]; 1xTMT6plex [N-Term]	1.28118e-05	2.65431e-05	1	2	1	D4AFX7	D4AFX7 [839-853]	0	2163.14	15	173258	139031	190498	224418	140409	217698	178315	202514	163260	High	High	High	High	High	High	High	High	High	3	721.719	-1	52.8472	1.62e-05	7.891e-06	4.22
High	[K].ILLENLGEASSQPSPTQYAQEAAR.[V]	1xTMT6plex [N-Term]	5.05615e-09	2.65431e-05	1	1	1	A1ILG8	A1ILG8 [1878-1901]	0	2802.45	24	1.72371e+06	1218312	1.79025e+06	1.90669e+06	1.57674e+06	1.48079e+06	1.21071e+06	1354919	1.16827e+06	High	High	High	High	High	High	High	High	High	3	934.819	-1.88	59.4706	1.62e-05	3.24e-09	5.37
High	[K].LIIENQEKPR.[T]	1xTMT6plex [K8]; 1xTMT6plex [N-Term]	9.925e-05	2.65431e-05	1	1	1	Q8K215	Q8K215 [81-90]	0	1698.03	10	3.24612e+06	2.97577e+06	3266557	3.15846e+06	2629802	3.91843e+06	2.81796e+06	3.87573e+06	3.147e+06	High	High	High	High	High	High	High	High	High	3	566.678	-7.16	33.5825	1.62e-05	6.056e-05	2.52
High	[R].LLLETADNPEVVDVK.[D]	1xTMT6plex [K15]; 1xTMT6plex [N-Term]	6.60922e-11	2.65431e-05	1	3	7	B2RXR6	B2RXR6 [652-666]	0	2113.22	15	4.19217e+06	3.0565e+06	4.68087e+06	3.98303e+06	2.70481e+06	3.98497e+06	3.65617e+06	3.85294e+06	3.28606e+06	High	High	High	High	High	High	High	High	High	2	1057.11	-0.77	63.2281	1.62e-05	4.319e-11	6.54
High	[R].LLLEYTDTSYEDK.[K]	1xTMT6plex [K13]; 1xTMT6plex [N-Term]	1.79049e-08	2.65431e-05	2	2	10	P15626; Q7M0F4	P15626 [19-31]; Q7M0F4 [18-30]	0	2048.08	13	3.18986e+07	2.87893e+07	3.43845e+07	28023469	2.52977e+07	2.9742e+07	2.49561e+07	2.57814e+07	2.3793e+07	High	High	High	High	High	High	High	High	High	2	1024.54	-1.84	58.8174	1.62e-05	1.139e-08	5.86
High	[R].LLLEYTDTSYEDKK.[Y]	2xTMT6plex [K13; K14]; 1xTMT6plex [N-Term]	5.22167e-12	2.65431e-05	2	2	8	P15626; Q7M0F4	P15626 [19-32]; Q7M0F4 [18-31]	1	2405.34	14	1.93345e+08	1.60293e+08	2.11095e+08	1.41118e+08	1.39706e+08	1.57757e+08	1.64588e+08	1.80087e+08	1.43066e+08	High	High	High	High	High	High	High	High	High	3	802.447	-6.21	53.5157	1.62e-05	3.461e-12	7.34
High	[R].LLLGAEAVGLVK.[E]	1xTMT6plex [K12]; 1xTMT6plex [N-Term]	1.38454e-07	2.65431e-05	1	3	3	Q8BH79	Q8BH79 [79-90]	0	1641.07	12	5.68743e+06	8.74117e+06	5.55504e+06	4.61727e+06	1.4026e+07	4.94235e+06	4.61688e+06	4.20023e+06	5.65127e+06	High	High	High	High	High	High	High	High	High	2	821.033	-7.74	69.2794	1.62e-05	8.708e-08	5.03
High	[R].LILGLMMPPAHYDAK.[Q]	1xTMT6plex [K15]; 1xTMT6plex [N-Term]	4.09584e-08	2.65431e-05	2	8	1	F8WIT2; Q99JX6	F8WIT2 [428-442]; Q99JX6 [428-442]	0	2128.21	15	1.7327e+06	1.28135e+06	1.61314e+06	1.51672e+06	1.06811e+06	1.55359e+06	2.09961e+06	2.06025e+06	1.9088e+06	High	High	High	High	High	High	High	High	High	3	710.07	-5.73	68.0459	1.62e-05	2.601e-08	5.18
High	[K].LLLGQEEGLR.[H]	1xTMT6plex [N-Term]	8.79855e-05	2.65431e-05	2	5	4	D3YUW7; E9QMC1	D3YUW7 [409-418]; E9QMC1 [417-426]	0	1356.8	10	1.70163e+07	1.32619e+07	1.65911e+07	1.66537e+07	1.56045e+07	1.71778e+07	1.62664e+07	1.69178e+07	1.49967e+07	High	High	High	High	High	High	High	High	High	2	678.903	-4.93	48.0075	1.62e-05	5.371e-05	3.69
High	[R].LIIGQNGILSTPAVSCIIR.[K]	1xCarbamidomethyl [C16]; 1xDeamidated [N6]; 1xTMT6plex [N-Term]	2.56027e-11	2.65431e-05	1	3	3	Q8BZF8	Q8BZF8 [91-109]	0	2255.3	19	1.43503e+06	1.39979e+06	1.19073e+06	1.08921e+06	1.2288e+06	1.21396e+06	1.1241e+06	1.46835e+06	1.15693e+06	High	High	High	High	High	High	High	High	High	2	1128.15	-6.62	76.4099	1.62e-05	1.681e-11	5.55
High	[K].LLIGTVFHK.[A]	1xTMT6plex [K9]; 1xTMT6plex [N-Term]	0.000119446	2.65431e-05	1	1	1	P52430	P52430 [341-349]	0	1485.96	9	1.81195e+06	1.70324e+06	2.1175e+06	881056	895674	954747	888006	1.11497e+06	921615	High	High	High	High	High	High	High	High	High	3	495.986	-7.27	55.406	1.62e-05	7.273e-05	4.03
High	[K].LLLGYSDIEIPSVVSVQSVQK.[L]	1xTMT6plex [K21]; 1xTMT6plex [N-Term]	3.54102e-07	2.65431e-05	1	3	1	Q8K0L9	Q8K0L9 [133-153]	0	2732.59	21	318866	272254	356903	267182	211049	333001	294328	323348	310815	High	High	High	High	High	High	High	High	High	3	911.525	-9.02	79.6754	1.62e-05	2.219e-07	5.16
High	[R].LLIHQSLAGGIIGVK.[G]	1xTMT6plex [K15]; 1xTMT6plex [N-Term]	5.90486e-07	2.65431e-05	2	16	1	B2M1R6; Q3TL71	B2M1R6 [125-139]; Q3TL71 [149-163]	0	1977.26	15	4454613	2246648	4.58441e+06	4.66867e+06	2.38454e+06	4755504	3.46182e+06	5198376	4378608	High	High	High	High	High	High	High	High	High	3	659.754	-7.24	57.6622	1.62e-05	3.691e-07	5.21
High	[K].LIILANGGPQGLVQIMR.[N]	1xDeamidated [N6]; 1xTMT6plex [N-Term]	3.5246e-07	2.65431e-05	1	1	2	Q02257	Q02257 [304-320]	0	2023.19	17	981880	757262	955678	982212	785317	1.29039e+06	1.14952e+06	1.19858e+06	1.09412e+06	High	High	High	High	High	High	High	High	High	3	675.064	-8.21	77.98	1.62e-05	2.213e-07	5.19
High	[RK].LLLLGAGESGK.[S]	1xTMT6plex [K11]; 1xTMT6plex [N-Term]	7.34681e-07	2.65431e-05	7	27	5	P63094; P27600; Q9DC51; P27601; P18872; P08752; B2RSH2	P63094 [43-53]; P27600 [58-68]; Q9DC51 [36-46]; P27601 [51-61]; P18872 [36-46]; P08752 [36-46]; B2RSH2 [36-46]	0	1515.95	11	6.59825e+07	4.5689e+07	6.49477e+07	5.78973e+07	5.26186e+07	6.45672e+07	5.56582e+07	5.46379e+07	5.12296e+07	High	High	High	High	High	High	High	High	High	2	758.473	-7.48	56.8127	1.62e-05	4.59e-07	3.36
High	[R].LLLPEDPLISGLLNSQALK.[A]	1xTMT6plex [K19]; 1xTMT6plex [N-Term]	1.16665e-14	2.65431e-05	1	4	3	P19096	P19096 [1202-1220]	0	2492.51	19	1.17716e+06	1.0578e+06	1.07928e+06	814195	702269	1.12999e+06	979251	1.21866e+06	1.12978e+06	High	High	High	High	High	High	High	High	High	2	1246.75	-5.85	84.5903	1.62e-05	7.947e-15	6.27
High	[K].ILMDSPEDADIFHSEEIK.[A]	1xTMT6plex [K18]; 1xTMT6plex [N-Term]	2.71586e-10	2.65431e-05	1	3	2	Q9R078	Q9R078 [36-53]	0	2547.31	18	1.72418e+06	1.50238e+06	1.72134e+06	1.8607e+06	1.29352e+06	2.50596e+06	1.96097e+06	2.85546e+06	2.27247e+06	High	High	High	High	High	High	High	High	High	3	849.772	-0.94	63.1323	1.62e-05	1.761e-10	6.32
High	[R].LLLPEDPLISGLLNSQALK.[A]	1xDeamidated [N14]; 1xTMT6plex [K19]; 1xTMT6plex [N-Term]	4.91e-08	2.65431e-05	1	4	2	P19096	P19096 [1202-1220]	0	2493.49	19	885407	801385	856769	655818	586035	960255	819338	909664	872908	High	High	High	High	High	High	High	High	High	3	831.832	-5.7	84.1588	1.62e-05	3.111e-08	6.26
High	[K].IILPESAPEMPDTR.[T]	1xTMT6plex [N-Term]	0.000112992	2.65431e-05	1	3	1	A0A140LJJ5	A0A140LJJ5 [1299-1312]	0	1797.96	14	459059	418236	465632	630832	437481	606497	542254	767719	677404	High	High	High	High	High	High	High	High	High	2	899.486	1.08	55.3023	1.62e-05	6.892e-05	4.35
High	[K].LLLSAALSAGK.[V]	1xTMT6plex [K11]; 1xTMT6plex [N-Term]	1.98291e-05	2.65431e-05	1	1	2	Q61362	Q61362 [181-191]	0	1501.97	11	4.33668e+06	6.55643e+06	4836590	4.03188e+06	2.93185e+06	6.43061e+06	5.15137e+06	9.79412e+06	4.22534e+06	High	High	High	High	High	High	High	High	High	2	751.485	-6.38	63.0765	1.62e-05	1.217e-05	4.44
High	[R].ILISLATGNR.[E]	1xTMT6plex [N-Term]	0.000101106	2.65431e-05	2	7	2	F8WIT2; Q99JX6	F8WIT2 [500-509]; Q99JX6 [500-509]	0	1286.8	10	1.49286e+07	17225243	1.59318e+07	12875091	21819393	15271914	14275529	12852985	14202771	High	High	High	High	High	High	High	High	High	2	643.899	-6.52	55.2642	1.62e-05	6.167e-05	3.1
High	[R].LLLSQNVEGIR.[Q]	1xTMT6plex [N-Term]	9.42762e-06	2.65431e-05	1	1	3	Q8C119	Q8C119 [395-405]	0	1470.88	11	7.23676e+06	5.83253e+06	7.54176e+06	9.46837e+06	6.35022e+06	1.15609e+07	1.08681e+07	1.12151e+07	9.02218e+06	High	High	High	High	High	High	High	High	High	2	735.941	-6.08	48.9456	1.62e-05	5.813e-06	4.05
High	[R].ILLSQTTGMAIPLQASSLDDISLLSTPK.[R]	1xTMT6plex [K28]; 1xTMT6plex [N-Term]	1.57876e-11	2.65431e-05	1	7	2	Q7M739	Q7M739 [616-643]	0	3371.91	28	863214	681341	1.00542e+06	1.02693e+06	727375	964070	962793	933687	853174	High	High	High	High	High	High	High	High	High	3	1124.63	-6.47	83.1813	1.62e-05	1.041e-11	5.79
High	[K].LLLSSETPIEGK.[K]	1xTMT6plex [K12]; 1xTMT6plex [N-Term]	7.41173e-05	2.65431e-05	1	1	3	Q9D7N9	Q9D7N9 [183-194]	0	1745.05	12	1.06645e+07	8.8735e+06	10667708	8.8908e+06	7.7226e+06	1.10778e+07	10055960	1.16887e+07	8.93617e+06	High	High	High	High	High	High	High	High	High	2	873.022	-5.59	55.155	1.62e-05	4.53e-05	5.24
High	[K].LILSTDTLEEFQEMNK.[S]	1xTMT6plex [K16]; 1xTMT6plex [N-Term]	1.70104e-05	2.65431e-05	1	3	1	D3Z4C9	D3Z4C9 [81-96]	0	2369.27	16	402072	424160	350625	385244	284543	415586	301237	500475	366698	High	High	High	High	High	High	High	High	High	3	790.424	-3.82	72.7644	1.62e-05	1.044e-05	4.84
High	[K].ILIRPLYSNPPLNGAR.[I]	1xDeamidated [N13]; 1xTMT6plex [N-Term]	1.4257e-05	2.65431e-05	1	1	1	P05202	P05202 [310-325]	0	2024.19	16	3.9128e+06	4245444	3.75572e+06	4.56033e+06	3.64735e+06	4.41682e+06	3.45306e+06	4405848	3500543	High	High	High	High	High	High	High	High	High	3	675.398	-2.44	52.0181	1.62e-05	8.776e-06	2.25
High	[K].LLLTAQQMLQDSK.[T]	1xTMT6plex [K13]; 1xTMT6plex [N-Term]	4.41211e-08	2.65431e-05	1	2	2	P70268	P70268 [162-174]	0	1947.13	13	1.95445e+06	1.60124e+06	2.15195e+06	1.87812e+06	1.59287e+06	2.1524e+06	2000775	1.93219e+06	1.88082e+06	High	High	High	High	High	High	High	High	High	2	974.065	-6.61	71.4156	1.62e-05	2.797e-08	6.3
High	[R].LLLTSTGAGIIDVIK.[S]	1xTMT6plex [K15]; 1xTMT6plex [N-Term]	1.07371e-08	2.65431e-05	1	1	5	O35744	O35744 [178-192]	0	1972.25	15	1.90963e+06	1.18328e+06	1.6166e+06	3.99376e+06	3.4137e+06	2.46059e+06	1.78183e+06	1.78666e+06	1.29573e+06	High	High	High	High	High	High	High	High	High	2	986.619	-7.22	78.2341	1.62e-05	6.837e-09	4.96
High	[R].LLIVSTSPYSEK.[D]	1xTMT6plex [K12]; 1xTMT6plex [N-Term]	7.30105e-06	2.65431e-05	1	3	3	Q3UXP2	Q3UXP2 [354-365]	0	1795.06	12	6.05279e+06	4.94364e+06	6.49422e+06	6.08668e+06	5.3805e+06	6.91116e+06	5.9757e+06	5.8195e+06	5.42886e+06	High	High	High	High	High	High	High	High	High	2	898.027	-7.98	54.2134	1.62e-05	4.51e-06	4.36
High	[K].IILWDHDLNLER.[E]	1xTMT6plex [N-Term]	3.61019e-05	2.65431e-05	1	6	1	F8WJ93	F8WJ93 [544-555]	0	1765.98	12	975966	1.14864e+06	1.38958e+06	1416851	858921	1.54762e+06	1.36717e+06	1.36147e+06	1165710	High	High	High	High	High	High	High	High	High	3	589.329	-4.59	57.9022	1.62e-05	2.212e-05	4.68
High	[K].LIIWDSYTTNK.[MV]	1xTMT6plex [K11]; 1xTMT6plex [N-Term]	9.29708e-06	2.65431e-05	3	14	1	P29387; E9QKR0; Q3TQ70	P29387 [79-89]; E9QKR0 [121-131]; Q3TQ70 [79-89]	0	1812.03	11	5767003	3.88394e+06	6052777	4.48968e+06	4210803	5076399	4.79504e+06	4.31508e+06	4.03559e+06	High	High	High	High	High	High	High	High	High	2	906.513	-6.31	60.6646	1.62e-05	5.75e-06	4.7
High	[K].LLIYNPEDPPGSEVLR.[I]	1xTMT6plex [N-Term]	6.70425e-08	2.65431e-05	1	2	4	Q62087	Q62087 [290-305]	0	2041.12	16	3.06133e+06	2.73797e+06	3.17267e+06	2.50273e+06	2.49051e+06	3.14036e+06	2.68752e+06	3.17948e+06	2.86666e+06	High	High	High	High	High	High	High	High	High	2	1021.06	-2.1	63.0031	1.62e-05	4.239e-08	4.56
High	[R].ILMAAPGMAIPPFIMNTLEK.[K]	1xTMT6plex [K20]; 1xTMT6plex [N-Term]	1.3075e-06	2.65431e-05	1	2	1	Q99JR1	Q99JR1 [234-253]	0	2616.47	20	226136	212010	215121	224078	186278	286041	215281	245300	220680	High	High	High	High	High	High	High	High	High	3	872.824	-5.74	85.6891	1.62e-05	8.141e-07	5.54
High	[K].ILLTEPPMNPTK.[N]	1xTMT6plex [K12]; 1xTMT6plex [N-Term]	7.48079e-05	2.65431e-05	1	2	3	Q5SW83	Q5SW83 [107-118]	0	1812.07	12	39204571	3.43315e+07	4.40531e+07	48902072	3.55938e+07	57764679	4.29018e+07	49920809	41913038	High	High	High	High	High	High	High	High	High	3	604.691	-6.82	55.4093	1.62e-05	4.558e-05	3.97
High	[K].LLIQVGHEPMPPTLGTNVLGR.[K]	1xTMT6plex [N-Term]	7.72981e-10	2.65431e-05	1	6	1	Q791T5	Q791T5 [104-124]	0	2471.4	21	962981	923883	972430	889655	1.03134e+06	975136	911322	941030	942718	High	High	High	High	High	High	High	High	High	3	824.467	-5.87	63.745	1.62e-05	4.997e-10	6.09
High	[K].LLIQSEFPSLLK.[QA]	1xTMT6plex [K12]; 1xTMT6plex [N-Term]	3.74417e-07	2.65431e-05	1	2	2	Q5VM59	Q5VM59 [34-45]	0	1846.15	12	1.65448e+06	1.30704e+06	2.57314e+06	1.41591e+06	1.28212e+06	1.14936e+06	3.01009e+06	1.14626e+06	1.6029e+06	High	High	High	High	High	High	High	High	High	2	923.57	-7.26	76.0455	1.62e-05	2.346e-07	4.37
High	[K].ILIQSDEETQR.[A]	1xTMT6plex [N-Term]	7.61293e-06	2.65431e-05	1	1	1	B1AVZ0	B1AVZ0 [208-218]	0	1560.84	11	450200	545778	442125	527688	407935	656972	598650	693041	639076	High	High	High	High	High	High	High	High	High	2	780.925	-0.21	36.9576	1.62e-05	4.706e-06	3.93
High	[R].LLLPGTYSVTAK.[A]	1xTMT6plex [K12]; 1xTMT6plex [N-Term]	1.62678e-06	2.65431e-05	1	1	1	Q9JJN5	Q9JJN5 [379-390]	0	1721.06	12	765564	1.0353e+06	812351	1.14732e+06	803379	1195870	1.06843e+06	1.80058e+06	921364	High	High	High	High	High	High	High	High	High	2	861.028	-7.67	58.0467	1.62e-05	1.014e-06	4.47
High	[K].LILPHVDVQLK.[Y]	1xTMT6plex [K11]; 1xTMT6plex [N-Term]	3.55215e-06	2.65431e-05	1	3	4	P54071	P54071 [70-80]	0	1733.11	11	3.12383e+07	2.88848e+07	3.3511e+07	20315181	2.07457e+07	2.35389e+07	1.88898e+07	2.16766e+07	1.99299e+07	High	High	High	High	High	High	High	High	High	3	578.371	-6.57	59.04	1.62e-05	2.205e-06	4.04
High	[R].ILLPLPILNEHQEK.[C]	1xTMT6plex [K14]; 1xTMT6plex [N-Term]	3.09724e-05	2.65431e-05	1	2	1	A0A6G7MAJ9	A0A6G7MAJ9 [151-164]	0	2115.29	14	545222	520136	618419	591832	404340	625806	718721	848701	634954	High	High	High	High	High	High	High	High	High	3	705.767	-3.32	69.514	1.62e-05	1.898e-05	4.34
High	[R].IIIPQDVGLTILK.[G]	1xTMT6plex [K13]; 1xTMT6plex [N-Term]	2.26954e-08	2.65431e-05	1	1	2	Q8K0U4	Q8K0U4 [504-516]	0	1881.22	13	1.69947e+06	1.30882e+06	1.4743e+06	1279554	1.1043e+06	1.44621e+06	1.33556e+06	1.34159e+06	1.1657e+06	High	High	High	High	High	High	High	High	High	2	941.106	-7.22	76.8968	1.62e-05	1.446e-08	5.03
High	[R].LILPVGPAGGNQMLEQYDK.[L]	1xTMT6plex [K19]; 1xTMT6plex [N-Term]	2.03872e-11	2.65431e-05	1	5	2	E0CYV0	E0CYV0 [237-255]	0	2501.38	19	3.27818e+06	3.07487e+06	3.36632e+06	2.83032e+06	2.81066e+06	3.58169e+06	3.18843e+06	3.45671e+06	2.96171e+06	High	High	High	High	High	High	High	High	High	3	834.461	-5.88	67.0037	1.62e-05	1.345e-11	6.76
High	[R].LILPVGPAGGNQMLEQYDK.[L]	1xOxidation [M13]; 1xTMT6plex [K19]; 1xTMT6plex [N-Term]	1.43234e-05	2.65431e-05	1	5	1	E0CYV0	E0CYV0 [237-255]	0	2517.38	19	3.2706e+06	2.48361e+06	3.66049e+06	3.71509e+06	2.53251e+06	3.81971e+06	3.3241e+06	3.39615e+06	3.03293e+06	High	High	High	High	High	High	High	High	High	3	839.792	-7.26	61.7944	1.62e-05	8.821e-06	3.9
High	[K].LLLQAAPQFHPGYPLK.[E]	1xTMT6plex [K16]; 1xTMT6plex [N-Term]	8.40711e-07	2.65431e-05	3	6	1	E9Q8K5; A2ASS6; A0A5K1VVQ9	E9Q8K5 [30663-30678]; A2ASS6 [32409-32424]; A0A5K1VVQ9 [32534-32549]	0	2251.34	16	1.76461e+06	2571179	1.99376e+06	2.22177e+06	2.18724e+06	2.9601e+06	2.07707e+06	3.26394e+06	2342337	High	High	High	High	High	High	High	High	High	3	751.112	-7.4	61.788	1.62e-05	5.249e-07	4.06
High	[K].LLLQCQVISDPPATVTWSLNGK.[T]	1xCarbamidomethyl [C5]; 1xDeamidated [N20]; 1xTMT6plex [K22]; 1xTMT6plex [N-Term]	4.64874e-12	2.65431e-05	1	2	2	Q6PDN3	Q6PDN3 [1137-1158]	0	2899.6	22	1.24447e+06	593252	803514	749610	595294	834134	709554	815942	755637	High	High	High	High	High	High	High	High	High	3	967.198	-7.45	74.8198	1.62e-05	3.078e-12	6.53
High	[K].LLIQDLEDLEK.[R]	1xTMT6plex [K11]; 1xTMT6plex [N-Term]	6.45014e-07	2.65431e-05	1	4	1	A0A1L1STC6	A0A1L1STC6 [734-744]	0	1787.06	11	148355	109954	132424	206719	172042	194633	172077	196184	176796	High	High	High	High	High	High	High	High	High	2	894.032	-0.11	75.3955	1.62e-05	4.038e-07	2.98
High	[R].IIIQESALDYR.[L]	1xTMT6plex [N-Term]	1.20607e-05	2.65431e-05	1	3	1	F8WHM5	F8WHM5 [975-985]	0	1549.88	11	2.95464e+06	2.71786e+06	2.99667e+06	4.11999e+06	2.0233e+06	5052647	4.44183e+06	5.64791e+06	3949591	High	High	High	High	High	High	High	High	High	2	775.44	-4.01	51.3817	1.62e-05	7.427e-06	4.33
High	[K].LLLQGLMDSVEAK.[Q]	1xTMT6plex [K13]; 1xTMT6plex [N-Term]	6.50914e-05	2.65431e-05	1	2	1	Q6PDI5	Q6PDI5 [875-887]	0	1875.1	13	275140	216885	263947	319309	218729	283296	261355	298316	257723	High	High	High	High	High	High	High	High	High	3	625.7	-8.36	79.1855	1.62e-05	3.984e-05	4.82
High	[R].IILQGSPVVQMAEDAVDGER.[L]	1xTMT6plex [N-Term]	1.43398e-12	2.65431e-05	1	1	4	P01027	P01027 [980-999]	0	2356.24	20	387456	478904	408835	665057	376691	564261	531104	870670	491201	High	High	High	High	High	High	High	High	High	2	1178.62	-3.13	76.7382	1.62e-05	9.551e-13	6.62
High	[R].IILQGSPVVQMAEDAVDGER.[L]	1xDeamidated [Q10]; 1xTMT6plex [N-Term]	2.24792e-05	2.65431e-05	1	1	1	P01027	P01027 [980-999]	0	2357.22	20	215448	237831	232231	210698	204097	264034	230727	349398	247585	High	High	High	High	High	High	High	High	High	3	786.412	-0.13	76.9795	1.62e-05	1.379e-05	5.08
High	[R].IILQGSPVVQMAEDAVDGER.[L]	1xOxidation [M11]; 1xTMT6plex [N-Term]	2.30141e-08	2.65431e-05	1	1	5	P01027	P01027 [980-999]	0	2372.23	20	1.1758e+06	1.27258e+06	1.03731e+06	1.67413e+06	1.09481e+06	1.40021e+06	1.1656e+06	2.13394e+06	1.41296e+06	High	High	High	High	High	High	High	High	High	3	791.413	-3.15	64.2504	1.62e-05	1.463e-08	6.15
High	[R].LLLQIENVPENQLER.[N]	1xTMT6plex [N-Term]	6.50011e-06	2.65431e-05	1	1	2	Q61107	Q61107 [239-253]	0	2037.15	15	533609	533855	555783	655182	453759	680305	622394	664822	602629	High	High	High	High	High	High	High	High	High	3	679.721	-3.38	63.9304	1.62e-05	4.014e-06	5.37
High	[K].LLIPERDPLEEIAENSPQTAANSAAELLK.[Q]	1xTMT6plex [K29]; 1xTMT6plex [N-Term]	2.71106e-12	2.65431e-05	1	3	5	Q5SSZ5	Q5SSZ5 [1273-1301]	1	3590.97	29	782567	593494	841076	672068	532789	849600	737154	939201	759035	High	High	High	High	High	High	High	High	High	3	1197.66	-4.04	78.6473	1.62e-05	1.805e-12	10.87
High	[K].LLPQAEMFEQLSNK.[L]	1xOxidation [M7]; 1xTMT6plex [K14]; 1xTMT6plex [N-Term]	3.69499e-05	2.65431e-05	2	12	2	Q9QXZ0; F6Q750	Q9QXZ0 [4181-4194]; F6Q750 [1284-1297]	0	2122.16	14	990344	2.22464e+06	1.00939e+06	1.12155e+06	1.89857e+06	1.80267e+06	1.08226e+06	3.17257e+06	1.39835e+06	High	High	High	High	High	High	High	High	High	3	708.055	-5.76	59.955	1.62e-05	2.269e-05	3.88
High	[K].LLPQFPLHLDK.[I]	1xTMT6plex [K11]; 1xTMT6plex [N-Term]	1.26161e-07	2.65431e-05	1	1	2	Q80UY1	Q80UY1 [92-102]	0	1779.09	11	2.79564e+06	2.49782e+06	2.55855e+06	3.09144e+06	2410498	4.02122e+06	4742828	4.90032e+06	4.09887e+06	High	High	High	High	High	High	High	High	High	3	593.699	-6.38	65.019	1.62e-05	7.943e-08	4.35
High	[R].ILPQINPELLYQTSVSSQSFSPVK.[E]	1xTMT6plex [K24]; 1xTMT6plex [N-Term]	7.79079e-09	2.65431e-05	1	1	1	F7BJB9	F7BJB9 [485-508]	0	3133.75	24	143581	127976	188010	177628	113013	182034	173613	193403	163424	High	High	High	High	High	High	High	High	High	3	1045.25	-8.75	80.0778	1.62e-05	4.982e-09	6.23
High	[R].LISETTAICKPEQVAK.[Q]	1xCarbamidomethyl [C9]; 2xTMT6plex [K10; K16]; 1xTMT6plex [N-Term]	2.02052e-08	2.65431e-05	1	2	2	Q8CII3	Q8CII3 [237-252]	0	2475.45	16	7.30653e+06	4763580	6110713	6.91994e+06	5.85775e+06	6.22551e+06	4695072	5660935	5605059	High	High	High	High	High	High	High	High	High	3	825.814	-7.82	46.5629	1.62e-05	1.283e-08	5.68
High	[K].LISEVIGER.[L]	1xTMT6plex [N-Term]	4.83674e-05	2.65431e-05	1	2	5	E0CXN5	E0CXN5 [108-116]	0	1244.74	9	1.8807e+07	41831465	1.7243e+07	1.56886e+07	1.49188e+07	2.29409e+07	1.57661e+07	3.14524e+07	2.03197e+07	High	High	High	High	High	High	High	High	High	2	622.872	-3.92	51.0553	1.62e-05	2.96e-05	3.03
High	[R].LLSFSPEEFPTLK.[A]	1xTMT6plex [K13]; 1xTMT6plex [N-Term]	4.16034e-06	2.65431e-05	1	3	1	F8WHT3	F8WHT3 [164-176]	0	1966.13	13	692089	656040	819954	770458	546215	747600	799874	841844	703910	High	High	High	High	High	High	High	High	High	2	983.561	-7.53	74.9801	1.62e-05	2.577e-06	5.23
High	[K].LISGDAEPTPEQEEK.[A]	1xTMT6plex [K15]; 1xTMT6plex [N-Term]	9.21587e-05	2.65431e-05	1	3	1	F6T4V9	F6T4V9 [698-712]	0	2101.11	15	333080	340423	391295	461400	312777	493412	372608	378333	429642	High	High	High	High	High	High	High	High	High	3	701.042	2.96	40.0452	1.62e-05	5.609e-05	3.92
High	[R].LISGDPSNEPVLLLSDPTLVDR.[I]	1xTMT6plex [N-Term]	1.59916e-07	2.65431e-05	1	2	1	Q2UY11	Q2UY11 [201-222]	0	2579.41	22	12875.6	18733.3	16742.6	62423.3	29160.5	50970.2	35510.7	46225.7	23115.6	High	High	High	High	High	High	High	High	High	2	1290.21	-0.99	75.1758	1.62e-05	1.005e-07	4.07
High	[R].LISGDPSNEPVLLLSDPTLVDR.[I]	1xDeamidated [N8]; 1xTMT6plex [N-Term]	3.34889e-07	2.65431e-05	1	2	1	Q2UY11	Q2UY11 [201-222]	0	2580.4	22	145007	130485	141430	208590	144052	191941	179017	174315	147532	High	High	High	High	High	High	High	High	High	3	860.809	6.01	75.0684	1.62e-05	2.102e-07	5.72
High	[K].LISESSPMNEFETLTAK.[F]	1xTMT6plex [K17]; 1xTMT6plex [N-Term]	8.20065e-06	2.65431e-05	1	6	1	Q3UHE7	Q3UHE7 [253-269]	0	2355.25	17	647246	590246	628807	722436	529422	738157	643708	850077	631799	High	High	High	High	High	High	High	High	High	3	785.754	-1.87	68.3948	1.62e-05	5.067e-06	4.64
High	[R].LLSGEDVGQDEGATR.[A]	1xTMT6plex [N-Term]	3.0418e-08	2.65431e-05	1	5	2	Q3UGY4	Q3UGY4 [765-779]	0	1775.9	15	154745	179189	139151	155948	187238	129623	110459	158625	178461	High	High	High	High	High	High	High	High	High	2	888.454	1.76	39.2465	1.62e-05	1.928e-08	2.93
High	[K].LISGEFIGALAMSEPNAGSDVVSMK.[L]	1xTMT6plex [K25]; 1xTMT6plex [N-Term]	9.23968e-08	2.65431e-05	1	1	1	Q9JHI5	Q9JHI5 [154-178]	0	2981.57	25	172433	159098	181717	149742	153701	175750	136720	178202	154594	High	High	High	High	High	High	High	High	High	4	746.145	-5.4	79.7218	1.62e-05	5.841e-08	5.94
High	[K].LISGEFIGALAMSEPNAGSDVVSMK.[L]	1xOxidation [M24]; 1xTMT6plex [K25]; 1xTMT6plex [N-Term]	1.36688e-11	2.65431e-05	1	1	1	Q9JHI5	Q9JHI5 [154-178]	0	2997.57	25	189311	168418	182332	169535	182131	181323	145636	199525	170378	High	High	High	High	High	High	High	High	High	3	999.855	-5.8	75.1683	1.62e-05	9.023e-12	6.3
High	[K].LISGEFIGALAMSEPNAGSDVVSMK.[L]	1xDeamidated [N16]; 1xOxidation [M12]; 1xTMT6plex [K25]; 1xTMT6plex [N-Term]	3.6179e-09	2.65431e-05	1	1	1	Q9JHI5	Q9JHI5 [154-178]	0	2998.55	25	231153	184362	209676	183005	176948	201785	182875	204399	206045	High	High	High	High	High	High	High	High	High	3	1000.2	7.35	79.7118	1.62e-05	2.322e-09	4.84
High	[K].IISGQFLSDK.[K]	1xTMT6plex [K10]; 1xTMT6plex [N-Term]	2.15587e-05	2.65431e-05	1	3	1	Q9Z1B3	Q9Z1B3 [682-691]	0	1565.93	10	5613268	3.68295e+06	5.52843e+06	4739022	3.46595e+06	5251224	5130227	5181498	5.48691e+06	High	High	High	High	High	High	High	High	High	2	783.463	-6.87	52.9286	1.62e-05	1.326e-05	3.6
High	[K].ILSLAQEQVGNSPEK.[-L]	1xTMT6plex [K15]; 1xTMT6plex [N-Term]	2.71196e-09	2.65431e-05	1	8	6	B2RXW7	B2RXW7 [1081-1095]	0	2071.18	15	11222675	1.1357e+07	1.23682e+07	2.53786e+07	8.87295e+06	1.88106e+07	1.51268e+07	1.84902e+07	1.36656e+07	High	High	High	High	High	High	High	High	High	2	1036.09	-6.99	52.1407	1.62e-05	1.745e-09	6.08
High	[K].IISLDLPVAEVYK.[K]	1xTMT6plex [K13]; 1xTMT6plex [N-Term]	6.55022e-08	2.65431e-05	1	2	1	A2AN08	A2AN08 [4411-4423]	0	1918.17	13	154854	124643	161008	179896	122741	181616	180088	164886	141848	High	High	High	High	High	High	High	High	High	2	959.581	-5.83	76.0993	1.62e-05	4.144e-08	3.82
High	[R].LISGEEDFSR.[K]	1xTMT6plex [N-Term]	8.16965e-05	2.65431e-05	1	2	1	A0A1N9M8A6	A0A1N9M8A6 [39-48]	0	1381.72	10	329595	435361	316476	408819	342535	458585	412897	581475	416954	High	High	High	High	High	High	High	High	High	2	691.36	-2.33	40.8229	1.62e-05	4.977e-05	2.8
High	[K].LISENTEGSAQAPQLPR.[K]	1xTMT6plex [N-Term]	6.84986e-05	2.65431e-05	1	4	2	E9PX30	E9PX30 [456-472]	0	2040.09	17	1.71488e+06	1.7163e+06	6.05228e+06	2.29593e+06	1.66858e+06	2.23493e+06	12780342	2.84881e+06	2.27629e+06	High	High	High	High	High	High	High	High	High	3	680.698	-6.91	43.6472	1.62e-05	4.192e-05	2.72
High	[R].LISEILSESVVPDVR.[S]	1xTMT6plex [N-Term]	1.20604e-08	2.65431e-05	1	1	3	O54941	O54941 [202-216]	0	1885.08	15	446782	360709	454670	387710	324453	459675	399598	454116	414216	High	High	High	High	High	High	High	High	High	2	943.042	-3.69	79.7079	1.62e-05	7.707e-09	5.61
High	[K].LLSEEVFDFSSGQITQVK.[A]	1xTMT6plex [K18]; 1xTMT6plex [N-Term]	2.12347e-07	2.65431e-05	1	1	3	Q6P5F9	Q6P5F9 [173-190]	0	2485.36	18	1.11042e+06	1.4236e+06	1.17017e+06	1.1608e+06	1.6701e+06	1.25068e+06	1.07479e+06	1.34862e+06	1.24544e+06	High	High	High	High	High	High	High	High	High	3	829.119	-6.15	73.7494	1.62e-05	1.338e-07	5.15
High	[K].LLSAEFLEQHYDR.[F]	1xTMT6plex [N-Term]	3.37508e-06	2.65431e-05	1	2	4	Q06138	Q06138 [197-209]	0	1849.96	13	1.00699e+07	9.23104e+06	1.227e+07	10259315	9.37903e+06	1.22229e+07	11262897	1.65505e+07	9.79107e+06	High	High	High	High	High	High	High	High	High	3	617.321	-8.11	52.3716	1.62e-05	2.094e-06	3.2
High	[R].ILSAENIPNLPPGGGLAGK.[R]	1xTMT6plex [K19]; 1xTMT6plex [N-Term]	1.6853e-05	2.65431e-05	1	4	1	Q99NF7	Q99NF7 [341-359]	0	2276.34	19	1.2184e+06	1.31455e+06	1.41647e+06	1.29814e+06	1.44757e+06	1.45428e+06	1119583	1.43988e+06	1.31372e+06	High	High	High	High	High	High	High	High	High	3	759.446	-6.17	62.1492	1.62e-05	1.039e-05	5.84
High	[K].LLSAQDEILLLR.[Q]	1xTMT6plex [N-Term]	5.38061e-07	2.65431e-05	1	6	1	H7BX64	H7BX64 [577-588]	0	1612.98	12	1.35287e+06	1.36784e+06	1.3026e+06	1.20724e+06	1.0924e+06	1.60595e+06	1.13378e+06	1.59742e+06	1.32356e+06	High	High	High	High	High	High	High	High	High	2	806.993	-3.38	68.8718	1.62e-05	3.361e-07	4.7
High	[R].LLSATPPSSQNPATNIPLQFR.[I]	1xTMT6plex [N-Term]	3.39971e-11	2.65431e-05	1	1	5	O08692	O08692 [50-70]	0	2481.37	21	6660017	5.30467e+06	7.4841e+06	1.66394e+07	9.2975e+06	8.44423e+06	5.31021e+06	4.93046e+06	5.01006e+06	High	High	High	High	High	High	High	High	High	2	1241.18	-6.15	61.8029	1.62e-05	2.235e-11	6.6
High	[R].LLSDATVEKDESHAGK.[V]	2xTMT6plex [K9; K16]; 1xTMT6plex [N-Term]	1.40398e-07	2.65431e-05	1	2	1	Q9WV03	Q9WV03 [290-305]	1	2387.34	16	4490668	4.16669e+06	5382756	3.314e+06	3.051e+06	4528505	4863527	4.48602e+06	3965611	High	High	High	High	High	High	High	High	High	4	597.586	-7.64	35.841	1.62e-05	8.862e-08	2.79
High	[K].ILSDDTALK.[E]	1xTMT6plex [K9]; 1xTMT6plex [N-Term]	9.78802e-05	2.65431e-05	1	5	4	Q3TJ52	Q3TJ52 [52-60]	0	1433.86	9	52421867	4.62809e+07	54278436	56935204	46945047	7.0057e+07	59701360	8.20449e+07	66372964	High	High	High	High	High	High	High	High	High	2	717.431	-5.11	46.4379	1.62e-05	5.961e-05	2.18
High	[K].ILSDDVPIKEYHIDEK.[N]	2xTMT6plex [K9; K16]; 1xTMT6plex [N-Term]	1.61642e-08	2.65431e-05	1	4	2	Q3TN85	Q3TN85 [54-69]	1	2601.47	16	3.1106e+06	2.69937e+06	2.89216e+06	2.69321e+06	2.50622e+06	3.44451e+06	3491595	3.63963e+06	3.47519e+06	High	High	High	High	High	High	High	High	High	4	651.121	-4.8	50.9282	1.62e-05	1.03e-08	4.76
High	[K].LLSDNTDEAK.[D]	1xTMT6plex [K10]; 1xTMT6plex [N-Term]	3.18476e-05	2.65431e-05	1	1	8	Q8R3G9	Q8R3G9 [127-136]	0	1563.86	10	2.19963e+07	1.76313e+07	2.32301e+07	1.93822e+07	1.97258e+07	1.97047e+07	1.78742e+07	2.04995e+07	17671404	High	High	High	High	High	High	High	High	High	2	782.433	-2.84	37.0659	1.62e-05	1.953e-05	3.86
High	[K].LLSDNTDEAKDFQK.[A]	2xTMT6plex [K10; K14]; 1xTMT6plex [N-Term]	4.53035e-07	2.65431e-05	1	1	2	Q8R3G9	Q8R3G9 [127-140]	1	2311.27	14	1.74548e+07	9.00978e+06	1.36842e+07	1.04377e+07	2.05542e+07	1.18415e+07	2.14006e+07	2.48965e+07	1.36532e+07	High	High	High	High	High	High	High	High	High	3	771.092	-6.24	43.5268	1.62e-05	2.839e-07	5.02
High	[R].ILSDPSDDTK.[G]	1xTMT6plex [K10]; 1xTMT6plex [N-Term]	1.1301e-05	2.65431e-05	2	11	10	Q8R0W0; Q9QXS1	Q8R0W0 [1725-1734]; Q9QXS1 [2986-2995]	0	1548.85	10	6.96819e+07	4.77983e+07	7.18548e+07	1.04805e+08	4.93496e+07	1.17429e+08	1.03466e+08	9.68946e+07	8.26438e+07	High	High	High	High	High	High	High	High	High	2	774.927	-3.06	38.609	1.62e-05	6.965e-06	3.11
High	[R].LLSDSLPPSTGTFQEAQSR.[L]	1xTMT6plex [N-Term]	1.27891e-10	2.65431e-05	1	3	4	P26039	P26039 [1223-1241]	0	2263.18	19	5.89797e+06	4.59106e+06	6.12693e+06	5.81351e+06	4.96169e+06	5.60893e+06	5.38193e+06	5.83655e+06	4.68756e+06	High	High	High	High	High	High	High	High	High	2	1132.09	-6.09	52.4194	1.62e-05	8.351e-11	4.77
High	[K].LLSDTVASDPGVLQQQLATTK.[Q]	1xTMT6plex [K21]; 1xTMT6plex [N-Term]	3.04517e-12	2.65431e-05	2	11	3	Q9QXZ0; F6Q750	Q9QXZ0 [3987-4007]; F6Q750 [1090-1110]	0	2643.5	21	4.85712e+06	3.25895e+06	5122832	4.35088e+06	2.92955e+06	4.66328e+06	4.16968e+06	4.72029e+06	3.96315e+06	High	High	High	High	High	High	High	High	High	3	881.835	-2.87	62.8334	1.62e-05	2.021e-12	6.77
High	[K].LLSEDPANYADAPTEGIR.[R]	1xTMT6plex [N-Term]	2.55659e-10	2.65431e-05	1	5	1	Q8K010	Q8K010 [35-52]	0	2161.1	18	106033	76391.6	114299	100595	92452.8	119749	99328.6	107895	104758	High	High	High	High	High	High	High	High	High	2	1081.05	-0.72	53.6552	1.62e-05	1.664e-10	4.9
High	[R].LISEEAVTNGLR.[D]	1xDeamidated [N9]; 1xTMT6plex [N-Term]	5.68042e-06	2.65431e-05	1	3	2	Q80Z96	Q80Z96 [467-478]	0	1531.85	12	1506916	1.68036e+06	1.41068e+06	1.20365e+06	1.29638e+06	1.65738e+06	1.11873e+06	2.05396e+06	1.31571e+06	High	High	High	High	High	High	High	High	High	2	766.43	0.2	46.5431	1.62e-05	3.514e-06	4.1
High	[K].LISEEGVDSLTVK.[E]	1xTMT6plex [K13]; 1xTMT6plex [N-Term]	0.000102997	2.65431e-05	1	1	4	Q9Z2I0	Q9Z2I0 [360-372]	0	1848.07	13	5.27794e+06	4.41851e+06	5.58698e+06	5.78952e+06	5.37578e+06	5.80903e+06	5.06207e+06	5.16946e+06	5.1824e+06	High	High	High	High	High	High	High	High	High	3	616.695	-1.06	56.5408	1.62e-05	6.285e-05	2.52
High	[K].LISLEYGTEAK.[I]	1xTMT6plex [K11]; 1xTMT6plex [N-Term]	3.48671e-06	2.65431e-05	1	5	1	E9PX59	E9PX59 [1528-1538]	0	1681.98	11	1.52671e+06	1.24893e+06	1.57284e+06	2.02731e+06	1.2342e+06	1.83576e+06	1.48767e+06	1.794e+06	1464488	High	High	High	High	High	High	High	High	High	2	841.487	-6.8	53.3739	1.62e-05	2.158e-06	2.86
High	[K].IISAASEGGANVFTVSYFK.[N]	1xTMT6plex [K19]; 1xTMT6plex [N-Term]	3.99847e-05	2.65431e-05	1	5	1	Q922B2	Q922B2 [223-241]	0	2419.33	19	653952	795606	663838	724640	796733	737942	686796	724362	676671	High	High	High	High	High	High	High	High	High	3	807.109	-5.99	69.6676	1.62e-05	2.453e-05	5.73
High	[K].IISIFSGTEK.[G]	1xTMT6plex [K10]; 1xTMT6plex [N-Term]	3.90671e-05	2.65431e-05	1	1	3	Q8CIN4	Q8CIN4 [53-62]	0	1552.94	10	1.78803e+07	1.49229e+07	1.95319e+07	17237894	1.33862e+07	2.00149e+07	1.81117e+07	17367044	1.57195e+07	High	High	High	High	High	High	High	High	High	2	776.966	-7.08	60.8445	1.62e-05	2.395e-05	4.1
High	[R].LLSLPPEAFEMPLTSDPR.[L]	1xTMT6plex [N-Term]	3.95296e-06	2.65431e-05	1	4	5	E9Q4M2	E9Q4M2 [579-596]	0	2242.2	18	567875	833794	577790	700282	717738	798513	576463	1033770	628698	High	High	High	High	High	High	High	High	High	3	748.067	-5.21	79.1101	1.62e-05	2.446e-06	3.87
High	[K].LISSVDPQFLK.[L]	1xTMT6plex [K11]; 1xTMT6plex [N-Term]	4.7607e-06	2.65431e-05	1	1	1	Q9D0B6	Q9D0B6 [53-63]	0	1705.03	11	3.36949e+06	2.98794e+06	3.52793e+06	4.07942e+06	2854590	5115137	4.94351e+06	4.67784e+06	3.93356e+06	High	High	High	High	High	High	High	High	High	2	853.013	-6.81	61.3014	1.62e-05	2.944e-06	5.28
High	[R].LLSTDPVAAK.[E]	1xTMT6plex [K10]; 1xTMT6plex [N-Term]	3.25958e-05	2.65431e-05	1	7	5	Q5SVG5	Q5SVG5 [502-511]	0	1472.91	10	5.76398e+07	4.48883e+07	5.93781e+07	6.82963e+07	4.89611e+07	6.4895e+07	6.09189e+07	5.79542e+07	5.40895e+07	High	High	High	High	High	High	High	High	High	2	736.953	-6.65	46.2992	1.62e-05	1.998e-05	4.36
High	[R].LLSTDPVTAK.[E]	1xTMT6plex [K10]; 1xTMT6plex [N-Term]	3.96151e-05	2.65431e-05	1	4	3	Q5SWR1	Q5SWR1 [529-538]	0	1502.92	10	2.05217e+07	1.87893e+07	2.00702e+07	1.93101e+07	2.48716e+07	1.99896e+07	1.78089e+07	1.69774e+07	1.70113e+07	High	High	High	High	High	High	High	High	High	2	751.956	-9.96	46.0636	1.62e-05	2.426e-05	4.75
High	[R].IISTTNGGQER.[K]	1xDeamidated [N6]; 1xTMT6plex [N-Term]	8.31579e-06	2.65431e-05	1	1	6	Q8BW75	Q8BW75 [198-208]	0	1405.75	11	3.7727e+07	3.35666e+07	3.51932e+07	3.54981e+07	3.02009e+07	3.83332e+07	3.23979e+07	3.90871e+07	3.63513e+07	High	High	High	High	High	High	High	High	High	2	703.377	-1.53	27.5615	1.62e-05	5.132e-06	3.22
High	[K].LISVDTEQSNFYLQNGPDR.[I]	1xTMT6plex [N-Term]	2.96763e-07	2.65431e-05	2	5	1	G3X8Q5; E9PZD8	G3X8Q5 [44-62]; E9PZD8 [44-62]	0	2425.22	19	995258	925193	1.00714e+06	1.02291e+06	1087417	1.20956e+06	1.07233e+06	1.80362e+06	1.01527e+06	High	High	High	High	High	High	High	High	High	3	809.076	-2.28	56.1689	1.62e-05	1.861e-07	6.57
High	[K].LISVDTEQSNFYLQNGPDR.[I]	1xDeamidated [N15]; 1xTMT6plex [N-Term]	1.39007e-13	2.65431e-05	2	5	3	G3X8Q5; E9PZD8	G3X8Q5 [44-62]; E9PZD8 [44-62]	0	2426.2	19	1.28467e+06	1.41671e+06	1.40564e+06	1.6141e+06	1.52135e+06	1798681	1.619e+06	2.79985e+06	1.46011e+06	High	High	High	High	High	High	High	High	High	2	1213.6	-3.18	57.4423	1.62e-05	9.371e-14	6.28
High	[K].LLSSGFEIDTPDTFGR.[T]	1xTMT6plex [N-Term]	1.02972e-08	2.65431e-05	1	1	3	B2RXR6	B2RXR6 [391-406]	0	1984.02	16	5.92945e+06	4.76489e+06	6008530	6.44073e+06	5.7706e+06	5.51975e+06	4.57901e+06	5.33774e+06	4552575	High	High	High	High	High	High	High	High	High	2	992.513	-1.77	65.6251	1.62e-05	6.565e-09	5.76
High	[R].LISVEPRPEQPEPDFQSSR.[S]	1xTMT6plex [N-Term]	1.45042e-07	2.65431e-05	1	1	2	Q5SUA5	Q5SUA5 [996-1014]	0	2440.27	19	1.39725e+06	1.01568e+06	1.46696e+06	1.4481e+06	839852	1.68289e+06	1.4932e+06	1.58477e+06	1.2767e+06	High	High	High	High	High	High	High	High	High	3	814.094	-0.07	45.1401	1.62e-05	9.122e-08	4.66
High	[R].LISWNGNYQK.[L]	1xDeamidated [N5]; 1xTMT6plex [K10]; 1xTMT6plex [N-Term]	5.93238e-05	2.65431e-05	1	4	1	Q05BC3	Q05BC3 [483-492]	0	1681.93	10	6689987	4.44562e+06	6590375	5175628	4.05159e+06	5.39171e+06	5184580	5419333	4.71904e+06	High	High	High	High	High	High	High	High	High	2	841.465	-5.65	51.4623	1.62e-05	3.63e-05	4.82
High	[K].LISWYDNEYGYSNR.[V]	1xTMT6plex [N-Term]	5.65295e-09	2.65431e-05	1	8	6	A0A0A0MQF6	A0A0A0MQF6 [334-347]	0	2008.96	14	1.53274e+07	1.66323e+07	1.69601e+07	1.8599e+07	1.37447e+07	2.04373e+07	1.92897e+07	2.2372e+07	1.70069e+07	High	High	High	High	High	High	High	High	High	2	1004.98	-5.81	56.0539	1.62e-05	3.612e-09	5.54
High	[K].LISWYDNEYGYSNR.[V]	1xDeamidated [N7]; 1xTMT6plex [N-Term]	8.39237e-09	2.65431e-05	1	8	6	A0A0A0MQF6	A0A0A0MQF6 [334-347]	0	2009.94	14	2.00373e+07	1.70673e+07	2.1308e+07	2.14709e+07	1.73643e+07	22369442	2.1464e+07	2.30444e+07	19824454	High	High	High	High	High	High	High	High	High	2	1005.47	-2.21	57.096	1.62e-05	5.368e-09	5.7
High	[K].LLSYVDDEAFIR.[D]	1xTMT6plex [N-Term]	7.58981e-07	2.65431e-05	1	2	7	E9PUM3	E9PUM3 [434-445]	0	1669.9	12	2.53893e+06	4.21184e+06	2.60954e+06	2.52022e+06	3.07731e+06	3.70288e+06	2.48071e+06	5.58277e+06	3.34535e+06	High	High	High	High	High	High	High	High	High	2	835.453	-0.87	66.9437	1.62e-05	4.743e-07	4.95
High	[K].LITAIGDVVNHDPAVGDR.[L]	1xTMT6plex [N-Term]	9.92125e-09	2.65431e-05	1	2	1	E9PUM3	E9PUM3 [535-552]	0	2091.14	18	1.29393e+06	3.53881e+06	1.25041e+06	1.07398e+06	1.92484e+06	2.14545e+06	906059	3807878	1.37737e+06	High	High	High	High	High	High	High	High	High	3	697.716	-2.39	59.6521	1.62e-05	6.328e-09	6.59
High	[K].ILTDEAVSGWK.[F]	1xTMT6plex [K11]; 1xTMT6plex [N-Term]	7.00193e-06	2.65431e-05	1	4	1	Q4FE56	Q4FE56 [131-141]	0	1676.96	11	5.74422e+06	3.79481e+06	6126325	6.59527e+06	4.09693e+06	6.25555e+06	5.49241e+06	5.4251e+06	5.07317e+06	High	High	High	High	High	High	High	High	High	2	838.98	-5.51	55.0129	1.62e-05	4.325e-06	5.35
High	[K].ILSVNGQDLK.[N]	1xDeamidated [N5]; 1xTMT6plex [K10]; 1xTMT6plex [N-Term]	2.64479e-05	2.65431e-05	1	4	3	Q9D6K5	Q9D6K5 [65-74]	0	1545.93	10	1.45546e+07	1.0978e+07	1.45113e+07	1.2109e+07	1.10564e+07	1.50225e+07	13869152	1.35379e+07	1.21573e+07	High	High	High	High	High	High	High	High	High	2	773.463	-4.13	49.8261	1.62e-05	1.626e-05	2.51
High	[K].LLSSGFDIDTPDDFGR.[T]	1xTMT6plex [N-Term]	2.92136e-09	2.65431e-05	1	3	2	Q505D1	Q505D1 [391-406]	0	1983.99	16	390840	318855	375605	503993	328287	433139	393554	486726	398648	High	High	High	High	High	High	High	High	High	2	992.496	-0.84	66.0393	1.62e-05	1.874e-09	4.84
High	[K].LLSSEDIEGMR.[L]	1xTMT6plex [N-Term]	9.83032e-06	2.65431e-05	1	2	2	Q6ZQJ2	Q6ZQJ2 [17-27]	0	1478.77	11	2.79445e+06	2.0564e+06	2.57707e+06	3.56857e+06	2.37428e+06	3.55666e+06	2.99176e+06	3.21455e+06	2.6294e+06	High	High	High	High	High	High	High	High	High	2	739.886	-5.55	48.0105	1.62e-05	6.067e-06	3.74
High	[R].LLSSAFDEVYPALPSDVQTAIK.[S]	1xTMT6plex [K22]; 1xTMT6plex [N-Term]	2.65037e-06	2.65431e-05	1	3	1	Q8BKC5	Q8BKC5 [69-90]	0	2822.56	22	154710	123350	160601	180444	124487	197091	166479	157300	149749	High	High	High	High	High	High	High	High	High	3	941.52	-4.79	79.8767	1.62e-05	1.646e-06	2.77
High	[R].LLSLQPPGMTPVSQAPR.[E]	1xTMT6plex [N-Term]	1.8643e-07	2.65431e-05	1	2	3	Q9D2V7	Q9D2V7 [851-867]	0	2021.14	17	9.5093e+06	12161547	8.89961e+06	1.06604e+07	1.59028e+07	1.1242e+07	9.74806e+06	1.06262e+07	9.64387e+06	High	High	High	High	High	High	High	High	High	2	1011.07	-5.88	59.4557	1.62e-05	1.173e-07	4.63
High	[K].LISLSAQNLVDCSNEEK.[Y]	1xCarbamidomethyl [C12]; 1xTMT6plex [K17]; 1xTMT6plex [N-Term]	6.75267e-13	2.65431e-05	1	7	5	Q8BSZ5	Q8BSZ5 [169-185]	0	2378.26	17	6.55875e+06	4.70409e+06	6.18272e+06	1.12116e+07	8.99917e+06	1.57124e+07	1.49923e+07	1.69144e+07	1.33037e+07	High	High	High	High	High	High	High	High	High	2	1189.63	-3.83	58.7026	1.62e-05	4.524e-13	7.48
High	[K].IISLSQLLQEDSLNVADLSSLR.[A]	1xTMT6plex [N-Term]	8.12367e-09	2.65431e-05	1	3	1	Q5SVP3	Q5SVP3 [40-61]	0	2643.48	22	202636	182801	185227	191251	187390	217497	200149	297242	218453	High	High	High	High	High	High	High	High	High	3	881.826	-4.97	84.2713	1.62e-05	5.197e-09	6.2
High	[R].LISLTDENALAGNEEITVK.[I]	1xTMT6plex [K19]; 1xTMT6plex [N-Term]	3.26618e-09	2.65431e-05	1	4	16	Q91V38	Q91V38 [117-135]	0	2488.39	19	1.08644e+07	9.91379e+06	1.11303e+07	1.19157e+07	9.04408e+06	1.45134e+07	1.25221e+07	1.60669e+07	1.20979e+07	High	High	High	High	High	High	High	High	High	3	830.133	-3.1	65.4649	1.62e-05	2.095e-09	7.19
High	[R].LISLTDENALAGNEEITVK.[I]	1xDeamidated [N]; 1xTMT6plex [K19]; 1xTMT6plex [N-Term]	9.0048e-05	2.65431e-05	1	1	2			0	2489.38	19	116003	105155	128114	109454	99965.2	130689	118775	162792	132284	High	High	High	High	High	High	High	High	High	3	830.47	8.19	82.7565	1.62e-05	5.489e-05	2.44
High	[K].LISLTSALDDNKDGNINIDDLVK.[V]	2xTMT6plex [K12; K23]; 1xTMT6plex [N-Term]	5.16014e-07	2.65431e-05	1	1	1	Q9Z2I0	Q9Z2I0 [667-689]	1	3173.79	23	322377	312917	328170	321196	299565	407956	348026	413940	335422	High	High	High	High	High	High	High	High	High	4	794.199	-4.63	76.1678	1.62e-05	3.231e-07	6.4
High	[K].LISLTSALDDNKDGNINIDDLVK.[V]	1xDeamidated [N11]; 2xTMT6plex [K12; K23]; 1xTMT6plex [N-Term]	9.19379e-11	2.65431e-05	1	1	1	Q9Z2I0	Q9Z2I0 [667-689]	1	3174.77	23	373657	338186	405414	353102	380347	442292	365799	437302	390422	High	High	High	High	High	High	High	High	High	3	1058.93	2.47	76.1728	1.62e-05	6.002e-11	4.25
High	[K].LLSLVDDEAFIR.[D]	1xTMT6plex [N-Term]	3.08007e-07	2.65431e-05	1	6	4	Q3UYH9	Q3UYH9 [522-533]	0	1619.92	12	2.21556e+06	1.8786e+06	2.34683e+06	1.83143e+06	1.51054e+06	2.37082e+06	2.17087e+06	2.49621e+06	2.17975e+06	High	High	High	High	High	High	High	High	High	2	810.459	-6.01	75.4269	1.62e-05	1.931e-07	3.86
High	[K].LLSNDEVTIK.[Y]	1xTMT6plex [K10]; 1xTMT6plex [N-Term]	2.0966e-05	2.65431e-05	1	6	1	Q9Z1A1	Q9Z1A1 [48-57]	0	1589.95	10	4471422	4262379	4.99354e+06	6355565	4379967	6309406	6125443	6.34324e+06	5.77136e+06	High	High	High	High	High	High	High	High	High	2	795.477	-3.51	49.675	1.62e-05	1.289e-05	3.83
High	[K].LLSNINSVFLTNTNTEK.[L]	1xTMT6plex [K17]; 1xTMT6plex [N-Term]	8.20065e-06	2.65431e-05	1	6	1	E9QJS7	E9QJS7 [441-457]	0	2366.33	17	1.81204e+06	1.37528e+06	1.69484e+06	1345576	1.18307e+06	1.9026e+06	1.47334e+06	1.55795e+06	1510989	High	High	High	High	High	High	High	High	High	3	789.445	-5.58	68.1218	1.62e-05	5.056e-06	5.63
High	[K].IISNVPADSLIR.[T]	1xTMT6plex [N-Term]	2.04846e-05	2.65431e-05	1	1	2	Q9Z277	Q9Z277 [232-243]	0	1526.91	12	9434159	7.21543e+06	1.02822e+07	8.6588e+06	7.67702e+06	10653844	9417747	9.34277e+06	8607108	High	High	High	High	High	High	High	High	High	2	763.954	-6.79	54.0501	1.62e-05	1.257e-05	3.7
High	[K].LISPEELPAHFGGTLTDPDGNPK.[C]	1xTMT6plex [K23]; 1xTMT6plex [N-Term]	8.51967e-13	2.65431e-05	1	2	15	Q5SQ27	Q5SQ27 [232-254]	0	2863.52	23	2.40643e+07	2.50721e+07	2.84451e+07	2.00393e+07	1.93902e+07	24079124	2.37453e+07	2.71134e+07	2.25181e+07	High	High	High	High	High	High	High	High	High	3	955.173	-6.44	62.1343	1.62e-05	5.697e-13	6.5
High	[K].LISQAYEVLSDPK.[K]	1xTMT6plex [K13]; 1xTMT6plex [N-Term]	1.79024e-05	2.65431e-05	1	4	2	Q9JMC3	Q9JMC3 [47-59]	0	1921.1	13	1.01314e+06	1009231	1063589	785755	833169	979857	896307	1.09577e+06	841488	High	High	High	High	High	High	High	High	High	3	641.038	-2.69	64.9316	1.62e-05	1.099e-05	4.08
High	[K].LLSQGMTEEEEDKLLALK.[D]	2xTMT6plex [K13; K18]; 1xTMT6plex [N-Term]	1.0853e-09	2.65431e-05	1	4	2	Q8VD65	Q8VD65 [774-791]	1	2734.55	18	3.00803e+06	2.28795e+06	3.1272e+06	3.26129e+06	2.23918e+06	3.38998e+06	3.10622e+06	3.48154e+06	2.87485e+06	High	High	High	High	High	High	High	High	High	3	912.187	-1.34	66.4163	1.62e-05	7.003e-10	6.47
High	[K].LLSQQELVPELESTIK.[N]	1xTMT6plex [K16]; 1xTMT6plex [N-Term]	1.1301e-05	2.65431e-05	1	4	1	Q8CHG3	Q8CHG3 [542-557]	0	2285.34	16	724862	979651	669022	788761	1.04443e+06	889116	765271	922923	827373	High	High	High	High	High	High	High	High	High	3	762.448	-2.79	70.4768	1.62e-05	6.973e-06	3.84
High	[R].LLSLMDPLLPLSVLSK.[C]	1xOxidation [M5]; 1xTMT6plex [K16]; 1xTMT6plex [N-Term]	7.00193e-06	2.65431e-05	1	3	1	E9Q4M2	E9Q4M2 [778-793]	0	2213.36	16	159633	229889	154093	167002	195153	178300	146714	215720	158128	High	High	High	High	High	High	High	High	High	3	738.454	-5.05	85.3556	1.62e-05	4.322e-06	4.79
High	[R].LLQVTPTDSGEYVCR.[V]	1xCarbamidomethyl [C14]; 1xTMT6plex [N-Term]	5.41351e-08	2.65431e-05	1	3	4	E9PZ16	E9PZ16 [2488-2502]	0	1967.01	15	8.99404e+06	5.76432e+06	9.19842e+06	1.08879e+07	8.63761e+06	9.55114e+06	8.14131e+06	8.27475e+06	7.65785e+06	High	High	High	High	High	High	High	High	High	2	984.006	-3.14	49.196	1.62e-05	3.429e-08	4.56
High	[K].ILQVLSDDGGPVK.[I]	1xTMT6plex [K13]; 1xTMT6plex [N-Term]	6.02441e-08	2.65431e-05	1	2	4	A2APF7	A2APF7 [18-30]	0	1799.07	13	3.64778e+06	3.37444e+06	3.79439e+06	3.94178e+06	2.56508e+06	4.68523e+06	4.61612e+06	4.47608e+06	4.37913e+06	High	High	High	High	High	High	High	High	High	2	900.03	-8.54	62.9054	1.62e-05	3.812e-08	3.14
High	[R].LLQVETASNSAR.[A]	1xTMT6plex [N-Term]	7.91409e-07	2.65431e-05	1	1	3	E9Q7G0	E9Q7G0 [1267-1278]	0	1517.85	12	17725424	6.61568e+07	18949585	2.19679e+07	5.38302e+07	5.02592e+07	2.29299e+07	112208640	3.48358e+07	High	High	High	High	High	High	High	High	High	2	759.421	-9.21	36.9048	1.62e-05	4.935e-07	3.48
High	[K].LLQDFFNGK.[E]	1xDeamidated [N7]; 1xTMT6plex [K9]; 1xTMT6plex [N-Term]	4.26699e-05	2.65431e-05	2	18	24	Q3TEK2; P17156	Q3TEK2 [349-357]; P17156 [352-360]	0	1540.88	9	3.20456e+07	2.73977e+07	3.28057e+07	3.24859e+07	2.48134e+07	3.97154e+07	3.49155e+07	3.44694e+07	3.17723e+07	High	High	High	High	High	High	High	High	High	2	770.936	-8.41	71.5157	1.62e-05	2.611e-05	2.78
High	[K].ILQDGGLQVVEK.[Q]	1xTMT6plex [K12]; 1xTMT6plex [N-Term]	9.98496e-07	2.65431e-05	1	1	1	Q61753	Q61753 [22-33]	0	1757.06	12	1.74043e+06	1.50044e+06	1.86987e+06	2.10566e+06	1.77948e+06	2.19586e+06	1.66432e+06	1.73278e+06	1.71445e+06	High	High	High	High	High	High	High	High	High	3	586.353	-6.48	53.5115	1.62e-05	6.225e-07	3.8
High	[K].LLQDSGAPDGTLNIIHGQHDAVNFICDHPDIK.[A]	1xCarbamidomethyl [C26]; 1xTMT6plex [K32]; 1xTMT6plex [N-Term]	1.47977e-08	2.65431e-05	1	2	1	Q9EQ20	Q9EQ20 [224-255]	0	3969.03	32	1.79299e+06	3.2623e+06	1.59559e+06	1.3595e+06	1.7725e+06	2.37231e+06	1.26221e+06	3.32308e+06	1.69677e+06	High	High	High	High	High	High	High	High	High	5	794.609	-4.81	58.9618	1.62e-05	9.429e-09	4.46
High	[K].LLQDSGAPDGTLNIIHGQHDAVNFICDHPDIK.[A]	1xCarbamidomethyl [C26]; 2xDeamidated [N13; N23]; 1xTMT6plex [K32]; 1xTMT6plex [N-Term]	3.94061e-07	2.65431e-05	1	2	1	Q9EQ20	Q9EQ20 [224-255]	0	3971	32	648978	476465	518694	469685	404438	462872	438942	476640	403708	High	High	High	High	High	High	High	High	High	5	795.012	7.91	60.8021	1.62e-05	2.469e-07	6.12
High	[R].ILQDSLGGNCR.[T]	1xCarbamidomethyl [C10]; 1xTMT6plex [N-Term]	3.25958e-05	2.65431e-05	1	14	1	Q61768	Q61768 [285-295]	0	1461.77	11	3242141	2.36691e+06	3e+06	3205648	2.36575e+06	3.54905e+06	3.10685e+06	3.68027e+06	2.91115e+06	High	High	High	High	High	High	High	High	High	2	731.382	-7.22	38.9937	1.62e-05	2.001e-05	4.33
High	[R].LLQDYPPNLDTPLPYLEFR.[Y]	1xTMT6plex [N-Term]	2.01761e-07	2.65431e-05	1	1	1	Q4ACU6	Q4ACU6 [73-91]	0	2533.35	19	146171	128912	160583	178239	140855	168229	146036	204228	160253	High	High	High	High	High	High	High	High	High	3	845.118	-5.53	80.189	1.62e-05	1.269e-07	5.58
High	[R].ILQAVNFPFLVK.[L]	1xTMT6plex [K12]; 1xTMT6plex [N-Term]	7.86469e-06	2.65431e-05	1	2	2	P05132	P05132 [95-106]	0	1847.16	12	2.10015e+06	1.90621e+06	2.29437e+06	1.65649e+06	1.65881e+06	1.94924e+06	1.92755e+06	1930951	1.62033e+06	High	High	High	High	High	High	High	High	High	2	924.076	-6.52	82.0028	1.62e-05	4.849e-06	6.21
High	[R].ILQEAQNLMALTNVDTPLK.[G]	1xTMT6plex [K19]; 1xTMT6plex [N-Term]	4.05076e-10	2.65431e-05	1	6	1	Q3UCF2	Q3UCF2 [362-380]	0	2570.46	19	488250	453327	617307	592252	365718	527059	569050	606912	583540	High	High	High	High	High	High	High	High	High	3	857.486	-7.64	82.5748	1.62e-05	2.633e-10	6.84
High	[K].ILQELPAPLLDDNSK.[K]	1xTMT6plex [K15]; 1xTMT6plex [N-Term]	5.81398e-06	2.65431e-05	1	2	2	Q9ER73	Q9ER73 [124-138]	0	2124.23	15	688342	563486	674363	741699	473981	770862	718663	795516	806797	High	High	High	High	High	High	High	High	High	3	708.748	-0.5	71.3789	1.62e-05	3.605e-06	3.27
High	[K].ILQELPSVSQETLK.[H]	1xTMT6plex [K14]; 1xTMT6plex [N-Term]	1.9284e-05	2.65431e-05	1	3	5	Q8C1D8	Q8C1D8 [587-600]	0	2043.21	14	5637210	5.79673e+06	5.66876e+06	4.88493e+06	4.44654e+06	6.50522e+06	6.20821e+06	7.71311e+06	5.51542e+06	High	High	High	High	High	High	High	High	High	3	681.735	-9.16	63.3295	1.62e-05	1.184e-05	4.08
High	[K].IIQEQDAGLDALSSIISR.[Q]	1xTMT6plex [N-Term]	6.5691e-10	2.65431e-05	1	1	3	O88983	O88983 [147-164]	0	2158.19	18	669279	626354	685759	747306	635432	898581	711764	967168	817558	High	High	High	High	High	High	High	High	High	2	1079.6	-3.24	73.4154	1.62e-05	4.259e-10	5.34
High	[K].LIQEQHPEEELIK.[T]	1xTMT6plex [K13]; 1xTMT6plex [N-Term]	2.05845e-08	2.65431e-05	3	10	14	P16546; B7ZWK3; A3KGU5	P16546 [215-227]; B7ZWK3 [215-227]; A3KGU5 [215-227]	0	2064.17	13	1.63604e+07	1.13118e+07	1.61169e+07	1.34287e+07	1.17221e+07	1.53253e+07	1.28923e+07	14193520	1.24496e+07	High	High	High	High	High	High	High	High	High	2	1032.59	1.21	45.811	1.62e-05	1.311e-08	6.05
High	[R].LLQESGNSFVR.[H]	1xTMT6plex [N-Term]	9.12584e-06	2.65431e-05	1	2	1	G5DDB7	G5DDB7 [557-567]	0	1478.82	11	5688213	5552324	6170754	5.92363e+06	4.76605e+06	6.5361e+06	5945312	7544311	5.38962e+06	High	High	High	High	High	High	High	High	High	2	739.905	-9.73	42.62	1.62e-05	5.628e-06	3.97
High	[R].LLQFYAETCPAPER.[G]	1xCarbamidomethyl [C9]; 1xTMT6plex [N-Term]	3.38017e-07	2.65431e-05	1	1	4	Q9WTI7	Q9WTI7 [153-166]	0	1923.98	14	1.57871e+07	11124676	1.28743e+07	1.16746e+07	1.01615e+07	1.49533e+07	1.65598e+07	1.67393e+07	1.36346e+07	High	High	High	High	High	High	High	High	High	2	962.49	-5.8	56.4846	1.62e-05	2.121e-07	5.23
High	[R].ILQEDPTNTAAR.[K]	1xTMT6plex [N-Term]	3.02615e-05	2.65431e-05	1	1	1	Q9CRD2	Q9CRD2 [113-124]	0	1557.84	12	1.14243e+06	938164	1.0394e+06	1.18357e+06	931534	1487872	1.27289e+06	1.37987e+06	1.18207e+06	High	High	High	High	High	High	High	High	High	2	779.422	-4.32	34.1804	1.62e-05	1.86e-05	4.07
High	[R].LLQAVEPIHLAR.[N]	1xTMT6plex [N-Term]	4.72578e-05	2.65431e-05	1	1	1	Q8BJY1	Q8BJY1 [71-82]	0	1588.97	12	312808	363802	325816	372538	270864	380735	378521	609217	444820	High	High	High	High	High	High	High	High	High	3	530.326	-6.28	53.9446	1.62e-05	2.89e-05	4.95
High	[R].LLQAVENGDAEK.[V]	1xDeamidated [N7]; 1xTMT6plex [K12]; 1xTMT6plex [N-Term]	4.48155e-06	2.65431e-05	1	2	6	A0A2I3BPY7	A0A2I3BPY7 [23-34]	0	1745.97	12	2.98822e+06	2.4675e+06	3.61872e+06	3.48505e+06	2.8042e+06	3.41775e+06	3.27974e+06	3.51762e+06	3.09436e+06	High	High	High	High	High	High	High	High	High	2	873.489	1.8	47.9865	1.62e-05	2.781e-06	4.82
High	[K].LLQALGLSPGSGK.[D]	1xTMT6plex [K13]; 1xTMT6plex [N-Term]	1.15131e-05	2.65431e-05	1	4	1	A0A1L1SSF2	A0A1L1SSF2 [92-104]	0	1699.05	13	564901	454751	605832	847064	511458	784626	600576	564086	575181	High	High	High	High	High	High	High	High	High	3	567.019	-6.07	65.6773	1.62e-05	7.107e-06	4.74
High	[R].LLPQLSYLDGYDR.[E]	1xTMT6plex [N-Term]	7.40356e-06	2.65431e-05	1	2	2	Q9EST5	Q9EST5 [138-150]	0	1781.96	13	1.07305e+06	1.10254e+06	1.26007e+06	1.39705e+06	1.1682e+06	1.7556e+06	1.39091e+06	1.98492e+06	1.36579e+06	High	High	High	High	High	High	High	High	High	2	891.479	-7.19	67.9031	1.62e-05	4.578e-06	3.62
High	[K].LLPQVMYLDGYDR.[D]	1xTMT6plex [N-Term]	4.5369e-08	2.65431e-05	1	3	7	D3Z7M9	D3Z7M9 [124-136]	0	1811.96	13	1.04519e+07	7.67272e+06	1.07597e+07	8.55983e+06	7.9183e+06	1.08116e+07	9.7562e+06	1.06464e+07	9.36076e+06	High	High	High	High	High	High	High	High	High	2	906.475	-7.15	67.1194	1.62e-05	2.878e-08	4
High	[K].LLPQVMYLDGYDR.[D]	1xOxidation [M6]; 1xTMT6plex [N-Term]	0.000101576	2.65431e-05	1	3	4	D3Z7M9	D3Z7M9 [124-136]	0	1827.95	13	6.67497e+06	5643915	7.66293e+06	8.87213e+06	6.60316e+06	8857625	7.45261e+06	8.90419e+06	7454992	High	High	High	High	High	High	High	High	High	2	914.473	-7.32	61.1841	1.62e-05	6.201e-05	2.73
High	[K].ILPQYLSNWTMEK.[V]	1xTMT6plex [K13]; 1xTMT6plex [N-Term]	2.5365e-05	2.65431e-05	1	2	2	B1AU25	B1AU25 [338-350]	0	2081.15	13	2.05426e+06	1.87108e+06	2.24722e+06	1.70073e+06	1.77215e+06	1.85902e+06	1.82003e+06	1.98875e+06	1.6929e+06	High	High	High	High	High	High	High	High	High	3	694.384	-6.38	71.3163	1.62e-05	1.555e-05	4.63
High	[R].LLPSFVSSENAFYLPPDLR.[K]	1xTMT6plex [N-Term]	1.16575e-07	2.65431e-05	2	4	1	J3QQ16; E9PWQ3	J3QQ16 [2205-2223]; E9PWQ3 [2812-2830]	0	2394.29	19	337595	257171	314783	336817	232773	368104	273162	376066	317848	High	High	High	High	High	High	High	High	High	3	798.762	-8.25	80.8756	1.62e-05	7.368e-08	5.18
High	[R].IIPSTEDPNEDIVER.[N]	1xTMT6plex [N-Term]	5.33081e-07	2.65431e-05	1	1	6	P01592	P01592 [43-57]	0	1956.01	15	846398	900571	825810	795192	785588	1.39102e+06	1.20219e+06	2.446e+06	1.587e+06	High	High	High	High	High	High	High	High	High	2	978.511	1.28	47.4806	1.62e-05	3.333e-07	5.16
High	[K].ILPSYQEPHLPR.[Q]	1xTMT6plex [N-Term]	0.00013915	2.65431e-05	1	1	1	Q9WV34	Q9WV34 [215-226]	0	1678.95	12	1.33133e+06	1.09874e+06	1.39174e+06	1.19655e+06	1.22139e+06	1.42236e+06	1.18093e+06	1.2419e+06	980517	High	High	High	High	High	High	High	High	High	3	560.316	-8.86	43.006	1.62e-05	8.465e-05	4.93
High	[K].ILPTLEAVAALGNK.[V]	1xTMT6plex [K14]; 1xTMT6plex [N-Term]	2.67912e-07	2.65431e-05	1	2	4	Q3UXI9	Q3UXI9 [128-141]	0	1868.16	14	2.6694e+06	2.30465e+06	2.55947e+06	2.67852e+06	2.36834e+06	3.04028e+06	2.65876e+06	3.13088e+06	2.63791e+06	High	High	High	High	High	High	High	High	High	3	623.387	-7.8	80.5483	1.62e-05	1.68e-07	4.54
High	[R].LIPTLVSIMQAPADK.[I]	1xTMT6plex [K15]; 1xTMT6plex [N-Term]	0.000129223	2.65431e-05	1	3	2	E9QKZ2	E9QKZ2 [647-661]	0	2055.23	15	652333	549343	614768	891066	636992	897345	722384	820996	839875	High	High	High	High	High	High	High	High	High	3	685.744	-6.16	83.6362	1.62e-05	7.864e-05	4.49
High	[K].ILPVFDEPPNPTNVEESLK.[R]	1xTMT6plex [K19]; 1xTMT6plex [N-Term]	1.89867e-10	2.65431e-05	1	3	8	Q9JHJ0	Q9JHJ0 [173-191]	0	2596.43	19	6.14798e+06	4.8346e+06	6.24091e+06	6.19773e+06	5.07695e+06	7.31007e+06	5.88326e+06	5.98339e+06	5.92545e+06	High	High	High	High	High	High	High	High	High	2	1298.71	-3.52	73.4005	1.62e-05	1.236e-10	6.52
High	[K].ILPVFDEPPNPTNVEESLKR.[I]	1xTMT6plex [K19]; 1xTMT6plex [N-Term]	1.86906e-12	2.65431e-05	1	3	3	Q9JHJ0	Q9JHJ0 [173-192]	1	2752.53	20	1.21781e+06	934686	1.12731e+06	1.02493e+06	1.14754e+06	1.20192e+06	1.35386e+06	1.83278e+06	1.19937e+06	High	High	High	High	High	High	High	High	High	3	918.173	-8.37	67.8305	1.62e-05	1.246e-12	7.05
High	[K].ILPVIPQLIIPIK.[N]	1xTMT6plex [K13]; 1xTMT6plex [N-Term]	2.50658e-06	2.65431e-05	1	2	2	Q3UXK4	Q3UXK4 [126-138]	0	1915.31	13	453338	383481	418701	390788	466433	452518	367470	429570	407185	High	High	High	High	High	High	High	High	High	3	639.105	-5.51	85.339	1.62e-05	1.559e-06	3.53
High	[K].LIPVLVNGMK.[Y]	1xDeamidated [N7]; 1xTMT6plex [K10]; 1xTMT6plex [N-Term]	3.47854e-05	2.65431e-05	1	2	4	Q8BFY9	Q8BFY9 [308-317]	0	1542.97	10	7.03032e+06	6.10404e+06	7.3247e+06	8.38274e+06	5.32847e+06	8.24465e+06	7.67127e+06	6.83463e+06	6.61242e+06	High	High	High	High	High	High	High	High	High	2	771.984	-5.32	66.9162	1.62e-05	2.132e-05	3.65
High	[R].LIPVPMATQIQQLLQDK.[Q]	1xTMT6plex [K17]; 1xTMT6plex [N-Term]	3.9647e-08	2.65431e-05	1	8	1	Q5KU38	Q5KU38 [295-311]	0	2394.42	17	442159	383943	440098	537724	412270	559984	573160	563955	644894	High	High	High	High	High	High	High	High	High	3	798.806	-6.36	84.4283	1.62e-05	2.509e-08	5.89
High	[R].LLPYVAEDELR.[A]	1xTMT6plex [N-Term]	7.19995e-06	2.65431e-05	1	2	2	P56400	P56400 [128-138]	0	1546.87	11	985984	662008	862365	663756	788707	766775	531297	664584	733294	High	High	High	High	High	High	High	High	High	2	773.937	-0.83	60.5439	1.62e-05	4.458e-06	3.23
High	[K].ILQGGVGIPHIR.[W]	1xTMT6plex [N-Term]	8.5113e-06	2.65431e-05	1	9	1	Q3U772	Q3U772 [66-77]	0	1488.92	12	1.4014e+06	1.21935e+06	1.44296e+06	1.55338e+06	1.35668e+06	1.58314e+06	1.34177e+06	1.67948e+06	1.34652e+06	High	High	High	High	High	High	High	High	High	3	496.975	-7.16	44.7614	1.62e-05	5.262e-06	4.2
High	[K].LIQGNEYLFR.[V]	1xTMT6plex [N-Term]	9.78802e-05	2.65431e-05	3	5	1	E9Q8K5; A2ASS6; A0A5K1VVQ9	E9Q8K5 [20579-20588]; A2ASS6 [22325-22334]; A0A5K1VVQ9 [22450-22459]	0	1481.83	10	2.60629e+06	5163358	2.33761e+06	2.22449e+06	3.58438e+06	3.81624e+06	2151802	5912230	3098126	High	High	High	High	High	High	High	High	High	2	741.414	-6.78	53.938	1.62e-05	5.955e-05	3.68
High	[K].LIQHAQIPPEDSEIITNMAHLGVPIVTDSTLR.[R]	1xTMT6plex [N-Term]	1.13203e-06	2.65431e-05	1	1	1	O08599	O08599 [426-457]	0	3738.01	32	169428	161117	157816	191717	177055	198377	156069	242917	199625	High	High	High	High	High	High	High	High	High	4	935.255	-3.44	76.7515	1.62e-05	7.074e-07	5.74
High	[K].IIQLLDDYPK.[C]	1xTMT6plex [K10]; 1xTMT6plex [N-Term]	6.93715e-06	2.65431e-05	1	3	11	Q5FWB6	Q5FWB6 [17-26]	0	1676	10	2.18479e+07	1.87207e+07	2.23917e+07	2.96581e+07	1.74536e+07	3.41637e+07	2.93257e+07	3.54493e+07	2.63326e+07	High	High	High	High	High	High	High	High	High	2	838.503	-2.91	68.2659	1.62e-05	4.279e-06	3.38
High	[R].LLQQQSLPQTGEQELESLVLK.[L]	1xTMT6plex [K21]; 1xTMT6plex [N-Term]	1.1426e-06	2.65431e-05	1	2	2	A0A087WPT7	A0A087WPT7 [247-267]	0	2839.62	21	583120	464301	614240	729178	475996	802677	745674	763298	653552	High	High	High	High	High	High	High	High	High	3	947.207	-3.77	76.0918	1.62e-05	7.128e-07	5.31
High	[K].LLQSENYVTK.[R]	1xTMT6plex [K10]; 1xTMT6plex [N-Term]	2.64479e-05	2.65431e-05	1	1	1	Q9DB16	Q9DB16 [216-225]	0	1652.96	10	1.81599e+06	1.58548e+06	1.75e+06	1.51704e+06	1.42614e+06	1.88151e+06	1.52777e+06	1.9146e+06	1.69133e+06	High	High	High	High	High	High	High	High	High	2	826.979	-6.58	43.9807	1.62e-05	1.626e-05	4.89
High	[K].LLQSGGGLVQPGGSLK.[L]	1xTMT6plex [K16]; 1xTMT6plex [N-Term]	2.29809e-07	2.65431e-05	1	1	1	A0A075B5R5	A0A075B5R5 [22-37]	0	1969.18	16	2.95874e+06	4.10405e+06	3.44487e+06	3762802	3.85741e+06	4756886	3.19412e+06	6.86102e+06	3.02509e+06	High	High	High	High	High	High	High	High	High	3	657.064	-3.37	51.9307	1.62e-05	1.445e-07	3.82
High	[R].LIQSHPESAEDLK.[E]	1xTMT6plex [K13]; 1xTMT6plex [N-Term]	6.17612e-06	2.65431e-05	3	8	5	P16546; B7ZWK3; A3KGU5	P16546 [1299-1311]; B7ZWK3 [1279-1291]; A3KGU5 [1279-1291]	0	1925.07	13	2.30235e+07	1.75244e+07	2.62318e+07	2.20269e+07	1.67868e+07	2.42248e+07	1.83406e+07	2.12132e+07	1.89639e+07	High	High	High	High	High	High	High	High	High	3	642.358	-7.14	35.4895	1.62e-05	3.828e-06	4.73
High	[R].LIQSHPESAEDLKEK.[C]	2xTMT6plex [K13; K15]; 1xTMT6plex [N-Term]	7.89759e-12	2.65431e-05	3	8	5	P16546; B7ZWK3; A3KGU5	P16546 [1299-1313]; B7ZWK3 [1279-1293]; A3KGU5 [1279-1293]	1	2411.37	15	5.28688e+07	3.38144e+07	52360558	3.9194e+07	3.96887e+07	4.61919e+07	4.88882e+07	43371911	4.69722e+07	High	High	High	High	High	High	High	High	High	3	804.457	-7.23	34.9189	1.62e-05	5.212e-12	6.02
High	[R].LLQSNPVLEAFGNAK.[T]	1xTMT6plex [K15]; 1xTMT6plex [N-Term]	1.01366e-10	2.65431e-05	1	1	7	Q9WTI7	Q9WTI7 [174-188]	0	2059.2	15	6.75156e+07	4.26703e+07	6.5861e+07	5.6141e+07	5.83912e+07	5.07608e+07	4.95677e+07	4.86542e+07	3.98528e+07	High	High	High	High	High	High	High	High	High	2	1030.1	-5.67	70.5099	1.62e-05	6.605e-11	6.33
High	[R].LLQSNPVLEAFGNAK.[T]	1xDeamidated [N13]; 1xTMT6plex [K15]; 1xTMT6plex [N-Term]	9.10871e-11	2.65431e-05	1	1	10	Q9WTI7	Q9WTI7 [174-188]	0	2060.18	15	7.45058e+06	5.54006e+06	6.95572e+06	6.4243e+06	6.53332e+06	5.79152e+06	5537913	6.29667e+06	5.19146e+06	High	High	High	High	High	High	High	High	High	2	1030.59	-5.49	69.8277	1.62e-05	5.937e-11	5.98
High	[R].LLQSNPVLEAFGNAK.[T]	2xDeamidated [N5; N13]; 1xTMT6plex [K15]; 1xTMT6plex [N-Term]	1.3075e-06	2.65431e-05	1	1	2	Q9WTI7	Q9WTI7 [174-188]	0	2061.16	15	588780	488482	652079	460999	537755	465842	395401	459153	411181	High	High	High	High	High	High	High	High	High	2	1031.08	-1.31	73.6875	1.62e-05	8.131e-07	3.26
High	[K].LLQSQLQVK.[K]	1xTMT6plex [K9]; 1xTMT6plex [N-Term]	0.00013915	2.65431e-05	1	2	2	Q8JZX4	Q8JZX4 [25-33]	0	1514.97	9	9.83358e+06	1.21252e+07	1.06612e+07	1.24745e+07	10842230	19602886	18012169	28756973	1.48283e+07	High	High	High	High	High	High	High	High	High	2	757.982	-6.56	45.2629	1.62e-05	8.461e-05	2.21
High	[K].ILQSSSEVGYDAMLGDFVNMVEK.[G]	1xOxidation [M20]; 1xTMT6plex [K23]; 1xTMT6plex [N-Term]	8.54989e-09	2.65431e-05	1	1	3	P63038	P63038 [494-516]	0	3006.52	23	572915	603948	543994	560366	499280	669836	593529	813616	587485	High	High	High	High	High	High	High	High	High	3	1002.84	-3.46	78.8306	1.62e-05	5.457e-09	5.88
High	[K].LLQSVGQAPESISEK.[E]	1xTMT6plex [K15]; 1xTMT6plex [N-Term]	2.64116e-10	2.65431e-05	1	2	3	Q3UK27	Q3UK27 [364-378]	0	2044.17	15	4.25962e+06	3.86111e+06	4.33991e+06	4.74416e+06	3.88377e+06	4959682	4.22583e+06	4.67391e+06	4.2638e+06	High	High	High	High	High	High	High	High	High	2	1022.58	-7.77	51.0914	1.62e-05	1.718e-10	6.66
High	[K].LLQTDDEEEAGLLELLK.[S]	1xTMT6plex [K17]; 1xTMT6plex [N-Term]	4.4999e-12	2.65431e-05	1	2	3	Q9ERK4	Q9ERK4 [252-268]	0	2387.33	17	728910	704425	602383	692251	609004	829478	788421	993761	694877	High	High	High	High	High	High	High	High	High	2	1194.17	0.79	81.1369	1.62e-05	2.98e-12	6.6
High	[R].LLQTESSEFQGLQSK.[I]	1xTMT6plex [K15]; 1xTMT6plex [N-Term]	5.08703e-10	2.65431e-05	1	2	3	Q9DBZ1	Q9DBZ1 [75-89]	0	2153.19	15	1.43797e+07	1.20077e+07	1.4927e+07	20573385	9.9829e+06	1.97689e+07	18330040	1.97751e+07	1.5822e+07	High	High	High	High	High	High	High	High	High	2	1077.09	-6.7	52.9603	1.62e-05	3.297e-10	4.75
High	[K].IIQTPGLWESENQNK.[G]	1xTMT6plex [K15]; 1xTMT6plex [N-Term]	7.37869e-10	2.65431e-05	1	3	6	A0A3Q4EI12	A0A3Q4EI12 [175-189]	0	2215.21	15	1.86608e+07	1.68538e+07	1.94167e+07	1.81394e+07	1.50912e+07	2.23866e+07	2.01049e+07	2.20891e+07	1.84025e+07	High	High	High	High	High	High	High	High	High	2	1108.1	-5.34	55.3018	1.62e-05	4.78e-10	5.44
High	[K].ILQVAQELSGEDMHQFHR.[A]	1xTMT6plex [N-Term]	6.4595e-08	2.65431e-05	1	3	1	Q9QZE7	Q9QZE7 [101-118]	0	2367.21	18	217961	202694	224485	209215	162648	331348	229848	268033	189076	High	High	High	High	High	High	High	High	High	4	592.553	-7.35	57.0493	1.62e-05	4.079e-08	5.52
High	[R].LLQQGVGTASIK.[A]	1xTMT6plex [K12]; 1xTMT6plex [N-Term]	3.97742e-07	2.65431e-05	1	3	1	E9QMN5	E9QMN5 [475-486]	0	1673.04	12	2.79275e+06	2.21723e+06	2.86651e+06	2.71767e+06	1986964	3.08642e+06	2.64764e+06	2.74008e+06	2.71095e+06	High	High	High	High	High	High	High	High	High	2	837.015	-8.35	44.2997	1.62e-05	2.491e-07	5.3
High	[R].ILTDYGFEGHPFR.[K]	1xTMT6plex [N-Term]	1.47079e-07	2.65431e-05	1	1	1	Q9DCT2	Q9DCT2 [186-198]	0	1780.92	13	734753	847101	827811	672986	765873	1.00962e+06	1.09521e+06	1.10689e+06	746218	High	High	High	High	High	High	High	High	High	3	594.308	-6.38	52.2311	1.62e-05	9.245e-08	5.03
High	[K].ILQQGTEFDTLAETVLADR.[F]	1xTMT6plex [N-Term]	4.31073e-08	2.65431e-05	1	2	1	Q04690	Q04690 [1188-1206]	0	2349.25	19	63317.3	49630.7	52961.5	60633.1	45630.5	73215.7	65499.3	92741	86708.7	High	High	High	High	High	High	High	High	High	3	783.755	-0.25	78.8828	1.62e-05	2.729e-08	4.4
High	[K].IIQQAGQVWFPDSAFK.[T]	1xTMT6plex [K16]; 1xTMT6plex [N-Term]	1.64676e-08	2.65431e-05	1	1	1	Q5SWU9	Q5SWU9 [2009-2024]	0	2293.27	16	2.77347e+06	2330104	2.76286e+06	3200409	2.7425e+06	3.04465e+06	2380748	2.11404e+06	2.05698e+06	High	High	High	High	High	High	High	High	High	3	765.091	-7.09	69.9878	1.62e-05	1.048e-08	3.68
High	[R].LIQIPQLPENPPNFLR.[A]	1xTMT6plex [N-Term]	1.26161e-07	2.65431e-05	1	4	1	Q8VD75	Q8VD75 [285-300]	0	2118.23	16	675743	496326	687667	732837	447370	747075	652881	666887	609624	High	High	High	High	High	High	High	High	High	2	1059.61	-8.57	75.4624	1.62e-05	7.939e-08	5.31
High	[K].ILQLVAAGAVR.[D]	1xTMT6plex [N-Term]	1.14597e-05	2.65431e-05	1	5	1	Q8BML9	Q8BML9 [499-509]	0	1339.86	11	2.11673e+06	1.91462e+06	2246168	2931461	1.91932e+06	2678770	2.62085e+06	2.16503e+06	2.20029e+06	High	High	High	High	High	High	High	High	High	2	670.43	-6.59	61.3343	1.62e-05	7.06e-06	3.99
High	[K].LLQMQPAQHGEIIR.[H]	1xTMT6plex [N-Term]	1.00782e-06	2.65431e-05	1	3	1	Q9Z1T1	Q9Z1T1 [469-482]	0	1863.05	14	2.64661e+06	2.18278e+06	3169505	3.32689e+06	2.32044e+06	3.39925e+06	2.98661e+06	2.90607e+06	2866255	High	High	High	High	High	High	High	High	High	3	621.682	-7.82	41.573	1.62e-05	6.303e-07	5.2
High	[R].LIQNANDVLIAPLEK.[F]	1xTMT6plex [K15]; 1xTMT6plex [N-Term]	5.7158e-07	2.65431e-05	1	2	2	B2RQE8	B2RQE8 [104-118]	0	2109.27	15	930166	603637	924876	950672	583640	1.00782e+06	910678	959470	840685	High	High	High	High	High	High	High	High	High	3	703.755	-7.93	69.2281	1.62e-05	3.584e-07	5.74
High	[K].LIQNLDANHDGR.[I]	1xTMT6plex [N-Term]	1.42824e-06	2.65431e-05	1	1	4	Q9D708	Q9D708 [62-73]	0	1594.85	12	4.03777e+06	4.65134e+06	4.54684e+06	5.40181e+06	4.73792e+06	6.1654e+06	4.81963e+06	6.6133e+06	4723877	High	High	High	High	High	High	High	High	High	2	797.927	-1.37	32.7463	1.62e-05	8.901e-07	4.18
High	[R].LLQNIQENIR.[E]	1xTMT6plex [N-Term]	0.000109896	2.65431e-05	1	4	2	Q60766	Q60766 [206-215]	0	1469.86	10	9.38199e+06	7.98191e+06	9.90559e+06	1.09056e+07	8.64635e+06	1.20545e+07	1.01746e+07	10803989	9317578	High	High	High	High	High	High	High	High	High	2	735.431	-6.43	49.729	1.62e-05	6.704e-05	3.78
High	[K].LIQNNHYAMEDVATR.[R]	1xTMT6plex [N-Term]	8.13537e-10	2.65431e-05	3	10	9	P16546; B7ZWK3; A3KGU5	P16546 [533-547]; B7ZWK3 [533-547]; A3KGU5 [533-547]	0	2004.02	15	3.64437e+07	3.98847e+07	4.01126e+07	47546622	5.03231e+07	45786919	3.9141e+07	4.0505e+07	3.54827e+07	High	High	High	High	High	High	High	High	High	2	1002.5	-7.21	35.9827	1.62e-05	5.247e-10	5.51
High	[K].LIQNNHYAMEDVATR.[R]	1xOxidation [M9]; 1xTMT6plex [N-Term]	5.05725e-06	2.65431e-05	3	10	5	P16546; B7ZWK3; A3KGU5	P16546 [533-547]; B7ZWK3 [533-547]; A3KGU5 [533-547]	0	2020.01	15	1.1779e+07	9.30894e+06	1.30156e+07	1.75026e+07	9.48488e+06	1.39812e+07	1.3264e+07	1.40041e+07	1.18224e+07	High	High	High	High	High	High	High	High	High	3	674.005	-5.28	29.7077	1.62e-05	3.137e-06	4.57
High	[K].LIQNNHYAMEDVATR.[R]	1xDeamidated [N4]; 1xOxidation [M9]; 1xTMT6plex [N-Term]	8.55725e-05	2.65431e-05	3	10	3	P16546; B7ZWK3; A3KGU5	P16546 [533-547]; B7ZWK3 [533-547]; A3KGU5 [533-547]	0	2021	15	4.57825e+06	3582979	4.95178e+06	4.36313e+06	3.57317e+06	4.56345e+06	4.08204e+06	4.49613e+06	3.93054e+06	High	High	High	High	High	High	High	High	High	3	674.334	-4.71	34.8169	1.62e-05	5.214e-05	3.24
High	[K].LLQNQIQQQTWTDEGTPSMR.[E]	1xTMT6plex [N-Term]	1.87569e-08	2.65431e-05	1	2	1	Q8C129	Q8C129 [798-817]	0	2603.31	20	2.1787e+06	2.09741e+06	2.22849e+06	2.84294e+06	1.9024e+06	2731662	2.44159e+06	2625692	2.30677e+06	High	High	High	High	High	High	High	High	High	3	868.437	-4.13	50.5833	1.62e-05	1.191e-08	6.26
High	[K].LIQPDHPQISQQVAASLEK.[N]	1xTMT6plex [K19]; 1xTMT6plex [N-Term]	5.91342e-08	2.65431e-05	1	1	1	Q6PAV2	Q6PAV2 [470-488]	0	2560.45	19	1.7647e+06	1.42769e+06	1843944	2.3122e+06	1.45418e+06	2.19905e+06	1.88553e+06	1910683	1.64741e+06	High	High	High	High	High	High	High	High	High	3	854.15	-5.84	51.3042	1.62e-05	3.734e-08	4.73
High	[R].LLQPDLQPVSASQLYPR.[H]	1xTMT6plex [N-Term]	4.46974e-05	2.65431e-05	1	2	1	Q3TQY2	Q3TQY2 [249-265]	0	2154.21	17	1.94306e+06	1650023	2093477	2.21467e+06	1.7408e+06	2413893	2.01192e+06	2.70375e+06	2.06729e+06	High	High	High	High	High	High	High	High	High	3	718.737	-7.46	60.6563	1.62e-05	2.738e-05	4.03
High	[K].LLQPGPLEPLGGPGAVLEAAVGEENEGTR.[E]	1xTMT6plex [N-Term]	7.84706e-14	2.65431e-05	1	2	2	Q91YJ2	Q91YJ2 [11-39]	0	3099.65	29	89379.3	82407.4	99799.2	106672	88691.2	107550	93191.6	135217	112539	High	High	High	High	High	High	High	High	High	3	1033.88	-3.9	80.3593	1.62e-05	5.313e-14	5.97
High	[K].LLQPPAPIMPLDTNWPLLTVSK.[G]	1xTMT6plex [K22]; 1xTMT6plex [N-Term]	1.97345e-11	2.65431e-05	1	5	4	Q8CIE6	Q8CIE6 [794-815]	0	2902.69	22	1.37504e+06	1.0684e+06	1.40798e+06	2.11927e+06	995794	1.75635e+06	1.71481e+06	1.69993e+06	1.52093e+06	High	High	High	High	High	High	High	High	High	3	968.229	-5.11	84.729	1.62e-05	1.302e-11	6.57
High	[K].LLQPPAPIMPLDTNWPLLTVSK.[G]	1xDeamidated [N14]; 1xOxidation [M9]; 1xTMT6plex [K22]; 1xTMT6plex [N-Term]	2.1963e-05	2.65431e-05	1	5	1	Q8CIE6	Q8CIE6 [794-815]	0	2919.67	22	201432	156778	242256	299486	158157	252571	259594	268088	228421	High	High	High	High	High	High	High	High	High	4	730.679	9.29	84.8116	1.62e-05	1.347e-05	4.09
High	[R].ILQQDWSDLMPDPAGVR.[R]	1xTMT6plex [N-Term]	4.56565e-06	2.65431e-05	1	1	1	Q9D952	Q9D952 [249-265]	0	2170.12	17	323285	306192	369094	343331	312301	372077	347333	448607	333881	High	High	High	High	High	High	High	High	High	2	1085.56	-1.16	70.9955	1.62e-05	2.829e-06	3.54
High	[K].LNPNFLVDFGK.[E]	1xTMT6plex [K11]; 1xTMT6plex [N-Term]	2.02402e-06	2.65431e-05	1	4	3	P17563	P17563 [438-448]	0	1722	11	1.60429e+07	1.22326e+07	1.56648e+07	1.00517e+07	1.64527e+07	8.96879e+06	8.60073e+06	7564964	7.71419e+06	High	High	High	High	High	High	High	High	High	2	861.497	-6.59	69.7154	1.62e-05	1.257e-06	4.48
High	[K].LNPNFLVDFGKEPLGPALAHELR.[Y]	1xTMT6plex [K11]; 1xTMT6plex [N-Term]	2.73803e-06	2.65431e-05	1	4	1	P17563	P17563 [438-460]	1	3005.7	23	570551	378897	547196	419105	508215	480599	461681	469672	496433	High	High	High	High	High	High	High	High	High	4	752.174	-8.39	74.4829	1.62e-05	1.697e-06	6.81
High	[R].LNPPAQLPASEGLR.[A]	1xTMT6plex [N-Term]	6.33047e-05	2.65431e-05	1	3	2	B2RWW1	B2RWW1 [188-201]	0	1691.96	14	6.10354e+06	5.86888e+06	6159084	5.75789e+06	3967291	6217782	5.03147e+06	6.36007e+06	4.97183e+06	High	High	High	High	High	High	High	High	High	2	846.479	-8.27	45.0938	1.62e-05	3.862e-05	3.99
High	[R].LQAEIDTLK.[N]	1xTMT6plex [K9]; 1xTMT6plex [N-Term]	7.58558e-05	2.65431e-05	1	1	6	Q9DCV7	Q9DCV7 [312-320]	0	1488.9	9	6.1378e+07	5.27253e+07	5.88001e+07	1.5661e+08	1.07818e+08	1.23428e+08	1.39513e+08	1.13596e+08	1.05611e+08	High	High	High	High	High	High	High	High	High	2	744.953	-3.48	51.3004	1.62e-05	4.633e-05	2.55
High	[R].LQAEIEALK.[G]	1xTMT6plex [K9]; 1xTMT6plex [N-Term]	0.000104438	2.65431e-05	1	1	8	P11679	P11679 [323-331]	0	1472.91	9	5.83777e+07	4.92683e+07	6.10616e+07	1.00283e+08	7.97605e+07	8.76907e+07	8.16092e+07	7.99949e+07	7.95493e+07	High	High	High	High	High	High	High	High	High	2	736.956	-3.2	55.1655	1.62e-05	6.352e-05	4.11
High	[R].LQAENDASKEEVK.[E]	2xTMT6plex [K9; K13]; 1xTMT6plex [N-Term]	3.05597e-08	2.65431e-05	1	2	3	Q61768	Q61768 [477-489]	1	2148.21	13	24474608	20765467	24503852	2.57208e+07	2.12406e+07	2.77844e+07	27247030	3.05187e+07	22991903	High	High	High	High	High	High	High	High	High	3	716.74	-2.42	30.3931	1.62e-05	1.937e-08	4.01
High	[R].LQAENTALQK.[N]	1xTMT6plex [K10]; 1xTMT6plex [N-Term]	5.76951e-05	2.65431e-05	1	7	1	A2AEW8	A2AEW8 [136-145]	0	1573.93	10	3.10648e+06	2827427	3.24495e+06	3389898	2.81899e+06	3897590	3.49482e+06	3.91031e+06	3289898	High	High	High	High	High	High	High	High	High	2	787.463	-7.6	34.6606	1.62e-05	3.532e-05	4.94
High	[K].LQAFDWGSSEK.[N]	1xTMT6plex [K11]; 1xTMT6plex [N-Term]	2.97699e-06	2.65431e-05	1	3	3	Q6PDR1	Q6PDR1 [303-313]	0	1725.92	11	7.89729e+06	6.657e+06	8.31907e+06	1.06817e+07	6.93943e+06	13131154	11733619	1.31085e+07	1.14489e+07	High	High	High	High	High	High	High	High	High	2	863.458	-6.69	54.5432	1.62e-05	1.849e-06	4.58
High	[K].IQAGEGETAVLNQLQEK.[N]	1xTMT6plex [K17]; 1xTMT6plex [N-Term]	1.02824e-07	2.65431e-05	1	2	2	Q8BL66	Q8BL66 [553-569]	0	2286.27	17	2.72657e+06	2.31132e+06	2.51737e+06	3.30007e+06	2.55914e+06	3.57478e+06	2.79659e+06	4.65598e+06	2.81729e+06	High	High	High	High	High	High	High	High	High	3	762.759	-3.75	53.3724	1.62e-05	6.479e-08	6.28
High	[K].LQAEAPHIVVGTPGR.[V]	1xTMT6plex [N-Term]	1.73873e-07	2.65431e-05	1	4	1	P10630	P10630 [148-162]	0	1774.02	15	3.07387e+06	2.5542e+06	3208812	2871170	2.4721e+06	3203496	3.47817e+06	3.05415e+06	2.77291e+06	High	High	High	High	High	High	High	High	High	3	592.006	-7.5	39.2955	1.62e-05	1.095e-07	5.31
High	[R].IQAGEVSQPSR.[E]	1xTMT6plex [N-Term]	5.62786e-06	2.65431e-05	1	1	2	Q8CHP5	Q8CHP5 [170-180]	0	1400.77	11	3.69371e+06	3.22489e+06	3.87615e+06	4.88432e+06	3.56882e+06	5100245	4.5566e+06	4759789	4.32619e+06	High	High	High	High	High	High	High	High	High	2	700.885	-5.2	24.9365	1.62e-05	3.489e-06	3.66
High	[K].LQALANEQAATAHEVEK.[M]	1xTMT6plex [K17]; 1xTMT6plex [N-Term]	2.7998e-15	2.65431e-05	1	17	3	F8VQC7	F8VQC7 [657-673]	0	2281.26	17	1.15419e+07	9.79709e+06	1.18815e+07	9.70281e+06	8.63486e+06	1.10425e+07	9.21374e+06	1.04118e+07	9586270	High	High	High	High	High	High	High	High	High	3	761.085	-6.67	42.3443	1.62e-05	1.923e-15	8.37
High	[R].LQALDTGWNELHK.[M]	1xTMT6plex [K13]; 1xTMT6plex [N-Term]	4.63538e-10	2.65431e-05	1	3	8	Q62261	Q62261 [1144-1156]	0	1983.11	13	3.22333e+07	2.21427e+07	3.24736e+07	3.25977e+07	2.39614e+07	3.10699e+07	2.82918e+07	3.06673e+07	2.34967e+07	High	High	High	High	High	High	High	High	High	3	661.702	-6.92	53.9709	1.62e-05	3.003e-10	5.2
High	[R].LQALDTGWNELHK.[M]	1xDeamidated [N9]; 1xTMT6plex [K13]; 1xTMT6plex [N-Term]	1.05732e-07	2.65431e-05	1	3	2	Q62261	Q62261 [1144-1156]	0	1984.09	13	5.5737e+06	3.92852e+06	6317285	5.49779e+06	4.58626e+06	6151046	5162531	5.02344e+06	4.75203e+06	High	High	High	High	High	High	High	High	High	3	662.032	-5.17	54.7175	1.62e-05	6.665e-08	5.08
High	[K].LQALEGENTEAQELNR.[Q]	1xTMT6plex [N-Term]	8.59079e-06	2.65431e-05	1	2	4	Q8VDC1	Q8VDC1 [398-413]	0	2044.05	16	744560	646803	662211	813626	644574	1.04659e+06	1.12018e+06	1.82607e+06	1.14776e+06	High	High	High	High	High	High	High	High	High	3	682.022	0.07	43.8889	1.62e-05	5.296e-06	5.21
High	[K].IQAIELEDLLR.[Y]	1xTMT6plex [N-Term]	1.44369e-07	2.65431e-05	2	4	18	Q3TAF9; P28653	Q3TAF9 [242-252]; P28653 [242-252]	0	1541.91	11	5.14308e+07	4.69977e+07	5.30159e+07	8.36937e+07	6.15379e+07	9.89501e+07	7.33859e+07	8.63874e+07	6.9607e+07	High	High	High	High	High	High	High	High	High	2	771.456	-3.89	70.9246	1.62e-05	9.098e-08	4.79
High	[K].IQAIELEDLLR.[Y]	1xDeamidated [Q2]; 1xTMT6plex [N-Term]	1.3113e-05	2.65431e-05	2	4	2	Q3TAF9; P28653	Q3TAF9 [242-252]; P28653 [242-252]	0	1542.89	11	411906	390765	407632	586583	416990	628235	482326	601922	513465	High	High	High	High	High	High	High	High	High	2	771.951	-0.15	73.7749	1.62e-05	8.069e-06	4.36
High	[K].LQAGEYVSLGK.[V]	1xTMT6plex [K11]; 1xTMT6plex [N-Term]	6.38038e-06	2.65431e-05	2	5	5	Q9QUJ7; Q9CZW4	Q9QUJ7 [577-587]; Q9CZW4 [586-596]	0	1622.95	11	1.25328e+07	1.11744e+07	12536387	14983526	1.03156e+07	1.5728e+07	1.34563e+07	1.6082e+07	1.30965e+07	High	High	High	High	High	High	High	High	High	2	811.974	-6.22	47.737	1.62e-05	3.944e-06	4.5
High	[R].LQAAYAGDKADDIQK.[R]	2xTMT6plex [K9; K15]; 1xTMT6plex [N-Term]	1.78475e-09	2.65431e-05	1	4	1	Q62261	Q62261 [1870-1884]	1	2294.3	15	4.60587e+06	2.72293e+06	4301033	3317872	3.52779e+06	3.78179e+06	5131605	4296579	4.83101e+06	High	High	High	High	High	High	High	High	High	3	765.429	-9.92	37.8334	1.62e-05	1.147e-09	4.46
High	[K].LQAANAEDIK.[SA]	1xDeamidated [N5]; 1xTMT6plex [K10]; 1xTMT6plex [N-Term]	5.87759e-05	2.65431e-05	1	7	2	Q02819	Q02819 [71-80]	0	1531.87	10	1.0871e+06	951845	1118849	1.06124e+06	896273	1.29051e+06	1.11593e+06	1.23718e+06	1.09614e+06	High	High	High	High	High	High	High	High	High	2	766.44	-0.5	38.9237	1.62e-05	3.6e-05	3.12
High	[K].LQAANAEDIK.[SA]	1xTMT6plex [K10]; 1xTMT6plex [N-Term]	1.70896e-05	2.65431e-05	1	7	4	Q02819	Q02819 [71-80]	0	1530.89	10	2.60704e+07	1.94128e+07	2.44393e+07	2.89129e+07	1.87245e+07	4.05574e+07	3.26293e+07	34638935	3.02164e+07	High	High	High	High	High	High	High	High	High	2	765.945	-4.22	36.6901	1.62e-05	1.05e-05	4.12
High	[K].IPYLPITNFNQNWQDGK.[A]	1xTMT6plex [K17]; 1xTMT6plex [N-Term]	2.85424e-09	2.65431e-05	1	1	2	Q80X90	Q80X90 [153-169]	0	2506.35	17	1.41175e+06	940615	1.54094e+06	1.44022e+06	855686	1.59787e+06	1.50408e+06	1.32261e+06	1.34067e+06	High	High	High	High	High	High	High	High	High	2	1253.67	-6.23	72.8444	1.62e-05	1.83e-09	5.39
High	[K].IPYLPITNFNQNWQDGK.[A]	1xDeamidated [N10]; 1xTMT6plex [K17]; 1xTMT6plex [N-Term]	7.20836e-05	2.65431e-05	1	1	2	Q80X90	Q80X90 [153-169]	0	2507.33	17	1.28511e+06	1.04918e+06	1.49158e+06	1.62917e+06	1.15346e+06	1.64948e+06	1.53824e+06	1.44749e+06	1.26659e+06	High	High	High	High	High	High	High	High	High	3	836.444	-6.92	74.9932	1.62e-05	4.395e-05	3.9
High	[K].LPYLVELSPDGSDSR.[D]	1xTMT6plex [N-Term]	2.55743e-07	2.65431e-05	1	1	4	E9Q852	E9Q852 [384-398]	0	1876.99	15	8.27216e+06	6.38248e+06	8.74776e+06	5.07307e+06	4.85283e+06	5.15534e+06	4.71374e+06	5.62278e+06	4.59048e+06	High	High	High	High	High	High	High	High	High	2	938.994	-2	63.4965	1.62e-05	1.608e-07	4.69
High	[R].LPYTDAVLHEAQR.[L]	1xTMT6plex [N-Term]	5.4816e-07	2.65431e-05	1	3	2	Q9DBX6	Q9DBX6 [351-363]	0	1741.94	13	4.4214e+06	3.49258e+06	5.05132e+06	5.71876e+06	4.64817e+06	4826913	4.08708e+06	5.29026e+06	3.8693e+06	High	High	High	High	High	High	High	High	High	3	581.315	-8.09	44.1468	1.62e-05	3.432e-07	4.64
High	[K].LPYTTPGPPSTPWVSNVTR.[E]	1xTMT6plex [N-Term]	5.54993e-06	2.65431e-05	3	5	2	E9Q8K5; A2ASS6; A0A5K1VVQ9	E9Q8K5 [26708-26726]; A2ASS6 [28454-28472]; A0A5K1VVQ9 [28579-28597]	0	2299.23	19	4.66225e+06	4.94348e+06	4.40993e+06	6.56595e+06	5.29215e+06	6.61703e+06	5.08655e+06	6.84187e+06	4.86219e+06	High	High	High	High	High	High	High	High	High	3	767.076	-6.16	57.3307	1.62e-05	3.429e-06	5.31
High	[R].IQAAASPPANATAASDTNAGDR.[G]	1xTMT6plex [N-Term]	6.15518e-10	2.65431e-05	1	2	2	E9QAQ5	E9QAQ5 [397-418]	0	2299.15	22	2.87417e+06	2.58353e+06	3.72636e+06	2.86597e+06	2.51895e+06	3.09495e+06	2.74012e+06	4.94735e+06	2629877	High	High	High	High	High	High	High	High	High	3	767.051	-3.49	30.4676	1.62e-05	3.984e-10	7.08
High	[R].LQAAEEHVEAVNAK.[C]	1xTMT6plex [K14]; 1xTMT6plex [N-Term]	8.13537e-10	2.65431e-05	2	4	9	G3UW82; P13542	G3UW82 [1404-1417]; P13542 [1400-1413]	0	1967.1	14	4.90886e+06	6.45821e+07	4.41278e+06	7.35631e+06	4.38394e+07	3.1667e+07	6.66759e+06	7.90708e+07	1.86879e+07	High	High	High	High	High	High	High	High	High	2	984.049	-3.23	37.1171	1.62e-05	5.25e-10	6.44
High	[R].LQAAEEHVEAVNAK.[C]	1xDeamidated [N12]; 1xTMT6plex [K14]; 1xTMT6plex [N-Term]	8.98552e-08	2.65431e-05	2	4	3	G3UW82; P13542	G3UW82 [1404-1417]; P13542 [1400-1413]	0	1968.08	14	2.12746e+06	5.19986e+06	2.37202e+06	2.94643e+06	3.67248e+06	4.67421e+06	2.92984e+06	6.67606e+06	3.35724e+06	High	High	High	High	High	High	High	High	High	3	656.698	-0.94	36.9988	1.62e-05	5.683e-08	4.68
High	[K].IQAAEYGLAVLEEK.[H]	1xTMT6plex [K14]; 1xTMT6plex [N-Term]	5.28148e-07	2.65431e-05	1	1	2	Q921C5	Q921C5 [41-54]	0	1992.14	14	905511	940368	969170	770227	1.23701e+06	955558	889018	1.00714e+06	901164	High	High	High	High	High	High	High	High	High	3	664.717	-3.14	69.6033	1.62e-05	3.304e-07	3.99
High	[R].LQAAGIQLHNVWAR.[K]	1xTMT6plex [N-Term]	4.51586e-08	2.65431e-05	1	2	1	Q61001	Q61001 [2592-2605]	0	1806.03	14	1181028	783238	1.45443e+06	1.48928e+06	1.22396e+06	1.35138e+06	1.09253e+06	1.12931e+06	1.11437e+06	High	High	High	High	High	High	High	High	High	3	602.677	-8.69	46.3858	1.62e-05	2.86e-08	4.97
High	[R].LQAALASTQQFQQMFDELR.[T]	1xOxidation [M14]; 1xTMT6plex [N-Term]	1.39747e-07	2.65431e-05	2	11	1	Q9QXZ0; F6Q750	Q9QXZ0 [4752-4770]; F6Q750 [1837-1855]	0	2470.26	19	557291	665911	544657	636798	647346	660455	616890	778389	609303	High	High	High	High	High	High	High	High	High	3	824.086	-6.49	70.3284	1.62e-05	8.793e-08	4.31
High	[R].LQAALDNEAGGRPAMEPGNGSLDLGGDAAGR.[S]	1xTMT6plex [N-Term]	1.73951e-17	2.65431e-05	1	7	2	Q8C290	Q8C290 [38-68]	0	3209.58	31	562810	483308	594902	642231	432888	675768	677538	958826	636617	High	High	High	High	High	High	High	High	High	3	1070.53	-3.65	50.588	1.62e-05	1.225e-17	6.01
High	[R].LQAALDNEAGGRPAMEPGNGSLDLGGDAAGR.[S]	1xDeamidated [N19]; 1xTMT6plex [N-Term]	2.18838e-15	2.65431e-05	1	7	2	Q8C290	Q8C290 [38-68]	0	3210.56	31	713170	587880	746266	704404	570425	715122	791828	951349	778972	High	High	High	High	High	High	High	High	High	3	1070.86	-4.18	51.6795	1.62e-05	1.504e-15	6.43
High	[R].LQAALDNEAGGRPAMEPGNGSLDLGGDAAGR.[S]	1xOxidation [M15]; 1xTMT6plex [N-Term]	2.29809e-07	2.65431e-05	1	7	2	Q8C290	Q8C290 [38-68]	0	3225.58	31	1.64108e+06	1.42821e+06	1.71563e+06	1.58666e+06	1.29436e+06	1.81379e+06	1.53753e+06	2.13997e+06	1646580	High	High	High	High	High	High	High	High	High	4	807.144	-6.42	47.2917	1.62e-05	1.445e-07	5.31
High	[R].LQAALDNEAGGRPAMEPGNGSLDLGGDAAGR.[S]	1xDeamidated [N19]; 1xOxidation [M15]; 1xTMT6plex [N-Term]	1.61589e-11	2.65431e-05	1	7	2	Q8C290	Q8C290 [38-68]	0	3226.56	31	480198	399696	534175	624049	400008	532429	545182	666347	533264	High	High	High	High	High	High	High	High	High	3	1076.19	-5.14	47.2488	1.62e-05	1.067e-11	6.4
High	[K].IQALQQQADDAEDR.[A]	1xTMT6plex [N-Term]	2.75004e-09	2.65431e-05	1	1	14	Q6IRU2	Q6IRU2 [14-27]	0	1829.92	14	2.33221e+07	2.25723e+07	2.59243e+07	2.6646e+07	2.32256e+07	3.34938e+07	2.75513e+07	3.19402e+07	2.71964e+07	High	High	High	High	High	High	High	High	High	2	915.462	-1.11	38.1917	1.62e-05	1.766e-09	6.01
High	[K].LPYGVAGAGGK.[A]	1xTMT6plex [K11]; 1xTMT6plex [N-Term]	1.94109e-06	2.65431e-05	1	2	1	Q9ESZ9	Q9ESZ9 [239-249]	0	1447.87	11	4237834	3265179	4818199	20391694	3238719	9.68965e+06	7698059	7767948	5866656	High	High	High	High	High	High	High	High	High	2	724.431	-8.84	38.9997	1.62e-05	1.209e-06	3.74
High	[R].LQALSPELLAPVPR.[L]	1xTMT6plex [N-Term]	4.5234e-06	2.65431e-05	1	1	1	Q91XL1	Q91XL1 [97-110]	0	1733.05	14	1.23244e+06	1.00669e+06	1.34216e+06	1.55475e+06	1.22482e+06	1.72459e+06	1.43241e+06	2.00852e+06	1.12786e+06	High	High	High	High	High	High	High	High	High	2	867.024	-6.08	64.7153	1.62e-05	2.802e-06	3.68
High	[K].LQANGDSLVDR.[Q]	1xDeamidated [N4]; 1xTMT6plex [N-Term]	4.41949e-06	2.65431e-05	1	2	3	Q8K4Q8	Q8K4Q8 [139-149]	0	1417.75	11	2.42212e+06	1.92226e+06	2.36947e+06	3.23985e+06	1.84322e+06	3.75241e+06	3.20666e+06	3.23634e+06	3.10031e+06	High	High	High	High	High	High	High	High	High	2	709.378	0.68	36.2822	1.62e-05	2.733e-06	4.17
High	[R].LQDEIQNMKEEMAR.[H]	1xTMT6plex [K9]; 1xTMT6plex [N-Term]	7.9599e-11	2.65431e-05	2	8	7	Q3TWV0; Q5FWJ3	Q3TWV0 [365-378]; Q5FWJ3 [365-378]	1	2193.14	14	6.80425e+07	49239578	6.11363e+07	8.73923e+07	45766199	1.12341e+08	1.41361e+08	1.29972e+08	1.0929e+08	High	High	High	High	High	High	High	High	High	3	731.717	-2.5	56.1244	1.62e-05	5.197e-11	5.77
High	[R].LQDEIQNMKEEMAR.[H]	1xDeamidated [Q6]; 1xTMT6plex [K9]; 1xTMT6plex [N-Term]	1.3693e-09	2.65431e-05	2	8	1	Q3TWV0; Q5FWJ3	Q3TWV0 [365-378]; Q5FWJ3 [365-378]	1	2194.12	14	1.5584e+06	1.29909e+06	1.44031e+06	2.41165e+06	1.26502e+06	2.6031e+06	2780686	3.02028e+06	2323007	High	High	High	High	High	High	High	High	High	3	732.042	-6.24	57.4289	1.62e-05	8.813e-10	4.65
High	[K].LQDFASTIEVMEEGK.[K]	1xTMT6plex [K15]; 1xTMT6plex [N-Term]	6.41817e-10	2.65431e-05	3	5	9	Q69ZX3; A0A2R8VHF9; A0A338P6K2	Q69ZX3 [1392-1406]; A0A2R8VHF9 [1380-1394]; A0A338P6K2 [1387-1401]	0	2155.14	15	3.18245e+06	2.80447e+06	3.02471e+06	2.64573e+06	2.45257e+06	3.35642e+06	2.66448e+06	3.54032e+06	2.55759e+06	High	High	High	High	High	High	High	High	High	2	1078.07	2.01	73.4827	1.62e-05	4.146e-10	6.14
High	[K].LQDFASTIEVMEEGK.[K]	1xOxidation [M11]; 1xTMT6plex [K15]; 1xTMT6plex [N-Term]	1.41909e-05	2.65431e-05	3	5	2	Q69ZX3; A0A2R8VHF9; A0A338P6K2	Q69ZX3 [1392-1406]; A0A2R8VHF9 [1380-1394]; A0A338P6K2 [1387-1401]	0	2171.13	15	2.02076e+06	1.806e+06	2.04047e+06	1.88122e+06	1.70934e+06	2.28536e+06	1.75683e+06	2.24575e+06	1.70179e+06	High	High	High	High	High	High	High	High	High	3	724.38	-2.47	59.8122	1.62e-05	8.752e-06	4.05
High	[K].LQDFASTIEVMEEGKK.[R]	2xTMT6plex [K15; K16]; 1xTMT6plex [N-Term]	4.7665e-10	2.65431e-05	3	5	3	Q69ZX3; A0A2R8VHF9; A0A338P6K2	Q69ZX3 [1392-1407]; A0A2R8VHF9 [1380-1395]; A0A338P6K2 [1387-1402]	1	2512.39	16	3.94582e+06	2.88058e+06	2.4634e+06	2.69371e+06	3.24246e+06	3.93415e+06	3.48054e+06	6.30856e+06	3.15244e+06	High	High	High	High	High	High	High	High	High	3	838.134	-2.73	67.5975	1.62e-05	3.082e-10	5.77
High	[K].IQDFNDTFYR.[Q]	1xTMT6plex [N-Term]	0.000144394	2.65431e-05	1	3	1	Q8C878	Q8C878 [148-157]	0	1547.77	10	5174505	4434592	5566797	5.10023e+06	4880584	6.10387e+06	6.11765e+06	7126011	5411659	High	High	High	High	High	High	High	High	High	2	774.384	-5.35	48.5832	1.62e-05	8.765e-05	3.72
High	[R].LQDAFSAIGQNADLDLPQIAVVGGQSAGK.[S]	1xTMT6plex [K29]; 1xTMT6plex [N-Term]	3.83222e-07	2.65431e-05	1	4	1	P39053	P39053 [16-44]	0	3341.81	29	216190	184491	194112	225141	182493	241233	226745	243009	222313	High	High	High	High	High	High	High	High	High	4	836.201	-8.32	78.3135	1.62e-05	2.405e-07	4.58
High	[R].LQDHYVELQVFK.[A]	1xTMT6plex [K12]; 1xTMT6plex [N-Term]	1.1426e-06	2.65431e-05	1	2	2	Q8R2Y2	Q8R2Y2 [125-136]	0	1977.12	12	10599747	8.57073e+06	10715916	1.11924e+07	9.50555e+06	1.39634e+07	1.36034e+07	14282542	9.92687e+06	High	High	High	High	High	High	High	High	High	3	659.707	-7.63	52.2463	1.62e-05	7.136e-07	4.98
High	[R].IQDLETENMELK.[N]	1xTMT6plex [K12]; 1xTMT6plex [N-Term]	3.06578e-07	2.65431e-05	1	2	2	Q8K2A1	Q8K2A1 [173-184]	0	1921.04	12	1780219	1.26867e+06	1.79383e+06	1.28486e+06	1.2773e+06	1.51317e+06	1.29903e+06	1485058	1.31312e+06	High	High	High	High	High	High	High	High	High	2	961.021	-0.55	53.4356	1.62e-05	1.926e-07	5.2
High	[R].IQDLLTEGTLTGVIDDR.[G]	1xTMT6plex [N-Term]	4.14464e-13	2.65431e-05	1	1	4	Q80WW9	Q80WW9 [250-266]	0	2088.14	17	719859	589556	733847	845278	616191	916174	801611	983208	843282	High	High	High	High	High	High	High	High	High	2	1044.57	0.03	73.4844	1.62e-05	2.778e-13	6.15
High	[K].LQDLQGEKDALDSEK.[Q]	2xTMT6plex [K8; K15]; 1xTMT6plex [N-Term]	1.47977e-08	2.65431e-05	1	6	5	E9PV41	E9PV41 [513-527]	1	2376.32	15	21229932	1.59109e+07	2.21939e+07	1.92581e+07	1.56352e+07	2.13262e+07	2.04231e+07	20492551	1.93707e+07	High	High	High	High	High	High	High	High	High	3	792.774	-5.72	46.418	1.62e-05	9.41e-09	4.56
High	[K].LQDMLDGFIK.[K]	1xTMT6plex [K10]; 1xTMT6plex [N-Term]	4.88185e-05	2.65431e-05	1	10	2	Q3TQR3	Q3TQR3 [85-94]	0	1637.93	10	739549	698268	755664	1.04424e+06	701774	1.02799e+06	972942	1.05397e+06	834905	High	High	High	High	High	High	High	High	High	2	819.465	-6.87	75.2648	1.62e-05	2.986e-05	3.28
High	[R].IQDPLLQAVTPNPTLP.[-]	1xTMT6plex [N-Term]	1.41909e-05	2.65431e-05	1	1	2	Q9Z120	Q9Z120 [253-268]	0	1946.12	16	351983	318525	382392	405766	301978	425579	382722	487606	472098	High	High	High	High	High	High	High	High	High	3	649.374	-4.71	76.5613	1.62e-05	8.727e-06	3.91
High	[K].LQDQGPDVLLAK.[V]	1xTMT6plex [K12]; 1xTMT6plex [N-Term]	9.87611e-06	2.65431e-05	1	4	5	E9Q5L2	E9Q5L2 [497-508]	0	1755.04	12	5.61582e+06	7.68103e+06	6.38065e+06	4.1603e+07	6.38476e+06	1.56541e+07	1.10109e+07	2.14126e+07	8.35017e+06	High	High	High	High	High	High	High	High	High	2	878.021	-3.67	52.6418	1.62e-05	6.104e-06	5.57
High	[K].IQDKEGIPPDQQR.[LV]	1xTMT6plex [K4]; 1xTMT6plex [N-Term]	7.55461e-07	2.65431e-05	1	18	21	P62983	P62983 [30-42]	1	1982.11	13	9.72724e+07	8.72331e+07	9.06594e+07	8.75659e+07	8.50574e+07	1.02407e+08	1.09543e+08	1.1017e+08	9.99241e+07	High	High	High	High	High	High	High	High	High	3	661.372	-2.69	29.4288	1.62e-05	4.714e-07	4.17
High	[R].LQDAELDSVPK.[E]	1xTMT6plex [K11]; 1xTMT6plex [N-Term]	9.96834e-06	2.65431e-05	1	1	5	Q9ERB0	Q9ERB0 [170-180]	0	1672.95	11	2.16721e+06	2.20488e+06	2.31738e+06	2.29777e+06	1.82017e+06	2.71183e+06	2.34583e+06	3.07076e+06	2.42363e+06	High	High	High	High	High	High	High	High	High	2	836.974	-6.29	45.5367	1.62e-05	6.161e-06	3.67
High	[R].LQDAEEVAAR.[H]	1xTMT6plex [N-Term]	7.37745e-05	2.65431e-05	1	5	2	F8VPV0	F8VPV0 [1549-1558]	0	1330.72	10	1.13205e+06	743350	1.09677e+06	1.2037e+06	772283	1.09656e+06	887957	992357	1.032e+06	High	High	High	High	High	High	High	High	High	2	665.863	1	34.5586	1.62e-05	4.494e-05	3.87
High	[R].LQDAEEHVEAVNSK.[C]	1xTMT6plex [K14]; 1xTMT6plex [N-Term]	0.00010541	2.65431e-05	1	1	1	Q5SX39	Q5SX39 [1401-1414]	0	2027.08	14	599852	1.50673e+06	664672	750164	686356	881470	761269	1.61253e+06	778879	High	High	High	High	High	High	High	High	High	3	676.364	-1.92	36.7976	1.62e-05	6.426e-05	3.76
High	[K].LQANLAFDPAALLPGASPK.[S]	1xTMT6plex [K19]; 1xTMT6plex [N-Term]	3.45854e-10	2.65431e-05	1	1	3	Q3UZA1	Q3UZA1 [89-107]	0	2352.37	19	1.87977e+06	1.45081e+06	2.12305e+06	1.69031e+06	1.36952e+06	1.78432e+06	1.84635e+06	1.78546e+06	1.6263e+06	High	High	High	High	High	High	High	High	High	3	784.789	-7.37	77.0884	1.62e-05	2.242e-10	5.65
High	[R].IQANQQDDSMR.[V]	1xTMT6plex [N-Term]	1.24018e-05	2.65431e-05	1	2	1	Q99KG5	Q99KG5 [336-346]	0	1534.75	11	592812	543938	638833	702466	581025	665237	613016	746060	649746	High	High	High	High	High	High	High	High	High	2	767.877	-1.09	21.7899	1.62e-05	7.645e-06	4.37
High	[K].LQAQLDEELKK.[G]	2xTMT6plex [K10; K11]; 1xTMT6plex [N-Term]	1.74102e-05	2.65431e-05	1	1	1	A2CF88	A2CF88 [261-271]	1	2002.22	11	4227815	3.43122e+06	5.38e+06	4498426	2.55712e+06	9.46133e+06	5979574	5.01709e+06	3.31498e+06	High	High	High	High	High	High	High	High	High	3	668.073	-6.02	45.473	1.62e-05	1.073e-05	3.51
High	[R].LQAQQAEELAVLTATAR.[A]	1xTMT6plex [N-Term]	5.99647e-08	2.65431e-05	1	1	3	Q8R370	Q8R370 [649-665]	0	2042.14	17	2.44607e+06	2.32033e+06	2.36735e+06	2.45849e+06	2.64528e+06	2.64644e+06	2.17024e+06	2.70171e+06	2.56535e+06	High	High	High	High	High	High	High	High	High	3	681.385	-2.19	60.2557	1.62e-05	3.787e-08	6.73
High	[R].LQAQQDAVNIVCHSK.[T]	1xCarbamidomethyl [C12]; 1xTMT6plex [K15]; 1xTMT6plex [N-Term]	1.47031e-10	2.65431e-05	2	3	1	O35226; Q3ULG4	O35226 [26-40]; Q3ULG4 [26-40]	0	2169.19	15	3.87383e+06	3.43831e+06	4.23118e+06	4547475	3.23004e+06	4973174	4.66572e+06	4824007	3.94244e+06	High	High	High	High	High	High	High	High	High	3	723.728	-7.8	40.3593	1.62e-05	9.603e-11	6.56
High	[K].LQASDELLTEPK.[Q]	1xTMT6plex [K12]; 1xTMT6plex [N-Term]	1.28939e-06	2.65431e-05	1	2	2	Q8BZ36	Q8BZ36 [277-288]	0	1802.03	12	2.64037e+06	2.3565e+06	2.8707e+06	3.20702e+06	2.23186e+06	3.43725e+06	2.95107e+06	3.02219e+06	2.75581e+06	High	High	High	High	High	High	High	High	High	2	901.519	-0.1	50.1771	1.62e-05	8.05e-07	5.04
High	[K].IQASSMAFK.[Q]	1xTMT6plex [K9]; 1xTMT6plex [N-Term]	0.000119446	2.65431e-05	1	2	2	Q9WVA4	Q9WVA4 [80-88]	0	1440.83	9	29258339	19698953	27727339	23275336	2.067e+07	30956127	24737087	28279469	23664144	High	High	High	High	High	High	High	High	High	2	720.913	-6.53	40.6404	1.62e-05	7.273e-05	2.03
High	[K].IQASVATNPIITPVAQENQ.[-]	1xTMT6plex [N-Term]	2.59334e-07	2.65431e-05	1	6	5	Q4FK40	Q4FK40 [293-311]	0	2223.22	19	4.83468e+06	5.19526e+06	4.9393e+06	4.98523e+06	4.71645e+06	6.53866e+06	5.49883e+06	8.5829e+06	5.53182e+06	High	High	High	High	High	High	High	High	High	2	1112.11	-1.22	59.0303	1.62e-05	1.629e-07	5.5
High	[R].LQATAGEQGK.[G]	1xTMT6plex [K10]; 1xTMT6plex [N-Term]	3.21448e-05	2.65431e-05	1	3	2	Q8R4D4	Q8R4D4 [64-73]	0	1460.85	10	5.40852e+06	4.53338e+06	6232406	6.16983e+06	3.80108e+06	6.29359e+06	6015736	7.72854e+06	5.55838e+06	High	High	High	High	High	High	High	High	High	2	730.924	-4.93	25.9711	1.62e-05	1.972e-05	3.87
High	[K].LQAVEVVITHLAPGTK.[H]	1xTMT6plex [K16]; 1xTMT6plex [N-Term]	1.39299e-08	2.65431e-05	1	2	1	Q5M9P7	Q5M9P7 [122-137]	0	2134.3	16	1.44274e+06	1.32553e+06	1.41417e+06	1.81808e+06	1.59242e+06	1.72604e+06	1615718	1.37719e+06	1.27857e+06	High	High	High	High	High	High	High	High	High	3	712.1	-7.3	73.8951	1.62e-05	8.895e-09	5.94
High	[K].LQAVLEDTLLK.[N]	1xTMT6plex [K11]; 1xTMT6plex [N-Term]	2.78344e-05	2.65431e-05	1	2	2	Q8C9S4	Q8C9S4 [875-885]	0	1701.06	11	426722	364667	434379	463950	374840	487533	437789	603167	480366	High	High	High	High	High	High	High	High	High	2	851.024	-8.94	74.5076	1.62e-05	1.707e-05	2.07
High	[R].IQAYDYLECSAK.[T]	1xCarbamidomethyl [C9]; 1xTMT6plex [K12]; 1xTMT6plex [N-Term]	2.42137e-05	2.65431e-05	1	1	3	P62746	P62746 [151-162]	0	1919	12	1.61544e+07	13089609	1.74822e+07	1.33346e+07	1.50818e+07	1.2449e+07	1.06647e+07	12106476	1.07686e+07	High	High	High	High	High	High	High	High	High	2	960.004	0.99	49.8366	1.62e-05	1.489e-05	4.61
High	[K].LQCENVQDMPVFGIVPAIIQTPSR.[G]	1xCarbamidomethyl [C3]; 1xTMT6plex [N-Term]	3.47966e-11	2.65431e-05	1	5	2	A0A140LHU0	A0A140LHU0 [573-596]	0	2941.55	24	653472	558237	644930	724253	667961	769408	737204	818182	626302	High	High	High	High	High	High	High	High	High	3	981.181	-6.87	80.8292	1.62e-05	2.282e-11	7.04
High	[R].LQDAEEAVEAVNAK.[C]	1xTMT6plex [K14]; 1xTMT6plex [N-Term]	4.63538e-10	2.65431e-05	2	4	10	B2RQQ1; B2RY26	B2RQQ1 [1399-1412]; B2RY26 [1397-1410]	0	1945.06	14	1.09057e+07	1.18314e+07	9.67815e+06	9.70513e+06	9.33563e+06	1.15733e+07	9.44762e+06	1.95304e+07	8.84732e+06	High	High	High	High	High	High	High	High	High	2	973.035	-0.99	55.2386	1.62e-05	3.003e-10	5.2
High	[R].LQDAEEHVEAVNAK.[C]	1xTMT6plex [K14]; 1xTMT6plex [N-Term]	2.25177e-09	2.65431e-05	1	2	10	Q5SX40	Q5SX40 [1404-1417]	0	2011.09	14	1.679e+07	5.08262e+07	1.76116e+07	1.7685e+07	4.06253e+07	3.38923e+07	1.5255e+07	58903701	2.40711e+07	High	High	High	High	High	High	High	High	High	2	1006.04	-3.13	37.4221	1.62e-05	1.449e-09	6.58
High	[K].LQANFFEMDIPK.[I]	1xTMT6plex [K12]; 1xTMT6plex [N-Term]	1.06564e-06	2.65431e-05	1	2	3	Q8CJG0	Q8CJG0 [41-52]	0	1911.05	12	1.57446e+06	1.25066e+06	1.54704e+06	1.59785e+06	1.32006e+06	1.61312e+06	1.45474e+06	1.51108e+06	1.38081e+06	High	High	High	High	High	High	High	High	High	2	956.021	-5.46	68.4868	1.62e-05	6.638e-07	4.32
High	[K].LQDQIFNLMK.[Y]	1xTMT6plex [K10]; 1xTMT6plex [N-Term]	2.90226e-05	2.65431e-05	1	1	3	Q32MD7	Q32MD7 [130-139]	0	1707.99	10	8.04808e+06	7.05833e+06	8.50666e+06	8.49093e+06	6.28289e+06	1.31173e+07	1.08737e+07	1.21551e+07	1.13554e+07	High	High	High	High	High	High	High	High	High	2	854.492	-5.35	67.396	1.62e-05	1.779e-05	4.41
High	[R].IPYFPANQEILQK.[V]	1xTMT6plex [K13]; 1xTMT6plex [N-Term]	4.75279e-08	2.65431e-05	1	2	1	P28650	P28650 [386-398]	0	2019.17	13	1.74449e+06	2841829	1923216	2632749	4.19798e+06	2.99064e+06	1.84584e+06	3.80647e+06	2.14242e+06	High	High	High	High	High	High	High	High	High	2	1010.08	-6.19	62.0139	1.62e-05	3.005e-08	4.94
High	[K].LPYDVTPEQALSHEEVK.[T]	1xTMT6plex [K17]; 1xTMT6plex [N-Term]	8.85815e-11	2.65431e-05	2	6	8	Q9JKF1; Q8CDT3	Q9JKF1 [1112-1128]; Q8CDT3 [389-405]	0	2413.3	17	2.93387e+07	2.20439e+07	3.19387e+07	3.231e+07	2.48679e+07	3.37821e+07	3.08134e+07	3.25467e+07	2.67593e+07	High	High	High	High	High	High	High	High	High	3	805.098	-9.08	50.4777	1.62e-05	5.798e-11	7.4
High	[R].IPSKDPLEETPEAPVPTNMSTAADLLR.[Q]	1xTMT6plex [K4]; 1xTMT6plex [N-Term]	9.8088e-14	2.65431e-05	1	2	4	Q8CGB6	Q8CGB6 [1236-1262]	1	3350.79	27	3.75956e+06	2.97939e+06	3.84654e+06	2.84279e+06	3.01243e+06	3.25911e+06	2.79383e+06	4.1814e+06	2.74663e+06	High	High	High	High	High	High	High	High	High	3	1117.6	-0.13	64.2531	1.62e-05	6.623e-14	7.92
High	[K].LPSLAFLYMEK.[N]	1xTMT6plex [K11]; 1xTMT6plex [N-Term]	4.87264e-06	2.65431e-05	1	2	1	Q9JK53	Q9JK53 [145-155]	0	1770.03	11	1.286e+06	1.15491e+06	1.35625e+06	1.5776e+06	1.54517e+06	1.91588e+06	1680803	1.82241e+06	1585703	High	High	High	High	High	High	High	High	High	2	885.511	-6.88	78.0063	1.62e-05	3.021e-06	4.58
High	[K].LPSLFNPGDPDAFHQK.[Y]	1xTMT6plex [K16]; 1xTMT6plex [N-Term]	0.000111433	2.65431e-05	1	4	1	Q3TAN4	Q3TAN4 [328-343]	0	2241.21	16	1.44696e+06	1.33763e+06	1514194	1.71522e+06	1.48529e+06	1.66329e+06	1.41185e+06	1.57875e+06	1.38076e+06	High	High	High	High	High	High	High	High	High	3	747.734	-8.27	59.4583	1.62e-05	6.788e-05	3.88
High	[R].LPSLGAGFSQGLK.[H]	1xTMT6plex [K13]; 1xTMT6plex [N-Term]	8.93085e-07	2.65431e-05	1	1	1	A0A158SIT8	A0A158SIT8 [243-255]	0	1733.04	13	896398	698432	898496	1.15797e+06	767083	1.12858e+06	921456	987998	856538	High	High	High	High	High	High	High	High	High	3	578.346	-6.53	58.7693	1.62e-05	5.565e-07	4.59
High	[R].LPSIVVEPTEGEVESGELR.[W]	1xTMT6plex [N-Term]	5.01971e-05	2.65431e-05	1	1	4	Q9CX60	Q9CX60 [61-79]	0	2269.21	19	853584	671883	764846	852948	618404	964599	837528	987021	842962	High	High	High	High	High	High	High	High	High	3	757.074	-1.99	60.3679	1.62e-05	3.068e-05	4.85
High	[K].LPSNSVYAGTVPSR.[V]	1xTMT6plex [N-Term]	4.45332e-08	2.65431e-05	1	2	1	Q8VCF0	Q8VCF0 [326-339]	0	1676.92	14	2.2153e+06	1.70391e+06	2.20585e+06	2.01853e+06	1.51638e+06	1902219	1.78019e+06	2.10162e+06	1.54435e+06	High	High	High	High	High	High	High	High	High	2	838.956	-6.73	38.4003	1.62e-05	2.816e-08	4.04
High	[K].LPSGVFSSDFQEFVNK.[C]	1xTMT6plex [K16]; 1xTMT6plex [N-Term]	4.80517e-06	2.65431e-05	1	4	2	Q91YS7	Q91YS7 [333-348]	0	2259.21	16	3.08599e+06	2.79696e+06	3.38368e+06	4.40027e+06	2.58874e+06	4.02599e+06	3.66928e+06	4.34575e+06	3.15037e+06	High	High	High	High	High	High	High	High	High	3	753.736	-5.41	71.807	1.62e-05	2.977e-06	4.55
High	[R].LPSQGNELPNPSVVLSTNSPAALK.[M]	1xTMT6plex [K24]; 1xTMT6plex [N-Term]	3.16243e-06	2.65431e-05	1	1	2	D3YYY8	D3YYY8 [219-242]	0	2891.62	24	2.15055e+06	1.61705e+06	2.23095e+06	1940944	1.60975e+06	2.15974e+06	1968235	2.12873e+06	1.8117e+06	High	High	High	High	High	High	High	High	High	3	964.543	-3.38	64.6558	1.62e-05	1.958e-06	5.56
High	[R].LPSRPPLPGSGGSQSGAK.[M]	1xTMT6plex [K18]; 1xTMT6plex [N-Term]	7.94845e-10	2.65431e-05	1	1	1	Q8BVQ5	Q8BVQ5 [13-30]	0	2151.23	18	2.31359e+06	1939896	2.4985e+06	2617400	1.73253e+06	2.54312e+06	2.34519e+06	2.66173e+06	2.11067e+06	High	High	High	High	High	High	High	High	High	3	717.741	-8.77	33.3912	1.62e-05	5.138e-10	4.31
High	[K].LPSTGEGTQFYLFEHVDNAQQFK.[Q]	1xTMT6plex [K23]; 1xTMT6plex [N-Term]	2.34306e-14	2.65431e-05	1	3	4	Q3U6W4	Q3U6W4 [176-198]	0	3114.59	23	2.70887e+06	2.32085e+06	2.71151e+06	2.98144e+06	2.34798e+06	3.61196e+06	3.24959e+06	4.03852e+06	2.90561e+06	High	High	High	High	High	High	High	High	High	3	1038.86	-6.81	63.5143	1.62e-05	1.594e-14	9.54
High	[R].LPSVGFSETAVPGSTR.[I]	1xTMT6plex [N-Term]	6.15715e-07	2.65431e-05	1	6	4	A0A5F8MQ58	A0A5F8MQ58 [1501-1516]	0	1833.99	16	8.77832e+06	6.8026e+06	8.92272e+06	8.31386e+06	8104334	8.4504e+06	8.30246e+06	8.74261e+06	7.35415e+06	High	High	High	High	High	High	High	High	High	2	917.492	-7.92	49.9069	1.62e-05	3.845e-07	4.43
High	[R].LPSVPFETIQALDVVMR.[H]	1xTMT6plex [N-Term]	3.39592e-07	2.65431e-05	1	2	1	Q8CJG0	Q8CJG0 [152-168]	0	2144.2	17	240610	217538	232541	197403	213087	249711	205922	264489	179851	High	High	High	High	High	High	High	High	High	3	715.4	-6.7	83.4739	1.62e-05	2.133e-07	5.28
High	[K].LPTAVFEGPSFGYTEQSAR.[S]	1xTMT6plex [N-Term]	8.72566e-07	2.65431e-05	1	8	4	Q3UHP1	Q3UHP1 [177-195]	0	2286.16	19	7.16021e+06	6.26768e+06	8.04325e+06	6.83095e+06	5.63962e+06	8.18674e+06	7.13365e+06	7.40964e+06	6.60043e+06	High	High	High	High	High	High	High	High	High	3	762.719	-7.8	62.6759	1.62e-05	5.45e-07	5.86
High	[R].LPTDTLQELLDVHAACEK.[E]	1xCarbamidomethyl [C16]; 1xTMT6plex [K18]; 1xTMT6plex [N-Term]	3.003e-12	2.65431e-05	1	2	3	Q8BTS3	Q8BTS3 [342-359]	0	2511.35	18	863085	770889	846857	790871	721423	1.14665e+06	1.04023e+06	1.95703e+06	1.05635e+06	High	High	High	High	High	High	High	High	High	3	837.787	-2.44	70.674	1.62e-05	1.996e-12	6.85
High	[R].IPSQLLNTELTER.[L]	1xTMT6plex [N-Term]	1.34448e-06	2.65431e-05	1	4	1	Q3UQ28	Q3UQ28 [1127-1139]	0	1742.98	13	2.18041e+06	1.61997e+06	2.15114e+06	2.49882e+06	1.58621e+06	2.20389e+06	2.30604e+06	2.68816e+06	1954891	High	High	High	High	High	High	High	High	High	2	871.992	-5.25	56.046	1.62e-05	8.379e-07	4.16
High	[R].LPSGSGPASPTTGSAVDIR.[A]	1xTMT6plex [N-Term]	1.56363e-14	2.65431e-05	1	4	5	E9Q616	E9Q616 [209-227]	0	1999.07	19	3.26194e+07	2.45353e+07	3.20567e+07	2.61336e+07	2.87006e+07	2.78841e+07	2.58113e+07	2.69398e+07	2.23909e+07	High	High	High	High	High	High	High	High	High	2	1000.03	-7.27	40.0579	1.62e-05	1.064e-14	6.19
High	[K].IPSGLFIPSMAVGAMAGR.[M]	1xTMT6plex [N-Term]	0.000134717	2.65431e-05	1	4	1	A0A1B0GT29	A0A1B0GT29 [420-437]	0	2004.1	18	203511	164837	221119	181702	152075	209947	178180	205465	175044	High	High	High	High	High	High	High	High	High	3	668.698	-8.15	76.7035	1.62e-05	8.193e-05	4.31
High	[R].LPSGEPLQFVFEEIK.[W]	1xTMT6plex [K15]; 1xTMT6plex [N-Term]	0.000100174	2.65431e-05	1	1	1	D3Z2R5	D3Z2R5 [356-370]	0	2191.24	15	94728.1	104694	107631	139046	97472.1	146434	134695	185388	141987	High	High	High	High	High	High	High	High	High	3	731.082	-4.99	81.4276	1.62e-05	6.091e-05	4.62
High	[R].IPSAVGYQPTLATDMGTMQER.[I]	1xTMT6plex [N-Term]	1.78101e-14	2.65431e-05	1	1	8	P56480	P56480 [325-345]	0	2495.25	21	1.912e+07	1.6017e+07	1.9978e+07	1.72579e+07	1.59972e+07	1.96938e+07	1.80762e+07	2.02322e+07	1.67429e+07	High	High	High	High	High	High	High	High	High	2	1248.12	-6.45	56.4187	1.62e-05	1.214e-14	5.67
High	[R].IPSAVGYQPTLATDMGTMQER.[I]	1xOxidation [M]; 1xTMT6plex [N-Term]	2.16262e-10	2.65431e-05	1	1	8	P56480	P56480 [325-345]	0	2511.24	21	2.08096e+07	1.81167e+07	2.06825e+07	1.89686e+07	1.61438e+07	2.09852e+07	1.86195e+07	2.21019e+07	17664386	High	High	High	High	High	High	High	High	High	2	1256.11	-8.42	48.8792	1.62e-05	1.409e-10	4.7
High	[R].IPSAVSSPLNSPLDR.[S]	1xTMT6plex [N-Term]	5.50714e-07	2.65431e-05	1	2	2	Q80WR0	Q80WR0 [329-343]	0	1782	15	1.10184e+06	1.00676e+06	1.23124e+06	1.19715e+06	936633	1.29477e+06	1.0344e+06	1.33233e+06	1.11158e+06	High	High	High	High	High	High	High	High	High	2	891.496	-6.56	52.1091	1.62e-05	3.453e-07	5
High	[R].LPSDASEDADQPAGDSAIFLR.[A]	1xTMT6plex [N-Term]	1.89048e-07	2.65431e-05	1	1	4	Q9JIG7	Q9JIG7 [108-128]	0	2404.18	21	278468	258558	287614	441794	239753	442484	324320	428640	369318	High	High	High	High	High	High	High	High	High	3	802.065	-1.07	55.4218	1.62e-05	1.187e-07	5.01
High	[K].IPSDTFYDNEDTTTDK.[L]	1xTMT6plex [K16]; 1xTMT6plex [N-Term]	2.5925e-10	2.65431e-05	1	4	10	Q8CBE6	Q8CBE6 [516-531]	0	2320.12	16	6.87211e+06	6.25992e+06	7.25367e+06	6.89368e+06	7.02275e+06	8.09136e+06	6.67513e+06	7.58636e+06	6.15813e+06	High	High	High	High	High	High	High	High	High	2	1160.56	-4.51	46.1551	1.62e-05	1.686e-10	6.06
High	[K].IPSDTFYDNEDTTTDKLK.[L]	2xTMT6plex [K16; K18]; 1xTMT6plex [N-Term]	2.56027e-11	2.65431e-05	1	4	1	Q8CBE6	Q8CBE6 [516-533]	1	2790.47	18	3.86583e+06	2.43344e+06	3.57779e+06	3.3786e+06	3.73806e+06	3651357	5.05001e+06	4.53045e+06	4.24913e+06	High	High	High	High	High	High	High	High	High	3	930.823	-3.46	48.4692	1.62e-05	1.683e-11	7.06
High	[K].IPSDTFYDNEDTTTDKLK.[L]	1xDeamidated [N9]; 2xTMT6plex [K16; K18]; 1xTMT6plex [N-Term]	2.10313e-10	2.65431e-05	1	4	1	Q8CBE6	Q8CBE6 [516-533]	1	2791.45	18	3.86583e+06	2.43344e+06	3.57779e+06	3.3786e+06	3.73806e+06	3651357	5.05001e+06	4.53045e+06	4.24913e+06	High	High	High	High	High	High	High	High	High	3	931.159	4.73	48.4692	1.62e-05	1.369e-10	5.14
High	[K].LPSDVTEGEVISLGLPFGK.[V]	1xTMT6plex [K19]; 1xTMT6plex [N-Term]	2.16885e-12	2.65431e-05	1	14	7	Q8K144	Q8K144 [65-83]	0	2416.37	19	2.49726e+06	2.10015e+06	2.7726e+06	2.82934e+06	2.10824e+06	3.17859e+06	2.40227e+06	3.20501e+06	2.34646e+06	High	High	High	High	High	High	High	High	High	2	1208.68	-7.68	77.6446	1.62e-05	1.44e-12	5.99
High	[R].LPSEGPQPAHVVVGDVR.[Q]	1xTMT6plex [N-Term]	1.02938e-11	2.65431e-05	1	3	6	Q923D2	Q923D2 [40-56]	0	1986.1	17	2.07813e+07	2.66711e+07	2.19784e+07	2.17849e+07	2.78647e+07	2.77475e+07	2.37005e+07	4.05711e+07	2.62377e+07	High	High	High	High	High	High	High	High	High	2	993.546	-5.98	39.4002	1.62e-05	6.801e-12	6.4
High	[R].LPSEPGMTLLTIR.[I]	1xTMT6plex [N-Term]	2.84884e-05	2.65431e-05	1	1	2	Q8C4Q6	Q8C4Q6 [159-171]	0	1656.96	13	2.38649e+06	1.99388e+06	2.41723e+06	2.51766e+06	2.30716e+06	2.63141e+06	2406041	2.64253e+06	2.26795e+06	High	High	High	High	High	High	High	High	High	2	828.978	-3.88	62.6078	1.62e-05	1.752e-05	3.39
High	[K].LPSFELLHK.[E]	1xTMT6plex [K9]; 1xTMT6plex [N-Term]	3.09724e-05	2.65431e-05	1	2	2	Q3U1J4	Q3U1J4 [571-579]	0	1541.95	9	3.14868e+06	2.46702e+06	3.31574e+06	3.50363e+06	2.66963e+06	3.5993e+06	3.09095e+06	3.52434e+06	2.93341e+06	High	High	High	High	High	High	High	High	High	3	514.65	-5.95	54.2793	1.62e-05	1.903e-05	3.79
High	[R].IPSFLPNSDEFSSPSAPSVTK.[S]	1xTMT6plex [K21]; 1xTMT6plex [N-Term]	5.08867e-07	2.65431e-05	1	2	2	A0A140LJJ5	A0A140LJJ5 [2679-2699]	0	2665.41	21	1.75072e+06	1.70392e+06	1.89247e+06	1.92567e+06	1.6875e+06	1806996	1.68786e+06	1.84923e+06	1.58392e+06	High	High	High	High	High	High	High	High	High	3	889.138	-5.33	65.057	1.62e-05	3.179e-07	5.84
High	[K].IPSFPPDLGFPER.[K]	1xTMT6plex [N-Term]	1.74913e-05	2.65431e-05	1	1	8	Q9CR61	Q9CR61 [22-34]	0	1700.92	13	5.48783e+06	4.9692e+06	5.59504e+06	6.94645e+06	4.95534e+06	6.83135e+06	5.49825e+06	6.43572e+06	5.51184e+06	High	High	High	High	High	High	High	High	High	2	850.958	-7.2	67.7712	1.62e-05	1.076e-05	3.34
High	[R].LPSGDTYEAMVTAVDPVADIATLR.[I]	1xTMT6plex [N-Term]	2.81877e-10	2.65431e-05	1	9	3	Q3TXN0	Q3TXN0 [197-220]	0	2734.42	24	297347	218101	282328	295199	245943	325721	300056	345385	309372	High	High	High	High	High	High	High	High	High	3	912.145	1.51	80.2272	1.62e-05	1.829e-10	5.9
High	[R].LPSGDTYEAMVTAVDPVADIATLR.[I]	1xOxidation [M10]; 1xTMT6plex [N-Term]	1.32165e-07	2.65431e-05	1	9	1	Q3TXN0	Q3TXN0 [197-220]	0	2750.41	24	500073	406706	580853	603525	452353	871628	738216	837102	756853	High	High	High	High	High	High	High	High	High	3	917.474	-1.81	69.5396	1.62e-05	8.346e-08	3.76
High	[R].LPTDTLQELLTVHTACEK.[E]	1xCarbamidomethyl [C16]; 1xTMT6plex [K18]; 1xTMT6plex [N-Term]	3.6127e-08	2.65431e-05	1	1	4	Q91Z40	Q91Z40 [344-361]	0	2527.38	18	4.97297e+06	6.04379e+06	5.81338e+06	5.17711e+06	4.7981e+06	6.32717e+06	5.91165e+06	7.04898e+06	5.25274e+06	High	High	High	High	High	High	High	High	High	3	843.127	-6.69	69.6506	1.62e-05	2.288e-08	7.48
High	[K].LPYDVTTEQALTYPEVK.[N]	1xTMT6plex [K17]; 1xTMT6plex [N-Term]	4.87264e-06	2.65431e-05	1	3	1	Q3UQ44	Q3UQ44 [1025-1041]	0	2425.33	17	1.16959e+06	995884	1.21176e+06	1.53153e+06	1.0671e+06	1.51853e+06	1.28568e+06	1.37413e+06	1.28811e+06	High	High	High	High	High	High	High	High	High	3	809.111	-3.65	60.2594	1.62e-05	3.015e-06	4.83
High	[R].LPTETLQELLDVHAACEK.[E]	1xCarbamidomethyl [C16]; 1xTMT6plex [K18]; 1xTMT6plex [N-Term]	1.30479e-11	2.65431e-05	2	9	1	A0A0G2JDV3; Q2TA93	A0A0G2JDV3 [342-359]; Q2TA93 [342-359]	0	2525.37	18	1.32491e+06	1.4706e+06	1.59403e+06	834170	743896	1.45353e+06	1.35756e+06	2.36393e+06	1.08554e+06	High	High	High	High	High	High	High	High	High	3	842.458	-3.96	69.8643	1.62e-05	8.622e-12	6.91
High	[K].IPTGQEYAAK.[I]	1xTMT6plex [K10]; 1xTMT6plex [N-Term]	3.67787e-05	2.65431e-05	2	8	2	E9Q1W0; A0A0G2JGS4	E9Q1W0 [34-43]; A0A0G2JGS4 [34-43]	0	1535.88	10	8.13459e+06	7.58383e+06	8563634	7.62754e+06	7.3056e+06	8851224	6.97512e+06	8.00795e+06	6.33669e+06	High	High	High	High	High	High	High	High	High	2	768.44	-6.89	34.7894	1.62e-05	2.252e-05	3.93
High	[R].LPVGGFADLMGSNGPQK.[F]	1xDeamidated [Q/N]; 1xTMT6plex [K17]; 1xTMT6plex [N-Term]	1.56467e-08	2.65431e-05	1	2	2	Q8C863	Q8C863 [798-814]	0	2147.16	17	5.23509e+06	5.04094e+06	4.87836e+06	6.1218e+06	2.65069e+06	9.74069e+06	5.99505e+06	7.45124e+06	6.22706e+06	High	High	High	High	High	High	High	High	High	3	716.386	-6.16	68.6753	1.62e-05	9.943e-09	5.71
High	[R].LPVIDPESGNTLYILTHK.[R]	1xTMT6plex [K18]; 1xTMT6plex [N-Term]	1.05732e-07	2.65431e-05	1	4	1	O54950	O54950 [152-169]	0	2468.42	18	152382	145876	160597	148900	150026	185183	163888	214146	169265	High	High	High	High	High	High	High	High	High	3	823.47	-8.36	71.9171	1.62e-05	6.686e-08	6.4
High	[K].LPVLEVLPGGGWDNLR.[N]	1xTMT6plex [N-Term]	2.57747e-06	2.65431e-05	1	2	1	E9QN37	E9QN37 [47-62]	0	1964.12	16	254925	238420	265848	332687	290210	478999	430422	433100	381639	High	High	High	High	High	High	High	High	High	2	982.553	-8.74	79.037	1.62e-05	1.603e-06	4.34
High	[K].LPVLTCTLQLR.[E]	1xCarbamidomethyl [C6]; 1xTMT6plex [N-Term]	3.74682e-05	2.65431e-05	1	2	2	A0A0R4J034	A0A0R4J034 [486-496]	0	1542.92	11	3219671	2.76774e+06	3234317	3443487	2.6703e+06	3.63353e+06	3.0767e+06	3657318	3.05786e+06	High	High	High	High	High	High	High	High	High	2	771.961	-5.96	63.6707	1.62e-05	2.296e-05	3
High	[R].LPVPEAGSHEEETELVK.[E]	1xTMT6plex [K17]; 1xTMT6plex [N-Term]	1.99215e-05	2.65431e-05	1	1	2	Q8BYU6	Q8BYU6 [213-229]	0	2322.26	17	1.80655e+06	1.738e+06	1.73317e+06	2.23842e+06	1.85485e+06	2.43542e+06	1.81888e+06	2.53615e+06	2.18903e+06	High	High	High	High	High	High	High	High	High	3	774.753	-6.06	46.5657	1.62e-05	1.223e-05	5.03
High	[R].IPVPILPGLPMNNHGNYIVR.[L]	1xDeamidated [N12]; 1xTMT6plex [N-Term]	7.19879e-09	2.65431e-05	1	2	1	Q921G7	Q921G7 [155-174]	0	2444.37	20	398989	400967	436730	399336	432314	484145	459485	489017	389161	High	High	High	High	High	High	High	High	High	3	815.454	-8.18	74.3145	1.62e-05	4.593e-09	4.98
High	[K].LPVEYPLDPGEEPPIVR.[R]	1xTMT6plex [N-Term]	3.68673e-06	2.65431e-05	1	5	3	Q3TB04	Q3TB04 [114-130]	0	2149.17	17	260848	273093	288930	218502	173102	311476	263774	319833	261824	High	High	High	High	High	High	High	High	High	2	1075.09	-1.45	65.6534	1.62e-05	2.287e-06	4.44
High	[R].LPVPPLQQSLDYYLK.[A]	1xTMT6plex [K15]; 1xTMT6plex [N-Term]	4.78182e-09	2.65431e-05	1	3	3	H7BX88	H7BX88 [17-31]	0	2232.3	15	4.15465e+06	4.71803e+06	4.35182e+06	2.95758e+06	3019065	3.90756e+06	3.36554e+06	4.46837e+06	3.46036e+06	High	High	High	High	High	High	High	High	High	2	1116.65	-7.93	77.1396	1.62e-05	3.068e-09	5.42
High	[K].IPVTDEEQTNVPYIYAIGDILEGK.[L]	1xTMT6plex [K24]; 1xTMT6plex [N-Term]	2.36992e-09	2.65431e-05	1	2	3	Q9JMH6	Q9JMH6 [430-453]	0	3135.69	24	555258	494067	558429	690405	592297	715207	717510	962043	675455	High	High	High	High	High	High	High	High	High	3	1045.9	-3.38	82.966	1.62e-05	1.525e-09	6.03
High	[K].LPVTTEMVECSLER.[Q]	1xCarbamidomethyl [C10]; 1xTMT6plex [N-Term]	0.000121678	2.65431e-05	1	6	1	Q3TC68	Q3TC68 [256-269]	0	1892.97	14	144964	130941	130763	114889	106551	135764	129840	155933	146192	High	High	High	High	High	High	High	High	High	3	631.659	-1.7	60.0134	1.62e-05	7.4e-05	5.29
High	[R].LPVVIGGLLDVDCSEDVIK.[N]	1xCarbamidomethyl [C13]; 1xTMT6plex [K19]; 1xTMT6plex [N-Term]	1.84379e-09	2.65431e-05	1	4	4	Q80U89	Q80U89 [822-840]	0	2499.41	19	2.16621e+06	1.42575e+06	1881184	2.1289e+06	1.49309e+06	2.39149e+06	1.85373e+06	2.54081e+06	1.89463e+06	High	High	High	High	High	High	High	High	High	3	833.804	-6.33	82.3434	1.62e-05	1.185e-09	5.45
High	[R].LPVVVPLHSLDEK.[T]	1xTMT6plex [K13]; 1xTMT6plex [N-Term]	4.20797e-05	2.65431e-05	1	2	5	Q6P8N8	Q6P8N8 [487-499]	0	1904.16	13	4.67871e+07	6.17043e+07	4.51164e+07	4.27097e+07	42909339	5.92283e+07	3.9061e+07	5.81379e+07	4.4421e+07	High	High	High	High	High	High	High	High	High	3	635.388	-7.19	59.9714	1.62e-05	2.58e-05	4.67
High	[R].LPVYEGNFIVK.[D]	1xTMT6plex [K11]; 1xTMT6plex [N-Term]	4.58692e-06	2.65431e-05	1	3	2	Q3TBM1	Q3TBM1 [528-538]	0	1737.04	11	4.60406e+06	4.41436e+06	5.18631e+06	7.73534e+06	5.755e+06	9.72784e+06	9.03749e+06	8.58912e+06	7.29725e+06	High	High	High	High	High	High	High	High	High	2	869.016	-6.21	60.3579	1.62e-05	2.835e-06	4.65
High	[R].IPWIAPECVEDSK.[N]	1xCarbamidomethyl [C8]; 1xTMT6plex [K13]; 1xTMT6plex [N-Term]	4.76986e-05	2.65431e-05	1	5	2	B1ASP2	B1ASP2 [755-767]	0	2002.07	13	2364873	1.7637e+06	2.38533e+06	3.31537e+06	1.9281e+06	2876567	2.67245e+06	2.81587e+06	2.24733e+06	High	High	High	High	High	High	High	High	High	2	1001.54	-2.12	61.5606	1.62e-05	2.921e-05	4.84
High	[K].LPVPQNEVITDASVTK.[T]	1xTMT6plex [K16]; 1xTMT6plex [N-Term]	3.77342e-06	2.65431e-05	1	7	2	F8WJ93	F8WJ93 [879-894]	0	2169.25	16	3.76457e+06	3.20192e+06	4.17289e+06	4312241	2.78145e+06	4564273	3.85285e+06	4.97944e+06	3.77159e+06	High	High	High	High	High	High	High	High	High	3	723.752	-5.59	53.8893	1.62e-05	2.339e-06	4.69
High	[R].LPVEEAVGIPNIPVHPIGYNDAER.[L]	1xDeamidated [N11]; 1xTMT6plex [N-Term]	4.64359e-08	2.65431e-05	1	3	1	Q3UZV6	Q3UZV6 [271-294]	0	2829.5	24	1.12144e+06	843382	1.14645e+06	1.35505e+06	1.02781e+06	1.24852e+06	1.25759e+06	1.22226e+06	1364249	High	High	High	High	High	High	High	High	High	3	943.842	5.05	65.5373	1.62e-05	2.946e-08	4.29
High	[R].LPVEEAVGIPNIPVHPIGYNDAER.[L]	1xTMT6plex [N-Term]	2.24779e-11	2.65431e-05	1	3	3	Q3UZV6	Q3UZV6 [271-294]	0	2828.51	24	1.19927e+06	1.02472e+06	1.08273e+06	1.157e+06	1.0489e+06	1.41026e+06	1.22663e+06	1.5566e+06	1.35336e+06	High	High	High	High	High	High	High	High	High	3	943.505	-5.34	64.8639	1.62e-05	1.479e-11	7.63
High	[K].LPVEDVRPLSEAFFK.[L]	1xTMT6plex [K15]; 1xTMT6plex [N-Term]	5.79634e-05	2.65431e-05	1	1	2	Q8K449	Q8K449 [1555-1569]	0	2205.27	15	2.45079e+06	1.78437e+06	2.46144e+06	2.33877e+06	1.64768e+06	2.73453e+06	2.11819e+06	2.46132e+06	2.17529e+06	High	High	High	High	High	High	High	High	High	3	735.756	-6.71	66.7332	1.62e-05	3.539e-05	3.65
High	[K].LPTKPETSFEEGDGR.[A]	1xTMT6plex [K4]; 1xTMT6plex [N-Term]	1.20815e-06	2.65431e-05	1	4	2	Q8C8U0	Q8C8U0 [396-410]	0	2121.12	15	1.08225e+07	13429289	1.25635e+07	16647122	1.2614e+07	2.12978e+07	21858774	3.45589e+07	1.5403e+07	High	High	High	High	High	High	High	High	High	3	707.709	-4.91	38.7009	1.62e-05	7.538e-07	4
High	[K].LPTLLGAEANLNNIGDTNPR.[V]	1xTMT6plex [N-Term]	5.33854e-08	2.65431e-05	1	3	1	Q8VCN0	Q8VCN0 [392-411]	0	2322.26	20	529600	677144	546332	542309	498209	611696	533026	1.01072e+06	719033	High	High	High	High	High	High	High	High	High	3	774.751	-9.9	65.8932	1.62e-05	3.387e-08	5.86
High	[R].LPTPIAGLDNTILFLR.[G]	1xTMT6plex [N-Term]	2.25241e-06	2.65431e-05	1	3	2	A0A571BG24	A0A571BG24 [72-87]	0	1983.18	16	1.09239e+06	1.06515e+06	1109388	1074178	1.01753e+06	1.13011e+06	1.01379e+06	1.18019e+06	1.02652e+06	High	High	High	High	High	High	High	High	High	3	661.728	-7.37	82.5071	1.62e-05	1.402e-06	5.41
High	[R].IPTPLNTSGVQVICMK.[G]	1xCarbamidomethyl [C14]; 1xTMT6plex [K16]; 1xTMT6plex [N-Term]	1.04568e-09	2.65431e-05	1	4	2	Q5FWI9	Q5FWI9 [324-339]	0	2216.25	16	1.22941e+07	8.06757e+06	1.03048e+07	9489279	1.00188e+07	1.14035e+07	1.01746e+07	1.09071e+07	8.66603e+06	High	High	High	High	High	High	High	High	High	2	1108.62	-6.8	63.1359	1.62e-05	6.752e-10	6.13
High	[R].LPTQEGEQER.[L]	1xTMT6plex [N-Term]	0.000115638	2.65431e-05	1	2	3	A0A0G2JEG3	A0A0G2JEG3 [297-306]	0	1415.73	10	2.21964e+06	1.82641e+06	2.27363e+06	3.74243e+06	2.57888e+06	3.4687e+06	3.30909e+06	3.0271e+06	3.24327e+06	High	High	High	High	High	High	High	High	High	2	708.37	0.18	23.8123	1.62e-05	7.051e-05	3.21
High	[R].IPTQPNAPFPNFMQTIQTTVDR.[G]	1xTMT6plex [N-Term]	3.08007e-07	2.65431e-05	2	2	2	Q61789; Q3UU65	Q61789 [2607-2628]; Q3UU65 [1002-1023]	0	2745.42	22	509781	469491	517698	575576	433719	531723	570016	588799	536575	High	High	High	High	High	High	High	High	High	3	915.806	-6.64	75.4524	1.62e-05	1.93e-07	6.18
High	[R].LPTSVLLPYK.[S]	1xTMT6plex [K10]; 1xTMT6plex [N-Term]	3.79938e-05	2.65431e-05	1	2	1	Q9D071	Q9D071 [985-994]	0	1589.01	10	2.09222e+06	1776736	2.25846e+06	3050683	1.92901e+06	2.87426e+06	2622902	2.78837e+06	2.28092e+06	High	High	High	High	High	High	High	High	High	2	795.001	-8.08	62.9032	1.62e-05	2.326e-05	3.36
High	[K].LPTTGMTITK.[L]	1xTMT6plex [K10]; 1xTMT6plex [N-Term]	6.66186e-05	2.65431e-05	2	3	1	Q9ES28; A0A0R4J0X8	Q9ES28 [505-514]; A0A0R4J0X8 [348-357]	0	1520.91	10	14941759	10559337	15444704	16469080	11119173	15794960	15351898	13819833	11992805	High	High	High	High	High	High	High	High	High	2	760.955	-6.3	45.7642	1.62e-05	4.077e-05	3.89
High	[R].LPTVPLSGMYNK.[S]	1xTMT6plex [K12]; 1xTMT6plex [N-Term]	2.8621e-05	2.65431e-05	1	2	2	Q78JW9	Q78JW9 [272-283]	0	1778.03	12	5312997	4.23621e+06	5.8059e+06	6.06357e+06	4.19066e+06	6910454	6205072	5.86048e+06	5.76846e+06	High	High	High	High	High	High	High	High	High	2	889.512	-7.13	57.8436	1.62e-05	1.755e-05	4.32
High	[R].IPTYEDQWSYYDDK.[Q]	1xTMT6plex [K14]; 1xTMT6plex [N-Term]	5.62673e-09	2.65431e-05	2	4	3	P39447; B9EHJ3	P39447 [1084-1097]; B9EHJ3 [1004-1017]	0	2281.11	14	8.86917e+06	6.93369e+06	1.04696e+07	7.42383e+06	6.89512e+06	8.37996e+06	7.65217e+06	7.58525e+06	6.95039e+06	High	High	High	High	High	High	High	High	High	2	1141.05	-2.6	54.0916	1.62e-05	3.6e-09	5.98
High	[K].LPVDFSNIPTYLLK.[D]	1xTMT6plex [K14]; 1xTMT6plex [N-Term]	4.91e-08	2.65431e-05	1	2	3	D3Z7P0	D3Z7P0 [177-190]	0	2078.23	14	6.51828e+06	4.96746e+06	7.22315e+06	7.58773e+06	6.0119e+06	8259934	7.66204e+06	6.85037e+06	6.06849e+06	High	High	High	High	High	High	High	High	High	2	1039.61	-6.67	81.4242	1.62e-05	3.112e-08	5.3
High	[R].LPVDLDSVGPEK.[G]	1xTMT6plex [K12]; 1xTMT6plex [N-Term]	8.55095e-06	2.65431e-05	1	2	1	B2RXC2	B2RXC2 [406-417]	0	1727	12	816634	700200	878166	560226	483182	684968	629589	697392	666160	High	High	High	High	High	High	High	High	High	3	576.336	-3.17	56.3734	1.62e-05	5.274e-06	4.6
High	[K].IPVDTYNNILTVLK.[L]	1xTMT6plex [K14]; 1xTMT6plex [N-Term]	4.89427e-09	2.65431e-05	1	4	3	Q3TRJ1	Q3TRJ1 [404-417]	0	2061.24	14	3.98298e+06	2.95024e+06	4.11574e+06	4.49268e+06	3.37813e+06	5.46471e+06	4.53269e+06	4530572	4.10683e+06	High	High	High	High	High	High	High	High	High	2	1031.11	-6.6	76.4562	1.62e-05	3.129e-09	5.9
High	[K].IPVDTYNNILTVLK.[L]	1xDeamidated [N7]; 1xTMT6plex [K14]; 1xTMT6plex [N-Term]	7.80201e-10	2.65431e-05	1	4	8	Q3TRJ1	Q3TRJ1 [404-417]	0	2062.22	14	3.81097e+06	3.37973e+06	4.25573e+06	4.06145e+06	3.83263e+06	4.42321e+06	4.01622e+06	3.86658e+06	3.81362e+06	High	High	High	High	High	High	High	High	High	2	1031.61	-4.92	75.6221	1.62e-05	5.044e-10	4.96
High	[K].LPVEAVQPLSQAFFK.[L]	1xTMT6plex [K15]; 1xTMT6plex [N-Term]	6.03424e-06	2.65431e-05	1	1	1	Q8K440	Q8K440 [1551-1565]	0	2132.25	15	1.97381e+06	1.30823e+06	1.59213e+06	1.00056e+06	1.25191e+06	1.28069e+06	1.21966e+06	1.5177e+06	1.05714e+06	High	High	High	High	High	High	High	High	High	3	711.417	-7.75	76.2878	1.62e-05	3.73e-06	4.94
High	[K].LPTFGAPGQSLDSK.[A]	1xTMT6plex [K14]; 1xTMT6plex [N-Term]	5.45617e-07	2.65431e-05	1	4	1	Q922N9	Q922N9 [400-413]	0	1876.06	14	2.06909e+06	2.29315e+06	2.3043e+06	2455179	1.33363e+06	2.07439e+06	2.03399e+06	1.98374e+06	1.89849e+06	High	High	High	High	High	High	High	High	High	2	938.527	-5.55	52.1303	1.62e-05	3.421e-07	4.48
High	[K].LQDQVPETIETLMK.[A]	1xTMT6plex [K14]; 1xTMT6plex [N-Term]	2.89944e-07	2.65431e-05	2	6	3	A1L332; P70704	A1L332 [660-673]; P70704 [663-676]	0	2103.18	14	1.65757e+06	1.38079e+06	1.63067e+06	1.61739e+06	1.44162e+06	1.96265e+06	1.57003e+06	1.88634e+06	1.55307e+06	High	High	High	High	High	High	High	High	High	2	1052.09	-1	69.1981	1.62e-05	1.817e-07	3.27
High	[K].LQDQVPETIETLMK.[A]	1xOxidation [M13]; 1xTMT6plex [K14]; 1xTMT6plex [N-Term]	5.0182e-07	2.65431e-05	2	6	2	A1L332; P70704	A1L332 [660-673]; P70704 [663-676]	0	2119.17	14	1.20277e+06	992579	1.10106e+06	1.0669e+06	870317	1.23561e+06	1.02109e+06	1.14947e+06	1.16659e+06	High	High	High	High	High	High	High	High	High	3	707.06	-3.02	56.0684	1.62e-05	3.139e-07	4.66
High	[K].IQDSFTSEEDR.[V]	1xTMT6plex [N-Term]	1.90533e-06	2.65431e-05	1	10	2	B7ZNY3	B7ZNY3 [1025-1035]	0	1555.74	11	976628	755539	1.02333e+06	822708	665761	836122	705308	880121	742103	High	High	High	High	High	High	High	High	High	2	778.376	1.1	35.8959	1.62e-05	1.187e-06	4.01
High	[K].IQIASESSGIPERPCVLTGTPESIEQAK.[R]	1xCarbamidomethyl [C15]; 1xTMT6plex [K28]; 1xTMT6plex [N-Term]	7.61293e-06	2.65431e-05	1	4	1	A2AJ72	A2AJ72 [111-138]	0	3455.85	28	604860	468477	603377	682292	491205	775038	606606	737317	599793	High	High	High	High	High	High	High	High	High	4	864.713	-4.12	54.4446	1.62e-05	4.702e-06	6.39
High	[R].LQLDDDIDGEAR.[D]	1xTMT6plex [N-Term]	9.801e-07	2.65431e-05	1	1	1	Q8CE50	Q8CE50 [78-89]	0	1588.8	12	67972.9	56098.7	55788.8	62932.1	55569.8	73411.6	57823.7	85294.4	89758.6	High	High	High	High	High	High	High	High	High	2	794.905	0.8	43.7716	1.62e-05	6.122e-07	2.13
High	[K].LQLDSPEDAEFIVAK.[A]	1xTMT6plex [K15]; 1xTMT6plex [N-Term]	1.82087e-10	2.65431e-05	1	3	6	P14685	P14685 [422-436]	0	2133.18	15	3.61485e+06	3.13059e+06	3.92685e+06	4.75409e+06	3.58488e+06	5.27257e+06	4.8098e+06	4.94781e+06	4.08586e+06	High	High	High	High	High	High	High	High	High	2	1067.1	-0.48	64.7953	1.62e-05	1.185e-10	5.83
High	[K].IQIEAIPLALQGR.[D]	1xTMT6plex [N-Term]	6.69283e-05	2.65431e-05	1	4	1	A0A0N4SVT1	A0A0N4SVT1 [50-62]	0	1651.01	13	5149797	3731614	5.54928e+06	6.27051e+06	3.85659e+06	6.19839e+06	5.15895e+06	5.06211e+06	4681384	High	High	High	High	High	High	High	High	High	2	826.004	-5.78	65.1858	1.62e-05	4.093e-05	2.74
High	[K].LQLEDQVTELR.[S]	1xTMT6plex [N-Term]	3.85267e-05	2.65431e-05	1	4	1	E9Q7U2	E9Q7U2 [168-178]	0	1572.88	11	282419	278748	299772	348473	241189	327760	327306	338361	339250	High	High	High	High	High	High	High	High	High	2	786.943	-0.78	50.169	1.62e-05	2.36e-05	3.6
High	[R].LQLEETDHQK.[S]	1xTMT6plex [K10]; 1xTMT6plex [N-Term]	3.35168e-05	2.65431e-05	1	8	2	Q9QXS1	Q9QXS1 [2338-2347]	0	1698.94	10	1.38651e+07	8.68224e+06	1.22363e+07	1.49391e+07	8.70472e+06	1.31991e+07	11792198	1.09676e+07	9.78331e+06	High	High	High	High	High	High	High	High	High	2	849.972	-3.66	30.4862	1.62e-05	2.051e-05	3.54
High	[K].IQIAPDSGGLPER.[S]	1xTMT6plex [N-Term]	3.82641e-06	2.65431e-05	1	9	4	A0A0G2JFY5	A0A0G2JFY5 [130-142]	0	1581.88	13	6.58833e+06	5.82654e+06	7.08575e+06	6.70902e+06	4.85639e+06	8.61607e+06	7.20335e+06	7.46407e+06	6.35988e+06	High	High	High	High	High	High	High	High	High	2	791.438	-7.59	43.446	1.62e-05	2.368e-06	4.09
High	[K].LQLEEVNITDLSK.[N]	1xTMT6plex [K13]; 1xTMT6plex [N-Term]	1.28118e-05	2.65431e-05	1	4	3	Q8CGA1	Q8CGA1 [85-97]	0	1960.14	13	1.64111e+06	1.65659e+06	1.72527e+06	2.75825e+06	1.68528e+06	2.81747e+06	2.94525e+06	3.03708e+06	2.07656e+06	High	High	High	High	High	High	High	High	High	3	654.049	-2.35	62.6948	1.62e-05	7.879e-06	4.65
High	[K].IQLEQVQEWK.[S]	1xTMT6plex [K10]; 1xTMT6plex [N-Term]	3.36728e-05	2.65431e-05	2	8	2	E9Q586; Q6NZM3	E9Q586 [216-225]; Q6NZM3 [236-245]	0	1759.02	10	1.83949e+06	1.50026e+06	1.92807e+06	2.19702e+06	1.67409e+06	2.12911e+06	1.9464e+06	2.15595e+06	1.89323e+06	High	High	High	High	High	High	High	High	High	2	880.005	-7.02	54.286	1.62e-05	2.065e-05	4.72
High	[R].LQLFGQDFSQAALSTPDGVPFIVK.[K]	1xTMT6plex [K24]; 1xTMT6plex [N-Term]	2.17341e-07	2.65431e-05	1	3	1	D3Z7R7	D3Z7R7 [764-787]	0	3036.68	24	252048	226600	335630	269393	295238	315454	273747	274192	268799	High	High	High	High	High	High	High	High	High	4	759.931	6.38	82.8359	1.62e-05	1.367e-07	4.85
High	[R].IQIFPVDSAIDTISPLNQK.[F]	1xTMT6plex [K19]; 1xTMT6plex [N-Term]	1.84052e-11	2.65431e-05	1	1	1	Q3TDD9	Q3TDD9 [281-299]	0	2557.46	19	704855	521733	649534	717228	529414	768972	757139	737088	640971	High	High	High	High	High	High	High	High	High	3	853.153	-7.79	77.5784	1.62e-05	1.214e-11	5.74
High	[R].IQIGTQAIER.[A]	1xTMT6plex [N-Term]	4.59598e-05	2.65431e-05	1	2	1	A2AN08	A2AN08 [2352-2361]	0	1357.8	10	2.8331e+06	2.5259e+06	2.95455e+06	3.51959e+06	2.26858e+06	3.46467e+06	3.29167e+06	4.02294e+06	2879362	High	High	High	High	High	High	High	High	High	2	679.399	-7.5	39.7143	1.62e-05	2.819e-05	3.61
High	[K].LQLHLGQLQQQAAQQEQEAQLALER.[Q]	1xTMT6plex [N-Term]	4.7665e-10	2.65431e-05	1	1	1	F6XLV1	F6XLV1 [867-891]	0	3100.67	25	534070	793109	518547	450398	400928	529868	494701	854926	484737	High	High	High	High	High	High	High	High	High	4	775.918	-6.22	61.6383	1.62e-05	3.091e-10	8.63
High	[K].LQLHLGQLQQQAAQQEQEAQLALER.[Q]	1xDeamidated [Q11]; 1xTMT6plex [N-Term]	1.74066e-11	2.65431e-05	1	1	1	F6XLV1	F6XLV1 [867-891]	0	3101.65	25	366834	352636	369356	347656	287065	383899	332298	531830	355821	High	High	High	High	High	High	High	High	High	3	1034.56	2.82	61.6349	1.62e-05	1.147e-11	8.5
High	[K].IQLEHHISPGDFPDCQK.[M]	1xCarbamidomethyl [C15]; 1xTMT6plex [K17]; 1xTMT6plex [N-Term]	1.4962e-06	2.65431e-05	1	2	2	Q8BH64	Q8BH64 [342-358]	0	2479.28	17	7.87481e+06	6.35047e+06	7.37466e+06	5126597	6.61129e+06	7151375	6381684	7.69339e+06	5.29058e+06	High	High	High	High	High	High	High	High	High	4	620.57	-9.51	39.2681	1.62e-05	9.313e-07	5.04
High	[R].IQLAMVCYSPDFEK.[K]	1xCarbamidomethyl [C7]; 1xTMT6plex [K14]; 1xTMT6plex [N-Term]	2.64202e-07	2.65431e-05	1	2	4	P15626	P15626 [109-122]	0	2159.13	14	5.39503e+07	3.6441e+07	5.80834e+07	5.60724e+07	4.33284e+07	6.46974e+07	5.70613e+07	5.20775e+07	4.9531e+07	High	High	High	High	High	High	High	High	High	2	1080.06	-8.03	65.6788	1.62e-05	1.658e-07	5.93
High	[K].LQLALQALGSEEETNYGK.[L]	1xTMT6plex [K18]; 1xTMT6plex [N-Term]	5.6087e-10	2.65431e-05	1	3	2	Q8C8U0	Q8C8U0 [660-677]	0	2422.32	18	1.15558e+06	918320	1.15553e+06	1.35695e+06	847069	1.31998e+06	1.24521e+06	1275162	1139248	High	High	High	High	High	High	High	High	High	3	808.106	-7.43	69.4559	1.62e-05	3.625e-10	6.29
High	[R].IQLADWMEDK.[F]	1xTMT6plex [K10]; 1xTMT6plex [N-Term]	3.33615e-05	2.65431e-05	1	10	3	D0QMC3	D0QMC3 [45-54]	0	1706.92	10	4.98299e+06	4.14549e+06	5.17924e+06	4.72607e+06	3.30378e+06	6.48975e+06	5.52413e+06	6.1836e+06	5.85174e+06	High	High	High	High	High	High	High	High	High	2	853.962	-0.91	62.5759	1.62e-05	2.05e-05	4.28
High	[K].IQGLDSSLSLQSK.[K]	1xTMT6plex [K13]; 1xTMT6plex [N-Term]	3.28225e-06	2.65431e-05	1	1	2	A1ILG8	A1ILG8 [1107-1119]	0	1834.07	13	9.35423e+06	6.73894e+06	9.22801e+06	6011800	6.20041e+06	6.76144e+06	6.35995e+06	6.29272e+06	5.69213e+06	High	High	High	High	High	High	High	High	High	3	612.024	-6.55	52.574	1.62e-05	2.04e-06	4.09
High	[R].IQGIEEYKK.[G]	2xTMT6plex [K8; K9]; 1xTMT6plex [N-Term]	0.00013286	2.65431e-05	1	1	1	Q8R1Q8	Q8R1Q8 [87-95]	1	1795.09	9	6.73946e+06	5.00717e+06	7408475	7578362	5.81815e+06	8049428	7971603	8602792	7053076	High	High	High	High	High	High	High	High	High	3	599.031	-8.85	37.3915	1.62e-05	8.061e-05	3.43
High	[R].LQGLEQEAENK.[K]	1xTMT6plex [K11]; 1xTMT6plex [N-Term]	2.28405e-06	2.65431e-05	2	4	3	D3YUW7; E9QMC1	D3YUW7 [923-933]; E9QMC1 [931-941]	0	1716.95	11	5.65855e+06	3.82816e+06	5.13882e+06	6.19548e+06	4.96245e+06	4.8994e+06	4.80936e+06	4.99865e+06	4.76572e+06	High	High	High	High	High	High	High	High	High	2	858.974	-7.12	43.5614	1.62e-05	1.422e-06	5.46
High	[R].LQGLSASDVTEQIIK.[T]	1xTMT6plex [K15]; 1xTMT6plex [N-Term]	1.54078e-07	2.65431e-05	1	1	2	Q9Z2E1	Q9Z2E1 [290-304]	0	2060.2	15	3.59467e+06	3.77351e+06	3.77029e+06	3.86205e+06	3.1396e+06	4.53337e+06	3.71794e+06	4.86106e+06	4.0235e+06	High	High	High	High	High	High	High	High	High	3	687.403	-2.36	59.6074	1.62e-05	9.683e-08	5.23
High	[K].LQGLSVSTGALEQIR.[H]	1xTMT6plex [N-Term]	1.92313e-06	2.65431e-05	2	2	1	Q61789; Q3UU65	Q61789 [1844-1858]; Q3UU65 [238-252]	0	1801.04	15	1.07125e+06	781465	1.22297e+06	1.27563e+06	796551	1.17983e+06	1.15602e+06	1039483	1169030	High	High	High	High	High	High	High	High	High	3	601.014	-6.27	56.7155	1.62e-05	1.198e-06	4.89
High	[K].IQGLTVEQAEAVVR.[L]	1xTMT6plex [N-Term]	3.9249e-05	2.65431e-05	1	2	1	Q9JHU4	Q9JHU4 [3922-3935]	0	1742	14	6946847	4785361	7169315	4.97485e+06	4600031	5295304	4.80704e+06	5.23414e+06	4987005	High	High	High	High	High	High	High	High	High	2	871.502	-2.68	53.574	1.62e-05	2.401e-05	3.06
High	[K].LQGNIGMDACASK.[I]	1xCarbamidomethyl [C10]; 1xTMT6plex [K13]; 1xTMT6plex [N-Term]	1.72512e-08	2.65431e-05	1	3	2	E9Q616	E9Q616 [397-409]	0	1822.96	13	5.17527e+06	3.94142e+06	4677040	3.42897e+06	3.26231e+06	4.24181e+06	3.67552e+06	4.31783e+06	3572360	High	High	High	High	High	High	High	High	High	2	911.976	-5.93	39.4343	1.62e-05	1.096e-08	4.46
High	[R].LQGQLEQGDDTAAEK.[L]	1xTMT6plex [K15]; 1xTMT6plex [N-Term]	9.57582e-07	2.65431e-05	1	2	4	Q6P542	Q6P542 [389-403]	0	2061.09	15	1.09206e+07	8.70614e+06	1.13044e+07	1.33282e+07	1.19659e+07	1.38444e+07	1.11612e+07	1.44752e+07	1.66083e+07	High	High	High	High	High	High	High	High	High	3	687.698	-2.93	35.2573	1.62e-05	5.99e-07	5.04
High	[K].LQGQQLPVVLPPIMK.[Q]	1xTMT6plex [K15]; 1xTMT6plex [N-Term]	7.08888e-08	2.65431e-05	1	6	2	Q9Z0R6	Q9Z0R6 [90-104]	0	2119.31	15	3.07404e+06	2362402	3.36527e+06	3.11622e+06	2.49133e+06	3.39326e+06	2.9778e+06	3.17785e+06	2.67251e+06	High	High	High	High	High	High	High	High	High	3	707.103	-6.75	72.737	1.62e-05	4.484e-08	5.44
High	[K].LQGSGVSLASK.[K]	1xTMT6plex [K11]; 1xTMT6plex [N-Term]	1.42824e-06	2.65431e-05	2	4	4	E9Q616; Q6UIL4	E9Q616 [5614-5624]; Q6UIL4 [635-645]	0	1504.91	11	2.29928e+07	25293604	25462684	18041803	3.08867e+07	1.83552e+07	1.6485e+07	16189234	1.71565e+07	High	High	High	High	High	High	High	High	High	2	752.953	-7.01	38.5949	1.62e-05	8.902e-07	4.58
High	[K].LQGTLPAEAQEK.[T]	1xTMT6plex [K12]; 1xTMT6plex [N-Term]	1.63897e-05	2.65431e-05	1	1	3	P06684	P06684 [1133-1144]	0	1743.01	12	2.74695e+06	4.28094e+06	3.11456e+06	2.88537e+06	2.8818e+06	4.07232e+06	3.1722e+06	6.29302e+06	3.13793e+06	High	High	High	High	High	High	High	High	High	2	871.999	-7.9	39.8655	1.62e-05	1.009e-05	4.62
High	[R].LQHAAELIK.[N]	1xTMT6plex [K9]; 1xTMT6plex [N-Term]	1.95546e-05	2.65431e-05	1	3	5	Q80Y09	Q80Y09 [277-285]	0	1480.93	9	32321781	2.68836e+07	35242916	4.12499e+07	27810055	4.45078e+07	4.1651e+07	3.99633e+07	33486239	High	High	High	High	High	High	High	High	High	3	494.31	-6.95	37.965	1.62e-05	1.2e-05	3.93
High	[K].LQHELEEAEER.[A]	1xTMT6plex [N-Term]	7.68403e-06	2.65431e-05	4	11	7	Q5SX40; Q5SX39; G3UW82; P13542	Q5SX40 [1906-1916]; Q5SX39 [1903-1913]; G3UW82 [1906-1916]; P13542 [1902-1912]	0	1611.82	11	2.35642e+06	2.5957e+06	2.14754e+06	2.58873e+06	2.40694e+06	3.03386e+06	2.61791e+06	3.82344e+06	2.84761e+06	High	High	High	High	High	High	High	High	High	2	806.413	0.12	33.6256	1.62e-05	4.739e-06	3.41
High	[K].IQHILCTGNLCTK.[E]	2xCarbamidomethyl [C6; C11]; 1xDeamidated [N9]; 1xTMT6plex [K13]; 1xTMT6plex [N-Term]	1.98291e-05	2.65431e-05	1	4	1	Q9QZ88	Q9QZ88 [31-43]	0	2017.1	13	2.07667e+06	1.81689e+06	2.08775e+06	2.07368e+06	1.7449e+06	2.27601e+06	1.92529e+06	2565829	1682380	High	High	High	High	High	High	High	High	High	3	673.038	1.39	41.846	1.62e-05	1.222e-05	2.46
High	[K].IQKPTLDKPSAETFVK.[S]	3xTMT6plex [K3; K8; K16]; 1xTMT6plex [N-Term]	1.25174e-08	2.65431e-05	1	2	1	O70503	O70503 [242-257]	0	2718.66	16	11495015	10550672	11998504	14264965	9399875	15951939	14376285	13230977	10005666	High	High	High	High	High	High	High	High	High	4	680.414	-8.71	43.8033	1.62e-05	7.97e-09	4.91
High	[K].IQLLDLPGIIEGAK.[D]	1xTMT6plex [K14]; 1xTMT6plex [N-Term]	1.64913e-09	2.65431e-05	1	3	2	P32233	P32233 [113-126]	0	1938.2	14	4.02994e+06	3.44367e+06	4.77677e+06	4.55766e+06	2.77828e+06	5607340	5.47627e+06	5.26729e+06	4.54563e+06	High	High	High	High	High	High	High	High	High	2	969.599	-7.27	81.4655	1.62e-05	1.064e-09	5.78
High	[K].LQGHQDQIFSLAWSPDGK.[Q]	1xTMT6plex [K18]; 1xTMT6plex [N-Term]	6.45736e-11	2.65431e-05	1	2	1	Q9D2V7	Q9D2V7 [630-647]	0	2485.32	18	660439	590966	838748	890132	627924	1.03598e+06	826872	849051	833078	High	High	High	High	High	High	High	High	High	3	829.108	-6.14	59.6315	1.62e-05	4.231e-11	5.79
High	[R].IQLLEEELDR.[A]	1xTMT6plex [N-Term]	7.4727e-06	2.65431e-05	1	1	6	Q6IRU2	Q6IRU2 [56-65]	0	1486.83	10	3.98066e+06	4.56052e+06	3.94327e+06	4.43201e+06	3.56947e+06	5.95089e+06	4.63029e+06	6.38489e+06	4.66042e+06	High	High	High	High	High	High	High	High	High	2	743.919	-1.14	63.891	1.62e-05	4.61e-06	2.99
High	[K].LQILNLAAK.[L]	1xTMT6plex [K9]; 1xTMT6plex [N-Term]	0.000126853	2.65431e-05	1	3	2	Q9Z1T1	Q9Z1T1 [535-543]	0	1441.95	9	1.74971e+07	1.39368e+07	19187566	21642923	1.46655e+07	2.22106e+07	2.10441e+07	1.89576e+07	1.69454e+07	High	High	High	High	High	High	High	High	High	2	721.474	-6.55	61.3294	1.62e-05	7.697e-05	3.71
High	[K].LQMEAPHIIVGTPGR.[V]	1xTMT6plex [N-Term]	3.17634e-09	2.65431e-05	1	9	6	Q3UXC2	Q3UXC2 [147-161]	0	1848.04	15	9.83146e+07	1.2742e+08	1.15331e+08	1.25521e+08	1.01354e+08	1.44336e+08	1.16137e+08	1.30556e+08	8.03023e+07	High	High	High	High	High	High	High	High	High	2	924.516	-5.75	45.5713	1.62e-05	2.04e-09	4.99
High	[K].LQMEQQQQLQQR.[Q]	1xTMT6plex [N-Term]	6.26285e-06	2.65431e-05	1	3	1	A0A2R8VHM4	A0A2R8VHM4 [53-64]	0	1786.94	12	1.91478e+06	2.13995e+06	1.92944e+06	2.72551e+06	2.20533e+06	2.77913e+06	1.95221e+06	2.97697e+06	2.23648e+06	High	High	High	High	High	High	High	High	High	2	893.969	-6.98	29.8522	1.62e-05	3.878e-06	4.54
High	[K].IQMLDDTQEAFEVPQR.[A]	1xTMT6plex [N-Term]	4.61537e-07	2.65431e-05	1	3	1	F8VPU2	F8VPU2 [44-59]	0	2149.08	16	126795	112376	116039	151049	105871	139884	123232	164151	137216	High	High	High	High	High	High	High	High	High	3	717.031	-0.73	59.6836	1.62e-05	2.885e-07	6.1
High	[K].IQMLDDTQEAFEVPQR.[A]	1xOxidation [M3]; 1xTMT6plex [N-Term]	5.24018e-08	2.65431e-05	1	3	3	F8VPU2	F8VPU2 [44-59]	0	2165.07	16	838542	668187	882056	1.50287e+06	768915	1.19255e+06	966902	1.26812e+06	1.31322e+06	High	High	High	High	High	High	High	High	High	3	722.367	5.51	50.7958	1.62e-05	3.32e-08	3.75
High	[K].IQMSNLMNQAR.[L]	1xTMT6plex [N-Term]	1.63897e-05	2.65431e-05	1	4	1	P50518	P50518 [70-80]	0	1534.8	11	9.23403e+06	7.3631e+06	9878450	12779524	9.50217e+06	13987491	13144011	13441409	10393376	High	High	High	High	High	High	High	High	High	2	767.9	-7.28	42.5138	1.62e-05	1.01e-05	4.09
High	[K].LQMVEMPLAHK.[L]	1xTMT6plex [K11]; 1xTMT6plex [N-Term]	1.78219e-08	2.65431e-05	1	6	3	Q8BVU9	Q8BVU9 [252-262]	0	1755.01	11	2.00878e+07	1.55454e+07	21884193	3.6648e+07	14178295	4.5128e+07	4.40629e+07	4.21129e+07	33805908	High	High	High	High	High	High	High	High	High	3	585.669	-6.96	50.4394	1.62e-05	1.133e-08	4.84
High	[K].LQMEAGLCEEQLNQADALLQSDIR.[L]	1xCarbamidomethyl [C8]; 1xOxidation [M3]; 1xTMT6plex [N-Term]	9.56389e-05	2.65431e-05	3	16	1	Q05CR3; A0A0R4J221; Q9QXS1	Q05CR3 [401-424]; A0A0R4J221 [447-470]; Q9QXS1 [549-572]	0	2990.48	24	138882	130708	155046	149510	130158	159479	138650	190424	139278	High	High	High	High	High	High	High	High	High	3	997.5	2.67	64.9171	1.62e-05	5.822e-05	2.71
High	[K].LQMVEMPLAHK.[L]	1xOxidation [M]; 1xTMT6plex [K11]; 1xTMT6plex [N-Term]	3.74682e-05	2.65431e-05	1	6	4	Q8BVU9	Q8BVU9 [252-262]	0	1771	11	109988522	94105158	121859654	151028862	104711555	181987328	153827650	150186090	130037560	High	High	High	High	High	High	High	High	High	3	591	-9.09	42.1411	1.62e-05	2.293e-05	3.45
High	[KR].LQMVTVPPIAPGILK.[V]	1xTMT6plex [K15]; 1xTMT6plex [N-Term]	0.000134717	2.65431e-05	1	4	1	Q3UHQ6	Q3UHQ6 [848-862]	0	2035.28	15	770633	652253	721310	552992	493576	681315	565824	696362	548136	High	High	High	High	High	High	High	High	High	3	679.092	-7.02	75.6327	1.62e-05	8.192e-05	4.52
High	[R].LQNAADVPANMDK.[H]	1xTMT6plex [K13]; 1xTMT6plex [N-Term]	2.54178e-06	2.65431e-05	1	8	2	E9Q9M1	E9Q9M1 [35-47]	0	1844.99	13	4.19463e+06	4.50709e+06	4418215	6.01223e+06	4.03865e+06	5.22225e+06	4.46137e+06	6060469	4.42949e+06	High	High	High	High	High	High	High	High	High	2	922.994	-7.44	40.5594	1.62e-05	1.578e-06	3.54
High	[R].IQNAGGSVMIQR.[V]	1xTMT6plex [N-Term]	7.38104e-07	2.65431e-05	2	7	1	Q99NF7; P49443	Q99NF7 [180-191]; P49443 [175-186]	0	1502.83	12	3.06344e+06	2.67329e+06	2.97595e+06	3.27851e+06	2.80589e+06	3.43439e+06	3.08776e+06	3.42055e+06	2.76107e+06	High	High	High	High	High	High	High	High	High	2	751.914	-6.35	33.3929	1.62e-05	4.609e-07	4.71
High	[K].LQNDPQLEAEYR.[R]	1xTMT6plex [N-Term]	7.73226e-07	2.65431e-05	1	2	2	G5E898	G5E898 [1058-1069]	0	1704.88	12	710127	749979	704462	826836	917999	750414	607157	828126	667488	High	High	High	High	High	High	High	High	High	2	852.941	-0.15	36.7993	1.62e-05	4.836e-07	4.1
High	[K].LQNELDNVSTLLEEAEK.[K]	1xTMT6plex [K17]; 1xTMT6plex [N-Term]	0.000103475	2.65431e-05	1	6	3	Q3UH59	Q3UH59 [1322-1338]	0	2403.3	17	499334	829018	523706	589212	724251	1.11548e+06	975020	2.2676e+06	1.29382e+06	High	High	High	High	High	High	High	High	High	3	801.773	1.34	77.6752	1.62e-05	6.288e-05	2.47
High	[K].LQNELDNVSTLLEEAEKK.[G]	2xTMT6plex [K17; K18]; 1xTMT6plex [N-Term]	9.40376e-17	2.65431e-05	1	6	1	Q3UH59	Q3UH59 [1322-1339]	1	2760.56	18	325434	120490	155594	168727	131506	208124	280718	390667	244070	High	High	High	High	High	High	High	High	High	3	920.854	-4.74	75.8838	1.62e-05	6.587e-17	6.09
High	[K].LQMVEMPLAHK.[L]	2xOxidation [M3; M6]; 1xTMT6plex [K11]; 1xTMT6plex [N-Term]	5.01971e-05	2.65431e-05	1	6	1	Q8BVU9	Q8BVU9 [252-262]	0	1787	11	1.64368e+06	1495862	1.72246e+06	1.89911e+06	1.40068e+06	2.14855e+06	1.88696e+06	2.10774e+06	1.79854e+06	High	High	High	High	High	High	High	High	High	3	596.332	-8.37	36.0786	1.62e-05	3.066e-05	2.9
High	[K].IQMDQFTQQLQSLEALVSK.[A]	1xOxidation [M3]; 1xTMT6plex [K19]; 1xTMT6plex [N-Term]	5.96866e-08	2.65431e-05	1	2	1	G5E874	G5E874 [619-637]	0	2681.46	19	999163	616836	959814	1.27592e+06	704589	977755	1.01962e+06	876312	842526	High	High	High	High	High	High	High	High	High	3	894.484	-7.54	81.2144	1.62e-05	3.768e-08	6.56
High	[K].IQMDQFTQQLQSLEALVSK.[A]	1xTMT6plex [K19]; 1xTMT6plex [N-Term]	3.00832e-10	2.65431e-05	1	2	3	G5E874	G5E874 [619-637]	0	2665.46	19	1.34671e+06	1.04664e+06	1.34403e+06	1.85804e+06	1.15488e+06	1.58622e+06	1.54709e+06	1.35923e+06	1.57132e+06	High	High	High	High	High	High	High	High	High	3	889.155	-4.84	84.4349	1.62e-05	1.954e-10	6.32
High	[R].IQLWKPPYTK.[E]	2xTMT6plex [K5; K10]; 1xTMT6plex [N-Term]	0.000143728	2.65431e-05	1	4	1	Q3UYM1	Q3UYM1 [20-29]	0	1961.22	10	2.89684e+06	2.86828e+06	3.29226e+06	2.99816e+06	2.62695e+06	3.80889e+06	3.39764e+06	3.63661e+06	3.18324e+06	High	High	High	High	High	High	High	High	High	3	654.407	-5.81	50.6888	1.62e-05	8.715e-05	3.61
High	[K].IQLINNMLDK.[V]	1xDeamidated [N]; 1xTMT6plex [K10]; 1xTMT6plex [N-Term]	2.51305e-05	2.65431e-05	1	2	5	P09411	P09411 [221-230]	0	1660.97	10	9.76652e+06	9.35545e+06	1.05531e+07	1.18593e+07	9.19499e+06	1.20416e+07	1.02676e+07	7.06261e+06	1.00395e+07	High	High	High	High	High	High	High	High	High	2	830.982	-8.01	61.9231	1.62e-05	1.544e-05	4.32
High	[R].LQLLSPQVDINSPINAK.[K]	1xTMT6plex [K17]; 1xTMT6plex [N-Term]	8.27723e-06	2.65431e-05	1	1	1	F8VQ05	F8VQ05 [833-849]	0	2308.36	17	1.24534e+06	1.3759e+06	1319051	1.31644e+06	954165	1.11754e+06	1.10624e+06	1316492	1.14325e+06	High	High	High	High	High	High	High	High	High	3	770.121	-6.27	65.8539	1.62e-05	5.122e-06	5.53
High	[K].IQINNSENTLR.[S]	1xTMT6plex [N-Term]	1.40597e-05	2.65431e-05	1	3	1	P97927	P97927 [330-340]	0	1530.84	11	16125126	10605727	15018728	16249927	11466773	14858251	11780242	13023005	11265142	High	High	High	High	High	High	High	High	High	2	765.921	-6.5	33.7051	1.62e-05	8.675e-06	3.97
High	[K].IQINNSENTLR.[S]	1xDeamidated [N4]; 1xTMT6plex [N-Term]	1.74913e-05	2.65431e-05	1	3	2	P97927	P97927 [330-340]	0	1531.83	11	1.69023e+06	1.35973e+06	1.76833e+06	1.79335e+06	1.55901e+06	1.59817e+06	1.37696e+06	1.58892e+06	1.41736e+06	High	High	High	High	High	High	High	High	High	2	766.415	-3.14	38.2825	1.62e-05	1.076e-05	4.19
High	[K].LQLNYLGNYIPR.[F]	1xTMT6plex [N-Term]	7.79192e-06	2.65431e-05	1	3	1	Q3UE11	Q3UE11 [249-260]	0	1692.96	12	1.12735e+06	1.03173e+06	1.14445e+06	1.83388e+06	1.06851e+06	1.63908e+06	1.52422e+06	1.59357e+06	1.33268e+06	High	High	High	High	High	High	High	High	High	2	846.98	-6.02	63.7829	1.62e-05	4.813e-06	4.82
High	[K].IQIPRPDDPSNQIK.[I]	1xTMT6plex [K14]; 1xTMT6plex [N-Term]	2.52999e-06	2.65431e-05	1	4	2	Q8VDJ3	Q8VDJ3 [184-197]	0	2079.2	14	8.83235e+06	7.80533e+06	1.02502e+07	1.43962e+07	8.1186e+06	13674822	1.29512e+07	1.28686e+07	1.09105e+07	High	High	High	High	High	High	High	High	High	3	693.733	-5.51	42.6333	1.62e-05	1.574e-06	5.66
High	[R].LQLPVFLQQMQNPESLSILTNPR.[A]	1xTMT6plex [N-Term]	7.29989e-09	2.65431e-05	1	1	1	Q99NB8	Q99NB8 [437-459]	0	2895.6	23	161547	113105	143222	159743	105192	168021	126613	181377	148731	High	High	High	High	High	High	High	High	High	3	965.866	-4.13	83.2673	1.62e-05	4.67e-09	3.93
High	[R].LQLQQEMELLNAYQSK.[I]	1xTMT6plex [K16]; 1xTMT6plex [N-Term]	6.4896e-08	2.65431e-05	1	3	2	B2RY27	B2RY27 [800-815]	0	2394.31	16	939296	774916	972395	1.06438e+06	772815	1.13909e+06	994955	1.16055e+06	956306	High	High	High	High	High	High	High	High	High	3	798.77	-6.48	69.0929	1.62e-05	4.114e-08	6.31
High	[K].LQLRPTLIAGIMK.[D]	1xTMT6plex [K13]; 1xTMT6plex [N-Term]	1.85565e-07	2.65431e-05	1	2	1	Q9DCM2	Q9DCM2 [37-49]	0	1912.22	13	3.19196e+06	2.78916e+06	2.98767e+06	2.16173e+06	2.77285e+06	2.42362e+06	1.60463e+06	1.84255e+06	1.95165e+06	High	High	High	High	High	High	High	High	High	3	638.073	-7.04	62.3173	1.62e-05	1.169e-07	5.06
High	[R].LQLSVTEVGTEK.[F]	1xTMT6plex [K12]; 1xTMT6plex [N-Term]	0.000128626	2.65431e-05	2	4	1	E9Q852; E9Q9C3	E9Q852 [406-417]; E9Q9C3 [421-432]	0	1762.04	12	3.00225e+06	1.92707e+06	3.14507e+06	2.83522e+06	1.8717e+06	2821253	2.452e+06	2.48874e+06	2.37253e+06	High	High	High	High	High	High	High	High	High	3	588.012	-8.18	49.9482	1.62e-05	7.807e-05	3.81
High	[K].LQLTDEQLQNR.[S]	1xTMT6plex [N-Term]	6.69283e-05	2.65431e-05	1	1	2	Q8CC88	Q8CC88 [556-566]	0	1586.87	11	5.55165e+06	6.09855e+06	6459424	4.38864e+06	4.32803e+06	5.75935e+06	4.33391e+06	5.72309e+06	4.28232e+06	High	High	High	High	High	High	High	High	High	2	793.936	-3.25	39.7731	1.62e-05	4.087e-05	3.91
High	[R].IQLVEEELDR.[A]	1xTMT6plex [N-Term]	1.84942e-05	2.65431e-05	9	35	4	E9Q456; A2AIM4; Q58E70; Q6PJ18; Q61344; E9Q5J9; A0A0R4J1P2; B7ZNL3; Q8BP43	E9Q456 [56-65]; A2AIM4 [92-101]; Q58E70 [56-65]; Q6PJ18 [92-101]; Q61344 [92-101]; E9Q5J9 [93-102]; A0A0R4J1P2 [92-101]; B7ZNL3 [92-101]; Q8BP43 [92-101]	0	1472.82	10	370529	388513	336247	329319	352125	459220	355145	565985	423488	High	High	High	High	High	High	High	High	High	2	736.91	-1.55	58.1767	1.62e-05	1.138e-05	3.05
High	[R].LQLVLLPPALFIPAVESEAQR.[Q]	1xTMT6plex [N-Term]	2.47555e-07	2.65431e-05	1	1	1	Q8BVG4	Q8BVG4 [375-395]	0	2533.5	21	170943	169904	169688	168660	179646	186163	179318	200810	162270	High	High	High	High	High	High	High	High	High	3	845.166	-4.29	86.6293	1.62e-05	1.557e-07	5.51
High	[KR].IQIWDTAGQER.[FY]	1xTMT6plex [N-Term]	1.01554e-05	2.65431e-05	19	65	11	Q50HX0; Q4FJL0; Q3TCY0; Q0PD67; Q0PD63; A2A7Z6; Q91V41; B2RRN5; Q9D1G1; Q0PD53; Q4V9W8; P61028; Q3U4W5; A2CG35; Q8CG50; Q0PD50; Q0PD54; Q543Q4; Q3U0T9	Q50HX0 [62-72]; Q4FJL0 [60-70]; Q3TCY0 [80-90]; Q0PD67 [62-72]; Q0PD63 [73-83]; A2A7Z6 [73-83]; Q91V41 [62-72]; B2RRN5 [59-69]; Q9D1G1 [59-69]; Q0PD53 [64-74]; Q4V9W8 [59-69]; P61028 [59-69]; Q3U4W5 [64-74]; A2CG35 [140-150]; Q8CG50 [67-77]; Q0PD50 [59-69]; Q0PD54 [64-74]; Q543Q4 [73-83]; Q3U0T9 [59-69]	0	1545.82	11	5.36101e+07	4.58818e+07	5.50539e+07	5.45815e+07	4.38784e+07	6.39146e+07	5.63789e+07	6.31826e+07	5.23961e+07	High	High	High	High	High	High	High	High	High	2	773.408	-8.81	46.8122	1.62e-05	6.278e-06	2.79
High	[KR].LQLWDTAGQER.[F]	1xDeamidated [Q]; 1xTMT6plex [N-Term]	0.000115104	2.65431e-05	19	9	3	Q3TCY0; Q0PD53; Q3U4W5; Q0PD54	Q3TCY0 [80-90]; Q0PD53 [64-74]; Q3U4W5 [64-74]; Q0PD54 [64-74]	0	1546.81	11	1.06827e+07	1.02826e+07	1.14855e+07	1.16334e+07	8580943	1.23391e+07	1.05377e+07	1.28456e+07	9.99556e+06	High	High	High	High	High	High	High	High	High	2	773.904	-3.89	49.5844	1.62e-05	7.02e-05	3.13
High	[R].LQLLEEENKER.[A]	1xTMT6plex [K9]; 1xTMT6plex [N-Term]	9.925e-05	2.65431e-05	1	7	2	Q6PCP5	Q6PCP5 [256-266]	1	1859.06	11	3.22042e+06	2.94514e+06	3.39373e+06	3.58471e+06	3.09996e+06	4.05163e+06	3.37928e+06	4.55191e+06	3.41267e+06	High	High	High	High	High	High	High	High	High	3	620.355	-7.37	42.9214	1.62e-05	6.059e-05	2.91
High	[R].LQGGVLLAQILK.[N]	1xTMT6plex [K12]; 1xTMT6plex [N-Term]	1.87538e-05	2.65431e-05	1	4	2	A0A5F8MPS7	A0A5F8MPS7 [255-266]	0	1711.12	12	2.32407e+06	3.16205e+06	2.28121e+06	2.54332e+06	5.11451e+06	2.5295e+06	2.13676e+06	1.90834e+06	2533097	High	High	High	High	High	High	High	High	High	2	856.06	-6.57	75.2146	1.62e-05	1.152e-05	3.04
High	[K].IQGGSVVEMQGDEMTR.[I]	2xOxidation [M9; M14]; 1xTMT6plex [N-Term]	1.78528e-06	2.65431e-05	1	7	3	Q5HZJ8	Q5HZJ8 [5-20]	0	1997.95	16	2.2454e+06	1.93435e+06	2.1638e+06	4.25066e+06	1.94181e+06	3.45693e+06	2.76548e+06	3.34013e+06	2.57642e+06	High	High	High	High	High	High	High	High	High	3	666.652	-3.33	28.2435	1.62e-05	1.112e-06	3.65
High	[K].IQGGSVVEMQGDEMTR.[I]	1xOxidation [M]; 1xTMT6plex [N-Term]	1.63912e-08	2.65431e-05	1	7	18	Q5HZJ8	Q5HZJ8 [5-20]	0	1981.95	16	3.94543e+07	3.571e+07	4.12286e+07	6.18662e+07	3.15405e+07	6.89058e+07	5.75663e+07	5.97517e+07	5.13772e+07	High	High	High	High	High	High	High	High	High	2	991.478	-1.62	35.5754	1.62e-05	1.043e-08	4.42
High	[R].LQEEHSLQDVIFK.[S]	1xTMT6plex [K13]; 1xTMT6plex [N-Term]	1.4797e-05	2.65431e-05	1	1	2	Q9CR89	Q9CR89 [134-146]	0	2044.15	13	6.3298e+06	5.70368e+06	6.40597e+06	6.98736e+06	5714296	9.17016e+06	7297388	8.57623e+06	7.27921e+06	High	High	High	High	High	High	High	High	High	3	682.052	-3.38	52.8051	1.62e-05	9.131e-06	4.78
High	[R].LQEELAASDR.[A]	1xTMT6plex [N-Term]	4.58692e-06	2.65431e-05	1	3	10	Q6URW6	Q6URW6 [1713-1722]	0	1360.73	10	3.37081e+07	2.08393e+07	3.42608e+07	2.35041e+07	2.48474e+07	2.38015e+07	2.46598e+07	2.39471e+07	2.31793e+07	High	High	High	High	High	High	High	High	High	2	680.867	0.25	33.9542	1.62e-05	2.841e-06	3.7
High	[K].LQEELSAATDR.[I]	1xTMT6plex [N-Term]	1.28118e-05	2.65431e-05	1	1	1	Q8BIJ7	Q8BIJ7 [343-353]	0	1461.77	11	784337	651005	742917	804718	500881	977169	780504	1.01054e+06	720540	High	High	High	High	High	High	High	High	High	2	731.391	0.61	40.4705	1.62e-05	7.883e-06	3.49
High	[K].LQEEQENAPEFVK.[V]	1xTMT6plex [K13]; 1xTMT6plex [N-Term]	1.72512e-08	2.65431e-05	1	4	7	Q3TGF2	Q3TGF2 [101-113]	0	2019.08	13	3.48506e+06	3.23883e+06	4.11698e+06	4.11693e+06	2.74633e+06	4.65576e+06	4.22245e+06	4.48222e+06	4.05364e+06	High	High	High	High	High	High	High	High	High	2	1010.04	1.09	44.7259	1.62e-05	1.096e-08	5.56
High	[K].LQEETGEEEARPEPELK.[G]	1xTMT6plex [K17]; 1xTMT6plex [N-Term]	1.42118e-09	2.65431e-05	1	1	3	Q8BHB9	Q8BHB9 [273-289]	0	2442.28	17	1.42676e+06	1.21804e+06	1.28536e+06	1.30782e+06	1.90755e+06	1.7131e+06	1.4285e+06	1.59469e+06	1.52736e+06	High	High	High	High	High	High	High	High	High	3	814.763	-0.89	36.219	1.62e-05	9.173e-10	4.72
High	[R].IQEGAAVLQK.[M]	1xTMT6plex [K10]; 1xTMT6plex [N-Term]	1.03941e-05	2.65431e-05	1	3	5	P61750	P61750 [100-109]	0	1514.93	10	2.95869e+07	2.49296e+07	2.97181e+07	4.64817e+07	2.51926e+07	4.7485e+07	4.536e+07	42617363	3.47315e+07	High	High	High	High	High	High	High	High	High	3	505.643	-9.72	40.6782	1.62e-05	6.421e-06	3.88
High	[R].LQEEGSVEAR.[T]	1xTMT6plex [N-Term]	2.6819e-05	2.65431e-05	1	1	2	Q9D8X2	Q9D8X2 [131-140]	0	1346.71	10	1.56319e+06	1.22978e+06	1.57637e+06	1.47151e+06	1418561	1.60181e+06	1.27328e+06	1.32768e+06	1.37762e+06	High	High	High	High	High	High	High	High	High	2	673.86	0.7	25.9967	1.62e-05	1.647e-05	3.97
High	[K].LQEGTYVMLAGPNFETVAESR.[L]	1xTMT6plex [N-Term]	5.81398e-06	2.65431e-05	2	4	3	Q543K9; Q9D8C9	Q543K9 [187-207]; Q9D8C9 [202-222]	0	2541.29	21	8.08e+06	5.77691e+06	7831451	6.66777e+06	5.56284e+06	7.52549e+06	6.48522e+06	7.94778e+06	6.50699e+06	High	High	High	High	High	High	High	High	High	3	847.765	-1.54	64.1639	1.62e-05	3.599e-06	4.57
High	[K].IQEGVFDINNEANGIK.[I]	1xDeamidated [N13]; 1xTMT6plex [K16]; 1xTMT6plex [N-Term]	5.12547e-12	2.65431e-05	1	2	12	P53994	P53994 [171-186]	0	2220.19	16	1.32692e+07	1.45837e+07	1.37309e+07	1.33303e+07	1.22689e+07	1.58139e+07	1.38657e+07	17293553	1.35648e+07	High	High	High	High	High	High	High	High	High	2	1110.6	-1.31	57.4487	1.62e-05	3.392e-12	5.62
High	[K].IQEGVFDINNEANGIK.[I]	2xDeamidated [N10; N13]; 1xTMT6plex [K16]; 1xTMT6plex [N-Term]	0.000126267	2.65431e-05	1	2	2	P53994	P53994 [171-186]	0	2221.18	16	1.22124e+06	1.05585e+06	1.1177e+06	948364	787284	1.00117e+06	912779	1.04897e+06	980280	High	High	High	High	High	High	High	High	High	3	741.064	0.88	59.1262	1.62e-05	7.695e-05	4.3
High	[R].LQEHLDPALQR.[L]	1xTMT6plex [N-Term]	9.47568e-05	2.65431e-05	1	4	3	Q9JLV6	Q9JLV6 [504-514]	0	1548.87	11	5.17561e+06	4.59778e+06	3.98077e+06	4.70729e+06	3.22991e+06	5.72773e+06	9.87618e+06	6.70883e+06	4.9305e+06	High	High	High	High	High	High	High	High	High	3	516.96	-3.07	33.6117	1.62e-05	5.785e-05	4.37
High	[K].LQEHLKPYAVDLQDQINTQTQEMK.[L]	2xTMT6plex [K6; K24]; 1xTMT6plex [N-Term]	8.9409e-11	2.65431e-05	1	4	1	P06728	P06728 [131-154]	0	3557.92	24	1.17326e+06	1.78785e+06	980092	1.33384e+06	1.57902e+06	2.47912e+06	2.52559e+06	6387022	2.30188e+06	High	High	High	High	High	High	High	High	High	4	890.23	-6.89	53.7045	1.62e-05	5.845e-11	8.47
High	[R].LQEKEDLQELNDR.[L]	1xTMT6plex [K4]; 1xTMT6plex [N-Term]	1.437e-07	2.65431e-05	1	2	14	P48678	P48678 [29-41]	1	2088.13	13	1.09596e+08	8.39097e+07	9.98666e+07	1.08213e+08	1.16007e+08	1.31756e+08	1.2298e+08	1.18676e+08	1.20919e+08	High	High	High	High	High	High	High	High	High	2	1044.57	-4.64	37.6254	1.62e-05	9.037e-08	4.79
High	[K].LQEIDVFNNQLK.[VE]	1xTMT6plex [K12]; 1xTMT6plex [N-Term]	1.04425e-05	2.65431e-05	1	10	2	E9Q3I4	E9Q3I4 [559-570]	0	1919.1	12	3.88049e+06	4.6068e+06	4.2546e+06	4.19706e+06	3.6007e+06	5.10632e+06	3.94995e+06	4.37943e+06	3.84061e+06	High	High	High	High	High	High	High	High	High	2	960.047	-6.8	61.3095	1.62e-05	6.43e-06	2.73
High	[K].IQEGVFDINNEANGIK.[I]	1xTMT6plex [K16]; 1xTMT6plex [N-Term]	5.07073e-11	2.65431e-05	1	2	5	P53994	P53994 [171-186]	0	2219.21	16	7.25723e+06	5.53656e+06	6548202	7.33588e+06	5.69005e+06	8.23296e+06	7.00863e+06	8.23694e+06	6.83241e+06	High	High	High	High	High	High	High	High	High	2	1110.11	-1.31	56.0717	1.62e-05	3.319e-11	7.57
High	[K].LQEDYDMESLFQR.[L]	1xOxidation [M7]; 1xTMT6plex [N-Term]	1.87538e-05	2.65431e-05	1	1	8	O08797	O08797 [274-286]	0	1918.91	13	1.2069e+06	1.09178e+06	1.26419e+06	1.44358e+06	1.0192e+06	1.56272e+06	1.56745e+06	1.91436e+06	1.78016e+06	High	High	High	High	High	High	High	High	High	2	959.956	-0.26	48.7824	1.62e-05	1.155e-05	3.29
High	[K].LQEDYDMESLFQR.[L]	1xTMT6plex [N-Term]	1.43033e-07	2.65431e-05	1	1	5	O08797	O08797 [274-286]	0	1902.91	13	2.39542e+06	2.45519e+06	2.85533e+06	2.68942e+06	2.39255e+06	3.72902e+06	3.82164e+06	4.15058e+06	3.48245e+06	High	High	High	High	High	High	High	High	High	2	951.957	-1.75	59.794	1.62e-05	9.024e-08	5.03
High	[R].LQEDKEQMAQQLVEETQGFQR.[T]	1xOxidation [M8]; 1xTMT6plex [K5]; 1xTMT6plex [N-Term]	3.14241e-08	2.65431e-05	1	8	1	Q9QXS1	Q9QXS1 [2491-2511]	1	3009.54	21	549657	387577	508099	660162	403504	574911	472991	533634	481849	High	High	High	High	High	High	High	High	High	3	1003.84	-5.05	50.4551	1.62e-05	1.994e-08	5.08
High	[R].LQDSVMEASR.[T]	1xTMT6plex [N-Term]	0.000139795	2.65431e-05	1	6	2	Q3UTE4	Q3UTE4 [421-430]	0	1364.7	10	2.63224e+06	2.8934e+06	2.69687e+06	3.03558e+06	4.01809e+06	2474042	2.12921e+06	2.58975e+06	2.34234e+06	High	High	High	High	High	High	High	High	High	2	682.853	-3.42	34.2019	1.62e-05	8.492e-05	3.99
High	[R].LQDTATATTEDPELMAFLSR.[Y]	1xTMT6plex [N-Term]	9.09847e-07	2.65431e-05	1	1	1	Q8BHC9	Q8BHC9 [250-269]	0	2439.23	20	152843	138500	172884	164018	123686	179309	150163	205307	156345	High	High	High	High	High	High	High	High	High	3	813.746	-1.81	68.0167	1.62e-05	5.691e-07	5.14
High	[K].IQDTGDTILSSPSSVALPQVK.[T]	1xTMT6plex [K21]; 1xTMT6plex [N-Term]	1.74124e-08	2.65431e-05	1	3	3	P06537	P06537 [274-294]	0	2614.47	21	2.47312e+06	2.05073e+06	2.77761e+06	2.19365e+06	1.68215e+06	2.7738e+06	2.45928e+06	4.07748e+06	2.50943e+06	High	High	High	High	High	High	High	High	High	3	872.156	-6.58	62.4466	1.62e-05	1.108e-08	5.85
High	[R].LQDTYNLDTNTISK.[G]	1xTMT6plex [K14]; 1xTMT6plex [N-Term]	6.0716e-05	2.65431e-05	2	5	2	E9Q7B0; Q3TN84	E9Q7B0 [137-150]; Q3TN84 [137-150]	0	2084.13	14	4.68392e+06	3.93785e+06	4923387	5.53542e+06	3.28287e+06	6167854	5.86385e+06	6.45324e+06	5165684	High	High	High	High	High	High	High	High	High	3	695.376	-6.95	47.4057	1.62e-05	3.705e-05	4.7
High	[R].LQDVFLLPDPSGQWR.[D]	1xTMT6plex [N-Term]	4.51143e-05	2.65431e-05	1	1	1	Q9QUR8	Q9QUR8 [301-315]	0	2000.08	15	122472	57818.1	119782	155462	69898.2	137775	69672.8	140586	124266	High	High	High	High	High	High	High	High	High	3	667.362	-3.91	75.3558	1.62e-05	2.758e-05	3.14
High	[K].LQDVFNTVGADIIQLPQIVVVGTQSSGK.[S]	1xTMT6plex [K28]; 1xTMT6plex [N-Term]	6.45736e-11	2.65431e-05	1	2	1	E9PUD2	E9PUD2 [11-38]	0	3384.91	28	107960	127339	151435	128713	131518	135520	113189	115878	108202	High	High	High	High	High	High	High	High	High	3	1128.97	-3.24	86.6393	1.62e-05	4.225e-11	5.73
High	[K].IQDVGLMPMGGMVPGPVSAAAPASEAAEEEDVPK.[Q]	1xTMT6plex [K34]; 1xTMT6plex [N-Term]	9.58661e-11	2.65431e-05	1	1	2	Q9DB15	Q9DB15 [93-126]	0	3808.92	34	234393	258931	238844	316134	237376	372771	252885	391871	330511	High	High	High	High	High	High	High	High	High	4	952.98	-5.71	72.1947	1.62e-05	6.258e-11	4.38
High	[K].LQDVHVAEGEK.[L]	1xTMT6plex [K11]; 1xTMT6plex [N-Term]	2.06201e-06	2.65431e-05	1	2	5	Q6PDN3	Q6PDN3 [1126-1136]	0	1682.95	11	2.27507e+07	1.68318e+07	2.3327e+07	2.11699e+07	1.67417e+07	2.46114e+07	21385317	2.08519e+07	1.83254e+07	High	High	High	High	High	High	High	High	High	2	841.977	-1.17	33.6824	1.62e-05	1.283e-06	4.39
High	[K].LQDVLASNAGLTQSIPILR.[R]	1xTMT6plex [N-Term]	1.25576e-07	2.65431e-05	1	4	1	F8WHT3	F8WHT3 [1815-1833]	0	2238.3	19	392175	317839	388204	607705	375254	577188	445312	469046	374333	High	High	High	High	High	High	High	High	High	3	746.766	-8.05	75.2096	1.62e-05	7.9e-08	4.29
High	[R].LQDVTDDHIR.[M]	1xTMT6plex [N-Term]	1.31741e-05	2.65431e-05	1	3	9	Q923D2	Q923D2 [125-134]	0	1440.76	10	1.30882e+07	1.55311e+07	1.41239e+07	1.32143e+07	1.83917e+07	1.46086e+07	1.23751e+07	1.23075e+07	1.28342e+07	High	High	High	High	High	High	High	High	High	3	480.926	-0.85	31.2548	1.62e-05	8.118e-06	4.92
High	[R].IQDYDVSLDK.[A]	1xTMT6plex [K10]; 1xTMT6plex [N-Term]	1.80695e-05	2.65431e-05	1	3	4	E9PXY8	E9PXY8 [787-796]	0	1653.91	10	6.2019e+06	4.84897e+06	6.90284e+06	7.42748e+06	5.31685e+06	7.3547e+06	6.67517e+06	7.18466e+06	6.33292e+06	High	High	High	High	High	High	High	High	High	2	827.454	-5.59	47.5785	1.62e-05	1.113e-05	4.03
High	[R].IQEAGTEVVK.[A]	1xTMT6plex [K10]; 1xTMT6plex [N-Term]	1.12486e-05	2.65431e-05	1	1	7	P08249	P08249 [230-239]	0	1531.91	10	1.05826e+08	9.66129e+07	1.01794e+08	8.88038e+07	8.67926e+07	9.8035e+07	8.42647e+07	9.61134e+07	8.06632e+07	High	High	High	High	High	High	High	High	High	2	766.455	-4.08	36.4196	1.62e-05	6.925e-06	4.49
High	[K].LQEALSSVEAFEK.[H]	1xTMT6plex [K13]; 1xTMT6plex [N-Term]	1.10602e-06	2.65431e-05	1	1	1	Q3TLI0	Q3TLI0 [444-456]	0	1909.07	13	621271	491837	624358	577983	488983	588943	570073	657226	560526	High	High	High	High	High	High	High	High	High	3	637.026	-2.63	66.5601	1.62e-05	6.9e-07	4.64
High	[K].LQEAQLELADIK.[A]	1xTMT6plex [K12]; 1xTMT6plex [N-Term]	3.50825e-07	2.65431e-05	2	3	2	Q8BG95; A0A571BGD8	Q8BG95 [894-905]; A0A571BGD8 [104-115]	0	1829.08	12	8.15585e+06	7.3743e+06	7.70255e+06	5.3461e+06	6.01344e+06	8.0612e+06	6.48119e+06	7.85343e+06	6.44871e+06	High	High	High	High	High	High	High	High	High	2	915.041	-1.9	58.7795	1.62e-05	2.205e-07	4.82
High	[R].LQEDKEQMAQQLVEETQGFQR.[T]	1xTMT6plex [K5]; 1xTMT6plex [N-Term]	4.59096e-13	2.65431e-05	1	8	4	Q9QXS1	Q9QXS1 [2491-2511]	1	2993.54	21	1.79523e+07	1.05481e+07	1.64254e+07	1.30481e+07	1.20762e+07	1.34133e+07	1.23808e+07	11534578	1.05196e+07	High	High	High	High	High	High	High	High	High	3	998.515	-2.98	60.7562	1.62e-05	3.073e-13	7.51
High	[R].IQELEDMLAK.[E]	1xTMT6plex [K10]; 1xTMT6plex [N-Term]	8.87487e-06	2.65431e-05	1	2	6	P14733	P14733 [322-331]	0	1647.94	10	2.48581e+07	1.83357e+07	2.78842e+07	2.25872e+07	2.48794e+07	2.8185e+07	2.41119e+07	2.47249e+07	2.49447e+07	High	High	High	High	High	High	High	High	High	2	824.47	-3.42	69.3655	1.62e-05	5.474e-06	5.02
High	[R].IQELEDMLAK.[E]	1xOxidation [M7]; 1xTMT6plex [K10]; 1xTMT6plex [N-Term]	0.000121678	2.65431e-05	1	2	4	P14733	P14733 [322-331]	0	1663.93	10	3.19795e+06	2.89665e+06	3.5434e+06	2.7178e+06	3631398	3.2009e+06	2.58542e+06	2.78429e+06	2.85741e+06	High	High	High	High	High	High	High	High	High	2	832.47	-0.99	56.3033	1.62e-05	7.411e-05	3.05
High	[R].LQELEGTYEENER.[A]	1xTMT6plex [N-Term]	2.70805e-08	2.65431e-05	1	1	6	Q61292	Q61292 [1753-1765]	0	1838.9	13	1.32206e+06	913672	1.33146e+06	1.41029e+06	981754	1.21831e+06	1.08982e+06	1.10246e+06	1.28322e+06	High	High	High	High	High	High	High	High	High	2	919.954	1.64	44.0759	1.62e-05	1.719e-08	4.28
High	[K].IQELGDITNLR.[V]	1xTMT6plex [N-Term]	1.03459e-05	2.65431e-05	1	2	3	Q61087	Q61087 [208-218]	0	1500.86	11	5.22341e+06	3.23982e+06	5.04084e+06	7.90156e+06	3.69864e+06	6.1488e+06	5.49069e+06	5.91212e+06	5.05761e+06	High	High	High	High	High	High	High	High	High	2	750.93	-3.56	55.0268	1.62e-05	6.368e-06	4.17
High	[K].IQFGNGFSHSDALR.[S]	1xTMT6plex [N-Term]	5.54993e-06	2.65431e-05	1	1	2	A2AR99	A2AR99 [403-416]	0	1777.92	14	11072177	8.86811e+06	1.06342e+07	10128517	7.51659e+06	1.12113e+07	9.29995e+06	1.0198e+07	8.8462e+06	High	High	High	High	High	High	High	High	High	3	593.307	-6.26	40.7932	1.62e-05	3.43e-06	3.88
High	[K].IQFGNGFSHSDALR.[S]	1xDeamidated [N5]; 1xTMT6plex [N-Term]	1.89321e-08	2.65431e-05	1	1	5	A2AR99	A2AR99 [403-416]	0	1778.9	14	2.26921e+07	2.10417e+07	2.26042e+07	2.02443e+07	1.67347e+07	2.71602e+07	2.28488e+07	4.21396e+07	2.16839e+07	High	High	High	High	High	High	High	High	High	2	889.947	-8.96	44.6995	1.62e-05	1.203e-08	5.17
High	[K].LQFGSQPQVYNDFLDIMK.[E]	1xTMT6plex [K18]; 1xTMT6plex [N-Term]	7.16656e-06	2.65431e-05	1	2	1	Q60520	Q60520 [135-152]	0	2601.38	18	236281	205679	224901	236694	191639	224108	206972	254725	228959	High	High	High	High	High	High	High	High	High	3	867.791	-7.34	80.298	1.62e-05	4.419e-06	5.65
High	[K].LQFHNVKPECLDAYNK.[I]	1xCarbamidomethyl [C10]; 2xTMT6plex [K7; K16]; 1xTMT6plex [N-Term]	1.39747e-07	2.65431e-05	1	4	2	Q3TD78	Q3TD78 [71-86]	0	2663.46	16	23483776	17787859	21054475	24878707	1.78472e+07	27525765	17643029	2.0133e+07	1.96775e+07	High	High	High	High	High	High	High	High	High	4	666.615	-8.07	40.8482	1.62e-05	8.786e-08	5.21
High	[R].IQFKPDDGTTPDR.[I]	1xTMT6plex [K4]; 1xTMT6plex [N-Term]	0.000129822	2.65431e-05	1	7	3	A0A0G2JFY5	A0A0G2JFY5 [305-317]	0	1948.05	13	28816763	140459650	30256612	32660778	1.6644e+08	77296381	39927923	161921646	63403445	High	High	High	High	High	High	High	High	High	3	650.018	-7.37	35.5324	1.62e-05	7.91e-05	3.9
High	[R].IQFNESFAEMNR.[G]	1xDeamidated [N4]; 1xTMT6plex [N-Term]	7.4727e-06	2.65431e-05	1	2	1	P19783	P19783 [84-95]	0	1715.83	12	630795	763429	675759	880941	677663	887429	696347	1.01961e+06	765199	High	High	High	High	High	High	High	High	High	2	858.418	1.01	55.096	1.62e-05	4.614e-06	3.14
High	[R].IQFNESFAEMNR.[G]	1xOxidation [M10]; 1xTMT6plex [N-Term]	1.52862e-05	2.65431e-05	1	2	1	P19783	P19783 [84-95]	0	1730.84	12	2.48791e+06	2.9722e+06	2.49753e+06	2.34458e+06	2296933	2.97637e+06	2.55555e+06	3152057	2.47928e+06	High	High	High	High	High	High	High	High	High	2	865.916	-6.9	44.114	1.62e-05	9.419e-06	3.58
High	[R].LQFPLPSAQWSLEPGIPQWANYVK.[G]	1xTMT6plex [K24]; 1xTMT6plex [N-Term]	3.45445e-06	2.65431e-05	1	4	1	Q80UL3	Q80UL3 [88-111]	0	3227.77	24	104132	95778.3	149089	121783	78924.3	127909	128651	129549	118519	High	High	High	High	High	High	High	High	High	3	1076.59	-6.29	83.2244	1.62e-05	2.142e-06	5.35
High	[R].IQFVGACNPPTDPGR.[K]	1xCarbamidomethyl [C7]; 1xTMT6plex [N-Term]	2.34865e-06	2.65431e-05	1	2	2	Q9JHU4	Q9JHU4 [2704-2718]	0	1857.95	15	7.64733e+06	6.21956e+06	7719863	7.83365e+06	5.69573e+06	8.29979e+06	7431592	8.00542e+06	6750768	High	High	High	High	High	High	High	High	High	3	619.984	-6.2	43.2897	1.62e-05	1.46e-06	3.73
High	[K].LQGAQGAHPKPPLQNK.[D]	2xTMT6plex [K10; K16]; 1xTMT6plex [N-Term]	8.45857e-08	2.65431e-05	1	2	2	B2RSU6	B2RSU6 [448-463]	0	2371.42	16	6.83593e+06	5200950	7.16084e+06	7037528	5.03903e+06	7.09813e+06	5.47968e+06	5.94523e+06	4.90294e+06	High	High	High	High	High	High	High	High	High	4	593.606	-5.85	26.7043	1.62e-05	5.351e-08	4.54
High	[K].LQGATCSNNK.[L]	1xCarbamidomethyl [C6]; 1xTMT6plex [K10]; 1xTMT6plex [N-Term]	2.91577e-05	2.65431e-05	1	5	1	Q9JHU4	Q9JHU4 [4563-4572]	0	1550.84	10	8094113	4.30307e+06	7.25594e+06	6.92784e+06	4316343	5.92591e+06	6551325	5964130	5.08689e+06	High	High	High	High	High	High	High	High	High	2	775.918	-5.23	22.2479	1.62e-05	1.79e-05	4.29
High	[R].LQGDANNLHGFEVDSR.[V]	1xTMT6plex [N-Term]	6.5712e-07	2.65431e-05	1	3	4	Q923G2	Q923G2 [125-140]	0	2001	16	3.76029e+06	4.45609e+06	4247747	4.52641e+06	3.97878e+06	5.25372e+06	4.31152e+06	5.74817e+06	4.50909e+06	High	High	High	High	High	High	High	High	High	3	667.667	-6.59	38.3709	1.62e-05	4.117e-07	3.59
High	[R].LQGDQINTPHDVLVEYQQRPQR.[L]	1xTMT6plex [N-Term]	3.47854e-05	2.65431e-05	1	1	1	P52624	P52624 [277-298]	0	2863.5	22	10845657	8480675	10527791	11059635	8660334	13820429	12209793	11143821	9538670	High	High	High	High	High	High	High	High	High	4	716.627	-4.9	39.8513	1.62e-05	2.134e-05	2.49
High	[K].LQGESTKPVYIPK.[I]	2xTMT6plex [K7; K13]; 1xTMT6plex [N-Term]	2.26627e-07	2.65431e-05	1	7	1	Q922N9	Q922N9 [313-325]	0	2147.3	13	10542825	6807959	11495021	12916723	8.29921e+06	13394882	11780413	11034421	10369748	High	High	High	High	High	High	High	High	High	3	716.434	-8.27	39.7103	1.62e-05	1.423e-07	4.17
High	[K].IQGGSVVEMQGDEMTR.[I]	1xTMT6plex [N-Term]	1.98264e-11	2.65431e-05	1	7	6	Q5HZJ8	Q5HZJ8 [5-20]	0	1965.96	16	3.75769e+06	3.1815e+06	3.90375e+06	4.23127e+06	2.92257e+06	5.73814e+06	4.64144e+06	5.64975e+06	4.89504e+06	High	High	High	High	High	High	High	High	High	2	983.482	0.3	41.2548	1.62e-05	1.303e-11	5.02
High	[K].IQEYNVLLDTLSR.[A]	1xTMT6plex [N-Term]	2.44126e-07	2.65431e-05	1	9	5	Q52KI7	Q52KI7 [186-198]	0	1793	13	3.782e+06	3.31142e+06	3.69041e+06	6.08508e+06	3.29485e+06	6.98783e+06	6.46666e+06	6.71862e+06	6.00459e+06	High	High	High	High	High	High	High	High	High	2	896.997	-8.25	68.5036	1.62e-05	1.532e-07	5.01
High	[R].LPSAEVGVPQVSVPK.[G]	1xDeamidated [Q10]; 1xTMT6plex [K15]; 1xTMT6plex [N-Term]	2.30074e-05	2.65431e-05	1	6	1	A0A5F8MQ58	A0A5F8MQ58 [375-389]	0	1966.16	15	313458	246803	329619	237198	308895	312374	267053	280858	249562	High	High	High	High	High	High	High	High	High	3	656.055	-6.68	57.1065	1.62e-05	1.414e-05	3.8
High	[R].LQEYNIPGVIQSAIGWK.[T]	1xTMT6plex [K17]; 1xTMT6plex [N-Term]	2.12347e-07	2.65431e-05	1	4	2	Q99L43	Q99L43 [311-327]	0	2374.35	17	3.91663e+06	3.03557e+06	4.31664e+06	3.34136e+06	3.49471e+06	3.54383e+06	3.1252e+06	2.87279e+06	3.01208e+06	High	High	High	High	High	High	High	High	High	3	792.117	-7.22	80.2831	1.62e-05	1.334e-07	5.26
High	[R].IQEVIDLAQR.[L]	1xTMT6plex [N-Term]	0.000108883	2.65431e-05	1	2	2	A2AST1	A2AST1 [1070-1079]	0	1413.83	10	3062115	2.41608e+06	3.0869e+06	2.86332e+06	2.36052e+06	2.93776e+06	2.6468e+06	2.88978e+06	2.70098e+06	High	High	High	High	High	High	High	High	High	2	707.416	-1.74	56.5548	1.62e-05	6.642e-05	3.37
High	[K].LQELPDAVPHGEMPR.[H]	1xTMT6plex [N-Term]	2.62033e-05	2.65431e-05	1	2	1	P49718	P49718 [229-243]	0	1918.01	15	214370	224832	251621	251890	166256	289715	303932	313511	240725	High	High	High	High	High	High	High	High	High	3	640.006	-0.6	46.093	1.62e-05	1.612e-05	4.76
High	[K].IQELQASQDER.[A]	1xTMT6plex [N-Term]	1.24018e-05	2.65431e-05	1	1	2	Q9WTX8	Q9WTX8 [208-218]	0	1545.81	11	1.06264e+06	923475	1.11862e+06	1.16799e+06	973635	1.23826e+06	1.1287e+06	1.19676e+06	1.20478e+06	High	High	High	High	High	High	High	High	High	2	773.407	-0.52	31.4263	1.62e-05	7.637e-06	4.31
High	[K].IQELQMTTVLK.[E]	1xTMT6plex [K11]; 1xTMT6plex [N-Term]	3.06119e-06	2.65431e-05	1	1	3	Q80W22	Q80W22 [173-183]	0	1762.05	11	4.76461e+06	4.10242e+06	4.55905e+06	3.9074e+06	4.7048e+06	3.97684e+06	3.94892e+06	3.93164e+06	3.57086e+06	High	High	High	High	High	High	High	High	High	2	881.524	-7.46	57.9113	1.62e-05	1.899e-06	2.39
High	[K].LQELQTVYDTVLQK.[C]	1xTMT6plex [K14]; 1xTMT6plex [N-Term]	3.47054e-06	2.65431e-05	1	2	1	A0A1L1STC6	A0A1L1STC6 [4524-4537]	0	2136.23	14	854890	611812	968178	942223	674746	843170	778573	804267	798578	High	High	High	High	High	High	High	High	High	3	712.743	-7.35	75.4259	1.62e-05	2.154e-06	5.34
High	[R].LQELTDLLQEK.[H]	1xTMT6plex [K11]; 1xTMT6plex [N-Term]	2.35481e-05	2.65431e-05	1	2	1	Q5DTM8	Q5DTM8 [232-242]	0	1788.05	11	362885	265282	370787	363465	247797	415011	380743	364314	333155	High	High	High	High	High	High	High	High	High	3	596.686	-3.9	72.88	1.62e-05	1.449e-05	3.9
High	[K].LQEMESAVK.[S]	1xDeamidated [Q2]; 1xTMT6plex [K9]; 1xTMT6plex [N-Term]	1.86669e-05	2.65431e-05	1	5	3	Q8VDD5	Q8VDD5 [1794-1802]	0	1493.83	9	3.69821e+06	3.10654e+06	3.89011e+06	5.22984e+06	2.58674e+06	5.95903e+06	5.50678e+06	5.32234e+06	5.05387e+06	High	High	High	High	High	High	High	High	High	2	747.412	-7.52	45.9423	1.62e-05	1.146e-05	2.37
High	[K].IQENALPMMLAEPPQNLIAQSQSGTGK.[T]	1xTMT6plex [K27]; 1xTMT6plex [N-Term]	9.98496e-07	2.65431e-05	1	1	2	Q61655	Q61655 [117-143]	0	3324.77	27	498412	392454	540602	518075	410216	469535	448869	518631	458353	High	High	High	High	High	High	High	High	High	4	831.946	-2.49	72.9986	1.62e-05	6.222e-07	5.46
High	[K].LQEQLGNDVVEK.[Y]	1xTMT6plex [K12]; 1xTMT6plex [N-Term]	2.20393e-07	2.65431e-05	1	3	4	Q545N8	Q545N8 [48-59]	0	1830.04	12	4.38871e+06	3.8521e+06	4.5773e+06	4.7033e+06	4.23026e+06	5.31285e+06	4971290	5.16017e+06	4.27259e+06	High	High	High	High	High	High	High	High	High	2	915.521	-1.21	45.0495	1.62e-05	1.383e-07	4.63
High	[K].LQEQLQDLEELQK.[E]	1xTMT6plex [K13]; 1xTMT6plex [N-Term]	2.37058e-06	2.65431e-05	2	4	1	E9Q7G0; F6ZQA3	E9Q7G0 [1613-1625]; F6ZQA3 [260-272]	0	2072.16	13	1.10876e+06	739783	1.00909e+06	1.37664e+06	834895	1485797	1.18033e+06	1.14294e+06	1.11995e+06	High	High	High	High	High	High	High	High	High	3	691.391	-1.94	61.3268	1.62e-05	1.472e-06	4.72
High	[R].LQEQNAIDMEIIVNPK.[T]	1xOxidation [M9]; 1xTMT6plex [K16]; 1xTMT6plex [N-Term]	6.83008e-08	2.65431e-05	1	3	1	Q3U548	Q3U548 [331-346]	0	2329.28	16	750389	1.01533e+06	819077	841942	833564	1.06876e+06	830769	1.29338e+06	846924	High	High	High	High	High	High	High	High	High	3	777.097	-2.82	52.8118	1.62e-05	4.326e-08	5.08
High	[K].LQESLGQSAAIIAALVK.[E]	1xTMT6plex [K17]; 1xTMT6plex [N-Term]	5.33854e-08	2.65431e-05	1	3	1	A0A1Y7VM96	A0A1Y7VM96 [368-384]	0	2170.32	17	236040	192360	212016	242887	203872	268290	225414	259968	215689	High	High	High	High	High	High	High	High	High	3	724.107	-6.22	83.5286	1.62e-05	3.377e-08	5.23
High	[R].LQESLPILQQPTEK.[V]	1xTMT6plex [K14]; 1xTMT6plex [N-Term]	1.10249e-07	2.65431e-05	1	3	6	Q9DBG5	Q9DBG5 [103-116]	0	2082.22	14	1.49603e+07	1.54939e+07	1.72974e+07	1.55777e+07	1.37026e+07	1.90814e+07	16524719	1.95973e+07	1.71892e+07	High	High	High	High	High	High	High	High	High	2	1041.61	-4.08	57.5129	1.62e-05	6.965e-08	5.9
High	[R].IQEVDAQMLR.[D]	1xTMT6plex [N-Term]	8.55725e-05	2.65431e-05	1	4	4	Q9CZ13	Q9CZ13 [433-442]	0	1431.78	10	2.54603e+07	2.71261e+07	2.64815e+07	2.70096e+07	2.06399e+07	3.04049e+07	2.58225e+07	3.14725e+07	2.43656e+07	High	High	High	High	High	High	High	High	High	2	716.39	-6.35	43.8319	1.62e-05	5.206e-05	3.4
High	[K].LQEVECEEQR.[L]	1xCarbamidomethyl [C6]; 1xTMT6plex [N-Term]	6.33047e-05	2.65431e-05	1	5	3	Q6NZD2	Q6NZD2 [312-321]	0	1548.75	10	2.45613e+06	1.87582e+06	2.1411e+06	2.46365e+06	2.10874e+06	2.68629e+06	2.41222e+06	3.11563e+06	3.06151e+06	High	High	High	High	High	High	High	High	High	2	774.88	-0.13	31.2206	1.62e-05	3.869e-05	3.92
High	[R].IQEVGEPSKEEK.[A]	2xTMT6plex [K9; K12]; 1xTMT6plex [N-Term]	7.71983e-06	2.65431e-05	1	3	3	Q8BU14	Q8BU14 [11-22]	1	2060.18	12	1.88539e+07	2.17811e+07	2.0307e+07	2.03116e+07	1.63543e+07	2.86098e+07	2.40189e+07	2.72676e+07	2.05517e+07	High	High	High	High	High	High	High	High	High	3	687.398	-2.87	31.6451	1.62e-05	4.766e-06	3.63
High	[K].LQEYITSFAK.[E]	1xTMT6plex [K10]; 1xTMT6plex [N-Term]	4.03577e-05	2.65431e-05	1	2	3	P97501	P97501 [87-96]	0	1657.96	10	2.2747e+07	1.44402e+07	2.27377e+07	1.19131e+07	1.44077e+07	1.05334e+07	8.98595e+06	1.07571e+07	9.66774e+06	High	High	High	High	High	High	High	High	High	2	829.476	-6.62	60.3512	1.62e-05	2.472e-05	4.01
High	[R].LPSAEVGVPQVSVPK.[G]	1xTMT6plex [K15]; 1xTMT6plex [N-Term]	3.21062e-10	2.65431e-05	1	6	6	A0A5F8MQ58	A0A5F8MQ58 [375-389]	0	1965.18	15	1.43892e+07	1.28809e+07	1.63098e+07	1.1572e+07	1.27766e+07	1.19819e+07	10344713	1.24612e+07	9.49835e+06	High	High	High	High	High	High	High	High	High	2	983.086	-6.68	54.5728	1.62e-05	2.083e-10	5.11
High	[R].LPRPPPPEMPESLK.[K]	1xOxidation [M9]; 1xTMT6plex [K14]; 1xTMT6plex [N-Term]	4.97333e-05	2.65431e-05	1	5	1	Q3THU8	Q3THU8 [337-350]	0	2062.18	14	6085717	5061380	6509201	6.1196e+06	4873904	7014456	6.19708e+06	6809522	5306308	High	High	High	High	High	High	High	High	High	3	688.058	-7.86	38.3113	1.62e-05	3.043e-05	3.1
High	[R].LPRPPPPEMPESLK.[K]	1xTMT6plex [K14]; 1xTMT6plex [N-Term]	4.50788e-10	2.65431e-05	1	5	8	Q3THU8	Q3THU8 [337-350]	0	2046.18	14	3.23143e+07	2.54584e+07	3.46454e+07	3.54597e+07	2.62426e+07	3.7592e+07	2.75816e+07	3.51174e+07	3.01157e+07	High	High	High	High	High	High	High	High	High	3	682.728	-6.81	46.8019	1.62e-05	2.921e-10	6.1
High	[R].LPATSAESESAVISNGEH.[-]	1xDeamidated [N15]; 1xTMT6plex [N-Term]	4.44008e-06	2.65431e-05	1	5	1	Q8JZK9	Q8JZK9 [503-520]	0	2028.99	18	72601.9	93401.5	75165.7	110555	70711.9	104439	94296.1	136347	111732	High	High	High	High	High	High	High	High	High	3	677.002	-0.51	40.5027	1.62e-05	2.748e-06	5.55
High	[K].IPAVELVTPGAQETEK.[V]	1xTMT6plex [K16]; 1xTMT6plex [N-Term]	7.83837e-10	2.65431e-05	1	6	7	A0A5F8MQ58	A0A5F8MQ58 [1176-1191]	0	2140.23	16	2.2675e+07	1.67925e+07	2.56228e+07	1.71592e+07	2.10987e+07	1.65797e+07	18077091	1.57121e+07	1.34084e+07	High	High	High	High	High	High	High	High	High	2	1070.61	-2.16	57.2328	1.62e-05	5.059e-10	5.63
High	[K].LPAVVTADLR.[L]	1xTMT6plex [N-Term]	6.66186e-05	2.65431e-05	1	4	4	Q9DCW4	Q9DCW4 [177-186]	0	1283.79	10	4.30507e+07	53284186	4.69301e+07	3.44575e+07	3.31511e+07	42572244	32254821	4.64262e+07	3.50415e+07	High	High	High	High	High	High	High	High	High	2	642.394	-6.46	53.2469	1.62e-05	4.071e-05	3.74
High	[R].IPAYFITVHDPAVPPGEDPDGR.[Y]	1xTMT6plex [N-Term]	4.31694e-09	2.65431e-05	1	5	4	Q7TPT7	Q7TPT7 [730-751]	0	2592.33	22	3373908	3.15862e+06	3.79192e+06	6.373e+06	4.35538e+06	4.9072e+06	3.89976e+06	5.36397e+06	3.75972e+06	High	High	High	High	High	High	High	High	High	3	864.779	-3.27	59.695	1.62e-05	2.766e-09	6.98
High	[R].LPAYFVVPTPLPEDDVR.[R]	1xTMT6plex [N-Term]	5.33081e-07	2.65431e-05	1	2	3	Q80TA6	Q80TA6 [239-255]	0	2157.18	17	593095	513169	604412	594281	523479	660964	590947	762289	599836	High	High	High	High	High	High	High	High	High	2	1079.08	-8.43	73.8065	1.62e-05	3.335e-07	5.58
High	[R].LPAYLTIQMVR.[F]	1xTMT6plex [N-Term]	1.0688e-05	2.65431e-05	1	4	1	Q9JMA1	Q9JMA1 [320-330]	0	1533.9	11	1200537	1.307e+06	1.49786e+06	1.52514e+06	1.38187e+06	1.55525e+06	1.55266e+06	1.69807e+06	1.45861e+06	High	High	High	High	High	High	High	High	High	2	767.45	-6.28	63.6822	1.62e-05	6.579e-06	3.75
High	[K].LPATEKPVLLSK.[D]	2xTMT6plex [K6; K12]; 1xTMT6plex [N-Term]	1.90814e-07	2.65431e-05	1	1	2	Q9JKR6	Q9JKR6 [878-889]	0	1983.28	12	2.53088e+07	2.3959e+07	2.73286e+07	2.93571e+07	1.59685e+07	4.51878e+07	4.16999e+07	34326310	2.87934e+07	High	High	High	High	High	High	High	High	High	2	992.139	-5.85	47.6558	1.62e-05	1.2e-07	4.62
High	[K].IPCDVTEAEVISLGLPFGK.[V]	1xCarbamidomethyl [C3]; 1xTMT6plex [K19]; 1xTMT6plex [N-Term]	4.32456e-07	2.65431e-05	1	4	1	G3UXA6	G3UXA6 [68-86]	0	2503.39	19	366478	365300	367709	422917	364927	439751	375385	511508	426837	High	High	High	High	High	High	High	High	High	3	835.127	-8.64	80.7137	1.62e-05	2.707e-07	4.74
High	[R].IPCVDAGLISPLVQLLNSK.[D]	1xCarbamidomethyl [C3]; 1xTMT6plex [K19]; 1xTMT6plex [N-Term]	4.62053e-11	2.65431e-05	1	4	1	E9Q912	E9Q912 [83-101]	0	2495.47	19	356513	278942	336403	362457	252314	511683	408881	541118	364079	High	High	High	High	High	High	High	High	High	3	832.49	-4.88	85.8708	1.62e-05	3.032e-11	5.91
High	[R].LPCVEDYLSAILNR.[V]	1xCarbamidomethyl [C3]; 1xTMT6plex [N-Term]	1.72512e-08	2.65431e-05	1	1	7	Q546G4	Q546G4 [470-483]	0	1892.01	14	2.30896e+06	3.72619e+06	2.27852e+06	2.5931e+06	2.60889e+06	4.76701e+06	3.2931e+06	1.22033e+07	3.97177e+06	High	High	High	High	High	High	High	High	High	2	946.505	-6.73	82.4839	1.62e-05	1.097e-08	5.35
High	[K].IPDEEDQEDPYLNDR.[C]	1xTMT6plex [N-Term]	5.95069e-06	2.65431e-05	1	2	3	B2CQD6	B2CQD6 [167-181]	0	2076.96	15	468891	454956	495688	743520	383900	757478	582486	841834	692506	High	High	High	High	High	High	High	High	High	2	1038.98	1.5	41.7449	1.62e-05	3.682e-06	3.68
High	[K].IPDEFDSDPILVQQLR.[R]	1xTMT6plex [N-Term]	3.13235e-09	2.65431e-05	1	1	5	Q9D880	Q9D880 [98-113]	0	2114.13	16	1.67764e+06	1.90676e+06	1.6093e+06	1.83036e+06	1570916	2.40389e+06	1.91715e+06	3.60725e+06	1.84343e+06	High	High	High	High	High	High	High	High	High	2	1057.57	2.21	66.2635	1.62e-05	2.008e-09	5.58
High	[R].LPDEGDPAGR.[G]	1xTMT6plex [N-Term]	0.000139795	2.65431e-05	1	3	1	J3QNE8	J3QNE8 [526-535]	0	1255.65	10	324995	257166	268126	371014	201723	384629	386266	395125	314013	High	High	High	High	High	High	High	High	High	2	628.327	-0.78	30.3123	1.62e-05	8.505e-05	2.41
High	[R].LPDFAEWAQGQGDASAIAFDK.[S]	1xTMT6plex [K21]; 1xTMT6plex [N-Term]	2.7322e-05	2.65431e-05	1	9	1	Q31107	Q31107 [82-102]	0	2695.38	21	230357	278263	224240	222353	161631	307648	263815	368031	261861	High	High	High	High	High	High	High	High	High	3	899.127	-3.68	75.0119	1.62e-05	1.675e-05	5.63
High	[R].LPCQTLAPGPELGPSTAELK.[L]	1xCarbamidomethyl [C3]; 1xTMT6plex [K20]; 1xTMT6plex [N-Term]	1.91946e-05	2.65431e-05	1	1	1	Q9QXD8	Q9QXD8 [421-440]	0	2537.4	20	10115354	7.33277e+06	9.51866e+06	7.28696e+06	7.19922e+06	8369802	6974399	7752963	6306233	High	High	High	High	High	High	High	High	High	3	846.471	-3.12	57.5245	1.62e-05	1.178e-05	3.11
High	[K].LPASFQESLDLPLWK.[F]	1xTMT6plex [K15]; 1xTMT6plex [N-Term]	4.76803e-07	2.65431e-05	1	2	1	Q2EMV9	Q2EMV9 [317-331]	0	2202.26	15	595293	558119	598945	622650	475156	774200	702458	755226	567768	High	High	High	High	High	High	High	High	High	3	734.751	-8.3	80.4971	1.62e-05	2.983e-07	4.87
High	[R].LPAPQEDTASEAGTPQGEVQTR.[D]	1xTMT6plex [N-Term]	3.12127e-13	2.65431e-05	1	3	2	Q3U3F6	Q3U3F6 [245-266]	0	2511.25	22	448655	376065	450996	529571	363625	607258	532814	528351	474458	High	High	High	High	High	High	High	High	High	2	1256.13	-0.38	36.168	1.62e-05	2.097e-13	6.12
High	[K].IPANWTNPLGK.[Y]	1xTMT6plex [K11]; 1xTMT6plex [N-Term]	3.42248e-06	2.65431e-05	2	8	2	Q64514; Q3TW28	Q64514 [99-109]; Q3TW28 [99-109]	0	1668.98	11	9892415	7.66759e+06	1.00542e+07	1.72039e+07	8.78203e+06	13127876	1.20342e+07	1.05798e+07	9.578e+06	High	High	High	High	High	High	High	High	High	2	834.989	-7.41	57.4626	1.62e-05	2.122e-06	3.29
High	[K].LPAELQELPGLTHQYWSAPSDK.[E]	1xTMT6plex [K22]; 1xTMT6plex [N-Term]	4.73757e-09	2.65431e-05	1	4	2	P28352	P28352 [103-124]	0	2938.57	22	442482	341427	483246	529675	372668	591994	495867	547752	461356	High	High	High	High	High	High	High	High	High	3	980.188	-7.81	69.4758	1.62e-05	3.032e-09	5.86
High	[K].IPAFGSIPIEFR.[V]	1xTMT6plex [N-Term]	0.000104923	2.65431e-05	1	6	2	Q00519	Q00519 [1232-1243]	0	1575.91	12	2.62925e+06	2.19728e+06	3.31909e+06	3.58922e+06	2.89106e+06	2.34598e+06	2.23231e+06	2.01881e+06	1.7939e+06	High	High	High	High	High	High	High	High	High	2	788.454	-5.52	70.4753	1.62e-05	6.381e-05	2.81
High	[K].IPAFLNVVDIAGLVK.[G]	1xTMT6plex [K15]; 1xTMT6plex [N-Term]	6.77663e-09	2.65431e-05	1	4	3	Q3TJF2	Q3TJF2 [84-98]	0	2027.27	15	823075	821217	832035	895389	895391	966799	899628	1.02848e+06	819110	High	High	High	High	High	High	High	High	High	2	1014.13	-4.83	85.694	1.62e-05	4.326e-09	5.56
High	[K].LPAGLPTSLLTLYLDNNK.[I]	1xTMT6plex [K18]; 1xTMT6plex [N-Term]	2.89944e-07	2.65431e-05	1	1	1	P51885	P51885 [199-216]	0	2401.41	18	391105	387602	333748	395000	397570	455944	361431	479884	366891	High	High	High	High	High	High	High	High	High	3	801.137	-5.81	83.3103	1.62e-05	1.824e-07	5.72
High	[K].LPAGLPTSLLTLYLDNNK.[I]	1xDeamidated [N16]; 1xTMT6plex [K18]; 1xTMT6plex [N-Term]	1.52821e-11	2.65431e-05	1	1	4	P51885	P51885 [199-216]	0	2402.39	18	1.8453e+06	2.28379e+06	1.77616e+06	1.76103e+06	2.25303e+06	2.58221e+06	2.00295e+06	2.58492e+06	2.11037e+06	High	High	High	High	High	High	High	High	High	2	1201.69	-5.12	83.4558	1.62e-05	1.006e-11	6.49
High	[K].LPAGSTAVK.[T]	1xTMT6plex [K9]; 1xTMT6plex [N-Term]	7.44618e-05	2.65431e-05	1	2	2	A2ARA8	A2ARA8 [987-995]	0	1301.82	9	31436640	22419428	31519378	14294646	23167099	21476167	1.85605e+07	18585742	1.84602e+07	High	High	High	High	High	High	High	High	High	2	651.409	-6.85	33.4572	1.62e-05	4.548e-05	2.42
High	[K].IPAGTTLTLDMLTVK.[V]	1xTMT6plex [K15]; 1xTMT6plex [N-Term]	1.68251e-10	2.65431e-05	1	1	2	Q99J77	Q99J77 [301-315]	0	2032.21	15	2.27645e+06	1.8272e+06	2.56436e+06	2.62665e+06	1.82822e+06	2.98594e+06	2.59798e+06	2.62006e+06	2.10364e+06	High	High	High	High	High	High	High	High	High	2	1016.6	-6.32	73.5947	1.62e-05	1.095e-10	5.71
High	[R].IPAHQVLYSTSGGNASGK.[Y]	1xTMT6plex [K18]; 1xTMT6plex [N-Term]	1.10763e-07	2.65431e-05	1	5	1	A0A286YDF5	A0A286YDF5 [791-808]	0	2245.23	18	1.93043e+06	1.22667e+06	1.49274e+06	1.74925e+06	1.25026e+06	1.78234e+06	1914518	1.85097e+06	1.76218e+06	High	High	High	High	High	High	High	High	High	3	749.077	-7.27	32.2502	1.62e-05	6.975e-08	5.5
High	[R].LPAKPEVSSDEDVQYR.[V]	1xTMT6plex [K4]; 1xTMT6plex [N-Term]	4.04493e-09	2.65431e-05	1	1	4	Q8BMS1	Q8BMS1 [661-676]	0	2291.23	16	3.03366e+07	3.05033e+07	3.20325e+07	31803112	2.49183e+07	3.44646e+07	3.08403e+07	3.40212e+07	27628938	High	High	High	High	High	High	High	High	High	3	764.41	-5.51	38.7751	1.62e-05	2.596e-09	4.82
High	[R].LPAIEPSDQGQYLCR.[A]	1xCarbamidomethyl [C14]; 1xTMT6plex [N-Term]	2.38096e-09	2.65431e-05	1	4	5	E9PZ16	E9PZ16 [1919-1933]	0	1976.01	15	8.6101e+06	7101434	8.47295e+06	8.41105e+06	7.63378e+06	8.61631e+06	7.7003e+06	8.2128e+06	7.33218e+06	High	High	High	High	High	High	High	High	High	2	988.505	-4.02	48.7712	1.62e-05	1.533e-09	4.54
High	[R].IPALLNTQPMLQLEYTATDR.[H]	1xTMT6plex [N-Term]	2.32214e-11	2.65431e-05	1	4	4	P19096	P19096 [1251-1270]	0	2517.36	20	3.35255e+06	2.72505e+06	3.70133e+06	3.39137e+06	2.68674e+06	4057440	3.68383e+06	3.55614e+06	3.70423e+06	High	High	High	High	High	High	High	High	High	2	1259.17	-7.9	76.3687	1.62e-05	1.53e-11	6.09
High	[R].IPALLNTQPMLQLEYTATDR.[H]	1xDeamidated [Q12]; 1xOxidation [M10]; 1xTMT6plex [N-Term]	0.000134717	2.65431e-05	1	4	1	P19096	P19096 [1251-1270]	0	2534.34	20	316598	310778	286485	297811	281489	344222	325091	367067	347083	High	High	High	High	High	High	High	High	High	3	845.459	9.93	76.344	1.62e-05	8.183e-05	4.17
High	[R].LPANALLGEENK.[G]	1xTMT6plex [K12]; 1xTMT6plex [N-Term]	3.44362e-07	2.65431e-05	1	2	5	A0A0R4J083	A0A0R4J083 [268-279]	0	1727.01	12	2.20421e+07	2.53853e+07	2.19861e+07	17435888	1.65083e+07	2.02079e+07	1.66762e+07	2.03806e+07	1.54804e+07	High	High	High	High	High	High	High	High	High	2	864.003	-6.89	50.8687	1.62e-05	2.162e-07	4.62
High	[R].LPANALLGEENK.[G]	1xDeamidated [N4]; 1xTMT6plex [K12]; 1xTMT6plex [N-Term]	2.09097e-06	2.65431e-05	1	2	2	A0A0R4J083	A0A0R4J083 [268-279]	0	1727.99	12	2.13872e+06	2.28486e+06	2.63956e+06	2.49275e+06	2.04125e+06	2.66179e+06	2.10374e+06	2.62933e+06	2.10219e+06	High	High	High	High	High	High	High	High	High	2	864.5	-0.78	52.2799	1.62e-05	1.302e-06	3.77
High	[K].IPANQLAEVWLK.[L]	1xTMT6plex [K12]; 1xTMT6plex [N-Term]	3.13788e-07	2.65431e-05	1	5	1	A0A286YDF5	A0A286YDF5 [682-693]	0	1840.11	12	13583360	7.31531e+06	12701308	13878163	10329945	13556953	12029945	11903902	10172126	High	High	High	High	High	High	High	High	High	2	920.553	-5.58	68.3101	1.62e-05	1.971e-07	4.08
High	[R].LPDFINPVHYDLEVK.[A]	1xTMT6plex [K15]; 1xTMT6plex [N-Term]	7.9256e-08	2.65431e-05	1	2	4	Q52JJ6	Q52JJ6 [85-99]	0	2257.26	15	8.47393e+06	6.4972e+06	8.50697e+06	5.22543e+06	7.07602e+06	5.67433e+06	5.92205e+06	6.02426e+06	5.90656e+06	High	High	High	High	High	High	High	High	High	3	753.091	-2.08	67.9208	1.62e-05	5.017e-08	5.29
High	[R].IPADVDPLTITSSLSSDGVLTVNGPR.[K]	1xDeamidated [N23]; 1xTMT6plex [N-Term]	5.40394e-10	2.65431e-05	1	1	6	P23927	P23927 [124-149]	0	2854.52	26	579187	556748	558898	722193	502287	718945	672622	847113	628534	High	High	High	High	High	High	High	High	High	3	952.178	-1.79	79.5892	1.62e-05	3.497e-10	6.04
High	[K].LPDGHEFK.[F]	1xTMT6plex [K8]; 1xTMT6plex [N-Term]	2.39273e-06	2.65431e-05	1	1	14	P16045	P16045 [101-108]	0	1400.79	8	7.49264e+07	8.02844e+07	73827503	157208187	6.55041e+07	168921325	1.3715e+08	1.34264e+08	1.09802e+08	High	High	High	High	High	High	High	High	High	3	467.6	-5.21	35.173	1.62e-05	1.487e-06	3.29
High	[R].LPDGSSFTNQFPSDAPLEEAR.[Q]	1xTMT6plex [N-Term]	1.47764e-07	2.65431e-05	1	4	5	A0A0R4J078	A0A0R4J078 [324-344]	0	2507.23	21	6.17743e+06	4.71571e+06	6.6069e+06	5.27452e+06	4.93518e+06	6.32535e+06	4.99812e+06	5.53639e+06	5.37328e+06	High	High	High	High	High	High	High	High	High	3	836.412	-1.89	58.958	1.62e-05	9.301e-08	6.15
High	[R].LPEELAEVPLIR.[L]	1xTMT6plex [N-Term]	6.0435e-05	2.65431e-05	1	4	3	B2RXP1	B2RXP1 [211-222]	0	1607.96	12	590650	507067	645945	707987	456740	701445	607261	732242	622445	High	High	High	High	High	High	High	High	High	3	536.657	-0.65	69.0407	1.62e-05	3.688e-05	3.27
High	[K].LPEEMALLQGSNGDK.[R]	1xDeamidated [N12]; 1xTMT6plex [K15]; 1xTMT6plex [N-Term]	6.1567e-05	2.65431e-05	1	1	1	Q8R2Y2	Q8R2Y2 [619-633]	0	2061.09	15	204261	196258	249096	268066	160914	241249	213215	229236	210403	High	High	High	High	High	High	High	High	High	3	687.703	0.19	60.9075	1.62e-05	3.766e-05	4
High	[R].LPEEPSSEDEQQPEK.[K]	1xTMT6plex [K15]; 1xTMT6plex [N-Term]	4.16908e-05	2.65431e-05	1	9	2	E9Q3I4	E9Q3I4 [292-306]	0	2200.1	15	332332	352474	370697	351353	334541	482504	408836	591713	439136	High	High	High	High	High	High	High	High	High	3	734.039	-0.36	34.4999	1.62e-05	2.557e-05	3.47
High	[K].IPEGEKVDFDDIQK.[K]	2xTMT6plex [K6; K14]; 1xTMT6plex [N-Term]	2.48981e-05	2.65431e-05	1	23	7	Z4YKH8	Z4YKH8 [49-62]	1	2320.3	14	1.67676e+07	1.47935e+08	1.58682e+07	1.6999e+07	1.11996e+08	8.79752e+07	2.62539e+07	2.24831e+08	6.31383e+07	High	High	High	High	High	High	High	High	High	3	774.101	-5.6	48.8487	1.62e-05	1.529e-05	3.16
High	[RK].IPEGLFDPSNVK.[G]	1xTMT6plex [K12]; 1xTMT6plex [N-Term]	2.33303e-05	2.65431e-05	1	4	4	Q505L1	Q505L1 [304-315]	0	1774.02	12	5.11316e+06	4.48425e+06	5.55387e+06	5.57486e+06	3.85098e+06	7.24815e+06	6.06634e+06	1.05164e+07	6.38309e+06	High	High	High	High	High	High	High	High	High	2	887.505	-7.26	61.7531	1.62e-05	1.433e-05	3.91
High	[K].LPEGQLPEAELPAAK.[A]	1xTMT6plex [K15]; 1xTMT6plex [N-Term]	4.06476e-06	2.65431e-05	1	1	3	A0A7N9VR94	A0A7N9VR94 [1600-1614]	0	2021.17	15	2.34198e+06	2.45584e+06	2.3764e+06	3.61579e+06	2.81309e+06	3.72601e+06	3.02695e+06	3.46751e+06	2.68053e+06	High	High	High	High	High	High	High	High	High	3	674.392	-2.66	54.1905	1.62e-05	2.521e-06	4.62
High	[K].LPEEEGLGEK.[T]	1xTMT6plex [K10]; 1xTMT6plex [N-Term]	4.36719e-05	2.65431e-05	1	1	1	Q80W37	Q80W37 [214-223]	0	1558.87	10	713614	612980	646668	852306	692174	854432	777036	1.04074e+06	964901	High	High	High	High	High	High	High	High	High	2	779.94	-0.22	41.5044	1.62e-05	2.671e-05	3.27
High	[K].LPEGQLPEAELPAAQAAAAAGAGLK.[G]	1xTMT6plex [K25]; 1xTMT6plex [N-Term]	3.42313e-19	2.65431e-05	1	1	10	A0A7N9VR94	A0A7N9VR94 [563-587]; [736-760]; [909-933]; [1082-1106]; [1427-1451]; [1773-1797]; [1946-1970]; [2119-2143]; [2292-2316]; [2465-2489]	0	2802.58	25	7.99012e+06	7.62349e+06	7.27499e+06	1.24045e+07	8.5451e+06	1.14905e+07	9.44409e+06	1.14659e+07	9.25126e+06	High	High	High	High	High	High	High	High	High	2	1401.79	-3.14	65.9041	1.62e-05	2.463e-19	7.89
High	[K].IPEGSAVPATDAAPK.[R]	1xTMT6plex [K15]; 1xTMT6plex [N-Term]	2.85014e-08	2.65431e-05	1	2	7	Q80UG5	Q80UG5 [173-187]	0	1882.07	15	2.71299e+07	2.20794e+07	2.60448e+07	3.21309e+07	2.00228e+07	3.33523e+07	2.58608e+07	2.7532e+07	2.46868e+07	High	High	High	High	High	High	High	High	High	2	941.532	-6.38	39.5313	1.62e-05	1.81e-08	4.93
High	[K].IPEHDLDPNVTIILK.[E]	1xTMT6plex [K15]; 1xTMT6plex [N-Term]	1.8643e-07	2.65431e-05	1	3	3	A2AVJ7	A2AVJ7 [83-97]	0	2175.28	15	6.17964e+06	5240429	7.02409e+06	9.21466e+06	4.55685e+06	1.08263e+07	9.2412e+06	9.46959e+06	7.78165e+06	High	High	High	High	High	High	High	High	High	3	725.762	-3.08	58.7306	1.62e-05	1.173e-07	5.58
High	[R].IPELAINPLGDR.[I]	1xTMT6plex [N-Term]	3.22179e-06	2.65431e-05	1	2	4	P61022	P61022 [54-65]	0	1536.89	12	4.10794e+06	3.81505e+06	4.28768e+06	3.87039e+06	3.88835e+06	4.80833e+06	4.55786e+06	4.7935e+06	3.99827e+06	High	High	High	High	High	High	High	High	High	2	768.949	-2.2	62.2344	1.62e-05	1.994e-06	2.98
High	[K].IPELLSGGSVDSETR.[L]	1xTMT6plex [N-Term]	3.60112e-09	2.65431e-05	1	1	6	O08797	O08797 [144-158]	0	1788.95	15	4.12988e+06	3.47894e+06	4.27201e+06	4.31499e+06	3.60452e+06	5.09128e+06	4.77669e+06	5.50228e+06	4.85984e+06	High	High	High	High	High	High	High	High	High	2	894.977	-3.58	54.1593	1.62e-05	2.309e-09	4
High	[K].IPELLSVGVVDSMTK.[L]	1xTMT6plex [K15]; 1xTMT6plex [N-Term]	2.04234e-09	2.65431e-05	1	3	7	Q9D154	Q9D154 [144-158]	0	2046.19	15	3.00332e+06	2.9143e+06	3.47087e+06	3.82907e+06	3.00096e+06	3.76645e+06	2.80542e+06	3.4442e+06	2.39567e+06	High	High	High	High	High	High	High	High	High	2	1023.59	-7.29	77.0967	1.62e-05	1.312e-09	5.8
High	[K].IPEISIQDMTAQVTSPSGK.[T]	1xTMT6plex [K19]; 1xTMT6plex [N-Term]	1.1704e-13	2.65431e-05	1	5	8	Q8BTM8	Q8BTM8 [2166-2184]	0	2460.34	19	7.19171e+06	5.94519e+06	7.46958e+06	8.11915e+06	6.20382e+06	7.95356e+06	6.36852e+06	8.62451e+06	6.05646e+06	High	High	High	High	High	High	High	High	High	2	1230.67	-7.04	67.0369	1.62e-05	7.905e-14	6.93
High	[K].LPEGQLPEAELPAAQAAAAGAGLK.[G]	1xTMT6plex [K24]; 1xTMT6plex [N-Term]	8.38029e-08	2.65431e-05	1	1	4	A0A7N9VR94	A0A7N9VR94 [1255-1278]	0	2731.54	24	4.59307e+06	4.24578e+06	4.70589e+06	6.19729e+06	4.27039e+06	6.46856e+06	5.73544e+06	6.06316e+06	5.31816e+06	High	High	High	High	High	High	High	High	High	3	911.181	-3.58	63.6076	1.62e-05	5.288e-08	6.64
High	[K].LPEEDSSTAK.[A]	1xTMT6plex [K10]; 1xTMT6plex [N-Term]	3.71219e-05	2.65431e-05	1	1	1	Q5RKZ7	Q5RKZ7 [281-290]	0	1534.84	10	712217	624377	761315	1.20706e+06	884301	911027	784125	1.02026e+06	760622	High	High	High	High	High	High	High	High	High	2	767.92	-2.54	30.8056	1.62e-05	2.277e-05	3.67
High	[K].IPEDEIWQPEPESLDVPARPITSTFLER.[H]	1xTMT6plex [N-Term]	4.16669e-07	2.65431e-05	1	1	3	Q8BW75	Q8BW75 [457-484]	0	3493.81	28	569333	464217	584631	374964	390097	479782	409171	517021	453207	High	High	High	High	High	High	High	High	High	3	1165.27	-1.59	70.669	1.62e-05	2.609e-07	5.8
High	[K].IPEDDGNDLTHTFFNPDR.[E]	1xTMT6plex [N-Term]	1.60425e-06	2.65431e-05	2	20	4	A2A517; Q3TXK1	A2A517 [260-277]; Q3TXK1 [250-267]	0	2332.1	18	927476	786921	988005	868119	727438	982994	752506	1.10446e+06	862524	High	High	High	High	High	High	High	High	High	3	778.039	-1.29	54.6309	1.62e-05	9.981e-07	6.74
High	[R].LPDGTSLTQTFR.[A]	1xTMT6plex [N-Term]	8.80716e-07	2.65431e-05	1	2	2	A0A498WFS2	A0A498WFS2 [185-196]	0	1564.85	12	5.77228e+06	5.62312e+06	6.42704e+06	6.91125e+06	5.97965e+06	7537248	6.87857e+06	6912280	5.9279e+06	High	High	High	High	High	High	High	High	High	2	782.926	-5.36	49.9881	1.62e-05	5.509e-07	3.42
High	[R].IPDIVVWPTCHDDVVK.[I]	1xCarbamidomethyl [C10]; 1xTMT6plex [K16]; 1xTMT6plex [N-Term]	7.62517e-07	2.65431e-05	1	5	3	A2AL50	A2AL50 [218-233]	0	2351.28	16	2.12018e+06	1.66912e+06	2.04456e+06	2.33408e+06	1.77908e+06	2.49291e+06	2.14314e+06	2.56974e+06	2.08133e+06	High	High	High	High	High	High	High	High	High	3	784.426	-9.07	65.0946	1.62e-05	4.757e-07	5.93
High	[K].LPDMLNAEIVLGNVQNAK.[D]	1xTMT6plex [K18]; 1xTMT6plex [N-Term]	2.06506e-07	2.65431e-05	1	1	1	Q6P4T2	Q6P4T2 [897-914]	0	2397.36	18	1.27467e+06	882799	1.27875e+06	1.25831e+06	964712	1.28702e+06	1.12994e+06	1.23121e+06	1.05373e+06	High	High	High	High	High	High	High	High	High	3	799.784	-8.26	75.421	1.62e-05	1.3e-07	5.71
High	[R].IPDQLVILDMK.[H]	1xTMT6plex [K11]; 1xTMT6plex [N-Term]	6.71507e-06	2.65431e-05	1	2	3	Q9D1D4	Q9D1D4 [117-127]	0	1743.05	11	2.38198e+06	2.79467e+06	2.48667e+06	3.28646e+06	2.60029e+06	3.73844e+06	3.13737e+06	3.84987e+06	2.95572e+06	High	High	High	High	High	High	High	High	High	2	872.022	-7.01	69.9085	1.62e-05	4.154e-06	4.23
High	[R].IPDQLVILDMK.[H]	1xOxidation [M10]; 1xTMT6plex [K11]; 1xTMT6plex [N-Term]	0.00011195	2.65431e-05	1	2	2	Q9D1D4	Q9D1D4 [117-127]	0	1759.04	11	2.55577e+06	2.09964e+06	3.09305e+06	2.49791e+06	2.48585e+06	3.03196e+06	2.91958e+06	3.13363e+06	2.36435e+06	High	High	High	High	High	High	High	High	High	3	587.015	-7.25	63.3063	1.62e-05	6.808e-05	3.31
High	[R].LPDSYATWMGK.[I]	1xTMT6plex [K11]; 1xTMT6plex [N-Term]	3.07545e-06	2.65431e-05	1	1	2	Q11136	Q11136 [100-110]	0	1726.92	11	10406482	1.0448e+07	12298029	9.38399e+06	1.17753e+07	9.70414e+06	10381513	10554372	9.0125e+06	High	High	High	High	High	High	High	High	High	2	863.96	-6.89	56.4334	1.62e-05	1.907e-06	4.07
High	[K].LPDVYGVFQFK.[V]	1xTMT6plex [K11]; 1xTMT6plex [N-Term]	3.34385e-06	2.65431e-05	1	3	4	O54734	O54734 [366-376]	0	1771.02	11	5.16205e+06	4460402	5.47651e+06	6.58024e+06	4.43768e+06	7.66515e+06	6.66297e+06	6.07969e+06	5.44582e+06	High	High	High	High	High	High	High	High	High	2	886.007	-7.17	73.3303	1.62e-05	2.078e-06	4.78
High	[K].LPEADDIQYPSMLLLTADHDDR.[V]	1xTMT6plex [N-Term]	6.28181e-08	2.65431e-05	1	4	11	Q8C6A3	Q8C6A3 [622-643]	0	2757.36	22	5.35322e+06	4.91683e+06	6.8102e+06	6.35924e+06	5.02503e+06	7.68031e+06	6.22054e+06	5.66825e+06	4.5326e+06	High	High	High	High	High	High	High	High	High	3	919.789	-2.78	68.3105	1.62e-05	3.969e-08	5.48
High	[K].LPEADDIQYPSMLLLTADHDDR.[V]	1xOxidation [M12]; 1xTMT6plex [N-Term]	8.53758e-08	2.65431e-05	1	4	3	Q8C6A3	Q8C6A3 [622-643]	0	2773.36	22	558468	488681	593348	615315	510208	716121	609323	704436	592048	High	High	High	High	High	High	High	High	High	3	925.121	-2.07	64.122	1.62e-05	5.383e-08	5.74
High	[R].IPEALAGPPNDFGLFLSDDDPK.[K]	1xTMT6plex [K22]; 1xTMT6plex [N-Term]	5.48773e-11	2.65431e-05	1	4	18	P26039	P26039 [36-57]	0	2786.47	22	3.6569e+06	2.83816e+06	4.17643e+06	3.51993e+06	3.27829e+06	3.60317e+06	2.97922e+06	2.99949e+06	2.91974e+06	High	High	High	High	High	High	High	High	High	2	1393.73	-2.59	78.4145	1.62e-05	3.6e-11	5.53
High	[R].IPEALAGPPNDFGLFLSDDDPK.[K]	1xDeamidated [N10]; 1xTMT6plex [K22]; 1xTMT6plex [N-Term]	1.5747e-06	2.65431e-05	1	4	5	P26039	P26039 [36-57]	0	2787.45	22	1.06596e+06	822680	1.01359e+06	1.0144e+06	879809	1.25304e+06	959623	1.24142e+06	979053	High	High	High	High	High	High	High	High	High	3	929.823	2.14	79.9992	1.62e-05	9.798e-07	4.18
High	[R].IPEALAGPPNDFGLFLSDDDPKK.[G]	2xTMT6plex [K22; K23]; 1xTMT6plex [N-Term]	1.72455e-11	2.65431e-05	1	4	5	P26039	P26039 [36-58]	1	3143.72	23	895520	567786	721644	672944	609680	705436	736229	1.24648e+06	701145	High	High	High	High	High	High	High	High	High	3	1048.58	-3.76	73.1774	1.62e-05	1.134e-11	7.19
High	[K].LPEAVQLIEK.[A]	1xTMT6plex [K10]; 1xTMT6plex [N-Term]	6.50011e-06	2.65431e-05	1	6	3	Q9CWZ7	Q9CWZ7 [91-100]	0	1597.99	10	3.7133e+06	3.09514e+06	3.83625e+06	3.61833e+06	3.25599e+06	4.22369e+06	3.94291e+06	3.97493e+06	3.49249e+06	High	High	High	High	High	High	High	High	High	3	533.334	-3.02	60.9791	1.62e-05	4.017e-06	3.57
High	[K].LPECEAVCGKPK.[H]	2xCarbamidomethyl [C4; C8]; 2xTMT6plex [K10; K12]; 1xTMT6plex [N-Term]	8.79855e-05	2.65431e-05	1	1	1	Q61646	Q61646 [83-94]	0	2075.16	12	3.27383e+06	3.17493e+06	3.34679e+06	3.77794e+06	2.47317e+06	3.72544e+06	2.7828e+06	3.88471e+06	2.59744e+06	High	High	High	High	High	High	High	High	High	3	692.386	-7.64	34.5701	1.62e-05	5.354e-05	2.6
High	[K].LPEDDEPPARPPAPAGASPLAEPAAPPSTPAAPK.[R]	1xTMT6plex [K34]; 1xTMT6plex [N-Term]	4.98283e-15	2.65431e-05	1	2	9	Q99P72	Q99P72 [128-161]	0	3740.99	34	5.94812e+06	5.1189e+06	5.84944e+06	5.71223e+06	4.93254e+06	6.54271e+06	4.59845e+06	5.91143e+06	5.49989e+06	High	High	High	High	High	High	High	High	High	3	1247.66	-3.12	49.8342	1.62e-05	3.415e-15	7.29
High	[K].LPDGSEIPLPPILLGK.[L]	1xTMT6plex [K16]; 1xTMT6plex [N-Term]	1.05358e-11	2.65431e-05	1	3	6	Q9D1A2	Q9D1A2 [69-84]	0	2117.3	16	1.5491e+07	1.44121e+07	1.83144e+07	1.83557e+07	1.48445e+07	2.2514e+07	1.894e+07	1.86708e+07	1.61393e+07	High	High	High	High	High	High	High	High	High	2	1059.15	-6.36	81.9798	1.62e-05	6.965e-12	4.39
High	[R].IPADVDPLTITSSLSSDGVLTVNGPR.[K]	1xTMT6plex [N-Term]	1.1966e-09	2.65431e-05	1	1	2	P23927	P23927 [124-149]	0	2853.54	26	104123	120214	120906	130358	104258	127125	101427	159339	129426	High	High	High	High	High	High	High	High	High	3	951.849	-3.11	78.4508	1.62e-05	7.708e-10	6.21
High	[R].LPADTCLLEFAR.[L]	1xCarbamidomethyl [C6]; 1xTMT6plex [N-Term]	1.01724e-06	2.65431e-05	1	2	3	Q3TFD2	Q3TFD2 [325-336]	0	1634.88	12	3.37246e+06	2.77969e+06	2.99102e+06	2.52339e+06	2.53175e+06	3.35808e+06	2.83397e+06	3.55374e+06	3.11763e+06	High	High	High	High	High	High	High	High	High	2	817.937	-7.1	63.1051	1.62e-05	6.333e-07	3.94
High	[R].LPACVVDCGTGYTK.[L]	2xCarbamidomethyl [C4; C8]; 1xTMT6plex [K14]; 1xTMT6plex [N-Term]	2.18983e-09	2.65431e-05	1	8	2	Q3TWJ4	Q3TWJ4 [5-18]	0	1999.04	14	7.48673e+06	5.41923e+06	6033931	6.05066e+06	4.37781e+06	7.84657e+06	5.86009e+06	9.66142e+06	6.26651e+06	High	High	High	High	High	High	High	High	High	2	1000.02	-6.88	47.0082	1.62e-05	1.41e-09	5.49
High	[R].LNQQPSQGLGPR.[G]	1xTMT6plex [N-Term]	6.43996e-06	2.65431e-05	1	1	1	P36916	P36916 [63-74]	0	1523.85	12	1.20754e+06	1.13668e+06	1.32941e+06	1.51323e+06	1.06115e+06	1.5824e+06	2.40309e+06	1.69662e+06	2.09302e+06	High	High	High	High	High	High	High	High	High	2	762.425	-4.74	27.6585	1.62e-05	3.981e-06	4.01
High	[R].LNQSDSIEDPNSPAGR.[R]	1xTMT6plex [N-Term]	8.75095e-09	2.65431e-05	1	2	5	Q8BUK6	Q8BUK6 [227-242]	0	1928.95	16	3.02178e+06	3.04973e+06	3.00479e+06	3.52612e+06	2.71086e+06	3.85026e+06	3.55292e+06	4.50956e+06	3.43585e+06	High	High	High	High	High	High	High	High	High	2	964.979	-0.44	31.0009	1.62e-05	5.595e-09	4.51
High	[K].LNQVCFDDDGTSSPQDR.[L]	1xCarbamidomethyl [C5]; 1xTMT6plex [N-Term]	1.77078e-10	2.65431e-05	1	3	2	Q8BJ71	Q8BJ71 [418-434]	0	2182.99	17	1.50277e+06	1.4884e+06	1.52871e+06	1.54597e+06	1.19516e+06	1.73618e+06	1.53466e+06	1.72769e+06	1.38603e+06	High	High	High	High	High	High	High	High	High	2	1092	0.39	40.5234	1.62e-05	1.156e-10	5.16
High	[R].LNQVLEEEQK.[L]	1xTMT6plex [K10]; 1xTMT6plex [N-Term]	2.36578e-05	2.65431e-05	1	2	3	Q8K1Z0	Q8K1Z0 [152-161]	0	1687.96	10	1.02679e+07	1.20439e+07	9.83519e+06	1.03389e+07	9.51201e+06	1.24124e+07	1.022e+07	1.35778e+07	10706100	High	High	High	High	High	High	High	High	High	2	844.48	-6.17	45.3041	1.62e-05	1.456e-05	4.54
High	[R].LNQVIFPVSYNDK.[F]	1xTMT6plex [K13]; 1xTMT6plex [N-Term]	1.01724e-06	2.65431e-05	1	1	3	Q6PGB6	Q6PGB6 [22-34]	0	1995.13	13	1.21154e+07	1.17217e+07	10444569	1.11758e+07	9.75374e+06	1.60472e+07	8.77946e+06	1.2939e+07	9.17701e+06	High	High	High	High	High	High	High	High	High	2	998.062	-7.64	60.3298	1.62e-05	6.342e-07	4.58
High	[R].INSAAFEAVVVTNTIPQEDK.[M]	1xTMT6plex [K20]; 1xTMT6plex [N-Term]	3.57293e-10	2.65431e-05	1	1	4	Q9CS42	Q9CS42 [261-280]	0	2604.43	20	5.36808e+06	3.98414e+06	5.35992e+06	3.94081e+06	3.30136e+06	4.65005e+06	4.47381e+06	4.84099e+06	4.14429e+06	High	High	High	High	High	High	High	High	High	3	868.812	-2.71	64.3951	1.62e-05	2.318e-10	5.8
High	[K].INQQEEPGFEVITR.[I]	1xTMT6plex [N-Term]	2.44397e-05	2.65431e-05	1	3	3	Q7TPU5	Q7TPU5 [272-285]	0	1889	14	1.54008e+06	1.27734e+06	1.44933e+06	1.61395e+06	1.28255e+06	1.78402e+06	1.49251e+06	2464195	1.72765e+06	High	High	High	High	High	High	High	High	High	2	945.004	1.94	47.2442	1.62e-05	1.502e-05	2.39
High	[R].LNSELQQQLK.[DE]	1xTMT6plex [K10]; 1xTMT6plex [N-Term]	6.5698e-05	2.65431e-05	2	8	1	F6R6F1; B9EI38	F6R6F1 [724-733]; B9EI38 [617-626]	0	1658.98	10	2342671	1.83599e+06	2.53092e+06	1.94705e+06	1.74997e+06	2.24244e+06	2092148	2162631	1.85276e+06	High	High	High	High	High	High	High	High	High	2	829.99	-6.3	42.5444	1.62e-05	4.011e-05	4.6
High	[K].LNSETDITPK.[L]	1xTMT6plex [K10]; 1xTMT6plex [N-Term]	1.49352e-05	2.65431e-05	1	5	2	A0A286YDF5	A0A286YDF5 [1238-1247]	0	1575.9	10	2.58915e+06	1.85674e+06	2.49229e+06	3.24722e+06	2.06087e+06	2.85992e+06	2.49743e+06	2.80232e+06	2.31795e+06	High	High	High	High	High	High	High	High	High	2	788.451	-3.14	37.2885	1.62e-05	9.199e-06	3.81
High	[K].LNSGLGQLILK.[E]	1xTMT6plex [K11]; 1xTMT6plex [N-Term]	0.00011195	2.65431e-05	1	14	1	E9Q9C7	E9Q9C7 [501-511]	0	1614.04	11	982933	917858	1.24317e+06	1.27076e+06	897191	1097064	965962	986776	958724	High	High	High	High	High	High	High	High	High	3	538.68	-7.04	62.098	1.62e-05	6.806e-05	3.64
High	[K].LNSGLGQLILK.[E]	1xDeamidated [N2]; 1xTMT6plex [K11]; 1xTMT6plex [N-Term]	9.92212e-06	2.65431e-05	1	14	1	E9Q9C7	E9Q9C7 [501-511]	0	1615.02	11	2.45177e+06	2.62601e+06	2.55595e+06	2297695	1.76198e+06	2439981	2.26035e+06	2.47141e+06	2.40227e+06	High	High	High	High	High	High	High	High	High	2	808.011	-2.95	66.5023	1.62e-05	6.123e-06	3.14
High	[K].INSITVDNCK.[K]	1xCarbamidomethyl [C9]; 1xTMT6plex [K10]; 1xTMT6plex [N-Term]	2.58407e-05	2.65431e-05	1	5	2	P40124	P40124 [366-375]	0	1621.9	10	1.59323e+07	1.07325e+07	1.44632e+07	1.88022e+07	1.12496e+07	18101712	1.42962e+07	21023600	13363061	High	High	High	High	High	High	High	High	High	2	811.446	-8.5	37.6734	1.62e-05	1.59e-05	4.46
High	[K].INSITVDNCK.[K]	1xCarbamidomethyl [C9]; 1xDeamidated [N2]; 1xTMT6plex [K10]; 1xTMT6plex [N-Term]	4.83674e-05	2.65431e-05	1	5	1	P40124	P40124 [366-375]	0	1622.88	10	1.45904e+06	1085753	1.35627e+06	1.52582e+06	1.13325e+06	1.81619e+06	1.41238e+06	2.13749e+06	1486712	High	High	High	High	High	High	High	High	High	2	811.94	-6.4	40.431	1.62e-05	2.964e-05	3.68
High	[K].LNSNTQVVLLSATMPSDVLEVTK.[K]	1xTMT6plex [K23]; 1xTMT6plex [N-Term]	6.01376e-10	2.65431e-05	1	8	7	Q3UXC2	Q3UXC2 [203-225]	0	2917.63	23	5.91104e+06	4.73049e+06	6.02048e+06	7.26547e+06	4.36473e+06	6.97583e+06	6.33726e+06	7.11585e+06	5.6476e+06	High	High	High	High	High	High	High	High	High	3	973.208	-7.63	75.91	1.62e-05	3.89e-10	6.97
High	[K].INSENAEALAQLLTLAR.[W]	1xTMT6plex [N-Term]	1.6592e-10	2.65431e-05	1	2	2	O70481	O70481 [1221-1237]	0	2056.16	17	642975	452214	651694	677267	442924	611832	608332	617880	605158	High	High	High	High	High	High	High	High	High	2	1028.57	-8.59	77.633	1.62e-05	1.082e-10	5.87
High	[K].LNQPPEDGISSVK.[F]	1xTMT6plex [K13]; 1xTMT6plex [N-Term]	7.01309e-07	2.65431e-05	1	5	2	A0A140LHA2	A0A140LHA2 [9-21]	0	1842.04	13	7776550	5.58161e+06	8.59303e+06	9545335	6.35309e+06	9.77345e+06	8.64937e+06	8658744	8.3657e+06	High	High	High	High	High	High	High	High	High	2	921.515	-7.7	40.3136	1.62e-05	4.386e-07	4.13
High	[K].LNQNLNDVLVSLEK.[Q]	1xTMT6plex [K14]; 1xTMT6plex [N-Term]	5.03995e-10	2.65431e-05	1	3	6	A0A3Q4EBK4	A0A3Q4EBK4 [228-241]	0	2057.2	14	2732903	3.34949e+06	2.81855e+06	2.82736e+06	2.8344e+06	3.65846e+06	2.81816e+06	4.14415e+06	2.93224e+06	High	High	High	High	High	High	High	High	High	2	1029.1	-7.71	70.8359	1.62e-05	3.262e-10	5.24
High	[K].INQMATAPDSQR.[L]	1xTMT6plex [N-Term]	5.78702e-06	2.65431e-05	1	6	2	Q9CW03	Q9CW03 [144-155]	0	1560.8	12	2.35431e+07	1.73334e+07	2.67253e+07	32700763	19437077	31903417	24170250	26069743	2.26639e+07	High	High	High	High	High	High	High	High	High	2	780.901	-3.01	28.5793	1.62e-05	3.575e-06	3.09
High	[K].LNPQTGLIDYDQLALTAR.[L]	1xTMT6plex [N-Term]	6.14429e-12	2.65431e-05	1	1	2	Q9CZN7	Q9CZN7 [197-214]	0	2231.22	18	1.6672e+06	1.62782e+06	1.79319e+06	2.373e+06	1.4285e+06	2.17704e+06	1.98771e+06	2.25066e+06	1.96281e+06	High	High	High	High	High	High	High	High	High	2	1116.11	-2.35	63.563	1.62e-05	4.074e-12	6.33
High	[K].LNPQTGLIDYDQLALTAR.[L]	1xDeamidated [Q12]; 1xTMT6plex [N-Term]	3.91638e-06	2.65431e-05	1	1	1	Q9CZN7	Q9CZN7 [197-214]	0	2232.21	18	1245043	832198	1.18637e+06	1.32648e+06	914131	1.22524e+06	1.14878e+06	1.3151e+06	1.06967e+06	High	High	High	High	High	High	High	High	High	3	744.74	-1.05	64.3475	1.62e-05	2.432e-06	3.45
High	[K].INPSAGETAPQAIEVLLYTPGR.[L]	1xTMT6plex [N-Term]	6.60182e-07	2.65431e-05	1	3	2	A2RT67	A2RT67 [964-985]	0	2526.38	22	680777	620390	743050	760748	583804	821244	706331	975342	759222	High	High	High	High	High	High	High	High	High	3	842.792	-5.67	71.3293	1.62e-05	4.121e-07	7.44
High	[R].LNPSDPSLIGLK.[Q]	1xTMT6plex [K12]; 1xTMT6plex [N-Term]	0.000126267	2.65431e-05	1	4	1	Q8BQD9	Q8BQD9 [267-278]	0	1712.04	12	1.32698e+06	1.14105e+06	1.39474e+06	1.5216e+06	1.14484e+06	1.56252e+06	1.47249e+06	1.50396e+06	1.39857e+06	High	High	High	High	High	High	High	High	High	2	856.517	-5.12	57.4692	1.62e-05	7.662e-05	3.11
High	[K].INPSSMFDVHVK.[R]	1xTMT6plex [K12]; 1xTMT6plex [N-Term]	2.41015e-05	2.65431e-05	1	4	1	Q9ET01	Q9ET01 [558-569]	0	1832.01	12	3.4184e+06	3070534	4.36158e+06	5.74273e+06	3.56372e+06	5355791	4.2185e+06	5982200	3.92154e+06	High	High	High	High	High	High	High	High	High	3	611.339	-6.4	52.0065	1.62e-05	1.48e-05	4.72
High	[R].LNPTWNQPNQDTEAGFR.[R]	1xTMT6plex [N-Term]	5.25816e-05	2.65431e-05	1	2	2	Q9JK81	Q9JK81 [201-217]	0	2217.09	17	9.47699e+06	7.76394e+06	8.95256e+06	9.7372e+06	7.89047e+06	9.40879e+06	7.95274e+06	12169464	1.64364e+07	High	High	High	High	High	High	High	High	High	3	739.696	-6.62	44.4076	1.62e-05	3.217e-05	3.54
High	[K].INPVCPADLVIDHSIQVDFNR.[R]	1xCarbamidomethyl [C5]; 1xTMT6plex [N-Term]	3.27559e-11	2.65431e-05	1	2	1	Q8VDC3	Q8VDC3 [114-134]	0	2651.38	21	858786	780811	913775	1.01713e+06	797985	1.27181e+06	1.13021e+06	1.60125e+06	1.03044e+06	High	High	High	High	High	High	High	High	High	3	884.46	-5.82	66.1024	1.62e-05	2.15e-11	7.28
High	[K].INQDPQVMLAPLISIALK.[V]	1xTMT6plex [K18]; 1xTMT6plex [N-Term]	1.98836e-13	2.65431e-05	1	7	2	Q66JR7	Q66JR7 [556-573]	0	2422.45	18	1.63918e+06	1.77109e+06	1.72026e+06	1.47373e+06	1.73329e+06	2.16569e+06	1.83296e+06	2.53222e+06	1.75028e+06	High	High	High	High	High	High	High	High	High	2	1211.72	-4.89	85.1173	1.62e-05	1.336e-13	6.79
High	[K].INQDPQVMLAPLISIALK.[V]	1xDeamidated [Q3]; 1xTMT6plex [K18]; 1xTMT6plex [N-Term]	7.03455e-06	2.65431e-05	1	7	1	Q66JR7	Q66JR7 [556-573]	0	2423.43	18	320309	327344	288018	288942	335868	357159	320938	427930	323425	High	High	High	High	High	High	High	High	High	3	808.479	-4.52	85.7501	1.62e-05	4.338e-06	5.12
High	[K].INQDPQVMLAPLISIALK.[V]	1xOxidation [M8]; 1xTMT6plex [K18]; 1xTMT6plex [N-Term]	5.36341e-08	2.65431e-05	1	7	2	Q66JR7	Q66JR7 [556-573]	0	2438.45	18	3.31735e+06	3.5479e+06	3.28639e+06	3268932	4.02215e+06	4.41679e+06	3.76525e+06	4.3303e+06	3.71793e+06	High	High	High	High	High	High	High	High	High	3	813.481	-6.7	81.1168	1.62e-05	3.391e-08	5.11
High	[R].LNQDQLDAVSK.[Y]	1xTMT6plex [K11]; 1xTMT6plex [N-Term]	1.73617e-06	2.65431e-05	1	2	2	Q60865	Q60865 [86-96]	0	1688.96	11	1.10673e+07	9.55773e+06	1.12466e+07	1.63721e+07	7.76588e+06	1.75176e+07	1.55877e+07	1.53425e+07	1.35474e+07	High	High	High	High	High	High	High	High	High	2	844.977	-7.07	40.1931	1.62e-05	1.079e-06	4.94
High	[K].LNQEDSDNEK.[I]	1xTMT6plex [K10]; 1xTMT6plex [N-Term]	5.87759e-05	2.65431e-05	2	4	1	Q3UUZ6; Q8BUK6	Q3UUZ6 [127-136]; Q8BUK6 [479-488]	0	1649.84	10	1.74011e+06	1.43332e+06	1823280	1.6401e+06	1.2296e+06	1.98836e+06	1.85499e+06	1788821	1.60442e+06	High	High	High	High	High	High	High	High	High	2	825.421	-2.09	23.3791	1.62e-05	3.585e-05	4.22
High	[K].LNQGVTLVLDR.[Y]	1xTMT6plex [N-Term]	3.06119e-06	2.65431e-05	1	2	1	P97930	P97930 [87-97]	0	1456.87	11	2.0867e+06	2114125	2271330	2.84845e+06	2236852	2646792	2534398	2517486	2.36241e+06	High	High	High	High	High	High	High	High	High	2	728.932	-7.59	51.1606	1.62e-05	1.901e-06	3.93
High	[R].LNQLKPGLQYK.[L]	2xTMT6plex [K5; K11]; 1xTMT6plex [N-Term]	1.42161e-06	2.65431e-05	1	5	1	A0A1L1STE4	A0A1L1STE4 [422-432]	0	1989.25	11	32320752	24179076	34138876	32011068	21677550	46306428	40973604	37279768	3.5311e+07	High	High	High	High	High	High	High	High	High	3	663.749	-6.48	41.8311	1.62e-05	8.849e-07	2.28
High	[K].LNQLLLPLLQGPDITLSK.[L]	1xTMT6plex [K18]; 1xTMT6plex [N-Term]	4.07684e-08	2.65431e-05	1	13	1	Q3U5Y4	Q3U5Y4 [48-65]	0	2434.5	18	178524	156709	184587	196094	144638	218249	170893	194989	175573	High	High	High	High	High	High	High	High	High	3	812.167	-7.97	85.1504	1.62e-05	2.59e-08	5.32
High	[K].LNSNTQVVLLSATMPSDVLEVTK.[K]	1xDeamidated [N]; 1xTMT6plex [K23]; 1xTMT6plex [N-Term]	4.62053e-11	2.65431e-05	1	8	4	Q3UXC2	Q3UXC2 [203-225]	0	2918.62	23	907724	801383	1.02454e+06	1.27149e+06	837756	1.24273e+06	1.14097e+06	1.11584e+06	967839	High	High	High	High	High	High	High	High	High	3	973.54	-3.81	78.3501	1.62e-05	3.035e-11	5.49
High	[K].LNSNTQVVLLSATMPSDVLEVTK.[K]	1xOxidation [M14]; 1xTMT6plex [K23]; 1xTMT6plex [N-Term]	4.93999e-09	2.65431e-05	1	8	1	Q3UXC2	Q3UXC2 [203-225]	0	2933.63	23	679232	559168	699181	1.09222e+06	590046	872424	783922	829386	794331	High	High	High	High	High	High	High	High	High	3	978.543	-4.38	69.5718	1.62e-05	3.169e-09	7.68
High	[K].LNSNTQVVLLSATMPSDVLEVTK.[K]	1xDeamidated [Q/N]; 1xOxidation [M14]; 1xTMT6plex [K23]; 1xTMT6plex [N-Term]	5.34734e-06	2.65431e-05	1	8	2	Q3UXC2	Q3UXC2 [203-225]	0	2934.61	23	648662	554935	677657	964710	600069	869404	754670	877283	687072	High	High	High	High	High	High	High	High	High	3	978.884	8.55	75.9529	1.62e-05	3.316e-06	3.33
High	[K].LNSPTLSVNSEGFIPMLAK.[L]	1xTMT6plex [K19]; 1xTMT6plex [N-Term]	1.64963e-06	2.65431e-05	1	3	1	Q8CI04	Q8CI04 [202-220]	0	2476.39	19	1.18503e+06	927149	1.06161e+06	1.61506e+06	992756	1750046	1.36982e+06	1489203	1.48006e+06	High	High	High	High	High	High	High	High	High	3	826.127	-9.15	73.2329	1.62e-05	1.027e-06	5.48
High	[K].INVNEIFYDLVR.[Q]	1xDeamidated [N]; 1xTMT6plex [N-Term]	9.57582e-07	2.65431e-05	2	7	3	C5H0E8; Q52L50	C5H0E8 [152-163]; Q52L50 [152-163]	0	1724.94	12	1.99276e+06	1.79801e+06	2.12309e+06	1.8021e+06	1.97491e+06	2.06147e+06	1.80144e+06	2.07189e+06	1.88408e+06	High	High	High	High	High	High	High	High	High	2	862.971	-4.77	71.5359	1.62e-05	5.986e-07	4.34
High	[R].INVPVPQFGGGDPADIIHDFQR.[GR]	1xTMT6plex [N-Term]	1.02019e-08	2.65431e-05	1	3	2	Q91VK4	Q91VK4 [131-152]	0	2621.37	22	458714	417494	508768	504201	399211	566978	506271	623791	534075	High	High	High	High	High	High	High	High	High	3	874.458	-2.92	72.3317	1.62e-05	6.506e-09	6.86
High	[R].INVSPTTYQLLK.[R]	1xTMT6plex [K12]; 1xTMT6plex [N-Term]	5.6105e-07	2.65431e-05	1	2	1	F8VQK3	F8VQK3 [654-665]	0	1835.1	12	2.76262e+06	1.59228e+06	2.88266e+06	2.41664e+06	1.81024e+06	2.54051e+06	2.44663e+06	2.47393e+06	2.60267e+06	High	High	High	High	High	High	High	High	High	2	918.049	-7.36	56.2322	1.62e-05	3.512e-07	5.45
High	[R].INVTDSLDLTTLSIK.[E]	1xTMT6plex [K15]; 1xTMT6plex [N-Term]	5.10448e-06	2.65431e-05	3	6	2	E9Q8K5; A2ASS6; A0A5K1VVQ9	E9Q8K5 [23319-23333]; A2ASS6 [25065-25079]; A0A5K1VVQ9 [25190-25204]	0	2091.23	15	1.27503e+06	1.53522e+06	1.08162e+06	927025	1.30866e+06	1.24389e+06	839390	1.71014e+06	1.01835e+06	High	High	High	High	High	High	High	High	High	3	697.745	-5.44	70.8519	1.62e-05	3.165e-06	3.24
High	[K].INVTGIPDELSEEQTR.[D]	1xTMT6plex [N-Term]	1.43907e-08	2.65431e-05	1	2	6	O35309	O35309 [160-175]	0	2030.06	16	775498	783513	830284	822003	573070	924706	832549	921883	846297	High	High	High	High	High	High	High	High	High	2	1015.53	-1.1	53.9253	1.62e-05	9.175e-09	5.11
High	[R].LNVVAFLNELPK.[T]	1xTMT6plex [K12]; 1xTMT6plex [N-Term]	1.3359e-05	2.65431e-05	1	2	1	Q99JX7	Q99JX7 [459-470]	0	1815.11	12	512854	402797	580703	585377	396155	595380	505256	514931	521272	High	High	High	High	High	High	High	High	High	3	605.705	-7.25	81.6673	1.62e-05	8.245e-06	3.74
High	[R].INVYNDLNDPVVRPLGSENLLLR.[G]	1xTMT6plex [N-Term]	2.12513e-14	2.65431e-05	1	4	2	Q69ZT0	Q69ZT0 [311-333]	0	2852.58	23	966087	780701	979491	1.12066e+06	970160	1.24204e+06	1.16712e+06	1.36488e+06	1.12459e+06	High	High	High	High	High	High	High	High	High	3	951.525	-7.43	67.5303	1.62e-05	1.446e-14	5.68
High	[R].INVYYNEATGGK.[Y]	1xTMT6plex [K12]; 1xTMT6plex [N-Term]	9.69421e-06	2.65431e-05	1	2	4	Q9CVR0	Q9CVR0 [5-16]	0	1786.97	12	4.08214e+07	3.65035e+07	4.54806e+07	40522067	34034796	3.98788e+07	35065335	4.01952e+07	3.44687e+07	High	High	High	High	High	High	High	High	High	2	893.984	-7.14	43.2385	1.62e-05	5.988e-06	2.25
High	[R].INVYYNEATGGK.[Y]	1xDeamidated [N]; 1xTMT6plex [K12]; 1xTMT6plex [N-Term]	3.06578e-07	2.65431e-05	1	2	5	Q9CVR0	Q9CVR0 [5-16]	0	1787.96	12	1.61474e+07	1.2709e+07	1.76139e+07	16222062	12482083	1.69995e+07	16072727	1.72106e+07	1.5823e+07	High	High	High	High	High	High	High	High	High	2	894.474	-9.35	44.8595	1.62e-05	1.926e-07	5.27
High	[R].INVYYNEATGGNYVPR.[A]	1xTMT6plex [N-Term]	9.23663e-11	2.65431e-05	1	1	2	Q9D6F9	Q9D6F9 [47-62]	0	2059.04	16	8.01699e+06	5.98707e+06	8270739	1.10342e+07	8.15216e+06	1.25497e+07	1.20987e+07	1.1239e+07	1.08906e+07	High	High	High	High	High	High	High	High	High	2	1030.02	-9.99	47.1618	1.62e-05	6.025e-11	5.79
High	[R].INVYYNEATGNK.[Y]	1xTMT6plex [K12]; 1xTMT6plex [N-Term]	5.6105e-07	2.65431e-05	1	1	3	Q9CWF2	Q9CWF2 [47-58]	0	1844	12	5.12165e+07	3.70759e+07	4.87304e+07	7.34e+07	4.38439e+07	6.37763e+07	5.8708e+07	5.65342e+07	5.21697e+07	High	High	High	High	High	High	High	High	High	2	922.492	-9.86	42.0196	1.62e-05	3.518e-07	4.55
High	[K].LNYKPPPQK.[S]	2xTMT6plex [K4; K9]; 1xTMT6plex [N-Term]	0.000129822	2.65431e-05	1	2	1	Q61599	Q61599 [21-29]	0	1772.1	9	23240554	18424564	32282550	4.09347e+07	20631188	32212466	22340540	20502288	17210028	High	High	High	High	High	High	High	High	High	3	591.368	-8.55	29.81	1.62e-05	7.908e-05	3.32
High	[K].LNYKPQEEYPDLSK.[H]	2xTMT6plex [K4; K14]; 1xTMT6plex [N-Term]	9.93554e-10	2.65431e-05	1	2	7	P07310	P07310 [12-25]	0	2411.34	14	5.46008e+07	287028386	5.02907e+07	4.15107e+07	195192666	1.56503e+08	4.55652e+07	314749812	9.73056e+07	High	High	High	High	High	High	High	High	High	3	804.446	-7.39	43.0622	1.62e-05	6.429e-10	6.41
High	[R].LPAAGVGDMVMATVK.[K]	1xTMT6plex [K15]; 1xTMT6plex [N-Term]	4.06963e-10	2.65431e-05	1	1	1	P62830	P62830 [52-66]	0	1918.09	15	5147555	4156219	5.52157e+06	7.28654e+06	3.25857e+06	7.98821e+06	7.16649e+06	6501890	5278272	High	High	High	High	High	High	High	High	High	2	959.543	-5.78	65.0091	1.62e-05	2.642e-10	6.09
High	[R].LPAAGVGDMVMATVK.[K]	1xOxidation [M]; 1xTMT6plex [K15]; 1xTMT6plex [N-Term]	1.05884e-08	2.65431e-05	1	1	6	P62830	P62830 [52-66]	0	1934.09	15	2.60196e+07	2.08245e+07	2.7486e+07	31818072	2.19681e+07	3.19697e+07	2.72084e+07	2.65336e+07	2.46545e+07	High	High	High	High	High	High	High	High	High	2	967.54	-6.62	54.0336	1.62e-05	6.75e-09	4.29
High	[R].INVLPLGSGAIAGNPLGVDR.[E]	1xTMT6plex [N-Term]	6.98839e-11	2.65431e-05	1	3	2	Q91YI0	Q91YI0 [194-213]	0	2162.25	20	1.52779e+06	1.52621e+06	1.79472e+06	1.62516e+06	1.73475e+06	1.96589e+06	1.69222e+06	1.84486e+06	1.66666e+06	High	High	High	High	High	High	High	High	High	3	721.415	-8.85	68.7558	1.62e-05	4.567e-11	6.84
High	[K].IPEISIQDMTAQVTSPSGK.[T]	1xDeamidated [Q7]; 1xTMT6plex [K19]; 1xTMT6plex [N-Term]	1.57928e-08	2.65431e-05	1	5	1	Q8BTM8	Q8BTM8 [2166-2184]	0	2461.33	19	182901	189998	202209	209872	198820	226026	181121	264530	196980	High	High	High	High	High	High	High	High	High	3	821.106	-9.21	68.4906	1.62e-05	1.007e-08	4.87
High	[K].LNVIDDDVEEIKK.[S]	2xTMT6plex [K12; K13]; 1xTMT6plex [N-Term]	2.48627e-10	2.65431e-05	1	1	1	O88811	O88811 [272-284]	1	2217.29	13	2.06548e+06	1.82265e+06	2.04827e+06	2.58734e+06	1.61634e+06	2.95598e+06	2.60136e+06	3003936	2366459	High	High	High	High	High	High	High	High	High	3	739.767	-3.06	54.5518	1.62e-05	1.616e-10	6.19
High	[R].LNVDEAFEQLVR.[A]	1xTMT6plex [N-Term]	9.53141e-07	2.65431e-05	1	1	5	P10833	P10833 [177-188]	0	1661.91	12	6.76128e+06	5.53093e+06	6.65014e+06	4.84591e+06	5.61006e+06	5.97688e+06	5.68297e+06	6.1035e+06	5.18773e+06	High	High	High	High	High	High	High	High	High	2	831.455	-2.31	68.6469	1.62e-05	5.946e-07	4.53
High	[R].INSTATPDQDREK.[I]	1xTMT6plex [K13]; 1xTMT6plex [N-Term]	5.65408e-06	2.65431e-05	2	2	2	A2RRK3; O54988	A2RRK3 [1059-1071]; O54988 [1090-1102]	1	1933.04	13	5.31315e+06	3.96624e+06	5668520	4.87496e+06	3.98874e+06	5.26178e+06	5424023	5.27362e+06	4989314	High	High	High	High	High	High	High	High	High	3	645.015	-3.94	21.9511	1.62e-05	3.499e-06	5.57
High	[R].LNTDPMLLQFFK.[S]	1xTMT6plex [K12]; 1xTMT6plex [N-Term]	1.25759e-05	2.65431e-05	1	3	1	E9PXY8	E9PXY8 [871-882]	0	1925.1	12	317424	212897	340853	365045	237041	337888	305453	300487	273285	High	High	High	High	High	High	High	High	High	3	642.366	-6.71	79.3046	1.62e-05	7.76e-06	3.96
High	[R].LNTFGDEVFNDPK.[V]	1xTMT6plex [K13]; 1xTMT6plex [N-Term]	1.44369e-07	2.65431e-05	1	2	10	F8VQJ3	F8VQJ3 [254-266]	0	1954.03	13	5.27382e+07	3.44826e+07	5.51425e+07	7.19206e+07	4.48621e+07	5.23324e+07	4.59629e+07	4.43502e+07	4.573e+07	High	High	High	High	High	High	High	High	High	2	977.514	-5.41	55.5462	1.62e-05	9.111e-08	4.91
High	[R].INTLQAIWMMDPK.[D]	1xTMT6plex [K13]; 1xTMT6plex [N-Term]	1.52154e-05	2.65431e-05	1	6	1	Q3TSG8	Q3TSG8 [294-306]	0	2019.12	13	415494	394864	372551	385484	317945	462467	387697	397715	340427	High	High	High	High	High	High	High	High	High	3	673.705	-7.69	76.123	1.62e-05	9.386e-06	4.16
High	[R].LNTIYQNNLTK.[S]	1xTMT6plex [K11]; 1xTMT6plex [N-Term]	1.84433e-06	2.65431e-05	1	7	2	Q3UB84	Q3UB84 [114-124]	0	1780.04	11	8795325	6.28347e+06	1.00397e+07	1.18513e+07	8.83279e+06	10161022	7908656	8410966	7.15143e+06	High	High	High	High	High	High	High	High	High	2	890.514	-8.58	44.1859	1.62e-05	1.146e-06	4.87
High	[R].LNTIYQNNLTK.[S]	1xDeamidated [N7]; 1xTMT6plex [K11]; 1xTMT6plex [N-Term]	8.5113e-06	2.65431e-05	1	7	2	Q3UB84	Q3UB84 [114-124]	0	1781.02	11	3620217	3.19869e+06	4.20044e+06	4.84028e+06	3.80255e+06	4.4157e+06	3.66098e+06	3.94903e+06	3498575	High	High	High	High	High	High	High	High	High	2	891.01	-5.15	47.0444	1.62e-05	5.249e-06	5.14
High	[K].LNTPPPLAEEEGLASR.[I]	1xTMT6plex [N-Term]	8.87385e-09	2.65431e-05	1	12	7	G5E8J2	G5E8J2 [971-986]	0	1923.04	16	2.06186e+06	1.65082e+06	1.99611e+06	2.00736e+06	1.87518e+06	1.80136e+06	1.6974e+06	2.08486e+06	2.04444e+06	High	High	High	High	High	High	High	High	High	2	962.024	1.41	49.694	1.62e-05	5.662e-09	4.17
High	[K].LNTQEIFDDWAR.[K]	1xTMT6plex [N-Term]	6.48019e-07	2.65431e-05	1	1	4	Q9JHU4	Q9JHU4 [691-702]	0	1736.88	12	5.42593e+06	4.00949e+06	5.81392e+06	6.24477e+06	3.57117e+06	5.36835e+06	4.79088e+06	5.12287e+06	4.76323e+06	High	High	High	High	High	High	High	High	High	2	868.943	-0.83	64.6813	1.62e-05	4.057e-07	3.85
High	[R].INTSAFELNER.[E]	1xTMT6plex [N-Term]	1.97752e-06	2.65431e-05	3	5	3	E9Q8K5; A2ASS6; A0A5K1VVQ9	E9Q8K5 [31379-31389]; A2ASS6 [33125-33135]; A0A5K1VVQ9 [33250-33260]	0	1522.81	11	1.04523e+07	27887669	9.4394e+06	7.85863e+06	1.66537e+07	1.71131e+07	9.19952e+06	3.15089e+07	1.37038e+07	High	High	High	High	High	High	High	High	High	2	761.901	-7	45.545	1.62e-05	1.232e-06	3.89
High	[R].LNTSEALQELYTGTISQISSAK.[H]	1xTMT6plex [K22]; 1xTMT6plex [N-Term]	2.20638e-11	2.65431e-05	1	5	4	Q9QXZ0	Q9QXZ0 [2018-2039]	0	2812.53	22	5.2303e+06	3.41385e+06	5.95422e+06	5.17171e+06	2.98753e+06	5.15022e+06	4.92596e+06	4.97462e+06	4.61329e+06	High	High	High	High	High	High	High	High	High	3	938.175	-8.03	79.0255	1.62e-05	1.452e-11	7.43
High	[R].LNTSEALQELYTGTISQISSAK.[H]	1xDeamidated [Q17]; 1xTMT6plex [K22]; 1xTMT6plex [N-Term]	5.85038e-05	2.65431e-05	1	5	1	Q9QXZ0	Q9QXZ0 [2018-2039]	0	2813.52	22	207772	156356	219228	199700	116592	213432	188648	189258	171961	High	High	High	High	High	High	High	High	High	4	704.133	-3.14	79.1196	1.62e-05	3.578e-05	4.38
High	[K].LNVAEVTQSEIAQK.[Q]	1xTMT6plex [K14]; 1xTMT6plex [N-Term]	6.91376e-10	2.65431e-05	1	3	6	Q9EPC1	Q9EPC1 [141-154]	0	1988.14	14	31840656	2.6462e+07	3.20042e+07	23453408	2.62549e+07	2.67735e+07	2.61355e+07	2.54349e+07	2.28586e+07	High	High	High	High	High	High	High	High	High	2	994.572	-3.28	51.8931	1.62e-05	4.472e-10	5.03
High	[K].LNVAEVTQSEIGQK.[Q]	1xTMT6plex [K14]; 1xTMT6plex [N-Term]	5.57466e-09	2.65431e-05	1	1	2	Q9ES46	Q9ES46 [134-147]	0	1974.13	14	9.6368e+06	6.61667e+06	9342206	9.38725e+06	8.4375e+06	9.34409e+06	8013171	8.26499e+06	8.21436e+06	High	High	High	High	High	High	High	High	High	2	987.564	-3.62	50.4238	1.62e-05	3.566e-09	6.29
High	[K].LNVAPVSDIIEIK.[S]	1xTMT6plex [K13]; 1xTMT6plex [N-Term]	2.53376e-07	2.65431e-05	1	1	8	Q99LC5	Q99LC5 [127-139]	0	1869.15	13	2.67803e+07	3.41353e+07	2.68727e+07	2.15667e+07	2.67966e+07	2.61044e+07	2.14517e+07	2.66239e+07	2.36638e+07	High	High	High	High	High	High	High	High	High	2	935.069	-8.03	69.7183	1.62e-05	1.595e-07	5.32
High	[R].LNVASELIQTTIPLELPQVKPR.[R]	1xTMT6plex [K20]; 1xTMT6plex [N-Term]	8.64491e-07	2.65431e-05	1	4	1	Q496S6	Q496S6 [139-160]	0	2917.75	22	204362	213580	189908	207935	216921	212036	189609	219646	205619	High	High	High	High	High	High	High	High	High	4	730.187	-7.82	80.4888	1.62e-05	5.407e-07	4.35
High	[R].INVLAAQYQSLLNSYGEPVDDK.[S]	1xTMT6plex [K22]; 1xTMT6plex [N-Term]	1.05207e-10	2.65431e-05	2	4	2	E9PUD2; Q3U4P3	E9PUD2 [321-342]; Q3U4P3 [286-307]	0	2895.55	22	1.04852e+06	1.15982e+06	1.18426e+06	1.28018e+06	793229	1.73912e+06	1.52651e+06	2.40991e+06	1.53107e+06	High	High	High	High	High	High	High	High	High	3	965.848	-6.91	75.7995	1.62e-05	6.861e-11	5.41
High	[K].LLLEEALQDSPQAR.[S]	1xTMT6plex [N-Term]	2.16333e-07	2.65431e-05	1	7	4	Q3TGG0	Q3TGG0 [7-20]	0	1812.01	14	649167	752980	722308	806410	797144	911374	801548	1.45151e+06	951319	High	High	High	High	High	High	High	High	High	2	906.506	-0.92	62.3455	1.62e-05	1.358e-07	4.56
High	[K].IPEISIQDMTAQVTSPSGK.[T]	1xOxidation [M9]; 1xTMT6plex [K19]; 1xTMT6plex [N-Term]	1.57184e-05	2.65431e-05	1	5	2	Q8BTM8	Q8BTM8 [2166-2184]	0	2476.34	19	4.31133e+06	3.51437e+06	4.68694e+06	5.24705e+06	3502263	4.8724e+06	3.84681e+06	4714256	3.64449e+06	High	High	High	High	High	High	High	High	High	3	826.112	-5.99	53.7616	1.62e-05	9.687e-06	5.94
High	[R].LPEMQVSQVPEVQLPK.[M]	1xTMT6plex [K16]; 1xTMT6plex [N-Term]	3.31682e-10	2.65431e-05	1	6	12	A0A5F8MQ58	A0A5F8MQ58 [841-856]	0	2280.3	16	1.75995e+07	1.31875e+07	1.8941e+07	1.62813e+07	1.49061e+07	1.5494e+07	1.49737e+07	15532431	1.30308e+07	High	High	High	High	High	High	High	High	High	2	1140.65	-2.11	63.4987	1.62e-05	2.15e-10	5.95
High	[K].LPMGMTAENLAAK.[Y]	1xTMT6plex [K13]; 1xTMT6plex [N-Term]	5.31378e-08	2.65431e-05	2	3	2	Q3UKH3; Q8BWT1	Q3UKH3 [159-171]; Q8BWT1 [159-171]	0	1805.01	13	5.12991e+06	4.98599e+06	4.85036e+06	3632982	3.31786e+06	3971974	3.5531e+06	3.86289e+06	3.49826e+06	High	High	High	High	High	High	High	High	High	2	903.001	-6.93	55.1699	1.62e-05	3.368e-08	5.21
High	[K].LPMGMTAENLAAK.[Y]	1xOxidation [M3]; 1xTMT6plex [K13]; 1xTMT6plex [N-Term]	2.92215e-06	2.65431e-05	2	3	3	Q3UKH3; Q8BWT1	Q3UKH3 [159-171]; Q8BWT1 [159-171]	0	1821	13	1.19329e+07	1.20211e+07	1.19334e+07	1.10032e+07	9.76836e+06	1.08904e+07	9.66452e+06	1.0988e+07	9.18658e+06	High	High	High	High	High	High	High	High	High	3	607.669	-5.38	47.7913	1.62e-05	1.815e-06	4.57
High	[K].LPMGSQCSVDLESASGEK.[D]	1xCarbamidomethyl [C7]; 1xTMT6plex [K18]; 1xTMT6plex [N-Term]	1.59174e-07	2.65431e-05	1	4	1	Q80YX1	Q80YX1 [58-75]	0	2353.18	18	988314	945407	1.07927e+06	5.15205e+06	892002	2.07412e+06	2.07622e+06	2264590	1.61672e+06	High	High	High	High	High	High	High	High	High	3	785.061	-4.29	48.1543	1.62e-05	1.001e-07	6.32
High	[R].LPMLYPEVIQQVSAPVIASTTQEKPK.[D]	2xTMT6plex [K24; K26]; 1xTMT6plex [N-Term]	1.76824e-09	2.65431e-05	1	5	3	A0A1S6GWH6	A0A1S6GWH6 [4168-4193]	0	3555.05	26	1.12979e+06	885606	1.16625e+06	1.66919e+06	787490	1.36925e+06	1.26251e+06	1.29489e+06	1.12121e+06	High	High	High	High	High	High	High	High	High	4	889.51	-8.64	79.6307	1.62e-05	1.139e-09	7.71
High	[R].LPMLYPEVIQQVSAPVIASTTQEKPK.[D]	1xOxidation [M3]; 2xTMT6plex [K24; K26]; 1xTMT6plex [N-Term]	4.05793e-08	2.65431e-05	1	5	1	A0A1S6GWH6	A0A1S6GWH6 [4168-4193]	0	3571.04	26	366266	330877	379191	417722	305231	406701	383871	446536	361714	High	High	High	High	High	High	High	High	High	4	893.515	-1.52	73.9597	1.62e-05	2.577e-08	8.03
High	[KR].IPMPVNFNEPLSMLQR.[L]	1xTMT6plex [N-Term]	8.94385e-08	2.65431e-05	1	5	3	Q3B7Z2	Q3B7Z2 [432-447]	0	2115.13	16	1.87632e+06	1.49043e+06	1.74923e+06	2.06604e+06	1.30868e+06	2.02472e+06	1.91044e+06	1.89343e+06	1.60125e+06	High	High	High	High	High	High	High	High	High	2	1058.06	-7.71	76.976	1.62e-05	5.643e-08	5.06
High	[R].IPMEDIPEDEDK.[C]	1xTMT6plex [K12]; 1xTMT6plex [N-Term]	9.69421e-06	2.65431e-05	1	1	2	Q8K4X7	Q8K4X7 [258-269]	0	1888.96	12	317903	234405	278177	307222	234233	331653	258714	348593	366495	High	High	High	High	High	High	High	High	High	2	944.986	1.6	49.6992	1.62e-05	5.983e-06	3.8
High	[R].LPNANETLELLSEPPAR.[S]	1xTMT6plex [N-Term]	2.07162e-06	2.65431e-05	2	3	1	A2ASS6; A0A5K1VVQ9	A2ASS6 [3480-3496]; A0A5K1VVQ9 [3605-3621]	0	2093.14	17	305585	355149	259484	266840	266687	285736	283643	356350	366000	High	High	High	High	High	High	High	High	High	3	698.384	-2.6	64.8956	1.62e-05	1.289e-06	5.17
High	[K].LPNFGFVVFDDSEPVQK.[V]	1xTMT6plex [K17]; 1xTMT6plex [N-Term]	1.51017e-06	2.65431e-05	1	2	3	Q571F9	Q571F9 [415-431]	0	2396.29	17	865507	742472	775618	959285	698020	1.17075e+06	939985	1.11123e+06	955269	High	High	High	High	High	High	High	High	High	3	799.431	-4.99	78.3849	1.62e-05	9.424e-07	3.91
High	[K].LPNFGFVVFDDSEPVQR.[I]	1xTMT6plex [N-Term]	6.09984e-05	2.65431e-05	1	4	2	P97379	P97379 [371-387]	0	2195.13	17	237664	289208	237798	271062	241039	307521	298931	422499	285743	High	High	High	High	High	High	High	High	High	3	732.379	-5.41	76.2564	1.62e-05	3.725e-05	4.81
High	[R].LPNFGSHVLTAAEMEAFK.[Q]	1xTMT6plex [K18]; 1xTMT6plex [N-Term]	5.06507e-07	2.65431e-05	1	4	2	Q6PAR5	Q6PAR5 [871-888]	0	2420.3	18	7.86943e+06	8.5477e+06	6.51639e+06	3.80319e+06	3.80803e+06	5.12493e+06	5.57192e+06	7.51097e+06	6.32892e+06	High	High	High	High	High	High	High	High	High	3	807.436	-5.1	66.4033	1.62e-05	3.177e-07	2.42
High	[R].LPNGDTYEGSYEFGK.[R]	1xDeamidated [N3]; 1xTMT6plex [K15]; 1xTMT6plex [N-Term]	1.70104e-05	2.65431e-05	1	2	1	Q3YEA4	Q3YEA4 [38-52]	0	2136.05	15	446080	407546	434338	423180	410629	547937	416193	495413	511287	High	High	High	High	High	High	High	High	High	3	712.687	-2.98	51.467	1.62e-05	1.045e-05	3.64
High	[K].LPNGLVIASLENYAPLSR.[I]	1xTMT6plex [N-Term]	6.72573e-07	2.65431e-05	1	1	2	Q9DB77	Q9DB77 [43-60]	0	2156.23	18	813209	684206	814811	900303	609596	909423	817941	927836	771763	High	High	High	High	High	High	High	High	High	3	719.408	-7.98	76.0008	1.62e-05	4.212e-07	6.41
High	[K].LPNGLVIASLENYAPLSR.[I]	1xDeamidated [N3]; 1xTMT6plex [N-Term]	4.89265e-12	2.65431e-05	1	1	6	Q9DB77	Q9DB77 [43-60]	0	2157.21	18	947585	843409	913368	937310	726055	982385	860402	1.04366e+06	873600	High	High	High	High	High	High	High	High	High	2	1079.1	-7.67	78.4108	1.62e-05	3.25e-12	4.75
High	[K].IPNAPYVLEDFVDNVK.[S]	1xTMT6plex [K16]; 1xTMT6plex [N-Term]	1.79024e-05	2.65431e-05	1	8	1	A0A0G2JFY6	A0A0G2JFY6 [282-297]	0	2291.27	16	214888	205852	252865	278918	210625	286098	266556	310977	262381	High	High	High	High	High	High	High	High	High	3	764.425	-3.25	80.2006	1.62e-05	1.102e-05	4.98
High	[K].LPLYGLLQAK.[L]	1xTMT6plex [K10]; 1xTMT6plex [N-Term]	4.20797e-05	2.65431e-05	1	2	2	Q80U56	Q80U56 [124-133]	0	1574.01	10	2.29072e+06	1.70636e+06	2.38335e+06	2.24005e+06	1.60844e+06	2.31855e+06	1.91324e+06	2.16132e+06	2.01114e+06	High	High	High	High	High	High	High	High	High	2	787.503	-5.61	70.0755	1.62e-05	2.574e-05	3.67
High	[K].LPIVNENDELVAIIAR.[T]	1xTMT6plex [N-Term]	7.15509e-08	2.65431e-05	1	4	4	Q3U9N8	Q3U9N8 [209-224]	0	2008.16	16	1.78352e+06	3.43633e+06	1.72959e+06	1.92923e+06	3.95506e+06	1.5979e+06	1.43137e+06	1.51676e+06	1.48197e+06	High	High	High	High	High	High	High	High	High	2	1004.59	0.2	75.3922	1.62e-05	4.533e-08	4.18
High	[K].LPIVNDQDELVAIIAR.[T]	1xTMT6plex [N-Term]	4.04493e-09	2.65431e-05	1	4	6	E0CYE2	E0CYE2 [184-199]	0	2008.16	16	947541	898119	1.03148e+06	904366	825317	977066	911792	1.05184e+06	875643	High	High	High	High	High	High	High	High	High	2	1004.58	-3.55	75.8046	1.62e-05	2.59e-09	5.34
High	[R].LPLIVEDFVK.[D]	1xTMT6plex [K10]; 1xTMT6plex [N-Term]	3.83483e-05	2.65431e-05	1	1	3	Q8BFQ8	Q8BFQ8 [165-174]	0	1631.02	10	1.43593e+06	1.25145e+06	1.50919e+06	1.54886e+06	1.26417e+06	1.80683e+06	1.60222e+06	1.70859e+06	1.5506e+06	High	High	High	High	High	High	High	High	High	2	816.005	-9.06	79.8641	1.62e-05	2.344e-05	4.12
High	[K].LPLMALSTTMAESFK.[E]	1xTMT6plex [K15]; 1xTMT6plex [N-Term]	2.90226e-05	2.65431e-05	1	7	1	A2A5V2	A2A5V2 [72-86]	0	2098.17	15	307922	309609	316784	369411	286361	349194	331615	367833	324671	High	High	High	High	High	High	High	High	High	3	700.056	-7.73	82.9667	1.62e-05	1.785e-05	4.3
High	[K].LPIPDSQVLTINPALPVEDAAEDYAR.[K]	1xTMT6plex [N-Term]	1.26483e-12	2.65431e-05	1	4	7	Q9CQ60	Q9CQ60 [103-128]	0	3036.61	26	402014	469956	436902	437842	378791	507070	461139	761710	486288	High	High	High	High	High	High	High	High	High	3	1012.87	-3.39	79.3559	1.62e-05	8.429e-13	6.52
High	[K].LPIPDSQVLTINPALPVEDAAEDYAR.[K]	1xDeamidated [N12]; 1xTMT6plex [N-Term]	5.11238e-07	2.65431e-05	1	4	1	Q9CQ60	Q9CQ60 [103-128]	0	3037.59	26	30194.7	30608	32782.1	33939.2	26730	41025.6	26593.2	38814.5	32329.1	High	High	High	High	High	High	High	High	High	4	760.156	3.17	79.8319	1.62e-05	3.201e-07	4.28
High	[R].IPLPGAEMLEEEPLYVNAK.[Q]	1xTMT6plex [K19]; 1xTMT6plex [N-Term]	1.75497e-07	2.65431e-05	1	8	3	E0CYF3	E0CYF3 [246-264]	0	2571.41	19	495935	498540	558484	554300	431237	603113	573424	724004	597561	High	High	High	High	High	High	High	High	High	3	857.81	-0.05	76.6245	1.62e-05	1.105e-07	5.26
High	[R].IPLPGPLFDSLPR.[E]	1xTMT6plex [N-Term]	2.14587e-05	2.65431e-05	1	12	2	D3YUL8	D3YUL8 [767-779]	0	1650.98	13	605026	486327	623622	654561	511463	668222	578586	646988	523093	High	High	High	High	High	High	High	High	High	3	550.993	-8.06	76.532	1.62e-05	1.319e-05	4.17
High	[K].IPLQEVLATPSLSASFNAPLLDAK.[Q]	1xTMT6plex [K24]; 1xTMT6plex [N-Term]	4.50139e-09	2.65431e-05	1	11	2	A0A0N4SUN3	A0A0N4SUN3 [87-110]	0	2953.7	24	1.29887e+06	1.17634e+06	1.31193e+06	2.08898e+06	1422973	2.0261e+06	1.66057e+06	2.0899e+06	1.36827e+06	High	High	High	High	High	High	High	High	High	3	985.233	-5.69	82.8639	1.62e-05	2.878e-09	7.43
High	[R].LPLQLDDAIRPEVEGEEDGR.[A]	1xTMT6plex [N-Term]	2.00471e-09	2.65431e-05	1	5	3	Q922B2	Q922B2 [152-171]	0	2480.28	20	467614	455039	514024	516388	403022	546083	492517	533009	460589	High	High	High	High	High	High	High	High	High	3	827.436	4.6	59.0537	1.62e-05	1.289e-09	4.47
High	[K].IPLSQEEIPLQGHAFEAR.[I]	1xTMT6plex [N-Term]	2.20711e-08	2.65431e-05	1	3	1	Q99MR8	Q99MR8 [364-381]	0	2264.22	18	2.04492e+06	2.05573e+06	2330985	2407099	2.01414e+06	2341836	2.22097e+06	2.4741e+06	1.87637e+06	High	High	High	High	High	High	High	High	High	3	755.407	-7.18	52.3517	1.62e-05	1.403e-08	3.82
High	[R].IPLSQLLTSDNMTINQR.[F]	1xTMT6plex [N-Term]	1.61356e-10	2.65431e-05	1	1	2	Q3TZZ7	Q3TZZ7 [542-558]	0	2173.18	17	3.04321e+06	2.90576e+06	3.18786e+06	2.96106e+06	2.47835e+06	3.65936e+06	2.84718e+06	3.24505e+06	2.71583e+06	High	High	High	High	High	High	High	High	High	2	1087.09	-6	67.4356	1.62e-05	1.049e-10	6.05
High	[R].IPLSQLLTSDNMTINQR.[F]	1xOxidation [M12]; 1xTMT6plex [N-Term]	4.2252e-07	2.65431e-05	1	1	2	Q3TZZ7	Q3TZZ7 [542-558]	0	2189.18	17	2.28488e+06	1983564	2197253	2.49632e+06	1.93707e+06	2.5327e+06	2.26078e+06	2.69097e+06	2.17274e+06	High	High	High	High	High	High	High	High	High	3	730.392	-7.83	61.7254	1.62e-05	2.65e-07	5.11
High	[R].LPLTEAELALIATPPEDSDMASLQQQR.[Q]	1xTMT6plex [N-Term]	4.62053e-11	2.65431e-05	1	1	5	Q9DBG5	Q9DBG5 [208-234]	0	3166.65	27	277923	251485	292015	275377	234253	325728	284952	358300	324012	High	High	High	High	High	High	High	High	High	3	1056.22	0.54	79.0148	1.62e-05	3.026e-11	6.48
High	[R].LPLTEAELALIATPPEDSDMASLQQQR.[Q]	1xOxidation [M20]; 1xTMT6plex [N-Term]	1.89867e-10	2.65431e-05	1	1	4	Q9DBG5	Q9DBG5 [208-234]	0	3182.65	27	925955	1.02322e+06	886418	965413	1.22906e+06	1.07282e+06	907143	1.08823e+06	1.10447e+06	High	High	High	High	High	High	High	High	High	3	1061.55	-4.58	75.2646	1.62e-05	1.234e-10	5.15
High	[K].LPLTVEEVASFGEGSR.[E]	1xTMT6plex [N-Term]	1.60661e-07	2.65431e-05	1	1	3	Q8VDC1	Q8VDC1 [1309-1324]	0	1920.03	16	1.05075e+06	1.00125e+06	1.07137e+06	1.5065e+06	940173	1.36766e+06	1.24008e+06	1.53829e+06	1.29624e+06	High	High	High	High	High	High	High	High	High	2	960.516	-1.09	67.8052	1.62e-05	1.009e-07	4.22
High	[R].LPLTYPAPNGDPILR.[L]	1xDeamidated [N9]; 1xTMT6plex [N-Term]	1.3761e-06	2.65431e-05	1	1	3	B2RUP2	B2RUP2 [1041-1055]	0	1867.05	15	1.45548e+06	1.40402e+06	1.47355e+06	1.59553e+06	1.19583e+06	1.71011e+06	1.47271e+06	2.08405e+06	1.60777e+06	High	High	High	High	High	High	High	High	High	2	934.023	-7.42	64.468	1.62e-05	8.588e-07	4.54
High	[K].IPNIYAIGDVVAGPMLAHK.[A]	1xOxidation [M15]; 1xTMT6plex [K19]; 1xTMT6plex [N-Term]	8.3147e-09	2.65431e-05	1	2	2	O08749	O08749 [347-365]	0	2453.4	19	1770407	2.31555e+06	1.77763e+06	1.50601e+06	2554750	1.61491e+06	1.48507e+06	1.59542e+06	1.58739e+06	High	High	High	High	High	High	High	High	High	3	818.464	-8.88	66.7069	1.62e-05	5.304e-09	6.17
High	[R].LPLLQPETPVSLR.[Q]	1xTMT6plex [N-Term]	9.43188e-05	2.65431e-05	1	2	1	Q80U72	Q80U72 [832-844]	0	1692.03	13	1.52285e+06	1180878	1.60347e+06	1.44478e+06	1380275	1.43394e+06	1.1817e+06	1.4085e+06	1.28172e+06	High	High	High	High	High	High	High	High	High	2	846.51	-7.18	63.3506	1.62e-05	5.757e-05	4.01
High	[K].IPNPDFFEDLEPFK.[M]	1xTMT6plex [K14]; 1xTMT6plex [N-Term]	5.96866e-08	2.65431e-05	1	2	5	Q3TXE5	Q3TXE5 [403-416]	0	2166.15	14	2.30232e+06	2.18604e+06	2.66696e+06	2.71263e+06	1.74446e+06	4.03099e+06	2.85413e+06	4.11873e+06	2.67734e+06	High	High	High	High	High	High	High	High	High	2	1083.58	-3.65	80.2765	1.62e-05	3.785e-08	5.22
High	[R].LPPEEASPYVVDHGESGPLR.[C]	1xTMT6plex [N-Term]	7.52801e-11	2.65431e-05	1	5	1	G3X972	G3X972 [407-426]	0	2378.22	20	209405	177509	161616	214463	163145	222827	191443	308832	334325	High	High	High	High	High	High	High	High	High	3	793.411	-0.43	44.655	1.62e-05	4.913e-11	5.66
High	[K].IPPVNTNLENLYLQGNR.[I]	1xTMT6plex [N-Term]	4.77494e-08	2.65431e-05	1	2	4	Q543D2	Q543D2 [308-324]	0	2184.2	17	1.18968e+07	8.52201e+06	1.15944e+07	1.35066e+07	1.15451e+07	12712306	10987134	1.10391e+07	1.0727e+07	High	High	High	High	High	High	High	High	High	3	728.732	-7.2	60.3905	1.62e-05	3.031e-08	4.19
High	[K].LPQFGISTPGSDLDINIK.[G]	1xTMT6plex [K18]; 1xTMT6plex [N-Term]	8.96964e-10	2.65431e-05	2	6	5	E9Q616; Q6UIL4	E9Q616 [5188-5205]; Q6UIL4 [209-226]	0	2373.34	18	1.51578e+07	1.21448e+07	1.4618e+07	1.15874e+07	1.15749e+07	1.14541e+07	1.07038e+07	1.11442e+07	9.30334e+06	High	High	High	High	High	High	High	High	High	2	1187.17	-5.97	70.5942	1.62e-05	5.796e-10	6.41
High	[R].LPQGLQYALNVPISVK.[Q]	1xTMT6plex [K16]; 1xTMT6plex [N-Term]	3.2872e-07	2.65431e-05	1	3	1	Q61624	Q61624 [100-115]	0	2198.33	16	813852	749158	960047	723788	470989	726693	838907	872924	704060	High	High	High	High	High	High	High	High	High	3	733.445	-4.99	73.2196	1.62e-05	2.06e-07	5.25
High	[K].LPQGYHPNHVEEEWGK.[L]	1xTMT6plex [K16]; 1xTMT6plex [N-Term]	1.00929e-07	2.65431e-05	1	13	3	Q9QXZ0	Q9QXZ0 [392-407]	0	2378.23	16	11124292	6.82077e+06	1.09545e+07	1.06988e+07	6.72947e+06	11667618	1.10415e+07	10319264	9.67318e+06	High	High	High	High	High	High	High	High	High	3	793.408	-8.83	35.986	1.62e-05	6.373e-08	5.76
High	[K].LPQLPITNFSR.[D]	1xTMT6plex [N-Term]	5.28262e-05	2.65431e-05	1	6	3	Q8BTM8	Q8BTM8 [180-190]	0	1514.89	11	1.10392e+07	6.31028e+06	1.04568e+07	1.16558e+07	9.51294e+06	1.10453e+07	1.16999e+07	9.20275e+06	8.82919e+06	High	High	High	High	High	High	High	High	High	2	757.943	-6.86	60.9386	1.62e-05	3.23e-05	2.36
High	[R].LPQLVDMSAQIASGMAYVER.[M]	1xTMT6plex [N-Term]	6.42954e-08	2.65431e-05	1	2	2	P05480	P05480 [362-381]	0	2408.25	20	765433	716346	767604	690677	709130	811439	664371	802348	678218	High	High	High	High	High	High	High	High	High	3	803.415	-8.36	81.9731	1.62e-05	4.075e-08	6.47
High	[K].LPPVLNLQELEEYRDK.[L]	1xTMT6plex [K16]; 1xTMT6plex [N-Term]	6.85196e-07	2.65431e-05	1	2	2	Q8CI71	Q8CI71 [77-92]	1	2414.37	16	1.53674e+06	1.43672e+06	1.59697e+06	1.76637e+06	1.39787e+06	1.90186e+06	1.75475e+06	2.17795e+06	1.70982e+06	High	High	High	High	High	High	High	High	High	3	805.46	-1.24	65.9653	1.62e-05	4.291e-07	6.23
High	[K].LPQPEAVVALLQGVQTDR.[E]	1xTMT6plex [N-Term]	6.11782e-09	2.65431e-05	1	2	3	Q80U72	Q80U72 [618-635]	0	2163.23	18	829111	807362	813642	837993	931514	902446	712294	827475	781523	High	High	High	High	High	High	High	High	High	3	721.743	-8.84	79.6026	1.62e-05	3.919e-09	6.22
High	[R].IPQSTLSEFYPR.[D]	1xTMT6plex [N-Term]	3.7039e-06	2.65431e-05	1	3	2	P62814	P62814 [495-506]	0	1666.9	12	6.92699e+06	5.05749e+06	6.67243e+06	5.04625e+06	5.02232e+06	4.81797e+06	4.30393e+06	4.69671e+06	4.03714e+06	High	High	High	High	High	High	High	High	High	2	833.949	-5.97	55.4617	1.62e-05	2.295e-06	3.15
High	[K].LPQTPLDTGIPFPPVFSSSSAVAK.[S]	1xTMT6plex [K24]; 1xTMT6plex [N-Term]	4.04493e-09	2.65431e-05	1	2	2	A0A286YDJ6	A0A286YDJ6 [1105-1128]	0	2914.63	24	753725	650937	928071	859006	540344	817706	788665	777627	694893	High	High	High	High	High	High	High	High	High	3	972.21	-6.12	80.7104	1.62e-05	2.592e-09	5.58
High	[K].LPQVAEEISGPLTSANK.[I]	1xTMT6plex [K17]; 1xTMT6plex [N-Term]	6.10902e-08	2.65431e-05	1	3	2	O08917	O08917 [361-377]	0	2212.26	17	6.65465e+06	5.31275e+06	6.89177e+06	7.69396e+06	6.98416e+06	9.57684e+06	6.8635e+06	9.38829e+06	7.56538e+06	High	High	High	High	High	High	High	High	High	3	738.085	-8.04	63.4235	1.62e-05	3.861e-08	6.14
High	[K].LPQVEHVLPLLK.[R]	1xTMT6plex [K12]; 1xTMT6plex [N-Term]	1.87538e-05	2.65431e-05	1	5	1	Q8BTX6	Q8BTX6 [389-400]	0	1844.18	12	1.41624e+06	970130	1.7291e+06	1.54654e+06	950427	1.52844e+06	1.12775e+06	1.22429e+06	1.12215e+06	High	High	High	High	High	High	High	High	High	3	615.393	-6.88	63.509	1.62e-05	1.151e-05	3.76
High	[R].LPQVSPADSGDYVCR.[V]	1xCarbamidomethyl [C14]; 1xTMT6plex [N-Term]	8.30274e-08	2.65431e-05	1	3	4	E9PZ16	E9PZ16 [2103-2117]	0	1892.94	15	1.06653e+07	7.50764e+06	1.08314e+07	1.25196e+07	9.12354e+06	1.20448e+07	1.0386e+07	9.81828e+06	9.41909e+06	High	High	High	High	High	High	High	High	High	2	946.967	-6.11	42.9265	1.62e-05	5.239e-08	3.86
High	[K].LPQVVTDVGVHLQK.[L]	1xTMT6plex [K14]; 1xTMT6plex [N-Term]	1.90171e-05	2.65431e-05	1	1	2	Q80WG5	Q80WG5 [558-571]	0	1991.21	14	7721774	6.22517e+06	7.35218e+06	8.88191e+06	6183436	9.0231e+06	8.11034e+06	7.39933e+06	7.32441e+06	High	High	High	High	High	High	High	High	High	3	664.401	-8.88	55.223	1.62e-05	1.169e-05	3.03
High	[K].LPQPVQVDPVTHCK.[E]	1xCarbamidomethyl [C13]; 1xTMT6plex [K14]; 1xTMT6plex [N-Term]	2.17968e-09	2.65431e-05	1	1	3	P09055	P09055 [679-692]	0	2076.17	14	2.01508e+07	1.59605e+07	2.01548e+07	21782133	17794261	2.03885e+07	1.6082e+07	1.86209e+07	1.40989e+07	High	High	High	High	High	High	High	High	High	3	692.723	-6.79	41.3471	1.62e-05	1.399e-09	5.85
High	[K].LPPVLANLMGSMGAGK.[S]	1xTMT6plex [K16]; 1xTMT6plex [N-Term]	0.000123379	2.65431e-05	1	2	1	Q80W00	Q80W00 [554-569]	0	2014.16	16	538570	465831	577732	569880	508141	568020	484813	554367	501448	High	High	High	High	High	High	High	High	High	3	672.055	-5.08	83.0031	1.62e-05	7.514e-05	2.74
High	[R].LPPTPLLLFPEEEATNGR.[E]	1xDeamidated [N16]; 1xTMT6plex [N-Term]	7.04577e-07	2.65431e-05	1	6	12	I6L970	I6L970 [22-39]	0	2224.21	18	1.1156e+06	1.38596e+06	1.08905e+06	1.22043e+06	1.214e+06	1.49945e+06	1.30927e+06	2.17428e+06	1.48921e+06	High	High	High	High	High	High	High	High	High	2	1112.6	-2.84	78.2413	1.62e-05	4.403e-07	5.53
High	[K].IPPSSAPTVLSVPAGTTIVK.[T]	1xTMT6plex [K20]; 1xTMT6plex [N-Term]	2.03896e-05	2.65431e-05	1	2	2	Q61191	Q61191 [559-578]	0	2393.44	20	4453324	3.59686e+06	4.7816e+06	5.05052e+06	3.62596e+06	5.22715e+06	4.47715e+06	4.79289e+06	4.32392e+06	High	High	High	High	High	High	High	High	High	3	798.481	-6.22	60.894	1.62e-05	1.255e-05	3.38
High	[R].IPPENAVDEILTAR.[A]	1xTMT6plex [N-Term]	9.74278e-05	2.65431e-05	1	1	1	Q3U1F9	Q3U1F9 [138-151]	0	1766.98	14	114911	97817.1	119794	123951	97743.9	113431	112392	151199	97738.2	High	High	High	High	High	High	High	High	High	2	883.995	-0.95	63.7575	1.62e-05	5.936e-05	3.36
High	[R].LPPGEYIVVPSTFEPNK.[E]	1xTMT6plex [K17]; 1xTMT6plex [N-Term]	8.21395e-07	2.65431e-05	1	6	6	Q3UDG8	Q3UDG8 [488-504]	0	2345.32	17	4.92551e+06	4.50078e+06	5.39555e+06	5.39366e+06	4.39637e+06	5.59018e+06	4.90261e+06	5.41117e+06	4.91143e+06	High	High	High	High	High	High	High	High	High	3	782.437	-8.49	65.5813	1.62e-05	5.141e-07	4.12
High	[R].LPPGEYIVVPSTFEPNKEGDFLLR.[F]	1xTMT6plex [K17]; 1xTMT6plex [N-Term]	3.8706e-05	2.65431e-05	1	6	1	Q3UDG8	Q3UDG8 [488-511]	1	3175.74	24	130496	128140	147538	114117	122224	121079	131596	137536	120393	High	High	High	High	High	High	High	High	High	4	794.688	-4.77	73.9107	1.62e-05	2.376e-05	3.48
High	[R].LPPGEYIVVPSTFEPNKEGDFLLR.[F]	1xDeamidated [N16]; 1xTMT6plex [K17]; 1xTMT6plex [N-Term]	1.5573e-05	2.65431e-05	1	6	1	Q3UDG8	Q3UDG8 [488-511]	1	3176.73	24	57191.4	51852.9	62581.5	57412.8	48360	62879.6	65930.9	73736.8	60444.7	High	High	High	High	High	High	High	High	High	3	1059.58	-1.42	74.0628	1.62e-05	9.587e-06	4.01
High	[K].LPPGEYVLVPSTFEPHK.[D]	1xTMT6plex [K17]; 1xTMT6plex [N-Term]	9.4131e-08	2.65431e-05	1	4	5	O08529	O08529 [477-493]	0	2368.33	17	4.83962e+06	5.05175e+06	5.2406e+06	5.68456e+06	4.48469e+06	6.3132e+06	5.56571e+06	7.69809e+06	5.4478e+06	High	High	High	High	High	High	High	High	High	3	790.11	-6.91	60.8178	1.62e-05	5.94e-08	4.28
High	[K].LPPGEYVLVPSTFEPHKDGDFCIR.[V]	1xCarbamidomethyl [C22]; 1xTMT6plex [K17]; 1xTMT6plex [N-Term]	1.81302e-07	2.65431e-05	1	4	2	O08529	O08529 [477-500]	1	3231.69	24	1.04198e+06	1.03197e+06	1.01543e+06	1.01365e+06	964181	1.10682e+06	1.02361e+06	1.6201e+06	1.09645e+06	High	High	High	High	High	High	High	High	High	4	808.675	-3.5	63.7768	1.62e-05	1.143e-07	4.92
High	[R].LPPGFSASSTVEKPSK.[V]	2xTMT6plex [K13; K16]; 1xTMT6plex [N-Term]	3.79006e-09	2.65431e-05	1	9	2	Q3UL43	Q3UL43 [392-407]	0	2319.35	16	6304940	5.34762e+06	6695915	7.59773e+06	5.82563e+06	7248626	6.58277e+06	8966612	6089670	High	High	High	High	High	High	High	High	High	3	773.783	-8.14	41.8147	1.62e-05	2.427e-09	5.35
High	[R].LPPGVDPAAVTSALSPEGVLSIQATPASAQAQLPSPPAAK.[-]	1xTMT6plex [K40]; 1xTMT6plex [N-Term]	1.12282e-10	2.65431e-05	1	2	3	Q5EBG6	Q5EBG6 [123-162]	0	4263.36	40	445937	739771	411733	479002	408839	599967	412257	974464	464360	High	High	High	High	High	High	High	High	High	4	1066.59	-8.35	79.5577	1.62e-05	7.334e-11	8.07
High	[R].LPPLNIGEVLTLPEANFPSFSLPNCNR.[S]	1xCarbamidomethyl [C25]; 1xTMT6plex [N-Term]	9.36635e-11	2.65431e-05	1	2	2	A0A0R4J039	A0A0R4J039 [472-498]	0	3238.71	27	158287	167159	146881	195295	133768	210126	174842	292696	158968	High	High	High	High	High	High	High	High	High	4	810.428	-6.84	85.114	1.62e-05	6.107e-11	7.37
High	[R].LPPLPVTPGMEGAGVVVAVGEGVGDR.[K]	1xTMT6plex [N-Term]	6.07666e-14	2.65431e-05	1	3	11	Q5RKP0	Q5RKP0 [111-136]	0	2702.47	26	3.09544e+06	3.47589e+06	3.10418e+06	3.64009e+06	3.30408e+06	3.7066e+06	3.02196e+06	4.35571e+06	3.23644e+06	High	High	High	High	High	High	High	High	High	3	901.493	-3.48	75.1935	1.62e-05	4.112e-14	8.18
High	[R].LPPLPVTPGMEGAGVVVAVGEGVGDR.[K]	1xOxidation [M10]; 1xTMT6plex [N-Term]	3.16719e-07	2.65431e-05	1	3	3	Q5RKP0	Q5RKP0 [111-136]	0	2718.47	26	1.60195e+06	1.4616e+06	1.56761e+06	1.57052e+06	1.46243e+06	1.70952e+06	1.41915e+06	1.69409e+06	1.46416e+06	High	High	High	High	High	High	High	High	High	3	906.822	-7.16	69.6952	1.62e-05	1.986e-07	5.26
High	[K].LPPIPVVPVSAQK.[R]	1xTMT6plex [K13]; 1xTMT6plex [N-Term]	1.60879e-05	2.65431e-05	1	1	2	Q9CYG7	Q9CYG7 [144-156]	0	1803.15	13	3.18642e+06	2.94838e+06	3.35782e+06	3.2766e+06	2.2819e+06	4.02325e+06	3788743	3.44987e+06	3.3837e+06	High	High	High	High	High	High	High	High	High	3	601.717	-7.13	62.852	1.62e-05	9.922e-06	4.53
High	[K].LPPMSEELSDKIDDLAQEIK.[D]	1xDeamidated [Q17]; 2xTMT6plex [K11; K20]; 1xTMT6plex [N-Term]	1.33399e-07	2.65431e-05	1	2	1	Q60675	Q60675 [1859-1878]	1	2959.62	20	269706	247700	260735	526701	323808	427852	309376	394861	353538	High	High	High	High	High	High	High	High	High	3	987.212	2.55	81.5018	1.62e-05	8.393e-08	2.7
High	[R].LPPNTNDEVDEDPTGNK.[A]	1xTMT6plex [K17]; 1xTMT6plex [N-Term]	1.44158e-06	2.65431e-05	1	1	7	B2RSV4	B2RSV4 [1058-1074]	0	2313.16	17	5.38219e+06	6.77945e+06	5.60832e+06	7.3816e+06	5.27848e+06	1.00022e+07	8.64558e+06	3.79528e+07	1.7917e+07	High	High	High	High	High	High	High	High	High	3	771.725	0.25	38.4395	1.62e-05	8.966e-07	4.7
High	[K].IPPPVIMVQNVSFK.[Y]	1xTMT6plex [K14]; 1xTMT6plex [N-Term]	6.30117e-05	2.65431e-05	1	2	4	Q99LE6	Q99LE6 [396-409]	0	2027.21	14	4.61552e+06	4.53819e+06	4.42288e+06	6.2266e+06	4.70986e+06	6.73306e+06	5.48143e+06	5.19326e+06	4.52834e+06	High	High	High	High	High	High	High	High	High	3	676.405	-5.87	70.8305	1.62e-05	3.849e-05	4.63
High	[K].IPPDVLQDMAVIAPMLAK.[L]	1xTMT6plex [K18]; 1xTMT6plex [N-Term]	3.08452e-08	2.65431e-05	1	1	1	O70281	O70281 [306-323]	0	2380.37	18	153737	136671	153442	133419	116963	158215	158606	191022	167488	High	High	High	High	High	High	High	High	High	3	794.127	-3.86	85.6298	1.62e-05	1.955e-08	4.53
High	[R].LPILNQPTSEIVASAR.[G]	1xTMT6plex [N-Term]	5.46408e-08	2.65431e-05	1	7	2	Q9CY19	Q9CY19 [94-109]	0	1938.12	16	1.8337e+06	1.92077e+06	1.97527e+06	2.3647e+06	1.70241e+06	2.28234e+06	2.09861e+06	2.12804e+06	2.11625e+06	High	High	High	High	High	High	High	High	High	2	969.559	-6.23	59.3766	1.62e-05	3.465e-08	4.9
High	[R].LPLLLVANAGTAAVGHTDK.[I]	1xTMT6plex [K19]; 1xTMT6plex [N-Term]	1.37766e-10	2.65431e-05	1	3	1	A0A0R4J034	A0A0R4J034 [234-252]	0	2319.38	19	1.48101e+06	1.37308e+06	1.59437e+06	1.99523e+06	1.3819e+06	1.92453e+06	1.63235e+06	2164347	1.79056e+06	High	High	High	High	High	High	High	High	High	3	773.793	-6.54	66.5336	1.62e-05	8.966e-11	7.88
High	[K].LPIICFDYGMVPISAPR.[V]	1xCarbamidomethyl [C5]; 1xOxidation [M10]; 1xTMT6plex [N-Term]	8.25223e-07	2.65431e-05	1	1	2	P28665	P28665 [676-692]	0	2194.16	17	511937	532912	494331	676272	541350	711236	580867	730470	575991	High	High	High	High	High	High	High	High	High	3	732.053	-7.47	79.9881	1.62e-05	5.147e-07	4.63
High	[K].IPFSGKPDPVITWQK.[G]	2xTMT6plex [K6; K15]; 1xTMT6plex [N-Term]	3.16243e-06	2.65431e-05	3	6	1	E9Q8K5; A2ASS6; A0A5K1VVQ9	E9Q8K5 [31092-31106]; A2ASS6 [32838-32852]; A0A5K1VVQ9 [32963-32977]	0	2400.43	15	3.19682e+06	7824765	2.52546e+06	1.79759e+06	5.59749e+06	4.22724e+06	1.98487e+06	7.85699e+06	3.25354e+06	High	High	High	High	High	High	High	High	High	3	800.808	-6.74	58.5994	1.62e-05	1.965e-06	3.98
High	[R].LPFSPIITLEEDGK.[C]	1xTMT6plex [K14]; 1xTMT6plex [N-Term]	4.72578e-05	2.65431e-05	1	1	2	B1AXH1	B1AXH1 [1025-1038]	0	2017.16	14	122903	116444	136878	134877	103723	161290	112134	161491	112491	High	High	High	High	High	High	High	High	High	3	673.055	-5.16	76.6265	1.62e-05	2.894e-05	4.36
High	[K].IPFSVPEVPLVFQGQTK.[Q]	1xTMT6plex [K17]; 1xTMT6plex [N-Term]	1.83577e-06	2.65431e-05	1	1	1	Q9D8C4	Q9D8C4 [41-57]	0	2344.37	17	381582	318933	399582	389591	310225	505542	467406	430238	435725	High	High	High	High	High	High	High	High	High	3	782.123	-5.36	79.907	1.62e-05	1.144e-06	4.98
High	[R].LPFTALGSGQGAAVALLEDR.[F]	1xTMT6plex [N-Term]	4.92961e-14	2.65431e-05	1	4	4	Q4FJX8	Q4FJX8 [161-180]	0	2215.23	20	1.36426e+06	1.20108e+06	1.4423e+06	1.29643e+06	1.2017e+06	1424680	1.34266e+06	1.44277e+06	1.23995e+06	High	High	High	High	High	High	High	High	High	2	1108.11	-6.82	75.2988	1.62e-05	3.339e-14	6.46
High	[K].IPFTDIYIGGAPQEVLQSR.[T]	1xTMT6plex [N-Term]	1.87839e-09	2.65431e-05	1	2	2	P97927	P97927 [1163-1181]	0	2333.27	19	1.45062e+06	930841	1.4615e+06	1.30014e+06	1.19701e+06	1.33926e+06	1.11717e+06	1.17506e+06	1.07655e+06	High	High	High	High	High	High	High	High	High	2	1167.13	-5.95	72.2808	1.62e-05	1.208e-09	5.5
High	[R].IPFYGSYTEMDPVIIASEGVEK.[F]	1xTMT6plex [K22]; 1xTMT6plex [N-Term]	2.21666e-11	2.65431e-05	1	4	2	P14576	P14576 [157-178]	0	2903.52	22	360997	340312	379501	391534	267867	453599	496973	664191	413568	High	High	High	High	High	High	High	High	High	3	968.505	-4.92	78.1489	1.62e-05	1.456e-11	6.7
High	[K].LPFPIIDDKGR.[D]	1xTMT6plex [K9]; 1xTMT6plex [N-Term]	1.4936e-08	2.65431e-05	1	5	2	Q6GT24	Q6GT24 [98-108]	1	1729.04	11	10459069	11015621	1.11658e+07	6631761	12036167	5562258	7110722	7742409	5.55334e+06	High	High	High	High	High	High	High	High	High	3	577.015	-6.9	57.5384	1.62e-05	9.496e-09	5.1
High	[R].IPFYGSYTEMDPVIIASEGVEK.[F]	1xOxidation [M10]; 1xTMT6plex [K22]; 1xTMT6plex [N-Term]	3.01212e-05	2.65431e-05	1	4	1	P14576	P14576 [157-178]	0	2919.51	22	349992	342649	369402	380070	336951	421299	370454	468441	379184	High	High	High	High	High	High	High	High	High	3	973.837	-4.99	70.1136	1.62e-05	1.849e-05	4.3
High	[R].LPGAGIPGVGGIPGVGGIPGVGGPGIGGPGIVGGPGAVSPAAAAK.[A]	1xTMT6plex [K45]; 1xTMT6plex [N-Term]	1.50272e-09	2.65431e-05	1	2	2	Q9ESZ9	Q9ESZ9 [337-381]	0	4095.35	45	972564	591179	962257	4.09922e+06	651359	1.16996e+06	717644	866160	797570	High	High	High	High	High	High	High	High	High	4	1024.58	-9.03	80.4755	1.62e-05	9.703e-10	7.26
High	[R].LPGDIQVVPIGVGPHANMQELER.[I]	1xTMT6plex [N-Term]	1.84318e-12	2.65431e-05	1	4	3	Q2I0J8	Q2I0J8 [1619-1641]	0	2698.45	23	1.97238e+06	1.55816e+06	1.96562e+06	2.64094e+06	1.58725e+06	2.13083e+06	1.95478e+06	2.06883e+06	1.86285e+06	High	High	High	High	High	High	High	High	High	3	900.152	-5.09	60.1059	1.62e-05	1.23e-12	7.26
High	[R].LPGDIQVVPIGVGPHANMQELER.[I]	1xOxidation [M18]; 1xTMT6plex [N-Term]	2.20711e-08	2.65431e-05	1	4	1	Q2I0J8	Q2I0J8 [1619-1641]	0	2714.45	23	4.14008e+06	2.91292e+06	4.17034e+06	3.94818e+06	3.61956e+06	4.0655e+06	3760987	3.75748e+06	3.40234e+06	High	High	High	High	High	High	High	High	High	3	905.483	-5.66	55.4802	1.62e-05	1.4e-08	3.74
High	[K].IPGDQIVSVVFIK.[E]	1xTMT6plex [K13]; 1xTMT6plex [N-Term]	6.5698e-05	2.65431e-05	1	4	3	E9PZ16	E9PZ16 [126-138]	0	1873.16	13	2.24778e+06	1.60374e+06	2.296e+06	2.14544e+06	1.59253e+06	2.15901e+06	1803291	1.98698e+06	1.88372e+06	High	High	High	High	High	High	High	High	High	3	625.053	-7	73.9928	1.62e-05	4.008e-05	4.17
High	[R].IPGEETDTIQHVK.[D]	1xTMT6plex [K13]; 1xTMT6plex [N-Term]	8.35453e-06	2.65431e-05	1	4	2	Q3UGT1	Q3UGT1 [317-329]	0	1925.07	13	865922	683237	972800	1048799	634360	1.07121e+06	931450	968498	854478	High	High	High	High	High	High	High	High	High	3	642.362	-2.17	37.3923	1.62e-05	5.147e-06	5.14
High	[K].LPGELEPVQAAQSK.[T]	1xTMT6plex [K14]; 1xTMT6plex [N-Term]	1.38653e-08	2.65431e-05	1	2	4	Q9Z1D1	Q9Z1D1 [196-209]	0	1925.11	14	16620061	14409086	1.77613e+07	17547575	1.31885e+07	2.02737e+07	1.62178e+07	19337684	1.51501e+07	High	High	High	High	High	High	High	High	High	2	963.054	-5.73	47.945	1.62e-05	8.822e-09	5.89
High	[R].LPFYNQDHEK.[L]	1xTMT6plex [K10]; 1xTMT6plex [N-Term]	0.00010838	2.65431e-05	2	7	2	Q8BS26; Q9WUA6	Q8BS26 [347-356]; Q9WUA6 [344-353]	0	1748.94	10	24854944	17883152	26834861	31019201	20408598	30328694	27589962	28146105	25552854	High	High	High	High	High	High	High	High	High	3	583.646	-8.69	37.6603	1.62e-05	6.587e-05	2.61
High	[K].LPFPIIDDK.[GD]	1xTMT6plex [K9]; 1xTMT6plex [N-Term]	8.63694e-05	2.65431e-05	1	6	24	Q6GT24	Q6GT24 [98-106]	0	1515.92	9	5.85283e+07	8.89888e+07	6.88374e+07	4.74239e+07	6.06803e+07	4.40172e+07	4.03036e+07	4.96861e+07	3.68345e+07	High	High	High	High	High	High	High	High	High	2	758.458	-6.2	67.6483	1.62e-05	5.264e-05	3.7
High	[R].IPFLLSGTSYK.[D]	1xTMT6plex [K11]; 1xTMT6plex [N-Term]	1.17291e-05	2.65431e-05	1	2	2	Q99JY0	Q99JY0 [63-73]	0	1684.01	11	1.02458e+07	1.38664e+07	10918301	9.93249e+06	9.44052e+06	12288363	11147593	12641896	9.91015e+06	High	High	High	High	High	High	High	High	High	2	842.502	-7.03	67.4439	1.62e-05	7.227e-06	4.25
High	[R].IPFLEFSCPGVPPGLETLK.[E]	1xCarbamidomethyl [C8]; 1xTMT6plex [K19]; 1xTMT6plex [N-Term]	2.31612e-06	2.65431e-05	1	5	1	E9QNL5	E9QNL5 [82-100]	0	2559.43	19	408919	374877	379811	798614	1.11461e+06	457983	337018	503282	304760	High	High	High	High	High	High	High	High	High	3	853.81	-5.47	82.2904	1.62e-05	1.438e-06	4.65
High	[R].LPEMQVSQVPEVQLPK.[M]	1xOxidation [M4]; 1xTMT6plex [K16]; 1xTMT6plex [N-Term]	1.66197e-05	2.65431e-05	1	6	3	A0A5F8MQ58	A0A5F8MQ58 [841-856]	0	2296.3	16	3.5522e+06	3.46243e+06	4.33047e+06	4.04399e+06	4.02899e+06	3.70364e+06	3.12236e+06	3.41862e+06	3.09096e+06	High	High	High	High	High	High	High	High	High	3	766.099	-7.19	55.3282	1.62e-05	1.021e-05	4.71
High	[K].IPENESADVCR.[N]	1xCarbamidomethyl [C10]; 1xTMT6plex [N-Term]	0.000101576	2.65431e-05	1	1	1	Q9QZC2	Q9QZC2 [1214-1224]	0	1518.74	11	467191	450775	463147	560547	392387	547176	403877	542676	459505	High	High	High	High	High	High	High	High	High	2	759.875	0.09	28.1924	1.62e-05	6.186e-05	2.98
High	[K].IPENEVPTPAKPVTDLTSAPAPK.[L]	2xTMT6plex [K11; K23]; 1xTMT6plex [N-Term]	3.28999e-05	2.65431e-05	1	10	2	E9Q3I4	E9Q3I4 [760-782]	0	3059.76	23	2.70013e+06	2.24824e+06	2.66107e+06	3.04617e+06	2.02013e+06	3.35538e+06	2.75455e+06	3.47455e+06	2.92934e+06	High	High	High	High	High	High	High	High	High	4	765.69	-6.58	52.5097	1.62e-05	2.021e-05	3.18
High	[R].LPEPQKPQVKPPEDIVR.[S]	2xTMT6plex [K6; K10]; 1xTMT6plex [N-Term]	9.44025e-10	2.65431e-05	2	3	4	P39447; B9EHJ3	P39447 [1325-1341]; B9EHJ3 [1245-1261]	0	2657.6	17	4.67142e+07	3.6739e+07	5.0236e+07	4.17048e+07	3.20589e+07	5.05432e+07	4.68167e+07	4.84158e+07	4.41931e+07	High	High	High	High	High	High	High	High	High	3	886.532	-5.57	44.1324	1.62e-05	6.109e-10	4.95
High	[R].IPEPVQLPAVPDGK.[L]	1xTMT6plex [K14]; 1xTMT6plex [N-Term]	8.16262e-06	2.65431e-05	1	4	1	Q8BYZ1	Q8BYZ1 [191-204]	0	1918.14	14	734190	632687	736166	749927	627813	796914	812111	747834	684437	High	High	High	High	High	High	High	High	High	3	640.049	-4.06	59.0577	1.62e-05	5.049e-06	4.39
High	[K].LPEQPEEGEAK.[D]	1xTMT6plex [K11]; 1xTMT6plex [N-Term]	5.86828e-06	2.65431e-05	1	1	1	Q08288	Q08288 [298-308]	0	1684.92	11	682918	636821	714066	883171	604462	939266	780003	878096	696205	High	High	High	High	High	High	High	High	High	2	842.961	-0.23	33.1986	1.62e-05	3.637e-06	3.24
High	[R].LPESEPVEAASPER.[S]	1xTMT6plex [N-Term]	3.72947e-05	2.65431e-05	1	1	1	Q3U5F4	Q3U5F4 [51-64]	0	1739.9	14	869813	596337	806529	750780	675304	845416	804578	831321	704173	High	High	High	High	High	High	High	High	High	2	870.455	0.84	36.1173	1.62e-05	2.287e-05	3.12
High	[R].IPESGGDNGVFDIFELIGGAR.[R]	1xTMT6plex [N-Term]	7.04353e-10	2.65431e-05	1	4	2	Q3TR40	Q3TR40 [21-41]	0	2392.23	21	141023	117315	132698	198026	129474	164005	122561	168171	121468	High	High	High	High	High	High	High	High	High	2	1196.62	-3.09	84.6006	1.62e-05	4.548e-10	4.57
High	[R].IPESGGDNGVFDIFELIGGAR.[R]	1xDeamidated [N8]; 1xTMT6plex [N-Term]	4.79025e-07	2.65431e-05	1	4	2	Q3TR40	Q3TR40 [21-41]	0	2393.22	21	119874	133520	133493	134378	150741	155864	125737	176011	130886	High	High	High	High	High	High	High	High	High	3	798.409	-2.99	85.3157	1.62e-05	3.007e-07	5.45
High	[K].IPETLEEDQQFMLK.[K]	1xTMT6plex [K14]; 1xTMT6plex [N-Term]	5.87759e-05	2.65431e-05	1	3	1	Q8VHE0	Q8VHE0 [314-327]	0	2179.17	14	667136	545335	635590	977110	510462	994194	832276	899298	757290	High	High	High	High	High	High	High	High	High	3	727.061	-2	64.5126	1.62e-05	3.592e-05	5.09
High	[K].LPETSLFETEETR.[K]	1xTMT6plex [N-Term]	1.51944e-07	2.65431e-05	1	5	5	Q8CFK5	Q8CFK5 [433-445]	0	1780.92	13	1.69814e+06	1.81908e+06	1.88332e+06	1.90745e+06	1.22704e+06	2.06969e+06	1.82275e+06	1.74797e+06	1.84935e+06	High	High	High	High	High	High	High	High	High	2	890.96	-1.85	53.7224	1.62e-05	9.553e-08	4.46
High	[K].LPETSLFETEETRK.[I]	1xTMT6plex [K14]; 1xTMT6plex [N-Term]	8.35453e-06	2.65431e-05	1	5	1	Q8CFK5	Q8CFK5 [433-446]	1	2138.17	14	9196419	6.00781e+06	8553545	8.57854e+06	3.98564e+06	11374806	10901280	12359658	9.53163e+06	High	High	High	High	High	High	High	High	High	3	713.392	-6.5	47.7404	1.62e-05	5.162e-06	3.05
High	[K].LPFAAAQIGNSFR.[N]	1xTMT6plex [N-Term]	6.3599e-05	2.65431e-05	1	1	2	Q9CZD3	Q9CZD3 [309-321]	0	1620.91	13	5.87134e+06	4.75768e+06	6.11487e+06	8.06666e+06	5.51319e+06	8.10803e+06	7.04367e+06	7.17126e+06	6.01733e+06	High	High	High	High	High	High	High	High	High	3	540.97	-7.21	60.1186	1.62e-05	3.883e-05	5
High	[R].IPFDLMDTVPAEQLYETHLEK.[L]	1xTMT6plex [K21]; 1xTMT6plex [N-Term]	7.49557e-08	2.65431e-05	1	2	2	B2RTN5	B2RTN5 [402-422]	0	2947.55	21	373902	466540	389126	385895	366733	596186	590573	998415	554586	High	High	High	High	High	High	High	High	High	3	983.186	-3.38	77.0504	1.62e-05	4.736e-08	5.96
High	[R].LPFLDIAPLDIGGADQEFR.[V]	1xTMT6plex [N-Term]	9.26632e-10	2.65431e-05	1	5	4	Q01149	Q01149 [1345-1363]	0	2316.24	19	557652	543839	614124	870451	485123	843822	738517	840193	681804	High	High	High	High	High	High	High	High	High	2	1158.62	-3.35	83.732	1.62e-05	5.99e-10	4.88
High	[K].IPGFCEGGFQIK.[M]	1xCarbamidomethyl [C5]; 1xTMT6plex [K12]; 1xTMT6plex [N-Term]	1.81302e-07	2.65431e-05	1	2	2	Q3TWZ3	Q3TWZ3 [68-79]	0	1810.99	12	3.08187e+06	2.63392e+06	2.76045e+06	3.497e+06	4.97918e+06	3.22205e+06	2536921	3.00422e+06	2.31753e+06	High	High	High	High	High	High	High	High	High	2	905.993	-7.77	60.5475	1.62e-05	1.142e-07	4.39
High	[R].LPGGDLSLPGEAPPATVQAATLAR.[G]	1xTMT6plex [N-Term]	2.45264e-07	2.65431e-05	1	4	1	A0A1L1SQR4	A0A1L1SQR4 [840-863]	0	2531.4	24	695242	708600	748018	794130	598058	849980	767452	1.32069e+06	798051	High	High	High	High	High	High	High	High	High	3	844.47	-2.81	61.7009	1.62e-05	1.539e-07	5.76
High	[K].LPGGELNPGEDEVEGLK.[R]	1xTMT6plex [K17]; 1xTMT6plex [N-Term]	1.71162e-09	2.65431e-05	1	4	3	Q9CZQ0	Q9CZQ0 [106-122]	0	2211.19	17	2.77098e+06	2.61387e+06	3.16516e+06	3.53243e+06	2.96926e+06	4.04855e+06	2.73816e+06	3.32544e+06	2.90575e+06	High	High	High	High	High	High	High	High	High	2	1106.1	-0.32	54.4579	1.62e-05	1.104e-09	6.23
High	[K].LPGGELNPGEDEVEGLKR.[L]	1xTMT6plex [K17]; 1xTMT6plex [N-Term]	1.43652e-10	2.65431e-05	1	4	3	Q9CZQ0	Q9CZQ0 [106-123]	1	2367.29	18	5.17981e+06	3.93788e+06	4604716	5.09854e+06	4.00657e+06	5.90726e+06	5.41723e+06	6.09913e+06	5.29489e+06	High	High	High	High	High	High	High	High	High	3	789.765	-4.82	47.8818	1.62e-05	9.356e-11	6.12
High	[R].LPLAVVGSNTIIEVNGK.[R]	1xTMT6plex [K17]; 1xTMT6plex [N-Term]	8.40711e-07	2.65431e-05	1	6	1	E9Q1G8	E9Q1G8 [244-260]	0	2182.32	17	1083622	771138	1.07019e+06	1.20539e+06	891489	1.2057e+06	1.14398e+06	1.29122e+06	950179	High	High	High	High	High	High	High	High	High	3	728.107	-6.13	68.584	1.62e-05	5.259e-07	5.21
High	[R].LPLAVVGSNTIIEVNGK.[R]	1xDeamidated [N15]; 1xTMT6plex [K17]; 1xTMT6plex [N-Term]	1.09738e-07	2.65431e-05	1	6	10	E9Q1G8	E9Q1G8 [244-260]	0	2183.31	17	9.32941e+06	8.32038e+06	1.05221e+07	9909429	8.84273e+06	1.15318e+07	9.99766e+06	1.14008e+07	9.83148e+06	High	High	High	High	High	High	High	High	High	3	728.437	-3.6	70.2606	1.62e-05	6.931e-08	4.98
High	[R].LPLAVVGSNTIIEVNGK.[R]	2xDeamidated [N9; N15]; 1xTMT6plex [K17]; 1xTMT6plex [N-Term]	3.08289e-05	2.65431e-05	1	6	1	E9Q1G8	E9Q1G8 [244-260]	0	2184.29	17	189490	172779	198535	240320	181874	240547	199354	247322	215810	High	High	High	High	High	High	High	High	High	3	728.765	-3.67	72.0494	1.62e-05	1.887e-05	4.87
High	[R].IPLDMVAGLNTPLIK.[T]	1xTMT6plex [K15]; 1xTMT6plex [N-Term]	3.74417e-07	2.65431e-05	1	1	3	Q61114	Q61114 [111-125]	0	2053.25	15	2.97061e+06	2.87356e+06	1.83861e+06	661760	567552	2.13333e+06	1.28118e+06	2.11271e+06	989542	High	High	High	High	High	High	High	High	High	2	1027.12	-8.11	78.9958	1.62e-05	2.352e-07	5.4
High	[K].LPIEETLEDSPQTR.[S]	1xTMT6plex [N-Term]	7.6484e-06	2.65431e-05	1	3	4	Q8K3H0	Q8K3H0 [7-20]	0	1856.98	14	227428	223330	265345	317605	238641	286202	262160	343406	336732	High	High	High	High	High	High	High	High	High	2	928.994	-0.11	52.4253	1.62e-05	4.715e-06	2.82
High	[R].IPLENLQIIR.[G]	1xTMT6plex [N-Term]	0.000126267	2.65431e-05	1	4	1	Q01279	Q01279 [99-108]	0	1437.9	10	1.95038e+06	2.30935e+06	1.90566e+06	2.2735e+06	1.5622e+06	2.69768e+06	2.19755e+06	4377380	1.98766e+06	High	High	High	High	High	High	High	High	High	2	719.449	-6.45	62.131	1.62e-05	7.688e-05	3.24
High	[K].LPLEQSEDPAGLIR.[H]	1xTMT6plex [N-Term]	1.73873e-07	2.65431e-05	1	3	2	Q9JI78	Q9JI78 [131-144]	0	1766.98	14	174473	133543	174117	211560	135854	188359	177274	239077	181081	High	High	High	High	High	High	High	High	High	2	883.995	-1.65	57.6316	1.62e-05	1.095e-07	3.63
High	[K].IPLFNTDVDNLEGKPPPVFASEGK.[Y]	2xTMT6plex [K14; K24]; 1xTMT6plex [N-Term]	1.72207e-10	2.65431e-05	1	2	2	Q91VU7	Q91VU7 [595-618]	0	3271.82	24	1.22329e+06	1.37292e+06	1.15584e+06	1.68384e+06	1.59955e+06	1.33664e+06	1.27548e+06	1.33907e+06	1.21817e+06	High	High	High	High	High	High	High	High	High	4	818.705	-6.19	70.8933	1.62e-05	1.123e-10	5.78
High	[K].IPIFSAAGLPHNEIAAQICR.[Q]	1xCarbamidomethyl [C19]; 1xTMT6plex [N-Term]	2.49495e-06	2.65431e-05	1	5	1	P62814	P62814 [189-208]	0	2407.31	20	1.59234e+06	1.1958e+06	1.6698e+06	1.45554e+06	1.32349e+06	1.43883e+06	1.21452e+06	1.41929e+06	1.23713e+06	High	High	High	High	High	High	High	High	High	3	803.104	-6.17	62.0831	1.62e-05	1.553e-06	5.16
High	[K].LPIGDVATQYFADR.[D]	1xTMT6plex [N-Term]	4.11492e-08	2.65431e-05	1	9	5	Q8C5Q5	Q8C5Q5 [293-306]	0	1794.96	14	2.76548e+06	2.63257e+06	2.86814e+06	2.98615e+06	2.40517e+06	3.74007e+06	3.03171e+06	3.87686e+06	3.21471e+06	High	High	High	High	High	High	High	High	High	3	598.986	-8.67	63.9714	1.62e-05	2.603e-08	5.38
High	[R].LPLGGFAELMGSNGPQK.[F]	1xDeamidated [N13]; 1xTMT6plex [K17]; 1xTMT6plex [N-Term]	2.85835e-10	2.65431e-05	1	5	1	B9EKB3	B9EKB3 [852-868]	0	2175.19	17	1.24702e+06	826690	1.31228e+06	901994	837331	966248	865260	808142	690374	High	High	High	High	High	High	High	High	High	3	725.729	-7.5	74.5803	1.62e-05	1.858e-10	5.8
High	[R].LPIGNTIQPSQAATFMNDAIEK.[A]	1xTMT6plex [K22]; 1xTMT6plex [N-Term]	4.53035e-07	2.65431e-05	1	1	1	Q922U1	Q922U1 [181-202]	0	2817.52	22	682008	517480	638766	664220	449047	636376	671351	645346	666243	High	High	High	High	High	High	High	High	High	3	939.841	-5.35	71.1429	1.62e-05	2.832e-07	7.06
High	[R].IPIHNEDITYDELVLMMQR.[V]	1xTMT6plex [N-Term]	3.35856e-09	2.65431e-05	1	6	3	Q9Z1A1	Q9Z1A1 [24-42]	0	2559.31	19	3.97837e+06	3.20978e+06	4.07548e+06	4.83098e+06	2.93978e+06	5.0423e+06	5.43861e+06	5.39493e+06	4.87525e+06	High	High	High	High	High	High	High	High	High	3	853.776	-1.04	68.8355	1.62e-05	2.156e-09	5.62
High	[R].IPIHNEDITYDELVLMMQR.[V]	1xOxidation [M]; 1xTMT6plex [N-Term]	8.0369e-08	2.65431e-05	1	6	2	Q9Z1A1	Q9Z1A1 [24-42]	0	2575.31	19	1177566	1.1853e+06	1.27104e+06	1.27838e+06	1.11991e+06	1.44744e+06	1.18141e+06	1.67203e+06	1.21065e+06	High	High	High	High	High	High	High	High	High	3	859.105	-3.64	60.1142	1.62e-05	5.079e-08	4.53
High	[K].LPIICFDYGMVPISAPR.[V]	1xCarbamidomethyl [C5]; 1xTMT6plex [N-Term]	9.72445e-08	2.65431e-05	1	1	1	P28665	P28665 [676-692]	0	2178.17	17	300953	386206	323292	282225	232602	326933	351914	656466	272947	High	High	High	High	High	High	High	High	High	3	726.722	-6.74	83.3697	1.62e-05	6.143e-08	5.41
High	[R].LPLAQSADYGTNLQTVQLFMK.[K]	1xTMT6plex [K21]; 1xTMT6plex [N-Term]	7.37869e-10	2.65431e-05	1	6	1	Q3UGY4	Q3UGY4 [1498-1518]	0	2796.54	21	690843	822449	596689	659820	1.25075e+06	581645	534072	587457	702351	High	High	High	High	High	High	High	High	High	3	932.843	-8.17	76.6705	1.62e-05	4.781e-10	7.3
High	[K].IPELSQSLDYIQVMTYDLHDPK.[ND]	1xTMT6plex [K22]; 1xTMT6plex [N-Term]	1.37766e-10	2.65431e-05	2	2	2	Q91Z98; O35744	Q91Z98 [197-218]; O35744 [197-218]	0	3063.61	22	191582	189841	212201	427245	363702	316362	240869	308597	213939	High	High	High	High	High	High	High	High	High	3	1021.87	-3.57	81.3467	1.62e-05	8.99e-11	7.4
High	[K].IPLANGHEPDETALHLAVR.[S]	1xDeamidated [N5]; 1xTMT6plex [N-Term]	1.96778e-09	2.65431e-05	1	7	1	Q6A074	Q6A074 [591-609]	0	2283.23	19	298042	257792	297287	248894	214398	241024	257928	297107	224964	High	High	High	High	High	High	High	High	High	4	571.561	-3.88	50.8089	1.62e-05	1.264e-09	6.85
High	[R].LPGYAEVLLK.[E]	1xTMT6plex [K10]; 1xTMT6plex [N-Term]	9.43188e-05	2.65431e-05	1	5	1	A0A1S6GWH6	A0A1S6GWH6 [4248-4257]	0	1560.98	10	2.02832e+06	1.96986e+06	2.14834e+06	3.53172e+06	2.05378e+06	2.47323e+06	2.33277e+06	2.47343e+06	1.91119e+06	High	High	High	High	High	High	High	High	High	2	780.986	-8.06	63.9296	1.62e-05	5.735e-05	3.81
High	[K].IPGGIIEDSCVLR.[G]	1xCarbamidomethyl [C10]; 1xTMT6plex [N-Term]	8.1002e-07	2.65431e-05	2	5	4	Q3UJP4; Q3U4U6	Q3UJP4 [204-216]; Q3U4U6 [204-216]	0	1657.91	13	4.26339e+06	3.67105e+06	4.32798e+06	4.75127e+06	3367440	4.90395e+06	4.29098e+06	5.91545e+06	4.46375e+06	High	High	High	High	High	High	High	High	High	2	829.456	-5.41	55.1253	1.62e-05	5.066e-07	3.13
High	[R].LPGGNEIGMVAWK.[M]	1xTMT6plex [K13]; 1xTMT6plex [N-Term]	2.50228e-08	2.65431e-05	1	1	1	Q5SWU9	Q5SWU9 [1650-1662]	0	1830.03	13	3.47461e+06	3.41967e+06	3.24738e+06	2.67201e+06	2.48282e+06	3221403	2.82013e+06	3.7385e+06	2.98956e+06	High	High	High	High	High	High	High	High	High	2	915.515	-6.18	60.1781	1.62e-05	1.593e-08	4.71
High	[R].IPGGPQMIQLSLDGK.[R]	1xTMT6plex [K15]; 1xTMT6plex [N-Term]	1.99829e-10	2.65431e-05	1	4	10	P17563	P17563 [383-397]	0	2012.16	15	8.14085e+07	7.00833e+07	8.19218e+07	6.7459e+07	9.08851e+07	5.84289e+07	5.17961e+07	5.91561e+07	4.84869e+07	High	High	High	High	High	High	High	High	High	2	1006.58	-5.98	64.0616	1.62e-05	1.302e-10	3.86
High	[R].IPGGPQMIQLSLDGK.[R]	1xOxidation [M7]; 1xTMT6plex [K15]; 1xTMT6plex [N-Term]	2.7127e-06	2.65431e-05	1	4	3	P17563	P17563 [383-397]	0	2028.16	15	1.0456e+07	8.77396e+06	1.09733e+07	8.02145e+06	9.91894e+06	7.44923e+06	6.42432e+06	7.85958e+06	6.42013e+06	High	High	High	High	High	High	High	High	High	2	1014.58	-6.26	56.1052	1.62e-05	1.683e-06	3.61
High	[R].IPGGPQMIQLSLDGKR.[L]	1xTMT6plex [K15]; 1xTMT6plex [N-Term]	2.29404e-09	2.65431e-05	1	4	1	P17563	P17563 [383-398]	1	2168.26	16	3.12733e+06	3761861	3.64303e+06	2.88838e+06	4.38977e+06	2.57032e+06	2523039	4.02836e+06	2.6889e+06	High	High	High	High	High	High	High	High	High	3	723.421	-6.89	54.9919	1.62e-05	1.476e-09	5.93
High	[K].LPGGVQSFPQFSALR.[F]	1xTMT6plex [N-Term]	1.90814e-07	2.65431e-05	1	5	1	Q7TMY8	Q7TMY8 [1226-1240]	0	1833.02	15	1.19948e+06	981187	1.20392e+06	2036736	1.03061e+06	1.31917e+06	1.25247e+06	1.32168e+06	1.08868e+06	High	High	High	High	High	High	High	High	High	2	917.008	-6.76	61.5719	1.62e-05	1.199e-07	4.31
High	[K].IPGLLGVFQK.[L]	1xTMT6plex [K10]; 1xTMT6plex [N-Term]	2.39898e-05	2.65431e-05	1	3	3	Q9ERK4	Q9ERK4 [727-736]	0	1529.98	10	3.29541e+06	2.79888e+06	3.78149e+06	4.16885e+06	2.2203e+06	3.78392e+06	3.57588e+06	3.78662e+06	3149334	High	High	High	High	High	High	High	High	High	3	510.662	-6.34	72.0481	1.62e-05	1.471e-05	3.16
High	[K].LPGLITSMETIGAK.[A]	1xTMT6plex [K14]; 1xTMT6plex [N-Term]	7.07588e-05	2.65431e-05	1	6	1	O35250	O35250 [410-423]	0	1889.12	14	1.06548e+06	994483	1.31361e+06	1.12021e+06	997776	1.31063e+06	1.18533e+06	1.16918e+06	1.00676e+06	High	High	High	High	High	High	High	High	High	3	630.374	-6.45	72.1454	1.62e-05	4.324e-05	4.25
High	[R].LPGISETAMIFAGVDVTK.[E]	1xTMT6plex [K18]; 1xTMT6plex [N-Term]	7.8358e-05	2.65431e-05	1	1	2	Q8K2B3	Q8K2B3 [380-397]	0	2307.3	18	1.11704e+06	1.25551e+06	1.11301e+06	1.15633e+06	1.59116e+06	1.25305e+06	1.06336e+06	1.13135e+06	1.07245e+06	High	High	High	High	High	High	High	High	High	3	769.766	-8.02	80.7632	1.62e-05	4.779e-05	3.82
High	[K].IPGISSTGVGDGGNELGMGK.[V]	1xTMT6plex [K20]; 1xTMT6plex [N-Term]	1.77136e-07	2.65431e-05	1	3	5	E9QMK9	E9QMK9 [501-520]	0	2304.23	20	1.54089e+07	1.46346e+07	1.73671e+07	1.79064e+07	1.4016e+07	2.11352e+07	1.77143e+07	1.98618e+07	1.71541e+07	High	High	High	High	High	High	High	High	High	3	768.741	-7.96	56.2999	1.62e-05	1.117e-07	4.41
High	[K].LPGMIGSLPDPFGEEMR.[G]	1xTMT6plex [N-Term]	5.16761e-08	2.65431e-05	1	4	7	Q78P93	Q78P93 [100-116]	0	2075.05	17	1.23258e+06	1.20424e+06	1.15805e+06	1.59998e+06	1.14227e+06	1.70288e+06	1.21673e+06	1.67994e+06	1.31799e+06	High	High	High	High	High	High	High	High	High	2	1038.02	-3.68	77.2073	1.62e-05	3.269e-08	4.2
High	[K].LPGMIGSLPDPFGEEMR.[G]	1xOxidation [M]; 1xTMT6plex [N-Term]	3.13788e-07	2.65431e-05	1	4	11	Q78P93	Q78P93 [100-116]	0	2091.05	17	2.34401e+06	2.17015e+06	2.25079e+06	2.51533e+06	2.15363e+06	2.97738e+06	2.3138e+06	3.16777e+06	2.46465e+06	High	High	High	High	High	High	High	High	High	2	1046.02	-8.31	70.0386	1.62e-05	1.971e-07	3.8
High	[R].LPGMLVASYTK.[F]	1xTMT6plex [K11]; 1xTMT6plex [N-Term]	3.0048e-06	2.65431e-05	1	2	1	Q8R2S8	Q8R2S8 [662-672]	0	1637.97	11	1.37679e+06	1.08425e+06	1.63126e+06	5.49204e+06	2395437	2.46947e+06	1465261	1.2342e+06	1.08643e+06	High	High	High	High	High	High	High	High	High	2	819.483	-7.34	58.2579	1.62e-05	1.867e-06	4.17
High	[K].LPGPTVSASYSLEYGK.[A]	1xTMT6plex [K16]; 1xTMT6plex [N-Term]	5.30719e-05	2.65431e-05	1	1	1	P08030	P08030 [92-107]	0	2127.17	16	2.00153e+06	2.12459e+06	2183842	2.84101e+06	2.07327e+06	2.84513e+06	2389258	2.90689e+06	2.35991e+06	High	High	High	High	High	High	High	High	High	3	709.724	-8.06	52.6235	1.62e-05	3.25e-05	5.37
High	[R].LPGTGIDPEVLLSEAIR.[H]	1xTMT6plex [N-Term]	7.25558e-08	2.65431e-05	1	2	3	Q8BMD6	Q8BMD6 [649-665]	0	2009.15	17	426645	403953	448882	438255	388686	490823	487986	583209	467081	High	High	High	High	High	High	High	High	High	2	1005.07	-3.32	80.5773	1.62e-05	4.591e-08	3.66
High	[K].LPHLAGTEQNLLLAK.[K]	1xTMT6plex [K15]; 1xTMT6plex [N-Term]	2.50588e-09	2.65431e-05	1	4	1	Q3UZV6	Q3UZV6 [70-84]	0	2076.26	15	1.90229e+06	1.48681e+06	1.91529e+06	2.12052e+06	1925151	2.57674e+06	2.07113e+06	2250055	2.24745e+06	High	High	High	High	High	High	High	High	High	3	692.753	-6.96	54.2397	1.62e-05	1.608e-09	6.5
High	[R].ILIEDSDQNLK.[Y]	1xTMT6plex [K11]; 1xTMT6plex [N-Term]	3.45445e-06	2.65431e-05	1	5	5	O54774	O54774 [310-320]	0	1746	11	6.21061e+06	5.21445e+06	6.9515e+06	7.94003e+06	5.28509e+06	7.9133e+06	7.35659e+06	7.43746e+06	6.80702e+06	High	High	High	High	High	High	High	High	High	2	873.503	-4.06	49.9331	1.62e-05	2.138e-06	4.8
High	[R].IIIEDLLEATR.[S]	1xTMT6plex [N-Term]	5.49857e-06	2.65431e-05	1	6	2	E9PVA8	E9PVA8 [2151-2161]	0	1514.9	11	490180	347097	456337	527696	354382	461707	438738	518611	527162	High	High	High	High	High	High	High	High	High	2	757.949	-5.13	79.176	1.62e-05	3.409e-06	3.66
High	[K].LLLEDLGYTVK.[V]	1xTMT6plex [K11]; 1xTMT6plex [N-Term]	1.06564e-06	2.65431e-05	1	2	1	P29452	P29452 [190-200]	0	1722.05	11	332860	409568	374932	432284	397395	504206	434315	607358	441761	High	High	High	High	High	High	High	High	High	2	861.52	-7.12	71.3144	1.62e-05	6.642e-07	4.23
High	[K].IGETVIDLENR.[L]	1xTMT6plex [N-Term]	4.92738e-05	2.65431e-05	1	10	2	A0A0N4SUN3	A0A0N4SUN3 [1683-1693]	0	1487.83	11	618849	503903	691483	781158	588778	804414	701846	657938	720276	High	High	High	High	High	High	High	High	High	2	744.416	-0.75	51.5347	1.62e-05	3.015e-05	3.11
High	[K].LGETYKDHENIIIAK.[M]	2xTMT6plex [K6; K15]; 1xTMT6plex [N-Term]	1.55019e-08	2.65431e-05	1	13	2	P09103	P09103 [412-426]	1	2431.42	15	16763501	11719631	17140284	22111198	13064529	27115922	28663101	25271063	21677124	High	High	High	High	High	High	High	High	High	3	811.138	-6.52	41.6818	1.62e-05	9.879e-09	5.61
High	[K].LGEVVNTHGPVEPDKDNIR.[Q]	1xTMT6plex [K15]; 1xTMT6plex [N-Term]	1.66344e-15	2.65431e-05	1	1	5	O70310	O70310 [128-146]	1	2547.39	19	3.72061e+07	28860051	4.29105e+07	8.76803e+07	5.21099e+07	4.90208e+07	3.80903e+07	3.75119e+07	3.16319e+07	High	High	High	High	High	High	High	High	High	3	849.796	-7.59	38.1968	1.62e-05	1.144e-15	8.18
High	[R].LGEWAVVTGGTDGIGK.[A]	1xTMT6plex [K16]; 1xTMT6plex [N-Term]	2.20638e-11	2.65431e-05	1	2	3	O70503	O70503 [49-64]	0	2018.13	16	7.53648e+06	6.19851e+06	7.62599e+06	9.41637e+06	5807167	1.0147e+07	8647040	8.79569e+06	7.207e+06	High	High	High	High	High	High	High	High	High	2	1009.56	-7.52	61.6788	1.62e-05	1.451e-11	6.59
High	[K].LGEYGFQNAILVR.[Y]	1xTMT6plex [N-Term]	1.83259e-08	2.65431e-05	1	1	13	Q546G4	Q546G4 [422-434]	0	1708.96	13	5.64394e+07	1.43412e+08	5.77465e+07	7.37253e+07	7.76794e+07	1.84405e+08	1.52382e+08	5.54336e+08	1.43709e+08	High	High	High	High	High	High	High	High	High	2	854.977	-6.79	58.083	1.62e-05	1.166e-08	4.1
High	[K].LGEYGFQNAILVR.[Y]	1xDeamidated [Q/N]; 1xTMT6plex [N-Term]	7.39176e-08	2.65431e-05	1	1	15	Q546G4	Q546G4 [422-434]	0	1709.94	13	2.61751e+07	3.47602e+07	2.77411e+07	2.92439e+07	2.66196e+07	4.48842e+07	3.93358e+07	9.10213e+07	3.81434e+07	High	High	High	High	High	High	High	High	High	2	855.473	-1.89	59.6554	1.62e-05	4.679e-08	5.03
High	[K].LGESVQDLSSFDEYSSELK.[S]	1xTMT6plex [K19]; 1xTMT6plex [N-Term]	2.89016e-08	2.65431e-05	1	2	1	Q8BVE3	Q8BVE3 [342-360]	0	2591.31	19	806450	632789	871454	1.10168e+06	736481	1.2136e+06	1.09022e+06	1.21421e+06	1.0219e+06	High	High	High	High	High	High	High	High	High	3	864.441	-2.11	65.346	1.62e-05	1.836e-08	7.29
High	[K].LGEYGFQNAILVR.[Y]	2xDeamidated [Q7; N8]; 1xTMT6plex [N-Term]	5.28148e-07	2.65431e-05	1	1	2	Q546G4	Q546G4 [422-434]	0	1710.93	13	3.30396e+06	4.75974e+06	3.09694e+06	3.93723e+06	3038839	4.24881e+06	3.77694e+06	6820381	3.70557e+06	High	High	High	High	High	High	High	High	High	2	855.963	-4.16	60.134	1.62e-05	3.3e-07	3.81
High	[R].LGFATSSDVIEMK.[G]	1xTMT6plex [K13]; 1xTMT6plex [N-Term]	2.46762e-08	2.65431e-05	1	4	3	Q8BTX6	Q8BTX6 [812-824]	0	1856.02	13	1.54349e+07	9.9439e+06	1.63335e+07	1.66293e+07	12118046	1.6172e+07	1.47318e+07	1.47915e+07	1.34885e+07	High	High	High	High	High	High	High	High	High	2	928.51	-5.86	59.4335	1.62e-05	1.566e-08	5.95
High	[K].LGFDKENVYDELR.[Q]	1xTMT6plex [K5]; 1xTMT6plex [N-Term]	1.50047e-05	2.65431e-05	1	2	1	Q91ZW3	Q91ZW3 [961-973]	1	2056.11	13	2.91223e+06	2.35833e+06	3.12486e+06	3.32963e+06	2.12695e+06	3.71911e+06	4.10593e+06	3.29922e+06	3.33836e+06	High	High	High	High	High	High	High	High	High	3	686.039	-4.64	51.6918	1.62e-05	9.227e-06	3.57
High	[K].LGFEDLIAEPETTHSFDK.[V]	1xTMT6plex [K18]; 1xTMT6plex [N-Term]	5.53899e-11	2.65431e-05	1	3	6	Q9WVC3	Q9WVC3 [51-68]	0	2507.31	18	6.28212e+06	5.09094e+06	6.63778e+06	4.97757e+06	5.34687e+06	5.43117e+06	4.55551e+06	5.70215e+06	4.77233e+06	High	High	High	High	High	High	High	High	High	3	836.44	-0.43	64.264	1.62e-05	3.633e-11	6.77
High	[K].IGFEEKDIAANEENR.[K]	1xTMT6plex [K6]; 1xTMT6plex [N-Term]	5.83152e-08	2.65431e-05	1	2	2	Q9JJU8	Q9JJU8 [32-46]	1	2193.16	15	2265756	2.00554e+06	2.13662e+06	2.5353e+06	2.26572e+06	2.36292e+06	3.51363e+06	2783896	2.90197e+06	High	High	High	High	High	High	High	High	High	3	731.719	-5.56	40.0502	1.62e-05	3.697e-08	3.89
High	[K].IGFEEKDIAANEENRK.[W]	2xTMT6plex [K6; K16]; 1xTMT6plex [N-Term]	2.21681e-05	2.65431e-05	1	2	1	Q9JJU8	Q9JJU8 [32-47]	2	2550.41	16	2.41616e+06	1.7117e+06	2076126	2.45843e+06	2.62074e+06	2087564	3.42284e+06	2.45208e+06	2.69978e+06	High	High	High	High	High	High	High	High	High	4	638.354	-6.66	36.7533	1.62e-05	1.364e-05	3.86
High	[K].LGFGLEDEPLEAPTK.[E]	1xTMT6plex [K15]; 1xTMT6plex [N-Term]	9.5453e-08	2.65431e-05	1	1	4	Q8BFZ9	Q8BFZ9 [324-338]	0	2074.15	15	1.16923e+06	1.09606e+06	1.36772e+06	1.56915e+06	1.1941e+06	1.70866e+06	1.11653e+06	1.43996e+06	1.27897e+06	High	High	High	High	High	High	High	High	High	2	1037.57	-3.09	63.3007	1.62e-05	6.026e-08	4.56
High	[K].LGFAGVVQEISFGTTK.[D]	1xTMT6plex [K16]; 1xTMT6plex [N-Term]	1.18894e-11	2.65431e-05	1	1	3	P80316	P80316 [353-368]	0	2112.21	16	2.41365e+06	2.06279e+06	2.56248e+06	3.17199e+06	2.37989e+06	3.5098e+06	2.94158e+06	3.89628e+06	2.95234e+06	High	High	High	High	High	High	High	High	High	2	1056.6	-7.11	74.9371	1.62e-05	7.862e-12	6.86
High	[K].LGESQTLQQFSR.[D]	1xTMT6plex [N-Term]	2.98145e-07	2.65431e-05	3	8	1	P16546; B7ZWK3; A3KGU5	P16546 [1547-1558]; B7ZWK3 [1527-1538]; A3KGU5 [1527-1538]	0	1622.87	12	3.37534e+06	2.13876e+06	3220531	2448903	1.82201e+06	3.02347e+06	3.02991e+06	3.24344e+06	2.94216e+06	High	High	High	High	High	High	High	High	High	2	811.938	-1	39.9719	1.62e-05	1.87e-07	2.28
High	[K].LGESCIFAPANVTSEK.[E]	1xCarbamidomethyl [C5]; 1xTMT6plex [K16]; 1xTMT6plex [N-Term]	1.66159e-11	2.65431e-05	1	4	2	A2AFQ2	A2AFQ2 [54-69]	0	2181.16	16	23243766	17510022	2.09786e+07	15428515	1.63055e+07	1.59081e+07	1.13892e+07	16829284	1.40909e+07	High	High	High	High	High	High	High	High	High	2	1091.08	-4.92	53.7787	1.62e-05	1.092e-11	6.17
High	[K].LGEPSEIDQR.[D]	1xTMT6plex [N-Term]	9.34488e-05	2.65431e-05	1	1	3	Q3UMB9	Q3UMB9 [303-312]	0	1372.73	10	2.25041e+06	1.96188e+06	2.37898e+06	2.97149e+06	1.79187e+06	2.92391e+06	2.70088e+06	2.80557e+06	2.52625e+06	High	High	High	High	High	High	High	High	High	2	686.867	-0.18	33.1344	1.62e-05	5.707e-05	3.37
High	[K].LGEKEETVPPDYR.[L]	1xTMT6plex [K4]; 1xTMT6plex [N-Term]	3.86215e-06	2.65431e-05	1	8	2	P51125	P51125 [548-560]	1	1991.08	13	1.85708e+06	1.74498e+06	1.92995e+06	2.18803e+06	1.67018e+06	2.19684e+06	2448521	2.5565e+06	2.16448e+06	High	High	High	High	High	High	High	High	High	3	664.363	-5.71	34.0898	1.62e-05	2.398e-06	2.77
High	[R].LGELPADHPK.[G]	1xTMT6plex [K10]; 1xTMT6plex [N-Term]	4.03577e-05	2.65431e-05	1	2	2	P70268	P70268 [278-287]	0	1534.9	10	7.71679e+06	6.23358e+06	8.49455e+06	7.7895e+06	6.0071e+06	9.47648e+06	8.08333e+06	7871685	7.44294e+06	High	High	High	High	High	High	High	High	High	3	512.303	-2.81	33.6657	1.62e-05	2.468e-05	3.53
High	[R].LGEIQVVDASSLLAPLPR.[V]	1xTMT6plex [N-Term]	1.82147e-07	2.65431e-05	1	3	1	Q8BX80	Q8BX80 [592-609]	0	2107.23	18	64687.1	58289.3	65324.2	74853.9	48888.9	82809	59238.7	86830.3	70782.7	High	High	High	High	High	High	High	High	High	3	703.079	-5.25	76.2184	1.62e-05	1.145e-07	5.87
High	[K].LGELTDLHGLR.[R]	1xTMT6plex [N-Term]	6.18532e-05	2.65431e-05	1	2	1	B2RUP2	B2RUP2 [216-226]	0	1452.84	11	360086	271611	342713	408711	325023	390817	367632	373296	366169	High	High	High	High	High	High	High	High	High	3	484.948	-5.75	47.5789	1.62e-05	3.775e-05	4.21
High	[K].LGEIVTTIPTIGFNVETVEYK.[N]	1xTMT6plex [K21]; 1xTMT6plex [N-Term]	3.14694e-09	2.65431e-05	3	6	3	P61750; P61205; P84084	P61750 [39-59]; P61205 [39-59]; P84084 [39-59]	0	2781.57	21	3.16333e+06	2.93299e+06	3.29614e+06	3.22325e+06	2.61159e+06	3.68246e+06	3.59236e+06	3.63148e+06	3.21193e+06	High	High	High	High	High	High	High	High	High	3	927.855	-7.08	81.3466	1.62e-05	2.021e-09	6.02
High	[K].LGEIVTTIPTIGFNVETVEYK.[N]	1xDeamidated [N14]; 1xTMT6plex [K21]; 1xTMT6plex [N-Term]	1.67279e-06	2.65431e-05	3	6	1	P61750; P61205; P84084	P61750 [39-59]; P61205 [39-59]; P84084 [39-59]	0	2782.55	21	313902	374792	331788	361123	268614	375764	349534	437242	428283	High	High	High	High	High	High	High	High	High	3	928.189	-0.57	80.3709	1.62e-05	1.043e-06	4.97
High	[R].LGELWVTDPTTDSLR.[L]	1xTMT6plex [N-Term]	1.777e-06	2.65431e-05	1	6	2	O54796	O54796 [1758-1772]	0	1932.03	15	3.11871e+06	3.82167e+06	3.52555e+06	3.18178e+06	2.43258e+06	3.61464e+06	2.66999e+06	4163083	2.93254e+06	High	High	High	High	High	High	High	High	High	2	966.516	-1.56	64.3708	1.62e-05	1.106e-06	3.59
High	[K].LGEMWNNLSDNEK.[Q]	1xTMT6plex [K13]; 1xTMT6plex [N-Term]	4.40793e-05	2.65431e-05	1	2	3	A2AP78	A2AP78 [131-143]	0	2008.02	13	7.81604e+06	5.87087e+06	7.95845e+06	8.71504e+06	5.931e+06	8.19687e+06	6.62777e+06	7.01241e+06	7.33739e+06	High	High	High	High	High	High	High	High	High	3	670.008	-5.69	55.5149	1.62e-05	2.704e-05	3.82
High	[K].LGEMWNNTAADDK.[Q]	1xTMT6plex [K13]; 1xTMT6plex [N-Term]	2.1564e-08	2.65431e-05	1	11	8	Q8BQ02	Q8BQ02 [129-141]	0	1922.97	13	3.01412e+07	2.87776e+07	3.38403e+07	2.6805e+07	2.82709e+07	3.83173e+07	2.62951e+07	3.38111e+07	2.78418e+07	High	High	High	High	High	High	High	High	High	2	961.983	-5.27	48.0224	1.62e-05	1.371e-08	5.96
High	[K].LGEMWNNTAADDKQPYEK.[K]	2xTMT6plex [K13; K18]; 1xTMT6plex [N-Term]	3.03441e-16	2.65431e-05	1	10	7	Q8BQ02	Q8BQ02 [129-146]	1	2797.44	18	8.47038e+07	74051519	87162750	7.77178e+07	7.67491e+07	1.03518e+08	8.30779e+07	9.15299e+07	8.35405e+07	High	High	High	High	High	High	High	High	High	3	933.147	-5.8	47.7171	1.62e-05	2.113e-16	6.99
High	[K].LGEMWNNTAADDKQPYEK.[K]	1xDeamidated [N6]; 2xTMT6plex [K13; K18]; 1xTMT6plex [N-Term]	5.26112e-14	2.65431e-05	1	10	4	Q8BQ02	Q8BQ02 [129-146]	1	2798.43	18	1.76711e+07	1.70242e+07	1.91243e+07	1.67488e+07	1.62411e+07	2.24085e+07	18425900	2.53981e+07	1.84216e+07	High	High	High	High	High	High	High	High	High	3	933.477	-4.14	48.6475	1.62e-05	3.563e-14	6.92
High	[K].LGEMWNNTAADDKQPYEK.[K]	1xOxidation [M4]; 2xTMT6plex [K13; K18]; 1xTMT6plex [N-Term]	7.43805e-06	2.65431e-05	1	10	7	Q8BQ02	Q8BQ02 [129-146]	1	2813.44	18	4.80732e+07	4.66684e+07	5.12077e+07	42398964	4.45276e+07	5.80453e+07	4.67839e+07	7.43407e+07	48830219	High	High	High	High	High	High	High	High	High	3	938.478	-7.11	40.4719	1.62e-05	4.604e-06	4.54
High	[K].LGEMWNNTAADDKQPYEK.[K]	1xDeamidated [N6]; 1xOxidation [M4]; 2xTMT6plex [K13; K18]; 1xTMT6plex [N-Term]	2.13336e-07	2.65431e-05	1	10	2	Q8BQ02	Q8BQ02 [129-146]	1	2814.42	18	5.65265e+06	5.8224e+06	6.65899e+06	5.12042e+06	5829343	6.92499e+06	5.44287e+06	6.78408e+06	5978641	High	High	High	High	High	High	High	High	High	3	938.807	-5.36	42.4201	1.62e-05	1.344e-07	5.58
High	[K].LGEMWSEQSAK.[D]	1xTMT6plex [K11]; 1xTMT6plex [N-Term]	7.4727e-06	2.65431e-05	1	4	3	P30681	P30681 [129-139]	0	1723.91	11	1.03991e+07	9498575	1.15414e+07	12034026	1.00639e+07	1.46683e+07	1.11368e+07	12320069	1.13187e+07	High	High	High	High	High	High	High	High	High	2	862.456	-2.91	46.0584	1.62e-05	4.618e-06	5.22
High	[R].IGEPLVLSCK.[G]	1xCarbamidomethyl [C9]; 1xTMT6plex [K10]; 1xTMT6plex [N-Term]	3.10418e-06	2.65431e-05	1	6	7	Q62151	Q62151 [30-39]	0	1573.94	10	4.97099e+08	3.13667e+08	4.24065e+08	1.80913e+08	3.55878e+08	274000140	2.35714e+08	2.67916e+08	2.31862e+08	High	High	High	High	High	High	High	High	High	2	787.469	-5.52	52.0382	1.62e-05	1.924e-06	3.41
High	[K].LGFGLEDEPLEAPTKEN.[-]	1xTMT6plex [K15]; 1xTMT6plex [N-Term]	2.5721e-05	2.65431e-05	1	1	2	Q8BFZ9	Q8BFZ9 [324-340]	1	2317.23	17	1.36826e+06	1.26859e+06	1.29117e+06	1.50925e+06	1.05406e+06	1.52571e+06	1.25684e+06	1.4431e+06	1.4323e+06	High	High	High	High	High	High	High	High	High	3	773.081	-2.05	61.1059	1.62e-05	1.579e-05	5.11
High	[K].IGEHTPSALAIMENANVLAR.[Y]	1xOxidation [M12]; 1xTMT6plex [N-Term]	5.81284e-09	2.65431e-05	1	6	2	A6ZI44	A6ZI44 [208-227]	0	2352.25	20	1.98617e+06	2.00556e+06	2.04984e+06	2.45492e+06	1.87715e+06	2.64255e+06	2.21981e+06	3.04263e+06	2.20548e+06	High	High	High	High	High	High	High	High	High	3	784.751	-6.66	46.2826	1.62e-05	3.718e-09	6.59
High	[R].LGFITNNSSK.[T]	1xDeamidated [N6]; 1xTMT6plex [K10]; 1xTMT6plex [N-Term]	5.18546e-05	2.65431e-05	1	3	1	Q8CHP8	Q8CHP8 [63-72]	0	1539.88	10	1832806	1797326	1.89354e+06	1.90122e+06	2.05695e+06	2.08124e+06	1.80506e+06	1.9865e+06	1.75001e+06	High	High	High	High	High	High	High	High	High	2	770.438	-5.78	47.3654	1.62e-05	3.172e-05	4.1
High	[K].LGFSDIIMPGEMR.[N]	1xTMT6plex [N-Term]	1.07378e-05	2.65431e-05	1	3	1	P59764	P59764 [389-401]	0	1694.88	13	1.03195e+06	664143	1.0159e+06	705637	538031	842613	720958	883350	716418	High	High	High	High	High	High	High	High	High	2	847.938	-7.1	67.8487	1.62e-05	6.617e-06	4.15
[truncated: 58,492 more rows]
