# Supplementary material for: TMT proteomics analysis reveals the mechanism of bleomycin-induced pulmonary fibrosis and effects of Ginseng honeysuckle superfine powdered tea
Source: Chin Med. 2023 May 24;18:60. doi: 10.1186/s13020-023-00769-x (PMC10207824; doi:10.1186/s13020-023-00769-x)
Supplement: Supplementary file 3 — Additional file 3. Pos-neg table. [file 13020_2023_769_MOESM3_ESM.xlsx]

## Sheet: POS
MetaboName	Alignment ID	KEGGID	HMDBID	SuperClass	Class	SubClass	RT(min)	m/z	Adduct type	Formula	Ontology	GH1	GH2	GH3	GH4	GH5	GH6	PF1	PF2	PF3	PF4	PF5	PF6
Xylitol	P438	C00379	HMDB0242149	Organic oxygen compounds	Organooxygen compounds	Carbohydrates and carbohydrate conjugates	4.33734	153.076	[M+H]+	C5H12O5	p-Anisic acid	153479	128549	127870	116535	110207	128429	165200	191496	101655	112356	99782.1	165560
Wogonin	P541	C10197	---	---	---	---	1.39728	285.076	[M+H]+	C16H12O5		10251.7	2509.14	9537.44	10082.8	3308.62	9561.7	3156.29	3966.02	6060.56	3680.72	7124.57	6902.05
Vitamin D3	P695	C05443	HMDB0000876	Lipids and lipid-like molecules	Steroids and steroid derivatives	Vitamin D and derivatives	0.978578	385.346	[M+H]+	C27H44O		2413.69	2528.55	3338.7	2979.48	2066.87	2561.65	2262.77	2386.74	2276.11	1868.31	1470.72	2818.98
Vitamin D2	P694	C05441	HMDB0242614	Lipids and lipid-like molecules	Steroids and steroid derivatives	Vitamin D and derivatives	1.15448	397.346	[M+H]+	C28H44O		13431.8	13962.6	15938	17618	17573.7	20177.2	17085.6	16616.6	13836.3	18568	17060.3	12517.3
Vitamin C	P693	C00072	HMDB0000044	Organoheterocyclic compounds	Dihydrofurans	Furanones	7.88226	177.039	[M+H]+	C6H8O6		5518.7	7122.8	6388.64	8077.4	6861.69	6744.93	5872.34	6440.34	6733.55	7251.7	6573.55	6095.61
Vitamin B6	P692		HMDB0000239	Organoheterocyclic compounds	Pyridines and derivatives	Pyridoxines	5.52829	170.081	[M+H]+	C8H11NO3		6111.57	5973.22	5162.42	8271.13	5341.38	5616.8	6982.48	5504.83	7147.09	5326.91	7846.59	10116.3
Vitamin B5	P691		HMDB0250782	Organic acids and derivatives	Carboxylic acids and derivatives	Amino acids, peptides, and analogues	13.5657	477.176	[M+H]+	C18H32CaN2O10		1551.31	2198.19	1284.02	2418.18	3061.68	3160.23	1885.94	3034.95	1958.71	1979.17	2497.94	1339.53
Vitamin B2	P690	C00255	HMDB0000244	Organoheterocyclic compounds	Pteridines and derivatives	Alloxazines and isoalloxazines	8.01474	377.146	[M+H]+	C17H20N4O6		1393.57	1526.49	1897.94	1793.75	1843.25	1840.32	2331.22	2193.54	2119.75	2154.72	1540.23	2484.53
Vitamin A acid	P688	C00777	HMDB0244343	Lipids and lipid-like molecules	Prenol lipids	Retinoids	1.56133	301.216	[M+H]+	C20H28O2	All-trans-retinoic acid	20094	20839.5	17848.2	25292.1	19323.6	25082.8	30029.4	26631.6	16865.7	20354.4	10268.5	17168.7
Vitamin A	P687	C00473	HMDB0000305	Lipids and lipid-like molecules	Prenol lipids	Retinoids	1.51856	287.237	[M+H]+	C20H30O		1059.13	1335.39	2261.77	1413.1	999.27	1550.45	1484.26	1566.03	1055.18	2144.01	707.43	1231.96
Vanillic acid	P944	C06672	HMDB0000484	Benzenoids	Benzene and substituted derivatives	Benzoic acids and derivatives	13.5705	169.05	[M+H]+	C8H8O4	5-Methoxysalicylic acid	39279.3	56294.8	37487.3	58485.2	63075.5	56689.9	48056.7	59967.3	48782.6	52500.3	62234.3	41216.6
Ursolic Acid	P568	C08988	HMDB0002395	Lipids and lipid-like molecules	Prenol lipids	Triterpenoids	1.39932	457.368	[M+H]+	C30H48O3	Betulinic acid	2682.76	3725.86	4095.84	3059.08	2174.89	3605.47	1665.95	1700.54	1326.15	1305.09	2134.89	2390.37
Tyrosol	P882	C06044	HMDB0004284	Benzenoids	Phenols	Tyrosols and derivatives	11.9389	139.075	[M+H]+	C8H10O2		1936.54	1554.74	1740.38	2179.26	1823.72	1758.12	1804.03	1925.66	2128.85	1697.02	1209.26	1677.56
Tuberostemonine	P318		---	---	---	---	1.10745	376.248	[M+H]+	C22H33NO4	Tuberostemonine	124044	91646.3	104304	88113.2	74816.2	75563.6	101721	89867.9	78534.7	95083.8	79403.4	96215
Troxerutin	P427		HMDB0006083	Phenylpropanoids and polyketides	Flavonoids	Flavonoid glycosides	9.622	766.229	[M+H]+	C33H42O19.Na		443.1	509.04	336.3	311.32	260.53	224.18	235.67	252.87	150.61	231.81	351.06	449.67
Trigonelline	P724	C01004	HMDB0000875	Alkaloids and derivatives	---	---	6.42138	138.055	[M+H]+	C7H7NO2		26382.1	30152.4	36717.7	16356.1	26338.2	18933.1	28385.5	14999	18077	28770.6	28925	29598
Trifolirhizin	P111	C10538	HMDB0036630	Phenylpropanoids and polyketides	Isoflavonoids	Furanoisoflavonoids	10.8363	493.134	[M+H]+	C22H22O10.HCOOH		1926.09	3545.63	1624.48	3088.62	3822.56	3234.97	6252.07	5689.73	6419.72	3122.9	6924.73	5308.16
Tiliroside	P493		---	---	---	---	12.0366	595.145	[M+H]+	C30H26O13		3252.04	3659.48	3223.29	4189.9	3545.19	2664.89	3012.12	3208.76	3267.85	3314.04	2692.7	3267.68
Tigogenin	P214	C08914	HMDB0030048	Lipids and lipid-like molecules	Prenol lipids	Triterpenoids	1.38594	417.336	[M+H]+	C27H44O3	Tigogenin	21658	21915.4	19821.5	25515.6	29304.5	30939	28601	26847	27113.4	36428.5	42955.9	36297
Thymine	P731	C00178	HMDB0000262	Organoheterocyclic compounds	Diazines	Pyrimidines and pyrimidine derivatives	4.59626	127.05	[M+H]+	C5H6N2O2	Thymine	32816.8	36137.6	35868.7	45704.5	40200.3	29754.4	30087.4	32802.4	29127	45144	24256.8	44019.3
Tenuifoliside A	P871		---	---	---	---	7.80449	683.218	[M+H]+	C31H38O17		452.18	602.35	375.83	553.24	631.24	504.91	676.7	609.97	675.49	306.14	374.29	449.65
Tenacissoside H	P881		---	---	---	---	7.74977	812.479	[M+H]+	C42H66O14.NH3		407.24	571.64	477.75	428.53	415.65	311.24	363.21	275.77	726.67	364.91	725.56	341.87
Tanshinone I	P127		HMDB0258714	Lipids and lipid-like molecules	Prenol lipids	Diterpenoids	13.7059	277.086	[M+H]+	C18H12O3		1188.14	877.48	1163.66	769.15	835.75	773.01	2314.98	2776.79	3262.71	992.7	791.47	1370.56
Syringa vulgaris	P663		---	---	---	---	8.26324	390.176	[M+H]+	C17H24O9.NH3		522.9	709.03	546	476.92	731.53	579.14	634.71	1304.09	525.24	363.46	461.65	648.54
Sucralose	P115	C12285	HMDB0031554	Organic oxygen compounds	Organooxygen compounds	Carbohydrates and carbohydrate conjugates	13.2491	414.048	[M+H]+	C12H19Cl3O8.NH3		1859.85	2193.03	1895.48	2650.05	1500.24	1822.63	1387.43	1822.99	2095.32	2012.97	1152.92	1907.14
Sophocarpine	P495		HMDB0258379	Alkaloids and derivatives	Lupin alkaloids	Matrine alkaloids	9.14517	247.18	[M+H]+	C15H22N2O		7837.52	8639.81	6880.6	8518.22	7700.41	7199.53	8184.33	13408.7	8968.64	9031.66	9310.74	11531.8
Solanesol	P781		HMDB0258363	Lipids and lipid-like molecules	Prenol lipids	Polyprenols	8.04241	631.581	[M+H]+	C45H74O		976.68	1767.38	1362.85	2076.43	1430.87	1717.65	1370.83	1290.12	1384.9	1917.19	1225.31	1203.01
Sodium Taurocholate	P571		---	---	---	---	8.11929	538.281	[M+H]+	C26H44NNaO7S		1457.09	3345.58	1450.31	997.37	1043.54	1856.03	1066.97	1084.6	900.81	4135.97	1685.49	858.27
Sodium glycocholate	P595		---	---	---	---	1.21444	488.298	[M+H]+	C26H42NNaO6		3951.09	5957.14	7039.98	6886.01	5667.81	4817.45	7164.07	4164.64	5262.67	6573.51	6117.47	7561.79
Sinomenine	P934	C09643	HMDB0258305	Alkaloids and derivatives	Morphinans	---	1.40068	330.17	[M+H]+	C19H23NO4		915.11	798.81	1281.28	869.26	731.53	827.81	677.39	969.44	618.42	1027.12	1200.32	1478.35
Shionone	P675	C17966	---	---	---	---	1.03565	427.393	[M+H]+	C30H50O	Shionone	497.69	444.82	728.43	496.28	905.05	993.94	1093.68	1542.1	344.66	550.57	474.24	492.78
Sesamol	P748	C10832	HMDB0033812	Organoheterocyclic compounds	Benzodioxoles	---	6.20456	139.039	[M+H]+	C7H6O3		7620.2	6821.9	4590.55	6253.03	4964.65	3980.59	7166.28	9446.14	6228.72	5170.65	5862.03	9149.23
Scutellarein	P896	C10184	---	---	---	---	7.94512	287.055	[M+H]+	C15H10O6		1617.36	2383.02	2289.61	2426.22	2786.67	2455.85	2007.7	2081.65	2281.77	2081.82	2383.87	2906.13
Scopolin	P121	C01527	HMDB0303366	Phenylpropanoids and polyketides	Coumarins and derivatives	Coumarin glycosides	1.52445	355.102	[M+H]+	C16H18O9		1351.8	609.54	557.38	753.28	448.48	373.34	707.01	995.98	1010.94	377.12	460.94	412.71
Schizandrol B	P151		HMDB0303927	Phenylpropanoids and polyketides	Tannins	Hydrolyzable tannins	1.30541	417.191	[M+H]+	C23H28O7	Tigogenin	2553.33	2405.23	2384.6	1748.97	1930.43	1786.47	1804.46	3241.24	1306.46	1593.06	2443.87	1814.89
Schisantherin A	P150	C10881	HMDB0258170	Phenylpropanoids and polyketides	Tannins	Hydrolyzable tannins	13.6909	537.212	[M+H]+	C30H32O9		3967.59	5132.02	5701.99	5702.74	4960.29	4249.66	5035.49	6391.29	10171	6330.73	3682.21	6716.65
Schisandrin	P152		---	---	---	---	1.23814	433.222	[M+H]+	C24H32O7		36772.7	32223.4	41721.6	36607.5	28126.7	36424.9	35031.9	34521	28693.8	27555.1	36073.3	37891.8
Sarsasapogenin	P635	C03963	HMDB0030024	Lipids and lipid-like molecules	Prenol lipids	Triterpenoids	1.38594	417.336	[M+H]+	C27H44O3	Tigogenin	21658	21915.4	19821.5	25515.6	29304.5	30939	28601	26847	27113.4	36428.5	42955.9	36297
Salvianolic acid A	P130	C10492	HMDB0257470	Phenylpropanoids and polyketides	Stilbenes	---	10.8416	495.129	[M+H]+	C26H22O10		391.62	648.03	580.13	622.65	963.46	761.36	1040.83	1444.01	1257.63	640.71	1372.42	1070.7
Salicylic Acid	P538	C00805	HMDB0001895	Benzenoids	Benzene and substituted derivatives	Benzoic acids and derivatives	6.20456	139.039	[M+H]+	C7H6O3		7620.2	6821.9	4590.55	6253.03	4964.65	3980.59	7166.28	9446.14	6228.72	5170.65	5862.03	9149.23
Saikosaponin D	P474		HMDB0257448	Lipids and lipid-like molecules	Prenol lipids	Terpene glycosides	11.7421	781.473	[M+H]+	C42H68O13		956.88	903.52	870.19	622.65	978.49	502.32	917.44	996.63	480.05	558.53	725.56	530.77
Saikosaponin C	P472		HMDB0257448	Lipids and lipid-like molecules	Prenol lipids	Terpene glycosides	12.0693	927.531	[M+H]+	C48H78O17		1543.22	1401.72	1450.31	1850.01	1302.66	1255.8	1178.35	1444.01	1291.62	1525.22	1209.26	1047.17
Saikosaponin B2	P470		HMDB0257448	Lipids and lipid-like molecules	Prenol lipids	Terpene glycosides	11.7421	781.473	[M+H]+	C42H68O13		956.88	903.52	870.19	622.65	978.49	502.32	917.44	996.63	480.05	558.53	725.56	530.77
Rutin	P750	C05625	HMDB0003249	Phenylpropanoids and polyketides	Flavonoids	Flavonoid glycosides	0.885495	611.161	[M+H]+	C27H30O16		8701.42	4058.78	7837.6	8940.23	5943.59	6633.18	6990.96	6523.84	9278.06	6959.32	7815.08	8177.31
Ruscogenin	P968	C08909	HMDB0257364	Lipids and lipid-like molecules	Prenol lipids	Triterpenoids	2.86611	431.316	[M+H]+	C27H42O4		17243.7	30230.7	21476.7	10552.4	13249.5	77522.5	6842.14	11483.5	8769.1	20107	8623.95	11117.9
Roburic acid	P480		---	---	---	---	1.18804	441.373	[M+H]+	C30H48O2		18380	13615.3	29744.3	23746.8	22245	30798	24380.6	22374.4	24212	26846.8	24114.8	18751.7
Rhodionin	P787		---	---	---	---	8.14478	449.108	[M+H]+	C21H20O11		531.6	613.39	1138.64	429.75	385.78	841.92	391.86	414.14	444.29	495.97	826.09	1317.45
Rhein	P300	C10401	HMDB0032876	Benzenoids	Anthracenes	Anthracenecarboxylic acids and derivatives	7.96944	285.039	[M+H]+	C15H8O6		3396.44	4105.35	4007.19	5413.24	3929.11	3766.41	3706.32	3841.42	3776.95	4138.34	3192.74	4070.59
Quercitrin	P500	C01750	HMDB0033751	Phenylpropanoids and polyketides	Flavonoids	Flavonoid glycosides	8.14478	449.108	[M+H]+	C21H20O11		531.6	613.39	1138.64	429.75	385.78	841.92	391.86	414.14	444.29	495.97	826.09	1317.45
Quercetin 7-rhamnoside	P603		HMDB0257019	Phenylpropanoids and polyketides	Flavonoids	Flavonoid glycosides	8.14478	449.108	[M+H]+	C21H20O11		531.6	613.39	1138.64	429.75	385.78	841.92	391.86	414.14	444.29	495.97	826.09	1317.45
Pterostilbene	P670	C10287	HMDB0303379	Phenylpropanoids and polyketides	Stilbenes	---	5.38635	257.117	[M+H]+	C16H16O3	1,7-Dimethoxyxanthone	2601.22	2624.4	2429.27	3971.65	2322.9	1954.05	4713.42	6041.81	3212.28	2595.27	2168.84	2202.04
Psoralidin	P826	C10523	HMDB0034050	Phenylpropanoids and polyketides	Isoflavonoids	Coumestans	13.5729	337.107	[M+H]+	C20H16O5		6430.96	8802.89	6076.62	9773.91	8776.68	8883.21	7569.63	8240.75	8693.1	7817.59	8870.78	6199.3
Pseuoginsenoside F11	P407		---	---	---	---	1.2361	847.505	[M+H]+	C42H72O14.HCOOH		1333.75	1608.03	1068.15	1194.01	1263.82	1399.38	676.61	909.87	837.88	1053.21	1566.83	1130.71
Pseudolaric acid B	P273		HMDB0242611	Lipids and lipid-like molecules	Prenol lipids	Terpene lactones	1.01003	433.186	[M+H]+	C23H28O8		6319.6	4756.24	8540.71	5917.94	7360.93	9809.19	8076.94	6183.35	5789.15	7999.77	8249.29	9354.19
Pseudoephedrine	P196	C02765	HMDB0001943	Benzenoids	Benzene and substituted derivatives	Phenylpropanes	1.38881	166.123	[M+H]+	C10H15NO		683.49	1133.83	559.41	600.67	731.53	388.07	884.45	1201.73	1082.47	951.66	671.5	523.58
Protosappanin B	P6		HMDB0256875	Organic oxygen compounds	Organooxygen compounds	Ethers	13.2617	305.102	[M+H]+	C16H16O6		2980.68	2976.07	2621.19	3782.93	1822.5	3379.16	3107.37	3784.83	2890.47	2692.4	1327.82	3796.66
Protodioscin	P226	C08907	HMDB0034062	Lipids and lipid-like molecules	Steroids and steroid derivatives	Steroidal glycosides	12.0357	1049.55	[M+H]+	C51H84O22		4526.95	7204.32	5461.76	5925.2	4940.05	5770.46	4426.22	5110.77	4621.98	5401.28	4747.37	5543.76
Protocatechuic Aldehyde	P224		HMDB0059965	Organic oxygen compounds	Organooxygen compounds	Carbonyl compounds	6.20456	139.039	[M+H]+	C7H6O3		7620.2	6821.9	4590.55	6253.03	4964.65	3980.59	7166.28	9446.14	6228.72	5170.65	5862.03	9149.23
Proline	P732	C16435	HMDB0003411	Organic acids and derivatives	Carboxylic acids and derivatives	Amino acids, peptides, and analogues	11.0451	116.071	[M+H]+	C5H9NO2	L-Proline	88141.3	114977	83751.6	132413	102278	97104.6	98864	100118	136376	80493.6	130449	126660
Prim-O-glucosylcimifugin	P219		HMDB0256772	Organoheterocyclic compounds	Benzopyrans	1-benzopyrans	5.51857	469.17	[M+H]+	C22H28O11		1210.34	376.33	478.89	418.76	580.76	602.78	655.9	1896.7	383.89	466.08	387.07	332.63
Praeruptorin E	P626		---	---	---	---	1.38811	429.191	[M+H]+	C24H28O7		15394.4	5579.52	9354	7778.1	8293.72	11598.3	11754.3	22325.3	7446.99	6878.76	11237.2	20045.7
Polyphyllin VI	P891		---	---	---	---	12.3514	756.453	[M+H]+	C39H62O13.NH3		771.09	714.55	897.49	1245.29	726.5	589.12	480.1	506.21	675.91	1142.44	821.4	763.31
Polygalic acid	P873		---	---	---	---	1.43099	489.321	[M+H]+	C29H44O6		1952.28	2193.91	2766.95	1613.32	3529.16	2579.11	3902.75	3747.67	2367.19	2813.81	2118.99	2638.38
Podophyllotoxin	P967	C10874	HMDB0031452	Lignans, neolignans and related compounds	Lignan lactones	Podophyllotoxins	1.23662	415.139	[M+H]+	C22H22O8		1047.06	765.34	806.49	598.23	905.35	1530.86	467.64	527.93	632.54	1179.28	562.43	930.13
Piperine	P723	C03882	HMDB0029377	Alkaloids and derivatives	---	---	14.0548	286.144	[M+H]+	C17H19NO3		1694.19	1660.8	1501.02	1450.58	1720.07	1671.81	1707.05	1645.86	1288.98	1909.14	997.7	1121.06
Pinoresinol Diglucoside	P452		---	---	---	---	9.9735	683.255	[M+H]+	C32H42O16		899.21	1022.74	803.56	1336.61	1060.43	1090.11	859.77	1015.1	868.61	811.75	596.57	661.37
Picroside II	P729		---	---	---	---	13.5711	513.16	[M+H]+	C23H28O13		380.32	349.6	290.06	943.19	491.91	465.16	393.71	566.13	424.17	466.49	377.42	483.54
Physcion	P296	C17045	---	---	---	---	1.39728	285.076	[M+H]+	C16H12O5		10251.7	2509.14	9537.44	10082.8	3308.62	9561.7	3156.29	3966.02	6060.56	3680.72	7124.57	6902.05
Phillyrin	P874	C17048	---	---	---	---	1.38661	581.223	[M+H]+	C27H34O11.HCOOH		982.2	2021.05	3791.7	13776.3	24559.2	30869.9	493.01	515.45	443.02	23834.3	681.17	367.53
Phenobarbital	P776	C07434	HMDB0015305	Organoheterocyclic compounds	Diazines	Pyrimidines and pyrimidine derivatives	8.07306	233.092	[M+H]+	C12H12N2O3	Melatonin	3653.67	4431.58	6412.1	2370.6	3181.83	6936.72	4088.75	3669.06	2442.63	2890.83	6049.7	4002.84
Peimisine	P851		HMDB0256207	Lipids and lipid-like molecules	Steroids and steroid derivatives	Steroidal alkaloids	6.62787	428.316	[M+H]+	C27H41NO3		5059.07	13765.4	2624.28	1852.86	2428.68	14987.5	7209.33	1535.57	1543.7	9996.74	1942	1089.48
Panaxydol	P167		HMDB0034000	Lipids and lipid-like molecules	Fatty Acyls	Fatty alcohols	9.91794	261.185	[M+H]+	C17H24O2		6445.96	7168.84	11450.3	12211.6	6923.76	19954.6	10298.2	18354.9	8267.82	6198.39	6252.58	5424.67
Panaxatriol	P25		HMDB0038244	Lipids and lipid-like molecules	Prenol lipids	Triterpenoids	0.952017	477.394	[M+H]+	C30H52O4		1684.96	714.55	907.42	1412.12	869.63	502.32	2938.49	2792.62	3517.73	604.87	642.1	1232.15
Pachymic	P782		---	---	---	---	1.34622	529.389	[M+H]+	C33H52O5		2329.41	1826.48	3034.69	3133.94	2886.04	2647.25	3030.49	2916.99	2326.47	2363.76	3031.62	2365.51
Oxysophocarpine	P527		HMDB0256022	Alkaloids and derivatives	Lupin alkaloids	Matrine alkaloids	13.0677	263.175	[M+H]+	C15H22N2O2		1098.64	1684.38	988.09	1933.37	1632.06	1630.05	1198.25	1337.49	2132.57	490.03	1468.21	1790.54
Oxypeucedanin hydrate	P534		HMDB0256020	Phenylpropanoids and polyketides	Coumarins and derivatives	Furanocoumarins	13.2617	305.102	[M+H]+	C16H16O6		2980.68	2976.07	2621.19	3782.93	1822.5	3379.16	3107.37	3784.83	2890.47	2692.4	1327.82	3796.66
Oxymatrine	P529	C10749	---	---	---	---	1.56971	265.191	[M+H]+	C15H24N2O2		2014.93	11536.1	1404.07	1866.71	1392.57	1506.96	1954.82	1617.32	1173.78	1584.99	852.47	1052.06
Orientin	P788	C10114	HMDB0030614	Phenylpropanoids and polyketides	Flavonoids	Flavonoid glycosides	8.14478	449.108	[M+H]+	C21H20O11		531.6	613.39	1138.64	429.75	385.78	841.92	391.86	414.14	444.29	495.97	826.09	1317.45
Oridonin	P206		HMDB0242516	Lipids and lipid-like molecules	Prenol lipids	Diterpenoids	4.67548	365.196	[M+H]+	C20H28O6		1678.66	2064.91	2640.02	3342.29	835.66	2484.9	1295.72	2162.34	1284.4	1568.71	806.18	2109.37
Ophiopogonin D	P973	C17042	---	---	---	---	12.0262	855.474	[M+H]+	C44H70O16		3143.22	3841.08	4475.13	4794.13	3306.54	3222.59	3059.61	2513.66	3298.47	3574.4	3184.86	3218.53
Ophiopogonanone E	P977		---	---	---	---	13.7664	361.128	[M+H]+	C19H20O7		973.68	867.25	689.42	626.04	521.06	910.32	630.59	861.48	964.93	656.58	665.69	803.57
Oleanolic acid	P997	C17148	HMDB0002364	Lipids and lipid-like molecules	Prenol lipids	Triterpenoids	1.39932	457.368	[M+H]+	C30H48O3	Betulinic acid	2682.76	3725.86	4095.84	3059.08	2174.89	3605.47	1665.95	1700.54	1326.15	1305.09	2134.89	2390.37
Nuciferin	P790		---	---	---	---	1.39548	296.165	[M+H]+	C19H21NO2		783.08	819.7	667.88	1477.45	757.9	1492.05	976.75	1228.43	1022.93	923.69	1439.65	1227.62
Notoginsenoside R1	P110	C08961	HMDB0035363	Lipids and lipid-like molecules	Prenol lipids	Triterpenoids	12.0712	933.542	[M+H]+	C47H80O18		666.63	1142.81	973.98	1245.29	781.6	753.48	833.7	754.19	960.11	1131.35	804.82	785.37
Norisoboldine	P242		HMDB0033357	Alkaloids and derivatives	Aporphines	---	5.21472	314.139	[M+H]+	C18H19NO4		2816.52	3403.32	2633.65	4198.51	4358.04	2896.98	2878.25	4026.86	4361.19	5243.98	6119.95	5926.7
Norcantharidin	P243		---	---	---	---	13.5705	169.05	[M+H]+	C8H8O4	5-Methoxysalicylic acid	39279.3	56294.8	37487.3	58485.2	63075.5	56689.9	48056.7	59967.3	48782.6	52500.3	62234.3	41216.6
Nomilin	P846	C08773	HMDB0035772	Lipids and lipid-like molecules	Prenol lipids	Triterpenoids	13.6974	515.228	[M+H]+	C28H34O9		2072.14	1008.02	1598.94	3171.49	1728.21	1379.83	2900.87	3805.31	6366.57	2487.2	2204.31	2182.07
Nicotinic acid	P565	C00253	HMDB0001488	Organoheterocyclic compounds	Pyridines and derivatives	Pyridinecarboxylic acids and derivatives	1.39552	124.039	[M+H]+	C6H5NO2		6374.46	11732.2	11296.1	8812.6	7512.51	6044.58	7294.67	7679.05	4786.57	8959.53	3150.1	4679.39
Nicotinamide	P564	C00153	HMDB0001406	Organoheterocyclic compounds	Pyridines and derivatives	Pyridinecarboxylic acids and derivatives	3.45525	123.055	[M+H]+	C6H6N2O	Niacinamide	142235	70031.4	64633.7	141425	76617.7	47901.1	122470	160751	116556	56836.3	145888	161716
Neonuezhenide	P415		---	---	---	---	1.39548	703.244	[M+H]+	C31H42O18		227.83	210.23	212.01	157.49	195.24	251.16	304.98	321.1	319.09	282.84	368.68	246.39
Neohesperidin dihydrochalcone	P418		HMDB0030542	Phenylpropanoids and polyketides	Flavonoids	Flavones	0.901911	613.213	[M+H]+	C28H36O15		873.02	1505.87	1045.69	899.03	1042.13	1071.52	1179.63	722.48	1005.26	848.51	734.19	1569.83
Neohesperidin	P417	C09806	HMDB0030748	Phenylpropanoids and polyketides	Flavonoids	Flavonoid glycosides	0.866333	611.197	[M+H]+	C28H34O15		26666	16606.2	29167.7	23521.2	28848.1	34197.4	32454.3	20680.2	31013.4	15240.4	70044.5	23057
Neochlorogenic acid	P421	C17147	HMDB0240477	Organic oxygen compounds	Organooxygen compounds	Alcohols and polyols	1.52445	355.102	[M+H]+	C16H18O9		1351.8	609.54	557.38	753.28	448.48	373.34	707.01	995.98	1010.94	377.12	460.94	412.71
Narirutin	P759	C09793	HMDB0033740	Phenylpropanoids and polyketides	Flavonoids	Flavonoid glycosides	9.92455	581.186	[M+H]+	C27H32O14		286.68	301.17	230.91	336.96	455.72	407.77	471.34	204.94	192.34	148.63	193.8	310.04
Naringin dihydrochalcone	P461		HMDB0255461	Phenylpropanoids and polyketides	Flavonoids	Flavonoid glycosides	7.54874	583.202	[M+H]+	C27H34O14		471.77	602.35	580.13	635.51	226.82	558.39	467.96	481.65	717.7	259.54	483.71	941.34
Naringin	P459	C09789	HMDB0002927	Phenylpropanoids and polyketides	Flavonoids	Flavonoid glycosides	9.92455	581.186	[M+H]+	C27H32O14		286.68	301.17	230.91	336.96	455.72	407.77	471.34	204.94	192.34	148.63	193.8	310.04
Nardosinone	P592		HMDB0255460	Lipids and lipid-like molecules	Prenol lipids	Sesquiterpenoids	4.39735	251.164	[M+H]+	C15H22O3		1806.35	9140.64	1673.66	3610.7	2863.04	2951.32	2140.23	3436.98	911.01	3481.8	1037.35	1553.3
Morroniside	P793	C17000	HMDB0254897	Organic oxygen compounds	Organooxygen compounds	Carbohydrates and carbohydrate conjugates	8.13253	453.16	[M+H]+	C17H26O11.HCOOH		2699.4	1497.6	2016.67	2016.6	2358.01	2756.12	1939.37	1579.29	1791.35	1774.98	4798.07	3017.39
Momordin Ic	P278		---	---	---	---	5.97872	782.469	[M+H]+	C41H64O13.NH3	Momordin Ic	1471.39	1176.35	1690.33	3492.66	1144.3	1455.74	988.86	1202.37	1681.13	964.74	1096.31	1589.23
Midazolam	P259	C07524	HMDB0014821	Organoheterocyclic compounds	Benzodiazepines	1,4-benzodiazepines	6.82654	326.085	[M+H]+	C18H13ClFN3		548.69	964.3	497.09	723.01	708.7	673.26	830.43	814.16	774.6	651.34	1090.93	1096.44
Methylophiopogonone A	P608	C17473	---	---	---	---	1.39978	341.102	[M+H]+	C19H16O6		1902.89	2944.63	1319.79	1145.42	2181.26	1059.61	1606.19	1890.34	2819.98	1056.93	1597.02	1591.72
Methylophiopogonanone B	P607		---	---	---	---	1.03488	329.138	[M+H]+	C19H20O5		7855.81	11597.6	12620.3	7233.1	6438.39	7639.41	3922.91	4165.45	3840.54	11912	3978.17	3342.27
Methyl 4-hydroxybenzoate	P327		HMDB0032572	Benzenoids	Benzene and substituted derivatives	Benzoic acids and derivatives	4.33613	153.055	[M+H]+	C8H8O3	p-Anisic acid	101232	96690.8	94855.8	92735.5	86631.9	99446.7	120055	131277	77187.6	89258.7	80373.3	116302
Melamine	P117	C08737	HMDB0041922	Organoheterocyclic compounds	Triazines	1,3,5-triazines	5.9547	127.073	[M+H]+	C3H6N6		726.2	903.52	620.25	648.28	544.07	792.88	1497.58	1127.63	720.08	634.44	679.2	770.53
Marmesin	P380	C09276	HMDB0030786	Phenylpropanoids and polyketides	Coumarins and derivatives	Furanocoumarins	1.42275	247.096	[M+H]+	C14H14O4		2319.23	2567.27	3747.45	4151.88	3415.82	2550.86	2766.16	2952.96	5219.83	5535.14	5287.88	3954.57
Maltopentaose	P978		HMDB0012254	Organic oxygen compounds	Organooxygen compounds	Carbohydrates and carbohydrate conjugates	14.2426	829.282	[M+H]+	C30H52O26		449.56	474.79	468.62	474.91	512.41	722.61	983.67	405.63	312.97	376.01	686.84	367.96
Magnolol	P221	C10651	HMDB0254305	Benzenoids	Benzene and substituted derivatives	Biphenyls and derivatives	13.8031	267.138	[M+H]+	C18H18O2	Honokiol	11555.7	19260.2	14624.7	18596.7	9929.05	12766	12896.8	7681.81	16904.9	8436.58	21120	26818.4
Magnolin	P433		HMDB0251852	Lignans, neolignans and related compounds	Furanoid lignans	---	1.30541	417.191	[M+H]+	C23H28O7	Tigogenin	2553.33	2405.23	2384.6	1748.97	1930.43	1786.47	1804.46	3241.24	1306.46	1593.06	2443.87	1814.89
Maackiain	P956		---	---	---	---	1.39728	285.076	[M+H]+	C16H12O5		10251.7	2509.14	9537.44	10082.8	3308.62	9561.7	3156.29	3966.02	6060.56	3680.72	7124.57	6902.05
L-Valine	P698	C00183	HMDB0000883	Organic acids and derivatives	Carboxylic acids and derivatives	Amino acids, peptides, and analogues	9.92248	118.086	[M+H]+	C5H11NO2	Betaine	465368	568323	637434	694103	485869	599961	468186	497180	467848	453477	462104	514354
Luteoloside	P437		HMDB0035588	Phenylpropanoids and polyketides	Flavonoids	Flavonoid glycosides	8.14478	449.108	[M+H]+	C21H20O11		531.6	613.39	1138.64	429.75	385.78	841.92	391.86	414.14	444.29	495.97	826.09	1317.45
Luteolin	P435	C01514	HMDB0005800	Phenylpropanoids and polyketides	Flavonoids	Flavones	7.94512	287.055	[M+H]+	C15H10O6		1617.36	2383.02	2289.61	2426.22	2786.67	2455.85	2007.7	2081.65	2281.77	2081.82	2383.87	2906.13
Lucidin	P754	C10369	---	---	---	---	0.970369	271.06	[M+H]+	C15H10O5		2261.51	2314.9	2168.7	4072.38	1628.6	3901.87	2373.13	2835.29	3873.06	2655.37	2892.2	2570.37
Loureirin A	P999		HMDB0254174	Phenylpropanoids and polyketides	Linear 1,3-diarylpropanoids	Chalcones and dihydrochalcones	1.39364	287.128	[M+H]+	C17H18O4		1782.36	1135.01	2396.21	2104.78	3178.85	1921.93	2048.51	2152.32	2607.84	2624.61	1447.02	1705.05
Loganin	P960	C01433	HMDB0247827	Lipids and lipid-like molecules	Prenol lipids	Terpene glycosides	8.1368	437.165	[M+H]+	C17H26O10.HCOOH		3105.27	2021.94	3606.48	1938.2	2499.14	3040.64	1869.13	2264.11	941.13	2293.3	5180.24	5628.48
Loganic acid	P961	C01512	HMDB0304409	Lipids and lipid-like molecules	Prenol lipids	Terpene glycosides	8.01587	377.144	[M+H]+	C16H24O10		1394.91	1653.24	1882.55	1724.48	1852.94	1843.81	2277.38	2240.75	2058.02	2219.99	1491.86	2487.53
Liriopesides B	P338		---	---	---	---	7.6828	723.431	[M+H]+	C39H62O12		1033.63	903.52	870.19	1818.13	1240.96	1004.64	1414.02	1509.97	720.08	1445.09	792.49	1047.17
Linthospermic Acid	P674		---	---	---	---	12.6767	562.108	[M+H]+	C27H22O12.Na		726.4	495.04	505.05	1032.91	471	631.35	794.17	774.34	979.58	320.55	797.87	786.22
Ligustilide	P809	C16987	HMDB0034277	Organoheterocyclic compounds	Isobenzofurans	---	9.43592	191.107	[M+H]+	C12H14O2	5-Methoxytryptamine	2356.05	2842.98	3215.71	5429.74	3987.09	7192.16	2130.04	3312.3	2827.47	4454.68	4889	3721.03
Levodopa	P351	C00355	HMDB0000181	Organic acids and derivatives	Carboxylic acids and derivatives	Amino acids, peptides, and analogues	13.8056	198.076	[M+H]+	C9H11NO4	D-Fructose	20886.9	25243.9	15139.7	25009	24953.4	25924.9	25661.1	24162.4	25955.3	18363	28305.9	27360.8
Levistilide A	P514		HMDB0034225	Organoheterocyclic compounds	Dihydrofurans	Furanones	1.40054	398.233	[M+H]+	C24H28O4.NH3		2049.51	2357.88	1391.31	1882.52	1816.55	2223.95	1700.59	2488.84	1921.85	1793.91	1771.02	1230.76
Lancerin	P48	C10075	---	---	---	---	13.9313	407.097	[M+H]+	C19H18O10		903.72	1049.97	658.99	1096.19	439.33	1412.02	605.35	1129.82	654	642.09	524.28	561.96
Kaurenoic	P394		---	---	---	---	1.53554	303.232	[M+H]+	C20H30O2	Kaurenoic acid	535447	529733	565983	538408	457091	624014	523807	479648	491876	513172	164864	323138
Kaempferol-3-gentiobioside	P335		HMDB0303606	Phenylpropanoids and polyketides	Flavonoids	Flavonoid glycosides	0.885495	611.161	[M+H]+	C27H30O16		8701.42	4058.78	7837.6	8940.23	5943.59	6633.18	6990.96	6523.84	9278.06	6959.32	7815.08	8177.31
Kaempferol	P330	C05903	HMDB0005801	Phenylpropanoids and polyketides	Flavonoids	Flavones	7.94512	287.055	[M+H]+	C15H10O6		1617.36	2383.02	2289.61	2426.22	2786.67	2455.85	2007.7	2081.65	2281.77	2081.82	2383.87	2906.13
Jatrorrhizine	P789	C09553	---	---	---	---	5.1195	339.146	[M+H]+	C20H20NO4		2085.44	1676.1	1153.47	1489.84	1225.87	1051.38	1175.63	1216.29	1090.84	1192.26	814.13	1101.84
Isovanillin	P397		---	---	---	---	4.33613	153.055	[M+H]+	C8H8O3	p-Anisic acid	101232	96690.8	94855.8	92735.5	86631.9	99446.7	120055	131277	77187.6	89258.7	80373.3	116302
Isochlorogenic acid C	P385		HMDB0030707	Organic oxygen compounds	Organooxygen compounds	Alcohols and polyols	13.5436	517.134	[M+H]+	C25H24O12		459.45	301.17	213.38	331.53	265.75	270.86	235.67	240.83	553.47	458.02	272.44	326.47
Isochlorogenic acid B	P383	C10468	HMDB0253617	Organic oxygen compounds	Organooxygen compounds	Alcohols and polyols	13.5436	517.134	[M+H]+	C25H24O12		459.45	301.17	213.38	331.53	265.75	270.86	235.67	240.83	553.47	458.02	272.44	326.47
Isochlorogenic acid A	P382		HMDB0029280	Organic oxygen compounds	Organooxygen compounds	Alcohols and polyols	13.5436	517.134	[M+H]+	C25H24O12		459.45	301.17	213.38	331.53	265.75	270.86	235.67	240.83	553.47	458.02	272.44	326.47
Isobavachin	P392		---	---	---	---	12.8945	325.143	[M+H]+	C20H20O4		1753.33	2346.86	1452.97	2158.86	2170.7	1405.49	2296.52	2285.33	2439.69	1844.14	2535.22	2727.53
Isobavachalcone	P823	C08648	---	---	---	---	12.8945	325.143	[M+H]+	C20H20O4		1753.33	2346.86	1452.97	2158.86	2170.7	1405.49	2296.52	2285.33	2439.69	1844.14	2535.22	2727.53
Isoalantolactone	P368	C09484	HMDB0035934	Lipids and lipid-like molecules	Prenol lipids	Terpene lactones	9.71701	233.154	[M+H]+	C15H20O2		9278.58	17349.8	11264.1	11881.9	11184.8	11179.7	8516.97	13547.2	13290.5	9773.21	8178.35	10686.2
Irinotecan	P195	C16641	HMDB0014900	Alkaloids and derivatives	Camptothecins	---	1.36686	587.286	[M+H]+	C33H38N4O6		2063.29	841.67	1369.11	1064.59	3657.69	6865.37	791.11	1409.98	948.81	4499.24	1241.51	840.33
Indirubin	P936		HMDB0240743	Organoheterocyclic compounds	Indoles and derivatives	Indolines	1.42411	263.081	[M+H]+	C16H10N2O2		4454.32	2484.03	4891.34	4072.28	1771.44	2986.36	2973.46	2393.86	2397.47	3543.62	2456.46	2346.83
Indigo Dye	P937		---	---	---	---	1.42411	263.081	[M+H]+	C16H10N2O2		4454.32	2484.03	4891.34	4072.28	1771.44	2986.36	2973.46	2393.86	2397.47	3543.62	2456.46	2346.83
Hydroxycamptothecine	P702		---	---	---	---	13.1491	365.113	[M+H]+	C20H16N2O5	Hydroxycamptothecine	9961.96	2032.27	2034.22	2669.37	1638.54	1905.64	79904.9	2493.72	3956.31	2303.84	5661.94	3342.41
Hordenine	P294	C06199	HMDB0004366	Benzenoids	Benzene and substituted derivatives	Phenethylamines	1.38881	166.123	[M+H]+	C10H15NO		683.49	1133.83	559.41	600.67	731.53	388.07	884.45	1201.73	1082.47	951.66	671.5	523.58
Honokiol	P256	C10630	HMDB0253212	Benzenoids	Benzene and substituted derivatives	Biphenyls and derivatives	13.8031	267.138	[M+H]+	C18H18O2	Honokiol	11555.7	19260.2	14624.7	18596.7	9929.05	12766	12896.8	7681.81	16904.9	8436.58	21120	26818.4
Homoorientin	P388	C01821	HMDB0127356	Phenylpropanoids and polyketides	Flavonoids	Flavonoid glycosides	8.14478	449.108	[M+H]+	C21H20O11		531.6	613.39	1138.64	429.75	385.78	841.92	391.86	414.14	444.29	495.97	826.09	1317.45
Hesperidin	P507	C09755	HMDB0003265	Phenylpropanoids and polyketides	Flavonoids	Flavonoid glycosides	0.866333	611.197	[M+H]+	C28H34O15		26666	16606.2	29167.7	23521.2	28848.1	34197.4	32454.3	20680.2	31013.4	15240.4	70044.5	23057
Hederin	P89		---	---	---	---	12.5775	797.468	[M+H]+	C41H66O12.HCOOH		635.31	747.01	813.4	902.27	758.48	878.57	729.71	421.37	417.07	701.33	584.2	634.2
Hederagenin	P357		HMDB0253065	Lipids and lipid-like molecules	Prenol lipids	Triterpenoids	7.71694	496.352	[M+H]+	C30H48O4.Na		4.56082e+06	5.0661e+06	5.22239e+06	5.40468e+06	4.62905e+06	4.7307e+06	4.6518e+06	5.0143e+06	4.65046e+06	5.09584e+06	4.46518e+06	4.96405e+06
Hecogenin	P554	C08902	HMDB0038824	Phenylpropanoids and polyketides	Flavonoids	Flavonoid glycosides	2.86611	431.316	[M+H]+	C27H42O4		17243.7	30230.7	21476.7	10552.4	13249.5	77522.5	6842.14	11483.5	8769.1	20107	8623.95	11117.9
Harmine	P239	C06538	HMDB0030311	Alkaloids and derivatives	Harmala alkaloids	---	1.38652	213.102	[M+H]+	C13H12N2O		2378.23	2012.16	2479.35	2091.49	2174.87	3380.16	2723.49	2501.64	4074.47	1374.08	3968.46	3289.1
Griffonilide	P483		---	---	---	---	13.5705	169.05	[M+H]+	C8H8O4	5-Methoxysalicylic acid	39279.3	56294.8	37487.3	58485.2	63075.5	56689.9	48056.7	59967.3	48782.6	52500.3	62234.3	41216.6
Gramine	P751	C08304	---	---	---	---	14.9369	175.123	[M+H]+	C11H14N2	L(+)-Arginine	67437.2	66955.6	61309	77097.7	68428.4	62325.5	64798.7	71881.5	78892.7	66677.5	80308.5	91007.7
Gracillin	P680	C08901	HMDB0252931	Lipids and lipid-like molecules	Steroids and steroid derivatives	Steroidal glycosides	12.0533	885.484	[M+H]+	C45H72O17		1327.51	1831.86	2029.3	1775.8	1482.98	2005.96	1212.61	1444.96	1470.7	1170.8	1369.38	1308.96
Glycyrrhetinic acid	P598	C02283	HMDB0011628	Lipids and lipid-like molecules	Prenol lipids	Triterpenoids	1.38695	471.347	[M+H]+	C30H46O4		1566.74	1771.87	9096.61	1257.07	1796.2	6361.56	1890.99	1710.13	1601.47	1923.57	1477.7	1546.2
Glycetein	P992		---	---	---	---	1.39728	285.076	[M+H]+	C16H12O5		10251.7	2509.14	9537.44	10082.8	3308.62	9561.7	3156.29	3966.02	6060.56	3680.72	7124.57	6902.05
Glabridin	P202	C10421	HMDB0034188	Phenylpropanoids and polyketides	Isoflavonoids	Pyranoisoflavonoids	12.8945	325.143	[M+H]+	C20H20O4		1753.33	2346.86	1452.97	2158.86	2170.7	1405.49	2296.52	2285.33	2439.69	1844.14	2535.22	2727.53
Ginsenoside Rh1	P189	C22129	HMDB0039554	Lipids and lipid-like molecules	Prenol lipids	Triterpenoids	4.78742	685.452	[M+H]+	C36H62O9.HCOOH		653.11	1287.82	604.24	523.36	626.69	362.46	471.34	654.27	451.82	990.82	395.5	685.29
Ginsenoside Rg2	P188		HMDB0035395	Lipids and lipid-like molecules	Prenol lipids	Triterpenoids	12.292	831.51	[M+H]+	C42H72O13.HCOOH		3520.91	3463.88	3547.61	3226.84	3080.5	2633.78	2270.31	3362.81	2557.97	3555.23	2671.45	3386.49
Ginsenoside Rg1	P186	C08946	HMDB0035857	Lipids and lipid-like molecules	Prenol lipids	Triterpenoids	1.2361	847.505	[M+H]+	C42H72O14.HCOOH		1333.75	1608.03	1068.15	1194.01	1263.82	1399.38	676.61	909.87	837.88	1053.21	1566.83	1130.71
Ginsenoside Rf	P185	C08945	HMDB0034745	Lipids and lipid-like molecules	Glycerolipids	Triradylcglycerols	1.2361	847.505	[M+H]+	C42H72O14.HCOOH		1333.75	1608.03	1068.15	1194.01	1263.82	1399.38	676.61	909.87	837.88	1053.21	1566.83	1130.71
Ginsenoside F2	P172	C20779	HMDB0039545	Lipids and lipid-like molecules	Prenol lipids	Triterpenoids	12.292	831.51	[M+H]+	C42H72O13.HCOOH		3520.91	3463.88	3547.61	3226.84	3080.5	2633.78	2270.31	3362.81	2557.97	3555.23	2671.45	3386.49
Ginkgolide B	P908	C07602	HMDB0036861	Lipids and lipid-like molecules	Prenol lipids	Terpene lactones	5.0778	442.171	[M+H]+	C20H24O10.NH3		884.45	2021.89	1204.32	1169.76	1360.95	1311.5	1341.8	2914.34	1815.24	1806.12	1119.63	1381.38
Ginkgolic Acid	P910	C10794	HMDB0033897	Benzenoids	Benzene and substituted derivatives	Benzoic acids and derivatives	1.41502	347.258	[M+H]+	C22H34O3	Ginkgolic Acid	3912.49	2454	2763.03	3349.6	2983.9	3596.67	3845.4	3086.58	2465.32	3593.86	1981.03	1842.87
Gingerglycolipid B	P309		HMDB0041094	Lipids and lipid-like molecules	Glycerolipids	Glycosylglycerols	5.16628	702.38	[M+H]+	C33H58O14.Na		1271.8	2382.76	1626.02	1171.71	1707.78	2378.73	1243.67	858.7	2132.3	2657.87	2918.25	1105.76
Germacrone	P585	C16966	HMDB0252704	Lipids and lipid-like molecules	Prenol lipids	Sesquiterpenoids	1.19782	219.174	[M+H]+	C15H22O		1281.54	1021.63	1035.13	1075.46	966.14	1530.85	1106.26	812.2	1081.53	789.72	1451.12	1478.35
Genkwanin	P755	C10046	HMDB0252684	Phenylpropanoids and polyketides	Flavonoids	O-methylated flavonoids	1.39728	285.076	[M+H]+	C16H12O5		10251.7	2509.14	9537.44	10082.8	3308.62	9561.7	3156.29	3966.02	6060.56	3680.72	7124.57	6902.05
Genistein	P456	C06563	HMDB0003217	Phenylpropanoids and polyketides	Isoflavonoids	Isoflav-2-enes	0.970369	271.06	[M+H]+	C15H10O5		2261.51	2314.9	2168.7	4072.38	1628.6	3901.87	2373.13	2835.29	3873.06	2655.37	2892.2	2570.37
Genipin	P159	C09780	HMDB0035830	Lipids and lipid-like molecules	Prenol lipids	Monoterpenoids	9.78748	227.091	[M+H]+	C11H14O5	Genipin	7840.58	1972.84	6291.72	2058.26	1963.66	3234.37	1630.16	1705.62	1850.3	1825.55	1791.12	2097.76
Galangin	P965	C10044	HMDB0029521	Phenylpropanoids and polyketides	Flavonoids	Flavones	0.970369	271.06	[M+H]+	C15H10O5		2261.51	2314.9	2168.7	4072.38	1628.6	3901.87	2373.13	2835.29	3873.06	2655.37	2892.2	2570.37
GABA	P97	C00334	HMDB0000112	Organic acids and derivatives	Carboxylic acids and derivatives	Amino acids, peptides, and analogues	10.7934	104.071	[M+H]+	C4H9NO2	D-Alpha-aminobutyric acid	7147.56	11487.4	11013.3	9451.91	9427.17	13946.8	7212.41	8180.53	6348.01	7555.82	5723.85	9301.72
Furanodiene	P255	C16959	HMDB0036769	Lipids and lipid-like molecules	Prenol lipids	Sesquiterpenoids	13.5695	217.159	[M+H]+	C15H20O		2753.47	3819.58	2467.07	2273.93	1605.75	2204	2566.25	2180.66	2246.84	1905.37	2455.17	2733.92
Fraxinellone	P491		---	---	---	---	4.05546	233.117	[M+H]+	C14H16O3		7665.78	6640.93	5880.8	5901.99	39512.4	19737.3	1919.55	2668.76	1686.78	1650.33	694.9	18006.7
Fraxetin	P646	C09265	---	---	---	---	0.908896	209.044	[M+H]+	C10H8O5		2556.88	3264.07	3366.67	3127.02	2288.58	2869.65	1239.39	4513.04	3632.53	2793.55	1373.69	2610.36
Forsythoside B	P877		HMDB0252461	Organic oxygen compounds	Organooxygen compounds	Carbohydrates and carbohydrate conjugates	6.0632	757.255	[M+H]+	C34H44O19		756.12	127.06	147.88	1273.37	553.81	660.45	115.02	481.65	968.58	282.84	562.76	523.58
Fisetin	P559	C10041	HMDB0031816	Phenylpropanoids and polyketides	Flavonoids	Flavones	7.94512	287.055	[M+H]+	C15H10O6		1617.36	2383.02	2289.61	2426.22	2786.67	2455.85	2007.7	2081.65	2281.77	2081.82	2383.87	2906.13
Euphorbiasteroid	P216		---	---	---	---	5.07732	576.269	[M+H]+	C32H40O8.Na		6923.02	2799.48	4192.01	2507.79	2576.95	1983.57	4185.67	4431.86	3913.68	2416.15	2167.92	2519.32
Ethyl ferulate	P923		---	---	---	---	0.936725	223.096	[M+H]+	C12H14O4		11934.6	13309.5	13605.4	11509.5	8895.88	11014.4	10941.1	12268	10948	12841.7	11089.6	8964.56
Epimedin B	P429		HMDB0251854	Phenylpropanoids and polyketides	Flavonoids	Flavonoid glycosides	5.96987	809.286	[M+H]+	C38H48O19		961.57	924.78	1495.81	1266.05	671.21	512.17	805.99	437.76	971.4	1142.44	576	796.67
Epicatechin Gallate	P831		HMDB0037944	Phenylpropanoids and polyketides	Flavonoids	Flavans	10.4105	443.097	[M+H]+	C22H18O10		723.8	748.77	710.82	682.22	1042.03	707.64	469.23	1066.86	743.75	648.54	615.26	643.84
Epibrassinolide	P836		---	---	---	---	7.56058	527.358	[M+H]+	C28H48O6.HCOOH		6350.56	6111.04	5604.03	5837.54	7560.62	5918.45	7348.64	5303.3	7835.99	7351.78	8636.57	5835.51
Epiberberine	P832		---	---	---	---	12.802	337.131	[M+H]+	C20H18NO4		1820.51	2083.23	2179.9	2156.79	1881.27	2093.59	2332.84	2516.43	2283.01	2028.36	2082.59	1527.99
Ephedrine	P979	C01575	HMDB0015451	Benzenoids	Benzene and substituted derivatives	Phenylpropanes	1.38881	166.123	[M+H]+	C10H15NO		683.49	1133.83	559.41	600.67	731.53	388.07	884.45	1201.73	1082.47	951.66	671.5	523.58
Emodin	P295	C10343	HMDB0035214	Benzenoids	Anthracenes	Anthraquinones	0.970369	271.06	[M+H]+	C15H10O5		2261.51	2314.9	2168.7	4072.38	1628.6	3901.87	2373.13	2835.29	3873.06	2655.37	2892.2	2570.37
Eleutheroside E	P211	C20786	HMDB0036410	Lignans, neolignans and related compounds	Lignan glycosides	---	6.08084	760.302	[M+H]+	C34H46O18.NH3		1299.81	1430.94	1532.21	1865.78	1322.09	1101.16	792.84	1443.59	1200.13	1795.73	1051.86	1308.96
ecoisolariciresinol diglucoside	P155		---	---	---	---	0	733.291	[M+H]+	C32H46O16.HCOOH		242.07	301.17	180.86	415.1	326.94	205.85	164.51	153	254.15	354.93	158.39	129.36
Echinacoside	P448	C10450	HMDB0251686	Organic oxygen compounds	Organooxygen compounds	Carbohydrates and carbohydrate conjugates	6.22886	787.266	[M+H]+	C35H46O20		489.83	687.38	170.96	633.63	539.45	761.36	717.17	540.21	729.49	860.71	506.47	632.94
Dracorhodin	P822		HMDB0251617	Phenylpropanoids and polyketides	Flavonoids	O-methylated flavonoids	11.1436	267.102	[M+H]+	C17H14O3		3118.01	3644.52	4780.31	4025.17	3817.13	3334.11	3462.29	2594.72	2940.25	3454.25	2645.59	2184.9
DL-Ephedrine	P76		---	---	---	---	1.38881	166.123	[M+H]+	C10H15NO		683.49	1133.83	559.41	600.67	731.53	388.07	884.45	1201.73	1082.47	951.66	671.5	523.58
Dipsacoside B	P337		HMDB0251474	Lipids and lipid-like molecules	Prenol lipids	Terpene glycosides	8.13253	453.16	[M+H]+	C17H26O11.HCOOH		2699.4	1497.6	2016.67	2016.6	2358.01	2756.12	1939.37	1579.29	1791.35	1774.98	4798.07	3017.39
Diosbulbin	P983		---	---	---	---	9.40205	345.133	[M+H]+	C19H20O6	Eupatilin	1083.09	1434.72	1602.25	2506.81	2222.96	3165.52	1746.02	2294.65	2679.59	2569.84	2537.01	1864.11
Digoxin	P279	C06956	HMDB0001917	Lipids and lipid-like molecules	Steroids and steroid derivatives	Steroid lactones	5.27047	781.437	[M+H]+	C41H64O14		726.2	152.36	290.06	280.8	528.22	801.35	147.87	341.88	240.03	231.04	189.69	152.33
Dictamnine	P629	C10660	HMDB0251209	Organoheterocyclic compounds	Quinolines and derivatives	Furanoquinolines	12.8721	200.071	[M+H]+	C12H9NO2		5491.49	7791.44	6790.44	7254.21	6193.2	6036.44	4722.93	6349.07	5559.04	5468.04	5347.99	6438.81
D-Glucosamine	P79	C00329	HMDB0030091	Organic oxygen compounds	Organooxygen compounds	Carbohydrates and carbohydrate conjugates	10.647	180.087	[M+H]+	C6H13NO5		13768.1	15533.9	14990.3	21360.2	13855.7	17858.1	15438.7	15843.1	15895.2	14769.6	10467	15163.8
Dendrobine	P639	C09943	---	---	---	---	4.57894	264.196	[M+H]+	C16H25NO2		1538.79	1974.19	1736.1	2591.47	1113.31	2313.07	1122.41	1472.74	1509.61	738.01	320.57	707.06
Demethylzeylasteral	P245		HMDB0250994	Benzenoids	Phenanthrenes and derivatives	---	1.05388	481.258	[M+H]+	C29H36O6		2014.6	1711.95	2255.13	1418.5	1770.95	1723.77	1734.84	1700.82	1361.05	1839.96	2071.07	1801.68
Demethoxycurcumin	P244	C17742	HMDB0033801	Phenylpropanoids and polyketides	Diarylheptanoids	Linear diarylheptanoids	8.24145	339.123	[M+H]+	C20H18O5		6188.65	4234.22	2764.19	2816.25	1892.14	2178.46	1588.59	1864.96	1372.07	1184.58	1203.08	2109.2
Dehydrocorydaline	P733	C17790	---	---	---	---	1.40468	367.178	[M+H]+	C22H24NO4		1182.81	1237.76	1014.64	1435.37	762.18	1136.4	1316.85	908.53	1065.35	1019.29	869.2	739.18
Daidzein	P292	C10208	HMDB0003312	Phenylpropanoids and polyketides	Isoflavonoids	Isoflav-2-enes	1.52577	255.065	[M+H]+	C15H10O4	Daidzein	11835.7	3331.33	5446.36	22163.1	6510.23	6411.96	5531.68	7942.86	19539.6	1711.58	19991.1	22845.5
Cyperone	P90		---	---	---	---	1.19782	219.174	[M+H]+	C15H22O		1281.54	1021.63	1035.13	1075.46	966.14	1530.85	1106.26	812.2	1081.53	789.72	1451.12	1478.35
Cyasterone	P447	C08816	HMDB0250618	Lipids and lipid-like molecules	Prenol lipids	Triterpenoids	7.64677	521.311	[M+H]+	C29H44O8		199221	38942	48148.3	193288	52533.2	38196.2	38293	39730.5	38244	43047.7	42700.9	41999.1
Cyanidin-3-O-glucoside	P633		---	---	---	---	8.14478	449.108	[M+H]+	C21H20O11		531.6	613.39	1138.64	429.75	385.78	841.92	391.86	414.14	444.29	495.97	826.09	1317.45
Curdione	P791	C17493	HMDB0034714	Lipids and lipid-like molecules	Prenol lipids	Sesquiterpenoids	1.54084	237.185	[M+H]+	C15H24O2		4088.58	8264.01	4641.01	6122.68	3291.82	5259.86	4995.58	4614.75	4066.34	5326.12	1593.38	3415.61
Curcumol	P792		HMDB0038122	Organic oxygen compounds	Organooxygen compounds	Carbonyl compounds	1.54084	237.185	[M+H]+	C15H24O2		4088.58	8264.01	4641.01	6122.68	3291.82	5259.86	4995.58	4614.75	4066.34	5326.12	1593.38	3415.61
Curculigoside	P191		HMDB0250592	Organic oxygen compounds	Organooxygen compounds	Carbohydrates and carbohydrate conjugates	5.33066	467.155	[M+H]+	C22H26O11		1022.67	1110.99	714.16	1413.77	484.28	1273.53	912.18	1307.38	658.9	807.9	537.61	1099.56
Cryptochlorogenic acid	P927		HMDB0030653	Organic oxygen compounds	Organooxygen compounds	Alcohols and polyols	1.52445	355.102	[M+H]+	C16H18O9		1351.8	609.54	557.38	753.28	448.48	373.34	707.01	995.98	1010.94	377.12	460.94	412.71
Crocetin	P843	C08588	HMDB0250540	Lipids and lipid-like molecules	Prenol lipids	Diterpenoids	5.31596	329.175	[M+H]+	C20H24O4	Crocetin	1555.08	1907.96	1407.49	2495.7	1890.73	1774.73	1682.82	1713.64	2532.76	1651.39	4829.06	4232.9
Costunolide	P441	C09382	HMDB0036688	Lipids and lipid-like molecules	Prenol lipids	Terpene lactones	9.71701	233.154	[M+H]+	C15H20O2		9278.58	17349.8	11264.1	11881.9	11184.8	11179.7	8516.97	13547.2	13290.5	9773.21	8178.35	10686.2
Columbianadin	P143		HMDB0250407	Phenylpropanoids and polyketides	Coumarins and derivatives	Furanocoumarins	1.03488	329.138	[M+H]+	C19H20O5		7855.81	11597.6	12620.3	7233.1	6438.39	7639.41	3922.91	4165.45	3840.54	11912	3978.17	3342.27
Clinodiside A	P887		---	---	---	---	12.1295	959.521	[M+H]+	C48H78O19		1809.31	2153.66	1894.19	1999.71	1800.87	1840.41	1723.57	1685.78	1440.16	1723.53	1579.44	1745.67
Citrulline	P591	C00327	HMDB0000904	Organic acids and derivatives	Carboxylic acids and derivatives	Amino acids, peptides, and analogues	13.8023	176.103	[M+H]+	C6H13N3O3	Citrulline	80229.7	80878	62268.1	86766.4	88536.2	97957.1	85302	81626.7	98423.7	68111.6	105046	103131
Citric	P463		---	---	---	---	14.6706	193.034	[M+H]+	C6H8O7		1195.15	708.64	1619.8	984.43	461.1	871.4	716.23	819.24	632.09	573.29	431.54	546.17
Ciso-Cistanoside C	P386		---	---	---	---	13.9282	639.228	[M+H]+	C30H38O15		949.46	579.7	290.06	1431.36	521.06	1814	817.74	1143.69	540.7	803.04	174.51	487.19
Cimifugin	P218	C09000	HMDB0250254	Organoheterocyclic compounds	Benzopyrans	1-benzopyrans	12.6774	307.118	[M+H]+	C16H18O6		4232.68	4285.01	4227.23	6596.43	4021.26	6885.51	4494.81	7745.7	5512.84	3791.87	4940.54	4899.75
Cichoric acid	P798		HMDB0242519	Organic acids and derivatives	Carboxylic acids and derivatives	Tetracarboxylic acids and derivatives	7.7151	498.077	[M+H]+	C22H18O12.Na		2953.23	1569.7	2535.03	1556.61	2381.57	1539.46	2216.22	3151.52	1090	2389.13	2227.89	1735.66
Chrysophanol	P299	C10315	HMDB0030670	Benzenoids	Anthracenes	Anthraquinones	1.52577	255.065	[M+H]+	C15H10O4	Daidzein	11835.7	3331.33	5446.36	22163.1	6510.23	6411.96	5531.68	7942.86	19539.6	1711.58	19991.1	22845.5
Chrysin	P617	C10028	HMDB0036619	Phenylpropanoids and polyketides	Flavonoids	Flavones	1.52577	255.065	[M+H]+	C15H10O4	Daidzein	11835.7	3331.33	5446.36	22163.1	6510.23	6411.96	5531.68	7942.86	19539.6	1711.58	19991.1	22845.5
Chlorogenic acid	P697	C00852	HMDB0003164	Organic oxygen compounds	Organooxygen compounds	Alcohols and polyols	1.52445	355.102	[M+H]+	C16H18O9		1351.8	609.54	557.38	753.28	448.48	373.34	707.01	995.98	1010.94	377.12	460.94	412.71
Cephalomannine	P112	C10579	HMDB0249807	Lipids and lipid-like molecules	Prenol lipids	Diterpenoids	14.0907	832.354	[M+H]+	C45H53NO14		5155.83	2891.81	3402.37	3544.01	4654.66	8850.18	5217.73	4325.26	4760.75	4343.14	8735	5801.78
Calycosin	P521	C01562	HMDB0249566	Phenylpropanoids and polyketides	Isoflavonoids	O-methylated isoflavonoids	1.39728	285.076	[M+H]+	C16H12O5		10251.7	2509.14	9537.44	10082.8	3308.62	9561.7	3156.29	3966.02	6060.56	3680.72	7124.57	6902.05
Butylparaben	P320	D01420	HMDB0032575	Benzenoids	Benzene and substituted derivatives	Benzoic acids and derivatives	6.41391	195.102	[M+H]+	C11H14O3		1125.19	1399.57	1292.17	1423.52	806.9	1595.07	1162.41	985.97	1082.47	1177.93	1138.13	1982.97
Biochanin A	P971	C00814	HMDB0002338	Phenylpropanoids and polyketides	Isoflavonoids	O-methylated isoflavonoids	1.39728	285.076	[M+H]+	C16H12O5		10251.7	2509.14	9537.44	10082.8	3308.62	9561.7	3156.29	3966.02	6060.56	3680.72	7124.57	6902.05
Betulinic acid	P619	C08619	HMDB0030094	Lipids and lipid-like molecules	Prenol lipids	Triterpenoids	1.39932	457.368	[M+H]+	C30H48O3	Betulinic acid	2682.76	3725.86	4095.84	3059.08	2174.89	3605.47	1665.95	1700.54	1326.15	1305.09	2134.89	2390.37
Bergeninum	P340		---	---	---	---	12.6748	329.087	[M+H]+	C14H16O9		4619.37	5868.96	5394.73	8412.32	6453.79	10763.9	6175.65	11967.5	7551.59	5267.86	9199.6	5337.73
Berberine	P323	C00757	HMDB0003409	Alkaloids and derivatives	Protoberberine alkaloids and derivatives	---	9.66032	336.123	[M+H]+	C20H17NO4		815.35	676.45	885.9	1027.5	985.62	1013.55	938.85	1579.36	990.01	765.68	1299.03	986.23
Benzoylpaeoniflorin	P780		HMDB0249055	Lipids and lipid-like molecules	Prenol lipids	Terpene glycosides	7.38857	602.223	[M+H]+	C30H32O12.NH3		484.14	466.52	313.54	115.26	983.78	251.16	471.34	481.65	350.16	698.94	483.71	166.31
Bavachin	P827		---	---	---	---	12.8945	325.143	[M+H]+	C20H20O4		1753.33	2346.86	1452.97	2158.86	2170.7	1405.49	2296.52	2285.33	2439.69	1844.14	2535.22	2727.53
Baohuoside	P315		---	---	---	---	13.7034	515.191	[M+H]+	C27H30O10		1405.68	1855.81	1070	1130.4	1454.89	1139.34	1496.37	1048.66	2485.74	2421.09	849.01	1231.45
Baicalein	P984	C10023	---	---	---	---	0.970369	271.06	[M+H]+	C15H10O5		2261.51	2314.9	2168.7	4072.38	1628.6	3901.87	2373.13	2835.29	3873.06	2655.37	2892.2	2570.37
Aurantio-Obtusin	P508	C17670	HMDB0248725	Benzenoids	Anthracenes	Anthraquinones	1.4065	331.081	[M+H]+	C17H14O7		2183.09	6101.88	4027.52	8239.1	12040.9	12112.6	3980.51	7260.92	3558.99	6400.81	7325.7	2839.67
Astragalin	P665	C12249	HMDB0037429	Phenylpropanoids and polyketides	Flavonoids	Flavonoid glycosides	8.14478	449.108	[M+H]+	C21H20O11		531.6	613.39	1138.64	429.75	385.78	841.92	391.86	414.14	444.29	495.97	826.09	1317.45
Asperuloside	P854	C09769	HMDB0248667	Organic oxygen compounds	Organooxygen compounds	Carbohydrates and carbohydrate conjugates	0.925	415.123	[M+H]+	C18H22O11		781.26	994.19	661.93	1162.27	768	878.29	399.25	750.81	518.65	616.53	456.3	804.88
Aristolone	P947		---	---	---	---	1.19782	219.174	[M+H]+	C15H22O		1281.54	1021.63	1035.13	1075.46	966.14	1530.85	1106.26	812.2	1081.53	789.72	1451.12	1478.35
Aristolochic acids	P948		---	---	---	---	11.2414	342.061	[M+H]+	C17H11NO7		3004.5	4136.47	3633.89	5027.86	3866.4	3427.14	3781.77	3788.9	2644.08	4364.22	2717.93	2830.86
Aristolochic acid C	P950		---	---	---	---	12.8544	328.045	[M+H]+	C16H9NO7		3513.37	4299.52	2738.67	5712.85	4418.69	3458.82	4089.34	4571.67	5298	3902.97	5289.75	6188.61
Arctiin	P576	C16915	HMDB0248568	Lignans, neolignans and related compounds	Lignan glycosides	---	5.10444	552.244	[M+H]+	C27H34O11.NH3		1620.75	680.1	870.19	473.54	481.87	491.91	604.72	655.65	843.55	688.15	501.71	517.42
Apigenin	P760	C01477	HMDB0002124	Phenylpropanoids and polyketides	Flavonoids	Flavones	0.970369	271.06	[M+H]+	C15H10O5		2261.51	2314.9	2168.7	4072.38	1628.6	3901.87	2373.13	2835.29	3873.06	2655.37	2892.2	2570.37
Anise oil	P248		---	---	---	---	6.0282	149.096	[M+H]+	C10H12O		1632.77	1221.55	1160.25	1054.56	1042.13	1506.96	1451.91	1587.24	1262.26	1697.02	967.41	940.4
Anisaldehyde	P783		HMDB0029686	Benzenoids	Benzene and substituted derivatives	Benzoyl derivatives	6.42666	137.06	[M+H]+	C8H8O2	N-Methylnicotinamide	25312.5	77793.5	11224	9076.4	19928.4	8181.77	35299.3	25491.4	46850.7	52054.9	59501.9	62812.1
Amaranth	P762	C14760	HMDB0032885	Benzenoids	Naphthalenes	1,1'-azonaphthalenes	11.6975	604.934	[M+H]+	C20H11N2Na3O10S3		200.11	330.85	384.99	331.64	433.22	327.89	423.28	216.27	274.69	359.57	207.71	377.16
Aloe-Emodine	P752		---	---	---	---	0.970369	271.06	[M+H]+	C15H10O5		2261.51	2314.9	2168.7	4072.38	1628.6	3901.87	2373.13	2835.29	3873.06	2655.37	2892.2	2570.37
Alisol B 23-acetate	P38		HMDB0248142	Lipids and lipid-like molecules	Prenol lipids	Triterpenoids	0.91848	515.373	[M+H]+	C32H50O5		731.9	1114.93	900.28	1768.33	1164.72	771.21	987.04	1262.83	728.23	737.73	1296.88	1801.4
Alantolactone	P271	C09289	HMDB0035906	Lipids and lipid-like molecules	Prenol lipids	Terpene lactones	9.71701	233.154	[M+H]+	C15H20O2		9278.58	17349.8	11264.1	11881.9	11184.8	11179.7	8516.97	13547.2	13290.5	9773.21	8178.35	10686.2
Adenosine	P737	C00212	HMDB0000050	Nucleosides, nucleotides, and analogues	Purine nucleosides	---	6.61725	268.104	[M+H]+	C10H13N5O4	Adenosine	108236	10979.1	8849.4	37190.7	117698	470968	7724.2	12323.7	23235.8	9322.88	50066.4	14486.3
Adenine	P736	C00147	HMDB0000034	Organoheterocyclic compounds	Imidazopyrimidines	Purines and purine derivatives	12.6807	136.062	[M+H]+	C5H5N5	Adenine	10895.5	11294	11249.6	14643.1	9546.7	20089.9	10444.2	16325.6	9739.77	10588.2	10317.1	11402.3
Acid Red	P730		HMDB0031987	Organoheterocyclic compounds	Benzopyrans	1-benzopyrans	12.8495	581.944	[M+H]+	C20H11N2Na2O10S3		424.96	1522.4	944.25	250.28	513.35	509.7	333.76	237.99	261.47	356.04	200.12	669.24
Acacetin	P900	C01470	HMDB0132457	Phenylpropanoids and polyketides	Flavonoids	O-methylated flavonoids	1.39728	285.076	[M+H]+	C16H12O5		10251.7	2509.14	9537.44	10082.8	3308.62	9561.7	3156.29	3966.02	6060.56	3680.72	7124.57	6902.05
Abrine	P632	C02983	---	---	---	---	5.53455	219.113	[M+H]+	C12H14O2N2		2256.24	2536.61	1738.36	2714.29	2504.27	1709.8	2903.84	2736.36	2679.49	2029.46	3404.08	2985.42
8-O-Acetylharpagide	P137		---	---	---	---	8.13253	453.16	[M+H]+	C17H26O11.HCOOH		2699.4	1497.6	2016.67	2016.6	2358.01	2756.12	1939.37	1579.29	1791.35	1774.98	4798.07	3017.39
8-Gingerol	P70		---	---	---	---	12.903	323.222	[M+H]+	C19H30O4		2750.72	2159.13	2488.48	3591.29	2200.32	1619.48	3344.07	2983.75	2669.62	4025.51	2744.21	2032.56
8-Epiloganic	P73		---	---	---	---	8.01587	377.144	[M+H]+	C16H24O10		1394.91	1653.24	1882.55	1724.48	1852.94	1843.81	2277.38	2240.75	2058.02	2219.99	1491.86	2487.53
6-Hydroxypurine	P511		HMDB0000157	Organoheterocyclic compounds	Imidazopyrimidines	Purines and purine derivatives	6.42344	137.046	[M+H]+	C5H4N4O	6-Hydroxypurine	153354	517470	69158.4	56457.8	146782	46942.2	233701	165176	339022	337193	396931	391076
5-hydroxytryptophan	P57	C01017	HMDB0000472	Organoheterocyclic compounds	Indoles and derivatives	Tryptamines and derivatives	5.33681	221.092	[M+H]+	C11H12N2O3	5-hydroxytryptophan	65478.2	75004	69243.2	96562.2	82619.9	55131.8	59487.3	67613.9	69515.5	90568.5	99460.2	92975
5-Hydroxymethylfurfural	P58	C11101	HMDB0034355	Organic oxygen compounds	Organooxygen compounds	Carbonyl compounds	4.59717	127.039	[M+H]+	C6H6O3	Thymine	15506	18251	17968	22598.2	20699.2	15624.5	14889.7	15139.5	14539.8	21700.6	12087	20840.8
4-O-Caffeoyl Quinic acid	P926		---	---	---	---	1.52445	355.102	[M+H]+	C16H18O9		1351.8	609.54	557.38	753.28	448.48	373.34	707.01	995.98	1010.94	377.12	460.94	412.71
4'-Hydroxyacetophenone	P319	C10700	---	---	---	---	6.42666	137.06	[M+H]+	C8H8O2	N-Methylnicotinamide	25312.5	77793.5	11224	9076.4	19928.4	8181.77	35299.3	25491.4	46850.7	52054.9	59501.9	62812.1
4,5-DCQA Isochlorogenic acid C	P46		---	---	---	---	13.5436	517.134	[M+H]+	C25H24O12		459.45	301.17	213.38	331.53	265.75	270.86	235.67	240.83	553.47	458.02	272.44	326.47
3-N-butyl-4,5-dihydrophthalide	P553		---	---	---	---	1.51502	193.122	[M+H]+	C12H16O2		1647.01	2443.64	2249.35	1908.22	1922.83	2802.8	1944.5	2080.66	1735.57	1954.34	1161.8	2009.12
3-Methoxybenzoic acid	P917		HMDB0032606	Benzenoids	Benzene and substituted derivatives	Benzoic acids and derivatives	4.33613	153.055	[M+H]+	C8H8O3	p-Anisic acid	101232	96690.8	94855.8	92735.5	86631.9	99446.7	120055	131277	77187.6	89258.7	80373.3	116302
3-Hydroxymorindone	P45		---	---	---	---	7.94512	287.055	[M+H]+	C15H10O6		1617.36	2383.02	2289.61	2426.22	2786.67	2455.85	2007.7	2081.65	2281.77	2081.82	2383.87	2906.13
3,5-Di-O-caffeoylquinic acid	P381		---	---	---	---	13.5436	517.134	[M+H]+	C25H24O12		459.45	301.17	213.38	331.53	265.75	270.86	235.67	240.83	553.47	458.02	272.44	326.47
3,5-Dicaffeoyl quinic acid	P41		---	---	---	---	13.5436	517.134	[M+H]+	C25H24O12		459.45	301.17	213.38	331.53	265.75	270.86	235.67	240.83	553.47	458.02	272.44	326.47
3,5-DCQA Isochlorogenic acid A	P42		---	---	---	---	13.5436	517.134	[M+H]+	C25H24O12		459.45	301.17	213.38	331.53	265.75	270.86	235.67	240.83	553.47	458.02	272.44	326.47
3,4-DCQA Isochlorogenic acid B	P40		---	---	---	---	13.5436	517.134	[M+H]+	C25H24O12		459.45	301.17	213.38	331.53	265.75	270.86	235.67	240.83	553.47	458.02	272.44	326.47
20(S)-Protopanaxatriol	P35		---	---	---	---	7.61901	523.399	[M+H]+	C30H52O4.HCOOH		5582.52	4711.78	3889.78	5324.77	5294.53	3869.09	4339.82	4530.93	5505.46	5340.75	3486.22	4679.55
20(S)Ginsenoside	P34		---	---	---	---	12.292	831.51	[M+H]+	C42H72O13.HCOOH		3520.91	3463.88	3547.61	3226.84	3080.5	2633.78	2270.31	3362.81	2557.97	3555.23	2671.45	3386.49
20(R)-Ginsenoside Rh1	P29		---	---	---	---	4.78742	685.452	[M+H]+	C36H62O9.HCOOH		653.11	1287.82	604.24	523.36	626.69	362.46	471.34	654.27	451.82	990.82	395.5	685.29
20(R)-Ginsenoside Rg3	P28		---	---	---	---	12.292	831.51	[M+H]+	C42H72O13.HCOOH		3520.91	3463.88	3547.61	3226.84	3080.5	2633.78	2270.31	3362.81	2557.97	3555.23	2671.45	3386.49
2,3,5,4'-Tetrahydroxystilbene-2-O-b-D-glucoside	P1		HMDB0242609	Phenylpropanoids and polyketides	Stilbenes	Stilbene glycosides	13.2451	407.134	[M+H]+	C20H22O9		3700.3	3422.68	3167.79	4961.32	2379.32	3392.28	3721.37	5333.85	4060.98	3581.97	3192.83	5584.12
10-hydroxydec-2-enoic acid	P18		---	---	---	---	1.39002	187.133	[M+H]+	C10H18O3		26496.1	23927.5	20837.7	27203.1	33169.3	35891.6	38902.4	23813.3	25724.6	53038.5	29798	29754.7
10-Gingerol	P15		HMDB0005783	Benzenoids	Phenols	Methoxyphenols	1.39022	351.253	[M+H]+	C21H34O4		5845.54	3219.87	1967.21	4452.84	1955.07	2022.34	4599.04	10414.9	4666.43	2250.27	3728.32	7764.03
10-Deacetylbaccatin III	P20	C11700	HMDB0244264	Lipids and lipid-like molecules	Prenol lipids	Diterpenoids	7.60766	568.228	[M+H]+	C29H36O10.Na		859.42	993.28	1235.5	2427.37	1172.9	868.72	1959.29	1468.57	1851.5	2311.49	1524.92	918.84
10-Deacetylasperulosidic acid	P233		---	---	---	---	0.929326	414.113	[M+H]+	C16H22O11.Na		8211.25	7795.58	678.8	9056.52	3459.67	2170.01	4621.62	7487.73	1045.84	8532.4	1747.54	595.99
1,5-Dicaffeoylquinic Acid	P12		HMDB0030093	Organic oxygen compounds	Organooxygen compounds	Alcohols and polyols	13.5436	517.134	[M+H]+	C25H24O12		459.45	301.17	213.38	331.53	265.75	270.86	235.67	240.83	553.47	458.02	272.44	326.47
1,4-Dicaffeoylquinic Acid	P11		HMDB0034766	Organic oxygen compounds	Organooxygen compounds	Alcohols and polyols	13.5436	517.134	[M+H]+	C25H24O12		459.45	301.17	213.38	331.53	265.75	270.86	235.67	240.83	553.47	458.02	272.44	326.47
(+)-Anwulignan	P314		---	---	---	---	12.8404	346.201	[M+H]+	C20H24O4.NH3		5571.77	5685.58	5557.46	7827.55	7904.48	7787.6	5770.26	5893.1	5313.67	10341.1	5104.23	5493.31
(-)-Catechin Gallate	P201		---	---	---	---	10.4105	443.097	[M+H]+	C22H18O10		723.8	748.77	710.82	682.22	1042.03	707.64	469.23	1066.86	743.75	648.54	615.26	643.84
	P998	---	---	---	---	---	1.40543	357.118				4151.41	8070.18	3192.03	5137.83	4679.87	3739.67	2558.43	5642.57	1930.9	4625.82	4203.01	7195.62
	P996	---	---	---	---	---	1.05847	333.206				3807.22	3035.19	4128.75	2693.44	3743.54	1882.95	4944.9	4294.72	4745.23	3719.62	4273.28	4635.64
	P995	---	---	---	---	---	4.90268	331.19				1366.97	1124.17	669.31	852.21	1042.13	1058.29	943.69	1210.63	804.8	901.75	811.65	1231.96
	P994	---	---	---	---	---	1.40411	321.1				611.34	683.84	805.35	600.64	646.73	479.8	493.52	626.09	475.35	793.05	435.22	579.11
	P993	---	---	---	---	---	9.77887	447.129				455.66	620.06	533.22	603.11	610.97	502.32	739.2	581.01	720.08	689.94	898.49	871.62
	P991	---	---	---	---	---	12.4727	915.495				484.14	603.53	580.13	622.65	449.07	502.32	674.34	491.1	537.38	546.63	338.59	694.36
	P990	---	---	---	---	---	11.8335	785.468				1762.35	2481.66	2724.36	2901.61	1823.72	2123.57	1519.19	1821.14	1933.81	2262.69	1678.74	2094.33
	P99	---	---	---	---	---	0.94737	361.225				2212.79	3376.31	5408.49	2843.41	3313.82	2671.14	3666.77	3461.76	2636.53	2988.21	4176.94	2745.11
	P989	---	---	---	---	---	12.2576	873.484				813.49	1532.78	1151.09	1252.45	1042.13	1243.27	786.28	1169.76	1200.13	1427.38	1059.05	1237.2
	P988	---	---	---	---	---	12.0969	831.474				2008.62	3348.62	2490.89	3365.07	2243.54	2345.64	2047.54	2785.2	2386.92	3110.09	2171.03	2201.26
	P987	---	---	---	---	---	11.8335	785.468				1762.35	2481.66	2724.36	2901.61	1823.72	2123.57	1519.19	1821.14	1933.81	2262.69	1678.74	2094.33
	P986	---	---	---	---	---	5.05791	465.176				300.54	533.89	401.16	379.69	400.23	363.44	342.41	430.65	295.58	342.27	251.5	465.06
	P985	---	---	---	---	---	8.15046	447.092				1650.99	501.78	1326.59	2468.28	1334.4	871.07	1717.69	1060.91	3141.36	563.29	3342.06	3086.27
	P982	---	---	---	---	---	5.36901	455.206				866.43	620.06	834.3	622.65	492.23	339.41	644.35	738.4	791.37	539.58	648.1	511.11
	P981	---	---	---	---	---	10.0186	342.17				948.14	1059.42	855.4	1350.68	1557.23	968.03	1147.93	1572.09	1450.42	851.81	1303.16	1784.03
	P980	---	---	---	---	---	8.12801	435.129				1806.49	424.29	875.88	769.15	749.41	885.66	1794.05	1107.94	2249.31	565.67	13468.4	1328.08
	P98	---	---	---	---	---	6.43491	119.034				1027.13	3386.91	679.09	443.18	919.52	2007.31	1550.8	1097.41	2172.48	2498.94	2980	2940.28
	P976	---	---	---	---	---	1.39981	357.097				3536.62	4218.56	2434.87	2199.33	2239.55	1003.75	1959.06	2069.35	1009.83	1617.82	2654.25	3277.67
	P975	---	---	---	---	---	12.4255	901.479				543.94	602.35	511.88	622.65	521.06	547.41	471.34	620.48	720.08	600.86	915.69	523.58
	P974	---	---	---	---	---	12.4255	901.479				543.94	602.35	511.88	622.65	521.06	547.41	471.34	620.48	720.08	600.86	915.69	523.58
	P972	---	---	---	---	---	0.96571	239.237				183.21	602.35	102.38	157.49	153.25	155.62	81.46	170.94	284.27	197.43	187.79	261.79
	P970	---	---	---	---	---	1.69479	416.29				1580.29	3976.24	4150.91	5906.01	6838.81	5004.44	6004.24	4474.34	6368.16	3430	2936.1	2697.97
	P969	---	---	---	---	---	9.59965	284.099				4249.36	2988.15	3444.02	2420.99	10040.7	10319.3	2883.71	2631.73	3340.46	2801.31	20868.9	10333.9
	P966	---	---	---	---	---	9.97197	183.065				2405.08	5940.82	2696.16	2463.94	3326.63	1903.93	4462.85	2481.74	4122.82	4667.35	5618.21	4511.05
	P964	---	---	---	---	---	4.58608	631.323				484.14	531.48	247.98	603.24	974.41	2707.07	416.49	374.83	461.11	838.1	489.4	1062.79
	P963	---	---	---	---	---	6.22653	585.317				726.2	805.45	970.72	805.74	521.06	1040.93	905.61	481.65	685.25	723.69	725.56	715.77
	P962	---	---	---	---	---	9.23659	546.27				3869.25	3469.51	3771.04	3503.76	4501.45	5865.8	5291.48	4531.82	6024.31	3693.4	3559.79	3741.87
	P96	---	---	---	---	---	7.65664	527.321				6493.46	6479.46	6788.68	9306.56	8964.64	7963.54	7871.83	6978.07	6269.62	7216.55	7118.22	6490.95
	P959	---	---	---	---	---	1.39548	391.16				729.05	675.42	794.12	600.67	668.32	759.39	1372.79	802.12	1132.23	787.5	827.99	1008.15
	P958	---	---	---	---	---	1.40057	395.197				781.9	633.06	597.19	889.68	679.21	509.54	792.03	712.75	766.69	951.66	1033.8	766.94
	P957	---	---	---	---	---	6.40093	117.018				484.14	903.52	150.15	933.97	260.53	147.74	471.34	240.83	480.05	282.84	231.42	523.58
	P955	---	---	---	---	---	1.11274	375.082				765.43	441.72	698.04	638.38	464.54	517.09	484.28	957.64	583.59	640.48	483.71	607.77
	P954	---	---	---	---	---	4.60138	358.056				293.33	400.2	327.59	501.07	413.3	650.06	317.92	327.98	359.57	402.63	406.88	490.78
	P953	---	---	---	---	---	1.11274	375.082				765.43	441.72	698.04	638.38	464.54	517.09	484.28	957.64	583.59	640.48	483.71	607.77
	P952	---	---	---	---	---	4.60138	358.056				293.33	400.2	327.59	501.07	413.3	650.06	317.92	327.98	359.57	402.63	406.88	490.78
	P951	---	---	---	---	---	12.0445	345.072				472.74	584.63	455	1010.15	756.08	615.59	399.25	509.03	720.08	608.93	739.78	609.82
	P95	---	---	---	---	---	7.79214	481.316				13134.2	10126.9	8058.4	12303	15609.3	18244.6	14025.4	13400.9	17624.9	11035.8	15979.8	14927.9
	P949	---	---	---	---	---	13.2524	312.05				4173.59	4703.48	4319.51	6293	3408.3	6121.27	4887.67	4879.79	4431.15	4765.78	3080.4	4803.69
	P946	---	---	---	---	---	1.40089	147.044				20809.7	14461.6	25800.8	32720.9	23346.7	16555.8	23550.3	31839.8	37295.1	34639.6	37156.2	23664
	P945	---	---	---	---	---	7.80777	771.234				968.27	403.93	580.13	622.65	781.6	753.48	147.87	381.54	480.05	565.67	725.56	299.78
	P943	---	---	---	---	---	5.24535	151.112				3350.48	3456.27	3086.81	3940.39	3073.4	2948.34	2572.13	3534.63	2332.93	4202.49	2317.61	3565.31
	P942	---	---	---	---	---	2.97985	332.269				4375.34	4389.42	4758.9	4119.69	5416.55	9530.54	6524.58	4570.48	3742.23	5353.84	3083.96	3600.64
	P941	---	---	---	---	---	1.4095	251.201				1610.9	8220.38	2079.15	2453.1	1280.86	2138.23	1724.71	1658.79	2062.19	3344.83	2139.68	1726.8
	P940	---	---	---	---	---	1.59312	255.232				1019.53	1946.41	1312.68	1828.87	1660.92	1265.42	1177.42	827.31	1173.78	1290.56	911.45	846.97
	P94	---	---	---	---	---	7.65664	527.321				6493.46	6479.46	6788.68	9306.56	8964.64	7963.54	7871.83	6978.07	6269.62	7216.55	7118.22	6490.95
	P939	---	---	---	---	---	13.6281	301.071				424.27	420.46	491.44	622.65	399.89	663.92	487.97	667.79	765.94	569	558.34	912.89
	P938	---	---	---	---	---	10.5697	303.014				530.8	622.43	583.54	509.1	315.7	767.27	343.54	631.81	300.29	434.79	349.28	301.83
	P935	---	---	---	---	---	1.39234	501.248				607.31	1614.98	802.17	933.97	1036.96	791.62	1211.38	813.61	1153.45	1425.9	609.18	854.23
	P933	---	---	---	---	---	9.93936	283.154				3895.54	2131.63	2289.72	2154.49	2115.93	2053.19	2348.96	3046.88	2073.15	1856.56	1456.67	1707.52
	P932	---	---	---	---	---	1.39398	451.284				4483.84	2604.68	3744.21	2614	6186.21	3652.37	9643.2	5147.13	6205.46	3487.64	6908.3	2880.77
	P931	---	---	---	---	---	13.7995	361.165				1431.6	1542.76	1284.7	958.94	1844.47	862.91	3604.29	1323.79	1168.13	2579.91	1559.95	2154.34
	P930	---	---	---	---	---	5.29319	359.149				3314.91	1873.5	2378.15	2904.7	2905.97	1093.58	1891.05	2564.7	3829.08	2981.41	4061.62	3696.41
	P93	---	---	---	---	---	7.79214	481.316				13134.2	10126.9	8058.4	12303	15609.3	18244.6	14025.4	13400.9	17624.9	11035.8	15979.8	14927.9
	P929	---	---	---	---	---	1.39652	455.352				1733.55	3025.83	4641.57	4054.31	2265.86	4134.79	2700.86	2076.84	1974.41	1839	2484.92	1715.43
	P928	---	---	---	---	---	1.39372	415.321				25951.1	26041.3	23941.1	28122.7	21119.2	32116.8	23148.3	13639.5	25996.2	38574.8	22667.3	15100.6
	P925	---	---	---	---	---	8.1389	297.149				2625.45	2151.89	2409.27	5219.85	2689	3008.16	3000.86	4420.23	6460.98	2210.45	5031.39	8736.11
	P924	---	---	---	---	---	1.6563	237.221				455.66	535.03	465.24	400.49	426.05	431.4	280.96	458.99	375.57	581.2	273.15	414.76
	P922	---	---	---	---	---	8.28807	195.065				1241.82	1345.76	1146.12	1811.76	1302.66	930.83	1113.43	1380.59	1250.36	1653.76	1340.98	1526.6
	P921	---	---	---	---	---	8.31996	433.113				793.6	505.77	950.13	855.83	567.28	1190.34	822.53	902.25	849.04	719.85	1364.68	820.28
	P920	---	---	---	---	---	13.5707	151.06				4541.69	6033.87	4573.48	6587.53	5682.99	6011.46	4760.87	5553.61	5533.91	5775.61	6271.47	4522.34
	P92	---	---	---	---	---	4.07152	537.446				332.61	467.71	260.44	302.44	515.38	254.11	521.77	309.92	343.57	411.5	240.54	340.84
	P919	---	---	---	---	---	1.38638	290.175				481.29	1081.31	694.8	863.16	670.56	710.98	637.25	683.76	1079.35	686.04	648.06	637.61
	P918	---	---	---	---	---	1.21613	609.296				339.75	299.99	361.73	622.65	500.63	360.49	299.26	531.27	278.62	219.61	478.01	523.58
	P916	---	---	---	---	---	4.6727	668.437				312.32	411.83	321.13	365.32	352.48	395.62	460.09	473.45	502.64	582.31	529.17	341.22
	P915	---	---	---	---	---	4.75481	697.416				332.25	885.81	627.12	437.41	371.19	440.27	369.24	440.1	320.04	439.88	442.15	357.27
	P914	---	---	---	---	---	1.17358	337.191				2129.97	2242.77	2788.03	4258.2	1638.31	2955.21	1912.86	3529.34	2223.66	1630.53	1982.84	5332.16
	P913	---	---	---	---	---	0	811.428				726.2	649.59	481.86	311.32	260.53	409.74	231.34	186.99	240.03	278.74	144.16	187.87
	P912	---	---	---	---	---	7.63327	779.401				257.26	602.35	714.93	933.97	781.6	465.75	707.01	481.65	240.03	282.84	483.71	523.58
	P911	---	---	---	---	---	5.5584	825.407				148.01	213.77	290.06	85.08	260.53	251.16	140.47	85	308.74	93.16	128.04	135.52
	P91	---	---	---	---	---	13.8375	371.149				805.62	783.09	573.16	1142.47	515.09	1267.62	627.52	1432.38	713.49	925.74	601.8	991.83
	P909	---	---	---	---	---	4.69532	441.139				336.05	602.35	419.74	363.82	278.45	364.43	333.43	308.16	256.53	457.1	343.34	283.35
	P907	---	---	---	---	---	4.94753	471.15				437.39	342.42	575.58	560.18	536.97	338.82	304.06	400.43	428.52	399.3	423.95	782.86
	P906	---	---	---	---	---	5.14688	425.144				1033.13	620.06	778.05	659.8	450.57	431.4	759.31	687.34	592.53	692.93	333.29	564.45
	P905	---	---	---	---	---	13.7034	409.149				503.12	528.29	416.33	543.29	519.02	513.96	476.81	360.77	406.63	532.4	298.2	538.07
	P904	---	---	---	---	---	1.03573	385.212				3705.04	2942.17	5411.7	3726.1	3942.16	5262.86	5025.01	3704.59	3295.96	4786	4918.44	4144.4
	P903	---	---	---	---	---	1.39258	191.118				876.13	1599.54	1775.57	1112.2	1377.87	1255.8	1075.82	1193.02	864.2	1131.35	1241.51	1371.63
	P902	---	---	---	---	---	11.0708	375.107				489.83	562.19	556.17	667.82	471.94	571.27	681.13	2075.16	514.89	669.7	646.71	737.92
	P901	---	---	---	---	---	12.033	268.181				2792.09	5311.7	2013.49	2494.8	2162.05	1950.18	2538.12	2047.65	1895.42	2283.6	2150.52	2279.13
	P9	---	---	---	---	---	12.8665	347.113				585.58	611.97	557.36	945.48	921.57	1103.13	732.29	662.98	653.27	678.81	918.36	703.24
	P899	---	---	---	---	---	4.02398	465.103				484.14	301.17	475.48	600.72	336.28	232.45	471.34	481.65	245.67	508.99	555.79	379.85
	P898	---	---	---	---	---	7.76718	505.092				236.37	528.17	352.22	362.53	371.68	516.34	707.01	481.65	537.44	267.57	483.71	415.29
	P897	---	---	---	---	---	1.43497	463.087				1115.9	716.55	1662.74	1754.01	840.16	803.6	1167.8	1164.68	1523.6	1820.03	1696.5	1437.48
	P895	---	---	---	---	---	5.33805	463.196				342.69	545.26	414.46	444.69	407.66	579.91	438.07	531.69	411.5	547.93	396.85	523.58
	P894	---	---	---	---	---	5.33805	463.196				342.69	545.26	414.46	444.69	407.66	579.91	438.07	531.69	411.5	547.93	396.85	523.58
	P893	---	---	---	---	---	4.60442	326.16				472.74	513.77	696.15	670.19	633.01	741.77	512.68	448.49	653.25	524.97	439.03	784.35
	P892	---	---	---	---	---	4.90219	579.171				378.06	419.16	393.58	509.6	505.74	408.32	353.97	449.99	455.72	438.21	261.8	358.02
	P890	---	---	---	---	---	10.533	739.426				242.07	354.77	428.49	311.32	260.53	502.32	185.98	300.94	278.62	251.78	265.56	178.63
	P889	---	---	---	---	---	12.4255	901.479				543.94	602.35	511.88	622.65	521.06	547.41	471.34	620.48	720.08	600.86	915.69	523.58
	P888	---	---	---	---	---	12.0262	855.474				3143.22	3841.08	4475.13	4794.13	3306.54	3222.59	3059.61	2513.66	3298.47	3574.4	3184.86	3218.53
	P886	---	---	---	---	---	13.9413	1091.56				4315.04	2890.43	3190.84	4950.42	4891.55	4460.23	4547.62	5779.42	4129.31	4168.73	5105.51	4609.76
	P885	---	---	---	---	---	12.0382	1045.56				482.45	602.35	290.06	311.32	521.06	515.12	235.67	481.65	343.28	282.84	678.85	532.82
	P884	---	---	---	---	---	1.22098	431.243				952.13	1718.99	857.37	600.67	1259.35	1155.18	945.26	933.78	987.83	1602.99	998.71	1089.05
	P883	---	---	---	---	---	1.39915	385.237				710.07	819.14	1246.13	1484.52	910.71	1336.66	1309.34	1503.16	1393.1	1170.97	1494.82	1226.73
	P880	---	---	---	---	---	10.5674	795.453				116.76	257.07	168.35	466.52	197.19	344.73	471.34	222.88	182.06	331.65	184.22	181.71
	P88	---	---	---	---	---	4.60288	411.18				911.31	602.35	290.06	752.06	451.59	502.32	548.05	879.82	485.18	389.32	402.61	542.06
	P879	---	---	---	---	---	13.5557	361.092				458.51	604.85	426.56	575.03	370.28	531.12	589.16	1796.54	665.5	346.06	684.62	523.58
	P878	---	---	---	---	---	0.878183	774.282				484.14	689.33	399.46	452.71	325.11	328.97	592.41	456	471.58	611.91	786.71	313.53
	P876	---	---	---	---	---	7.52978	625.213				1108.5	1552.63	1453.37	1846.82	1030.91	1100.63	1161.97	1233.19	1015.42	1381.82	1467.87	1617.52
	P875	---	---	---	---	---	7.81927	642.239				526.85	177.16	290.06	166.04	171.64	155.62	100.23	141.88	331.33	189.43	430.97	261.79
	P872	---	---	---	---	---	7.7961	669.203				674.4	349.6	290.06	933.97	521.06	159.56	155.88	329.37	480.05	565.67	483.71	261.79
	P870	---	---	---	---	---	6.59269	554.324				3178.39	1794.12	1746.3	1745.63	1881.46	2357.89	2221.31	2551.46	2356.52	2080.79	2477.38	2020.3
	P87	---	---	---	---	---	12.5481	248.986				218.32	282.28	177.45	235.63	459.09	269.24	420.62	209.66	240.03	565.67	544.08	340.7
	P869	---	---	---	---	---	5.44012	537.298				974.18	587.53	669.33	695.44	732.55	753.48	813.41	722.48	661.96	793.05	425.23	739.18
	P868	---	---	---	---	---	7.47178	599.161				410.38	209.05	356.77	399.49	331.03	340.77	414.42	363.69	240.03	292.82	241.85	288.74
	P867	---	---	---	---	---	13.6935	553.155				362.99	944.16	815.26	546.22	460.77	540.1	655.65	765.83	1105.97	882.21	512.33	500.46
	P866	---	---	---	---	---	7.51923	569.15				1447.61	1230.68	2502.3	1308.78	1161.41	1448.07	1180.82	1299.52	2130.22	2222.46	1793.58	1143.67
	P865	---	---	---	---	---	0.883041	613.176				10796	6017.56	12085.9	8772.51	10397.5	11587.6	12762.6	8173.48	10968.2	7921.46	9586.5	9649.38
	P864	---	---	---	---	---	7.69768	518.139				734.75	555.06	496.83	943.22	260.53	1136.93	505.74	321.1	220.26	656.88	483.71	851.04
	P863	---	---	---	---	---	0.89605	541.155				717.66	484.77	900.9	971.66	942.71	920.96	510.37	647.04	1147.69	683.55	1284.65	357.61
	P862	---	---	---	---	---	10.8444	495.15				484.14	433.45	878.15	520.09	781.6	328.97	477.81	495.82	411.5	312.78	268.28	461.98
	P861	---	---	---	---	---	12.7837	583.166				903.4	1009.08	986.16	939.32	829.87	1050.28	844.57	974.1	1071.55	1351.8	713.6	929.92
	P860	---	---	---	---	---	13.5732	597.181				258.21	582.24	406.09	214.87	260.53	502.32	308.22	221.29	276.74	445.88	292.12	265.66
	P86	---	---	---	---	---	11.1282	165.055				8545.5	8031.74	4972.5	8647.27	6282.87	5283.89	5701.35	9971.88	9391.96	7957.2	7903.04	10965.8
	P859	---	---	---	---	---	5.35147	592.14				476.54	601.86	545.97	1101.34	893.39	513.42	536.99	394.97	731.38	462.15	466.63	1425.07
	P858	---	---	---	---	---	7.51923	569.15				1447.61	1230.68	2502.3	1308.78	1161.41	1448.07	1180.82	1299.52	2130.22	2222.46	1793.58	1143.67
	P857	---	---	---	---	---	7.51923	569.15				1447.61	1230.68	2502.3	1308.78	1161.41	1448.07	1180.82	1299.52	2130.22	2222.46	1793.58	1143.67
	P856	---	---	---	---	---	4.7408	306.206				623.48	928.32	420.53	2096.31	649.68	823.41	418.66	732.16	654.91	764.96	2418.53	523.58
	P855	---	---	---	---	---	13.8375	371.149				805.62	783.09	573.16	1142.47	515.09	1267.62	627.52	1432.38	713.49	925.74	601.8	991.83
	P853	---	---	---	---	---	12.0856	467.118				484.14	602.45	580.13	673.92	863.86	502.32	387.21	481.65	576.06	595.62	483.71	821.31
	P852	---	---	---	---	---	1.39652	455.352				1733.55	3025.83	4641.57	4054.31	2265.86	4134.79	2700.86	2076.84	1974.41	1839	2484.92	1715.43
	P850	---	---	---	---	---	1.40123	432.347				1139.14	1037.62	742.49	721.54	958.42	1082.45	9938.14	1193.05	1181.09	1289.96	1174.92	985.88
	P85	---	---	---	---	---	10.6682	255.032				415.79	318.89	297.93	402.89	404.59	421.21	472.26	421.93	582.56	306.41	452.41	401.41
	P849	---	---	---	---	---	4.08005	430.332				2063.2	1332.12	1266.29	1510.5	2550.86	1618.39	3584.28	1622.92	2242.12	1150.78	1755.35	1313.06
	P848	---	---	---	---	---	9.60658	285.097				2813.71	1504.53	2270.18	2888.7	1466.59	2022.65	822.53	969.92	837.87	1629.58	2922.54	1446.13
	P847	---	---	---	---	---	13.9182	148.06				54380.7	61934.8	48686.9	71427.3	55686.9	61696.1	63934.1	84729.2	72785.6	53892.9	63694.5	66049.1
	P845	---	---	---	---	---	1.03361	165.091				2090.33	2107.04	2320.5	1627.42	1517.14	1943.29	1464.05	1231.53	1542.76	2383.59	1574.75	1331.54
	P844	---	---	---	---	---	4.08005	430.332				2063.2	1332.12	1266.29	1510.5	2550.86	1618.39	3584.28	1622.92	2242.12	1150.78	1755.35	1313.06
	P842	---	---	---	---	---	7.3433	1000.38				431.48	602.35	1028.94	407.77	292.61	502.32	680.03	481.65	330.84	522.95	425.85	446.96
	P841	---	---	---	---	---	13.9668	977.386				370.22	229.13	171.32	231.97	248.46	306.32	433.37	365.4	240.03	269.53	245.82	202.04
	P840	---	---	---	---	---	13.5685	353.066				2033.63	2648.93	2314.79	3111.87	2728.14	2861.43	2487.55	2823.8	2713.56	3124.83	2708.12	2036.41
	P84	---	---	---	---	---	14.8832	147.113				22847.3	20786.6	16141.5	25808.8	28402.9	25317.9	25176.2	34842.6	29355.7	21646.8	31427.9	30918.5
	P839	---	---	---	---	---	0.935638	280.183				5997.78	7544.39	5682.27	7585.76	5698.25	6409.37	4761.43	5795.46	5829.58	6325.69	5903.67	4746.5
	P838	---	---	---	---	---	9.65137	549.181				424.34	527.39	376.63	839.33	675.32	844.62	451.52	501.48	505.47	435.9	429.16	506.44
	P837	---	---	---	---	---	9.61017	519.171				279.62	435.82	364.82	285.68	199.23	368.42	189.13	412.05	595.35	282.84	324.37	339.65
	P835	---	---	---	---	---	7.3983	481.352				6029.69	6799.9	4307.26	5456.75	7197.44	6532.14	7597.13	5997.53	6696.76	7431.25	7761.51	5766.37
	P834	---	---	---	---	---	10.3192	459.092				3246.28	3461.96	3626.5	3278.65	3094.48	3481.06	1995.03	1956.26	2417.98	3284.18	1497.04	2704.46
	P833	---	---	---	---	---	1.01046	429.409				816.39	595.26	1367.85	1600.69	1298.43	804.28	494.98	576.24	596.77	1278.47	593.72	572.74
	P830	---	---	---	---	---	8.33137	291.086				1331.9	1462.59	1157.81	1891.51	902.51	1808.35	1787.42	1470.23	1008.74	1450.15	1753.56	1544.98
	P83	---	---	---	---	---	14.7938	175.108				31870.8	32597.1	27961.2	37030.1	32879	29419.9	32603.1	34403.8	41082.9	33996	42827.4	42207
	P829	---	---	---	---	---	1.53588	257.19				2492.02	2320.28	2610.57	2041.3	1947.35	2398.44	3213.51	3325.59	3032.81	2544.42	1048.98	2181.29
	P828	---	---	---	---	---	13.5623	187.039				370.97	757.83	987.35	660.49	721.46	797.8	270.79	521.32	720.08	351.98	575.7	564.65
	P825	---	---	---	---	---	9.90134	321.112				729.05	878.72	806.49	1024.5	740.44	780.07	1178.35	544.93	1152.13	734.29	763.37	939.34
	P824	---	---	---	---	---	4.80029	339.159				1372.9	954.03	1160.25	1459.28	809.18	1923.99	1177.41	1336.75	1657.39	1190.66	598.47	1477.57
	P821	---	---	---	---	---	13.8266	333.1				956.71	1274.38	573.3	1125.73	782.07	1126.77	904.38	925.19	892.81	796.48	540.97	731.99
	P820	---	---	---	---	---	1.40047	387.253				2506.95	2211.31	2562.48	1977.57	2085.76	4356.6	2830.56	2937.26	1846.53	2084.81	2106.65	2463.92
	P82	---	---	---	---	---	12.5167	135.029				2520.35	2471.99	2914.19	3817.29	2214.56	1918.33	2680.1	2741.54	4397.52	2191.07	2526.59	2163.06
	P819	---	---	---	---	---	1.39678	445.258				1419.18	1348.77	816.34	755.09	881.15	1423.43	1454.4	963.52	974.81	1343.39	1297.06	985.57
	P818	---	---	---	---	---	13.755	315.05				208.84	183.07	276.62	340.05	220.69	246.49	242.27	449.48	240.03	285.6	214.35	178.63
	P817	---	---	---	---	---	4.58909	611.312				472.74	278.73	353.9	773.85	316.72	494.44	234.21	481.65	379.48	285.31	389.81	523.58
	P816	---	---	---	---	---	12.6459	625.327				710.12	1324.69	839.48	400.1	519.73	1307.83	1101.34	881.76	715.43	659.51	894.61	493.63
	P815	---	---	---	---	---	1.39618	245.117				1610.31	1662.95	1777.52	2173.92	1590.86	1711.75	2452.75	1110.07	1136.99	1142.09	1603.89	3468.87
	P814	---	---	---	---	---	13.748	252.109				6153.99	4562.53	3617.09	7796.52	3505.18	4722.43	4486.66	6364.14	8275.94	4570.75	2385.14	6419.32
	P813	---	---	---	---	---	8.1372	437.144				573.41	756.51	727.18	576.25	839.63	563.94	514.02	660.68	373.7	500.96	1764.08	1142.57
	P812	---	---	---	---	---	4.77374	391.139				389.38	559.83	436.8	663.25	485.11	556.14	621.06	507.38	622.19	920.6	678.56	564.65
	P811	---	---	---	---	---	4.63605	629.311				332.14	756.19	513.06	611.66	353.51	317.15	762.46	685.76	768.09	475.83	445.88	304.89
	P810	---	---	---	---	---	9.97197	183.065				2405.08	5940.82	2696.16	2463.94	3326.63	1903.93	4462.85	2481.74	4122.82	4667.35	5618.21	4511.05
	P81	---	---	---	---	---	12.9781	120.066				7038.68	7992.32	5735.24	11499.4	8664.98	7943.54	7839.02	10014.3	9246.32	8932.08	9940.35	9893.66
	P808	---	---	---	---	---	1.39372	415.321				25951.1	26041.3	23941.1	28122.7	21119.2	32116.8	23148.3	13639.5	25996.2	38574.8	22667.3	15100.6
	P807	---	---	---	---	---	12.4727	915.495				484.14	603.53	580.13	622.65	449.07	502.32	674.34	491.1	537.38	546.63	338.59	694.36
	P806	---	---	---	---	---	11.0708	375.107				489.83	562.19	556.17	667.82	471.94	571.27	681.13	2075.16	514.89	669.7	646.71	737.92
	P805	---	---	---	---	---	1.39858	322.175				684.77	928.32	404.95	441.96	387.73	540.73	625.28	853.75	519.71	515.24	827.99	739.18
	P804	---	---	---	---	---	4.66195	593.186				318.96	570.88	371.96	611.13	318.06	817.5	507.18	517.54	381.43	529.07	316.78	665.26
	P803	---	---	---	---	---	7.83093	582.316				619.98	3240.33	870.19	933.97	521.06	1162.7	707.01	785.81	850.89	1529.43	901.26	874.02
	P802	---	---	---	---	---	9.35064	605.332				487.82	427.55	574.15	406.41	417.01	507.47	562.98	536.8	546.21	394.82	396.91	628.17
	P801	---	---	---	---	---	4.71978	417.118				587.04	311.8	541.45	407.87	238.05	502.32	324.39	305.99	362.53	565.67	495.09	785.37
	P800	---	---	---	---	---	10.0328	451.123				228.78	419.58	365.14	374.62	354.66	327	405.72	252.89	316.27	224.05	257.03	269.06
	P80	---	---	---	---	---	8.06285	181.071				1047.33	1298	1280.83	1859.39	1097.3	868.72	1153.98	1132.35	1421.34	846.61	1232.03	1583.07
	P8	---	---	---	---	---	13.5737	130.032				3319.83	2893.09	2601.73	2837.47	2694.05	2965.89	2156.9	2773.31	3080.41	3147.32	3535.18	1899.27
	P799	---	---	---	---	---	3.88832	401.378				455.66	399.41	580.13	525.29	546.33	602.78	665.42	512.82	354.3	338.84	460.06	523.34
	P797	---	---	---	---	---	1.44297	475.087				243.02	206.17	290.06	454.83	265.33	336.07	235.67	283.21	240.03	565.67	414.58	316.2
	P796	---	---	---	---	---	4.58909	611.312				472.74	278.73	353.9	773.85	316.72	494.44	234.21	481.65	379.48	285.31	389.81	523.58
	P795	---	---	---	---	---	9.95793	984.465				267.7	558.91	580.13	242.61	255.42	296.47	294.82	340.93	214.59	170.03	241.85	152.67
	P794	---	---	---	---	---	14.1008	967.438				311.92	301.17	267.55	221.46	260.53	286.32	598.58	329.6	178.99	278.23	383.17	483.88
	P786	---	---	---	---	---	6.18828	329.123				858.97	903.52	674.65	1245.29	671.21	530.23	707.01	1058.05	720.08	857.41	725.56	785.37
	P785	---	---	---	---	---	1.39375	628.348				471.6	1653.81	859.1	622.65	492.38	1503.14	518.24	683.76	403.65	724.58	419.49	523.58
	P784	---	---	---	---	---	8.06312	181.072				1059.4	1298	1280.83	1859.39	1097.3	865.39	1100.72	1132.35	1421.34	804.75	1232.03	1583.07
	P78	---	---	---	---	---	13.5707	151.06				4541.69	6033.87	4573.48	6587.53	5682.99	6011.46	4760.87	5553.61	5533.91	5775.61	6271.47	4522.34
	P779	---	---	---	---	---	7.56445	585.197				284.49	602.35	580.13	628.93	375.11	753.48	312.69	381.54	421.69	379.3	483.71	392.17
	P778	---	---	---	---	---	7.79999	574.301				1275.06	768.5	1026.07	1317.33	905.66	1491.4	1188.25	1036.41	960.6	1131.35	967.41	660.19
	P777	---	---	---	---	---	7.49595	590.296				2411.89	2648.46	2906.61	3164.34	1715.48	3012.93	2086.22	2894.1	3382.45	2346.4	2507.04	2117.06
	P775	---	---	---	---	---	9.62112	166.086				169332	185214	137455	218793	210399	177477	212318	249921	258957	180474	277959	260369
	P774	---	---	---	---	---	9.62112	166.086				169332	185214	137455	218793	210399	177477	212318	249921	258957	180474	277959	260369
	P773	---	---	---	---	---	4.45056	439.233				946.44	584.63	763.88	555.27	500.63	753.48	409.25	731.92	805.62	681.41	402.05	633.47
	P772	---	---	---	---	---	12.8691	839.442				346.98	186.7	295.75	205.11	153.25	130.01	165.03	84.86	222.14	266.2	110.97	137.57
	P771	---	---	---	---	---	4.84678	793.437				95.75	108.66	290.06	311.32	255.42	145.77	235.67	128.01	167.55	215.18	220.04	206.35
	P770	---	---	---	---	---	6.0279	780.453				196.5	517.31	489.13	676.36	519.02	307.47	471.34	277.66	480.05	709.86	503.62	529.74
	P77	---	---	---	---	---	8.06285	181.071				1047.33	1298	1280.83	1859.39	1097.3	868.72	1153.98	1132.35	1421.34	846.61	1232.03	1583.07
	P769	---	---	---	---	---	6.05656	763.426				355.23	189.58	436.8	146.5	179.82	244.27	181.9	164.33	286.11	282.84	241.85	126.17
	P768	---	---	---	---	---	4.67345	475.192				795.02	530.74	269.59	549.39	260.53	363.44	280.99	1188.05	310.62	235.14	476.41	344.95
	P767	---	---	---	---	---	5.04662	458.166				1373.95	1272.18	1295.5	1669.51	1614.87	1013.43	959.8	1322.31	1278.1	1228.98	870.16	1635.87
	P766	---	---	---	---	---	1.51266	249.196				804.01	1099.83	874.68	853.78	1209.01	1363.04	876.68	621.27	1099.17	944.13	1013.61	785.37
	P765	---	---	---	---	---	11.8764	333.118				1452.33	1514.14	1160.25	1657.89	1115.84	1976.72	1178.35	1635.96	1031.65	1697.02	974.05	1105.45
	P764	---	---	---	---	---	13.8209	287.113				1113.05	1994.29	726.96	940.02	765.5	644.89	2718.9	2458.59	2887.24	813.02	1460.91	1258.94
	P763	---	---	---	---	---	1.43426	803.142				242.07	301.17	580.13	527.63	260.53	251.16	125.37	273.01	110.13	390.43	178.31	362.51
	P761	---	---	---	---	---	8.15046	447.092				1650.99	501.78	1326.59	2468.28	1334.4	871.07	1717.69	1060.91	3141.36	563.29	3342.06	3086.27
	P758	---	---	---	---	---	13.7127	203.034				1236.49	1222.8	1481.99	1294.41	1190.41	1002.69	793.48	1080.87	1282.54	1497.04	816.61	1005.07
	P757	---	---	---	---	---	12.0569	217.05				930.71	903.52	1160.25	933.97	1079.81	1004.64	730.17	722.48	768.09	661.06	725.56	843.02
	P756	---	---	---	---	---	12.9319	305.066				865.66	875.28	463.3	1714.89	1081.83	716.86	1030.12	1456.29	1443.8	658.73	1814.32	1323.55
	P753	---	---	---	---	---	12.7984	419.134				1147.88	1480.96	976.71	1437.01	931.34	1428.95	906.43	1392.43	1107.7	1314.84	936.58	1465.89
	P75	---	---	---	---	---	4.66581	391.19				825.88	806.65	847.51	902.23	593.51	653.02	787.86	592.69	799.15	565.67	556.54	736.07
	P749	---	---	---	---	---	1.40423	311.173				1415.46	594.24	719.29	1100.98	835.31	647.11	911.71	1405	947.51	576.9	1076.15	739.18
	P747	---	---	---	---	---	4.65269	355.118				649.66	522.03	566.48	927.9	545.58	563.71	471.34	731.65	445.23	536.66	572.98	476.36
	P746	---	---	---	---	---	13.5714	477.139				576.02	669.76	643.19	627.91	1024.49	624.28	667.65	942.49	691.84	943.9	1079.17	403.94
	P745	---	---	---	---	---	4.64646	431.134				1222.68	620.51	796.25	778.92	518.75	502.32	628.45	555.32	670.19	490.25	653.94	1112.87
	P744	---	---	---	---	---	7.82417	269.081				16991.1	28517.1	8261.31	8880.18	21305.7	14958.8	15024.2	9313.57	20004.8	25305	58940	33387.7
	P743	---	---	---	---	---	13.7164	423.092				309.41	467.71	295.75	440.74	442.88	327	291.12	325.82	280.82	325.65	466.63	414.86
	P742	---	---	---	---	---	7.73827	498.197				1473.29	1538.94	889.53	7213.14	1367.67	1715.14	990.74	1537.96	1132.4	3388.49	2098.2	1666.19
	P741	---	---	---	---	---	14.1582	527.176				726.2	301.17	403.55	738.76	287.1	502.32	1126.13	640.05	832.57	399.83	753.47	1099.71
	P740	---	---	---	---	---	13.5623	481.17				472.74	301.17	229.78	520.09	319.25	303.1	307.76	256.74	371.62	282.84	574.76	456.62
	P74	---	---	---	---	---	4.80029	339.159				1372.9	954.03	1160.25	1459.28	809.18	1923.99	1177.41	1336.75	1657.39	1190.66	598.47	1477.57
	P739	---	---	---	---	---	13.5623	481.17				472.74	301.17	229.78	520.09	319.25	303.1	307.76	256.74	371.62	282.84	574.76	456.62
	P738	---	---	---	---	---	9.78137	205.097				96903.8	88104.7	108858	91299.6	75754.9	73691.4	78698.9	92903.6	87648.5	93412.7	115084	115016
	P735	---	---	---	---	---	7.6456	533.238				643.91	1038.57	849.94	824.58	692.24	707.29	643.24	620.48	628.38	1260.28	483.71	739.18
	P734	---	---	---	---	---	1.05847	333.206				3807.22	3035.19	4128.75	2693.44	3743.54	1882.95	4944.9	4294.72	4745.23	3719.62	4273.28	4635.64
	P728	---	---	---	---	---	9.61017	493.17				489.83	252.75	556.24	274.56	409.7	195.02	354.76	352.2	352.67	295.04	324.37	598.2
	P727	---	---	---	---	---	0.838046	444.124				342.4	387.76	605.59	368.7	252.16	285.31	235.67	420.27	319.09	320.32	715.5	322.36
	P726	---	---	---	---	---	3.14099	467.14				454.47	658.59	498.21	700.95	409.7	706.57	540.39	881.49	580.74	550.14	398.35	822.87
	P725	---	---	---	---	---	6.48785	153.127				6048.85	7475.01	7248.16	7625.57	5940.13	6568	5888.97	5897.88	5083.86	6430.92	6140.88	5833.36
	P722	---	---	---	---	---	8.73231	244.093				16129.3	16149.5	18245.9	24725	17732.4	25395.1	24937.6	24257.4	20229.4	18961	11266.5	10810.2
	P721	---	---	---	---	---	1.06311	409.295				4522.73	3673.15	2717.28	2570.54	2055.03	4735.09	2643.2	1988.58	2474.14	3095.26	2243.46	2429.66
	P720	---	---	---	---	---	1.28434	585.271				430.98	2129.76	4125.22	10638.9	50842.5	136376	618.8	762.34	509.56	83487.8	483.71	427.13
	P72	---	---	---	---	---	13.7127	203.034				1236.49	1222.8	1481.99	1294.41	1190.41	1002.69	793.48	1080.87	1282.54	1497.04	816.61	1005.07
	P719	---	---	---	---	---	8.16389	355.202				1281.54	1745.95	1665.95	1361.06	1572.93	1281.09	1363.58	2229.04	1377.53	1422.64	1397.15	2098.48
	P718	---	---	---	---	---	4.65948	375.18				1210.87	584.63	586.55	869.43	653.28	563.39	473.19	1167.21	564.77	584.93	346.9	714.54
	P717	---	---	---	---	---	5.19629	670.271				215.49	290.54	195.65	137.72	228.86	270.86	182.99	201.32	161.67	401.74	125.27	127.55
	P716	---	---	---	---	---	4.69601	699.249				276.24	255.03	194.51	191.68	355.55	387.29	314.23	194.35	149.56	299.47	501.73	261.79
	P715	---	---	---	---	---	13.5388	653.244				242.07	179.49	196.69	535	284.03	230.48	239.49	481.65	240.03	306.05	160.76	530.07
	P714	---	---	---	---	---	9.61665	149.06				3786.89	4029.68	2819.87	5233.01	4483.84	3870.81	4482.34	5040.35	5122.46	3685.59	6564.09	5393.93
	P713	---	---	---	---	---	14.151	667.229				561.24	675.57	697.31	622.65	585.11	513.56	671.12	499.47	594.75	789.13	505.52	550.82
	P712	---	---	---	---	---	8.01364	976.079				657.86	704.91	1078.93	941.37	781.6	689.2	707.77	617.65	659.2	422.59	556.74	785.37
	P711	---	---	---	---	---	7.06418	953.089				701.86	845.3	803.74	853.99	854.22	863.91	708.42	1230.68	657.18	790.31	588.07	587.19
	P710	---	---	---	---	---	4.46709	167.07				3103.55	3826.62	4116.68	3458.42	3930.18	3161.66	3420.16	3254.14	2854.87	1987.24	5445.59	4719.08
	P71	---	---	---	---	---	4.40159	223.06				3439.35	4771.21	4578.97	2428.15	3106.44	2517.85	3490.05	6020.39	6888.97	3775.11	2557.88	2534.14
	P709	---	---	---	---	---	12.6784	155.07				5911.05	4136.26	4940.47	4716.53	3808.87	4687.57	4049.82	4762.66	5247.03	3597.46	4063.66	4566.4
	P708	---	---	---	---	---	6.33588	257.044				325.39	903.52	192.05	395.39	260.53	259.04	471.34	481.65	949.06	163.05	438.18	261.79
	P707	---	---	---	---	---	13.6281	301.071				424.27	420.46	491.44	622.65	399.89	663.92	487.97	667.79	765.94	569	558.34	912.89
	P706	---	---	---	---	---	0.883041	613.176				10796	6017.56	12085.9	8772.51	10397.5	11587.6	12762.6	8173.48	10968.2	7921.46	9586.5	9649.38
	P705	---	---	---	---	---	7.62009	505.352				2805.97	1584.63	2030.44	2122.38	2344.79	2588.2	2664.32	2708.19	2594.89	3675.76	2659.43	2958.63
	P704	---	---	---	---	---	12.0695	975.516				632.03	658.01	1450.31	932.81	781.6	502.32	806.66	722.48	718.25	668.97	483.71	1120.7
	P703	---	---	---	---	---	13.5434	209.029				436.67	526.29	508.46	727.64	521.06	476.71	447.31	945.34	480.05	437.25	388.98	455.83
	P701	---	---	---	---	---	4.63878	355.154				546	854.29	865.18	1187.88	400.07	637.47	606.27	1067.49	644.15	391.54	749.27	429.13
	P700	---	---	---	---	---	4.03243	356.186				732.85	862.77	566.48	736.97	625.18	647.11	443.61	921.27	480.05	555.69	600.36	968.12
	P7	---	---	---	---	---	6.34137	301.107				811.39	812.72	840.58	631.19	658.45	974.11	810.97	1042.93	621.9	1655.98	740.47	691.2
	P699	---	---	---	---	---	1.38315	446.191				1020.68	2340.51	1416.23	1779.14	1475.46	1531.98	1577.7	2546.4	916.7	2456.81	1158.98	1611.98
	P696	---	---	---	---	---	1.39523	451.357				1435.29	1736.23	1661.67	2191.98	3541.74	4739.81	1768.17	1519.72	1307.93	2106.36	2420.5	1222.87
	P69	---	---	---	---	---	4.68512	472.155				262	602.35	307.13	502.13	313.66	377.46	354.89	217.22	577.01	468.07	327.11	606.44
	P689	---	---	---	---	---	1.42413	265.112				2061.35	1855.09	3118.95	2730.81	2463.83	2291.22	2397.2	2374.74	2466.07	2815.83	4210.99	2219.87
	P686	---	---	---	---	---	7.59204	568.239				1321.41	1318.08	1173.9	964.49	1463.37	683.18	1937.28	1093.63	2433.21	1807.73	1069.84	1362.34
	P685	---	---	---	---	---	7.57779	597.218				726.2	730.7	720.33	387.97	1042.13	753.48	471.34	629.78	212.73	709.88	442.54	1308.96
	P684	---	---	---	---	---	4.65269	355.118				649.66	522.03	566.48	927.9	545.58	563.71	471.34	731.65	445.23	536.66	572.98	476.36
	P683	---	---	---	---	---	3.15388	681.384				472.74	420.46	208.16	228.56	498.59	327.72	707.01	245.55	480.05	235.93	272.48	612.43
	P682	---	---	---	---	---	14.055	156.077				6608.39	10879.5	6258.35	10665.2	11107.3	8862.22	7168.98	9436.52	9127.61	10308.4	12754.1	13321.5
	P681	---	---	---	---	---	11.904	931.49				120.49	427.35	352.63	311.32	512.73	309.27	229.2	441.04	242.28	485.81	483.71	551.3
	P68	---	---	---	---	---	7.79011	495.171				235.42	594.44	580.13	311.32	476.11	502.32	707.01	722.48	630.26	574.55	490.34	634.34
	P679	---	---	---	---	---	0.949409	463.123				1248.97	1175.17	782.6	1085.75	826.84	888.14	962.54	1026.58	1916.6	1176.34	802.38	955.27
	P678	---	---	---	---	---	4.50239	318.155				456.01	395.93	481.4	467.1	434.33	694.38	365.06	861.06	480.05	739.62	395.5	523.58
	P677	---	---	---	---	---	9.45105	347.134				543.94	602.35	511.88	622.65	521.06	547.41	471.34	620.48	720.08	600.86	915.69	523.58
	P676	---	---	---	---	---	12.2744	301.128				3874.56	5388.32	4592.91	4930.94	5464.76	4046.56	3353.65	3846.56	4215.38	4811.92	4808.71	4461.53
	P673	---	---	---	---	---	5.29368	330.118				751.53	824.24	749.35	1093.37	1245.46	756.99	993.51	1026.79	1077.94	1294.57	1571.6	1460.03
	P672	---	---	---	---	---	9.68932	455.155				347.72	417.28	439.71	477.27	522.55	502.32	370.3	398.92	611.83	397.59	479.4	596.89
	P671	---	---	---	---	---	13.7034	409.149				503.12	528.29	416.33	543.29	519.02	513.96	476.81	360.77	406.63	532.4	298.2	538.07
	P67	---	---	---	---	---	5.88822	835.317				490.78	1175.9	870.19	1131.39	781.6	598.63	707.01	481.65	765.39	848.51	495.09	523.58
	P669	---	---	---	---	---	13.9548	877.328				657.69	530.02	433.91	870.73	786.41	929.31	864.96	393.19	953.52	578.57	624.64	748.31
	P668	---	---	---	---	---	14.0849	900.344				170.66	131.1	125.08	117.2	198.86	179.26	343.8	204.94	463.94	115.35	144.57	119.8
	P667	---	---	---	---	---	14.1497	854.338				234.47	362.59	283.07	383.01	271.57	346.89	423.28	393.15	670.4	229.6	277.47	394.92
	P666	---	---	---	---	---	4.74295	368.149				489.83	503.64	487.04	392.78	358.61	613.62	464.66	404.21	670.19	634.44	483.71	454.26
	P664	---	---	---	---	---	4.63015	396.139				299.03	547.65	557.38	611.66	738.86	392.69	440.84	362.68	479.11	346.06	441.97	535.9
	P662	---	---	---	---	---	14.9349	175.119				68710.3	68077	62082.9	78851	69671.5	63735.7	66534.9	73055.3	80296.6	68125.1	82371	92377.4
	P661	---	---	---	---	---	9.35741	623.312				7986.79	4033.76	6582.17	5569.85	6912.11	7515.23	7388.1	10277.5	10397	8529.36	6474.77	6417.72
	P660	---	---	---	---	---	7.52978	625.213				640.77	602.35	676.01	933.97	781.6	502.32	829.61	784.67	567.61	565.67	534.94	785.37
	P66	---	---	---	---	---	5.38882	163.039				2891.66	4405.65	3215.72	2801.9	3177.47	2231.87	2046.17	2222.25	2134.73	3549.44	5467.44	5407.96
	P659	---	---	---	---	---	12.0256	897.521				1324.55	2107.04	2046.4	2261.14	1563.19	1501.26	1350.7	2122.32	1680.19	1827.88	1477.34	1552.64
	P658	---	---	---	---	---	12.2269	914.547				769.75	814.2	568.13	705.66	529.24	438.66	707.01	481.65	733.13	848.51	967.41	523.58
	P657	---	---	---	---	---	12.5164	943.526				471.6	231.54	379.93	427.31	260.53	453.64	299.19	353.21	216.86	456.4	397.4	523.58
	P656	---	---	---	---	---	10.5674	795.453				116.76	257.07	168.35	466.52	197.19	344.73	471.34	222.88	182.06	331.65	184.22	181.71
	P655	---	---	---	---	---	7.61078	529.149				495.53	328.34	654.72	905.04	464.19	449.22	426.98	370.21	720.08	439.23	483.71	1068.22
	P654	---	---	---	---	---	1.39556	351.217				4225.49	2919.02	3483.31	3405.31	2854.84	2479.12	5852.74	4662.66	4322.28	3098.87	2881.62	4080.08
	P653	---	---	---	---	---	1.2459	397.222				1369.48	1037.48	1769.05	1414.42	1028.71	2041.46	1917.46	1212.68	1200.13	1278.58	1692.97	1595.99
	P652	---	---	---	---	---	4.56612	539.097				151.89	377.94	182	468.82	249.98	251.16	235.67	291.24	240.03	215.18	206.47	261.79
	P651	---	---	---	---	---	1.41408	489.357				1580.38	2085.22	2560.68	2654.27	1945.79	2604.72	2002.12	3413.24	2444.46	1373.75	1560.41	1552.4
	P650	---	---	---	---	---	10.6666	976.548				233.52	301.17	189.96	311.32	215.65	466.21	373.37	439.15	273.3	282.84	302.82	110.88
	P65	---	---	---	---	---	7.95497	177.055				3535.29	4368.87	3634.93	4294.64	3627.14	4276.43	3843.63	3057.4	3598.48	3966.91	3414.24	3758.86
	P649	---	---	---	---	---	1.40818	388.124				2036.27	1662.95	828.1	1346.71	951.2	777.87	1756.36	1619.31	2182.82	1054.3	1560.16	1140.15
	P648	---	---	---	---	---	10.6802	394.087				726.2	1189.73	595.4	805.79	961.45	892.84	912.2	838.64	942.65	1182.37	1096.35	746.43
	P647	---	---	---	---	---	6.10404	371.097				2287.26	2721.56	2953.07	2717.66	2604.3	2260.44	2142.74	3005.73	2612.95	3211.87	2638.13	2382.91
	P645	---	---	---	---	---	1.40008	341.087				4314.02	4696.77	2918.31	2162.74	4096.86	1710.08	1733.79	3645.76	1735.29	2661.98	3039.88	4709.84
	P644	---	---	---	---	---	7.96843	179.034				4925.93	5804.51	6065.32	6752.56	5469.81	5616.45	4989.45	5488.51	5500.81	5380.14	5145.73	5510.24
	P643	---	---	---	---	---	1.39548	473.363				745.51	1293.95	1536.67	1205	1525.57	2629.73	1693.32	1539.1	1325.37	1110.27	2070.45	1903.22
	P642	---	---	---	---	---	4.59555	400.175				2623.47	1203.57	782.6	618.87	812.51	525.41	1173.73	866.97	1315.91	1329.31	872.08	1007.08
	P641	---	---	---	---	---	4.0263	288.123				1477.09	1029.74	1115.53	1404	1244.25	871.67	1056.43	1069.08	963.75	1035.45	1077.43	1107.74
	P640	---	---	---	---	---	1.54609	243.149				822.08	1017.52	819	758.86	524.13	731.09	761.67	1147.16	639.13	936.06	792.37	916.48
	P64	---	---	---	---	---	0.801939	437.108				435.72	521.2	573.3	462.72	341.11	392.01	290.2	518.48	314.93	525.74	312.02	313.78
	P638	---	---	---	---	---	9.61612	345.097				709.12	566.92	387.19	636.07	394.86	986.3	395.47	661.09	539.35	402.86	489.4	474.3
	P637	---	---	---	---	---	14.0971	917.474				327.5	255.11	290.06	311.32	463.76	306.32	302.21	188.88	160.02	93.09	483.71	261.79
	P636	---	---	---	---	---	5.87199	871.469				103.47	172.46	313.95	137.94	260.53	251.16	192.19	240.83	284.95	316.84	181.15	261.07
	P634	---	---	---	---	---	12.0399	967.511				5412.09	7630.69	7088.3	7517	7533.43	7597.58	6983.44	7029.12	6182.04	6971.27	5721.71	5856.38
	P631	---	---	---	---	---	3.0975	312.155				726.2	637.5	710.94	708.87	774.6	648.3	668.46	854.7	533.71	862.93	532.21	658.07
	P630	---	---	---	---	---	9.95793	205.195				726.2	903.52	1450.31	933.97	781.6	588.01	707.01	642.2	960.11	663.28	725.56	1022.53
	P63	---	---	---	---	---	1.11615	393.144				1044.83	1809.5	880.43	620.19	439.21	789.26	661.57	598.79	580.77	683.03	1133.39	1625.87
	P628	---	---	---	---	---	1.40573	271.133				710.07	1083.04	844.03	570.47	757.48	796.6	680.42	1366.57	607.13	683.24	713.23	674.2
	P627	---	---	---	---	---	5.0249	229.086				13098.7	12142.6	14408.2	15016.8	13597.6	12228.7	10230.2	13333.1	12656.2	12863.8	9579.33	14485.1
	P625	---	---	---	---	---	5.56419	387.144				468	584.63	588.09	461.49	484.46	565.63	605.64	693	467.83	476.48	391.71	421.93
	P624	---	---	---	---	---	12.8382	427.175				697.73	859.95	792.09	1220.51	649.71	774.16	656.93	1365.63	568.17	1076.74	634.23	709.99
	P623	---	---	---	---	---	8.13141	452.181				787.7	423.54	561.5	637.56	414.09	855.37	329.54	335.81	478.05	3575.71	1351.05	557.77
	P622	---	---	---	---	---	4.62672	189.055				1293.88	1306.26	1263.76	1091.46	1008.41	787.95	971.81	1247.53	1418.67	854.16	1619.94	1352.19
	P621	---	---	---	---	---	6.30296	245.081				3850.74	4454.8	4953.83	5076.43	6253.39	6069.43	6843.49	4730.14	4693.39	4849.83	3626.84	3983.29
	P620	---	---	---	---	---	1.03671	443.388				931.54	1505.87	1319.73	1129.84	1263.89	1054.87	1418.63	919.3	768.74	971.31	1324.84	1323.35
	P62	---	---	---	---	---	5.05595	193.05				866.92	700.82	847.68	964.88	940.88	893.6	581.22	986.57	806.67	850.44	666.09	1073.62
	P618	---	---	---	---	---	1.03867	327.107				495.53	485.42	549.41	807.15	585.48	423.63	525.81	917.89	332.75	387.21	789.91	375.76
	P616	---	---	---	---	---	1.39421	249.149				1515.39	4751.6	1395.37	2460.74	1650.39	1172.07	1356.99	2460.04	849.07	1614.67	859.5	1372.61
	P615	---	---	---	---	---	10.1515	231.138				862.77	1881.85	1032.85	932.75	689.64	1004.64	683.19	959.26	779.82	1398.3	929.13	985.57
	P614	---	---	---	---	---	4.62712	349.131				683.49	656.68	759.72	842.4	679.51	639.76	901.31	1009.54	642.45	756.86	735.04	582.1
	P613	---	---	---	---	---	7.41345	849.224				250.62	903.52	473.68	622.65	110.93	392.01	925.77	202.64	480.05	282.84	375.1	230.99
	P612	---	---	---	---	---	13.2526	886.193				1036.91	885.63	1013.56	1674.57	347.73	1996.51	1987.02	1470.27	1040.58	1168.66	553.05	1549.75
	P611	---	---	---	---	---	7.49495	863.203				315.16	677.94	511.05	435.71	184.01	683.87	662.65	568.05	422.85	488.03	241.85	523.58
	P610	---	---	---	---	---	13.2526	886.193				1036.91	885.63	1013.56	1674.57	347.73	1996.51	1987.02	1470.27	1040.58	1168.66	553.05	1549.75
	P61	---	---	---	---	---	5.3789	161.06				769.99	1122.57	1031.25	1031.8	1050.91	746.04	825.54	722.48	716.85	1092.72	699.11	1047.17
	P609	---	---	---	---	---	7.49495	863.203				315.16	677.94	511.05	435.71	184.01	683.87	662.65	568.05	422.85	488.03	241.85	523.58
	P606	---	---	---	---	---	4.9537	343.118				1143.51	501.04	870.19	863.86	654.79	845.08	7956.23	824.18	661.45	572.33	821.35	899.87
	P605	---	---	---	---	---	12.6459	625.327				710.12	1324.69	839.48	400.1	519.73	1307.83	1101.34	881.76	715.43	659.51	894.61	493.63
	P604	---	---	---	---	---	7.52978	625.213				640.77	602.35	676.01	933.97	781.6	502.32	829.61	784.67	567.61	565.67	534.94	785.37
	P602	---	---	---	---	---	7.50662	805.385				484.14	1115.37	870.19	631.19	745.34	502.32	471.34	722.48	480.05	565.67	967.41	566.61
	P601	---	---	---	---	---	14.1677	823.411				242.07	759.35	247.6	622.65	521.06	502.32	374.25	207.77	231.67	364.91	299.44	359.4
	P600	---	---	---	---	---	12.7984	419.134				1147.88	1480.96	976.71	1437.01	931.34	1428.95	906.43	1392.43	1107.7	1314.84	936.58	1465.89
	P60	---	---	---	---	---	1.39971	295.19				1315.43	4686.62	980.91	752.06	742.69	862.81	1286.74	1024.69	1120.13	1371.89	1241.51	1505.04
	P599	---	---	---	---	---	5.39917	257.081				1880.91	2051.74	1682.72	2475.56	1454.63	1343.61	2486.13	3276.69	1706.43	1670.04	1448.75	1240.41
	P597	---	---	---	---	---	1.56948	902.817				580.96	593.89	580.13	576.25	533.52	521.32	493.84	424.82	487.58	599.95	532.43	453.4
	P596	---	---	---	---	---	1.43721	472.303				2297.89	2957.72	2474.22	2153.18	2453.11	2353.87	2684.23	2708.88	1884.19	1775.46	1757.46	3439.16
	P594	---	---	---	---	---	7.32884	466.316				2469.74	3625.41	1876.47	2612.31	2424.44	4211.75	2633.44	2061.3	2984.48	2082.77	2331.84	2542.74
	P593	---	---	---	---	---	1.41353	450.321				919.59	995.99	1026.63	927.86	915.81	1449.95	839.17	1388.66	721.05	1288.85	662.97	1237.35
	P590	---	---	---	---	---	7.96843	179.034				4925.93	5804.51	6065.32	6752.56	5469.81	5616.45	4989.45	5488.51	5500.81	5380.14	5145.73	5510.24
	P59	---	---	---	---	---	1.11615	393.139				980.61	1528.31	880.43	551.78	508.09	581.11	473.19	577.7	515.77	767.44	1133.39	1422.61
	P589	---	---	---	---	---	6.43491	119.034				1027.13	3386.91	679.09	443.18	919.52	2007.31	1550.8	1097.41	2172.48	2498.94	2980	2940.28
	P588	---	---	---	---	---	1.40019	403.368				782.13	1058.24	897.37	549.89	780.74	862.81	965.84	611.98	936.65	583.91	1126.35	996.79
	P587	---	---	---	---	---	9.72098	727.208				97.84	158.26	298.03	230.48	332.05	207.21	251.5	178.49	300.27	177.47	146.74	129.15
	P586	---	---	---	---	---	5.42981	421.134				600.9	310.62	293.48	368.25	409.58	388.07	471.34	513.76	450.87	565.67	440.89	441.23
	P584	---	---	---	---	---	6.0982	733.255				201.25	602.35	318.5	222.2	378.03	323.98	293.89	174.55	269.23	565.67	241.85	198.73
	P583	---	---	---	---	---	4.82464	687.249				531.6	1380.35	989.63	1843.24	1310.12	833.26	985.19	1109.69	536.65	1269.99	707.47	958.5
	P582	---	---	---	---	---	8.31996	433.113				793.6	505.77	950.13	855.83	567.28	1190.34	822.53	902.25	849.04	719.85	1364.68	820.28
	P581	---	---	---	---	---	4.90219	579.171				378.06	419.16	393.58	509.6	505.74	408.32	353.97	449.99	455.72	438.21	261.8	358.02
	P580	---	---	---	---	---	11.9361	595.166				1238.45	1597.99	2042.95	1963.1	1227.32	1581.48	1499.69	1758.87	1450.52	1353.18	1475.78	2327.77
	P579	---	---	---	---	---	5.10444	552.244				1620.75	680.1	870.19	473.54	481.87	491.91	604.72	655.65	843.55	688.15	501.71	517.42
	P578	---	---	---	---	---	1.38661	581.223				982.2	2021.05	3791.7	13776.3	24559.2	30869.9	493.01	515.45	443.02	23834.3	681.17	367.53
	P577	---	---	---	---	---	13.8032	373.165				1072.45	1302.95	516.09	692.23	1275.01	1271.34	1235.08	1159.59	1685.48	1055.62	1999.21	1652.29
	P575	---	---	---	---	---	7.49503	558.207				984.77	1505.87	1230.04	933.97	1042.13	1004.64	1009.4	1203.99	1050.45	1694.76	725.56	793.77
	P574	---	---	---	---	---	5.20607	523.294				5500.52	3430.64	3256.92	2749.17	4002.51	5735.56	2917.8	4341.59	2504.6	4010.22	2201.23	2513.58
	P573	---	---	---	---	---	10.6914	126.022				234668	343320	265337	353963	356463	344857	335843	279419	346845	300982	360380	290661
	P572	---	---	---	---	---	5.16421	522.286				2373.42	4203.82	2668	2352.12	4044.58	5166.44	2676.82	2100.47	3835.78	4730.5	3302.97	2176.87
	P570	---	---	---	---	---	5.20607	523.294				5500.52	3430.64	3256.92	2749.17	4002.51	5735.56	2917.8	4341.59	2504.6	4010.22	2201.23	2513.58
	P569	---	---	---	---	---	5.14458	500.304				6209.73	7190.32	6246.48	4681.13	9202.55	8537.89	7655.87	3857.44	10641.2	11836.1	8262.06	2957.95
	P567	---	---	---	---	---	6.42418	273.097				3911.77	4541.48	4192.81	1370.66	1320.47	2098.72	1726.06	1339.3	2171.28	2452.5	4052.28	4197.71
	P566	---	---	---	---	---	1.10804	393.3				266240	156639	200296	164856	122611	131277	203451	150381	163610	163673	152165	165079
	P563	---	---	---	---	---	9.55185	573.306				1323.99	1217.69	1022.19	1586.56	1507.24	1643.93	1551.83	1541.81	1514.76	1668.73	1075.36	1271.04
	P562	---	---	---	---	---	5.15256	517.316				6221.93	5204.45	3798.37	3985.65	3809.28	6150.27	3713.57	2594.3	5176.61	4983.39	4031.56	4596.25
	P561	---	---	---	---	---	12.1558	930.506				573.37	903.52	839.55	933.97	521.06	729.84	561.55	722.48	720.08	848.51	725.56	581.97
	P560	---	---	---	---	---	1.38306	414.337				1290.87	6475.94	1327.55	1319.62	1921.9	1951.23	2799.2	1509.18	1357.3	1113.49	1742.15	1324.33
	P56	---	---	---	---	---	12.0569	217.05				930.71	903.52	1160.25	933.97	1079.81	1004.64	730.17	722.48	768.09	661.06	725.56	843.02
	P558	---	---	---	---	---	4.401	207.065				1948.28	942.05	1275.57	1034.08	904.54	915.9	785.72	1038.79	1519.98	1282.61	727.49	834.86
	P557	---	---	---	---	---	9.70226	723.249				184.16	184.25	101.24	263.71	179.96	95.54	105.36	211.98	180.65	102.04	177.76	219.13
	P556	---	---	---	---	---	7.4747	677.244				152.52	825.57	92.14	134.3	277.9	421.46	171.9	175.7	210.85	337.19	241.85	217.65
	P555	---	---	---	---	---	5.56419	387.144				468	584.63	588.09	461.49	484.46	565.63	605.64	693	467.83	476.48	391.71	421.93
	P552	---	---	---	---	---	4.54673	225.112				2682.23	2970.3	2761.85	3925.31	4196.12	4493.15	2569.76	4014.06	4351.81	1690.45	3299.73	4745.36
	P551	---	---	---	---	---	12.5894	811.447				613.73	594.06	580.13	761.74	559.55	488.05	707.01	537.13	825.41	565.67	429.4	641.17
	P550	---	---	---	---	---	7.74977	765.442				167.07	444.06	290.06	226.97	329.28	251.16	232.41	169.99	240.03	565.67	843.45	859.33
	P55	---	---	---	---	---	5.16908	499.181				484.14	388.99	679.98	439.51	792.83	447.76	707.01	735.7	205.51	565.67	267.74	523.58
	P549	---	---	---	---	---	1.41892	213.076				698.03	583.45	758.28	528.64	820.23	502.32	456.55	714.92	681.77	1062.47	813.76	567.73
	P548	---	---	---	---	---	8.8785	171.029				613.19	424.68	607.39	659.27	292.81	461.87	469.9	442.45	542.37	310.57	297.2	523.58
	P547	---	---	---	---	---	9.59899	307.081				838.22	717.47	318.5	427.31	695.25	855.3	770.65	867.97	643.84	825.22	1459.65	761.57
	P546	---	---	---	---	---	1.2465	417.227				19484.2	21406.6	29074	22096.2	21582.9	22250	24727.2	21885.7	22359	21423.1	24518.8	27928.7
	P545	---	---	---	---	---	0.89	671.182				503.49	245.66	380.54	439.54	408.58	189.44	430.84	381.99	567.59	490.39	353.77	425.29
	P544	---	---	---	---	---	0	625.176				184.16	277.79	259.35	230.51	208.43	264.18	216.26	256.88	176.24	599.8	133.73	234.07
	P543	---	---	---	---	---	8.15181	319.118				627.84	751.16	1160.25	854.61	842.9	747.32	615.22	616.73	643.16	759.78	655.88	713.51
	P542	---	---	---	---	---	10.8704	461.108				1527.33	1667.01	1295.44	2255.45	1695.86	1525.07	1795.84	1953.55	1979.61	1542.01	1544.65	2294.99
	P540	---	---	---	---	---	12.6635	483.129				366.2	317.43	333.26	372.37	328.11	307.24	317.92	394.08	342.06	296.15	550.1	584.7
	P54	---	---	---	---	---	1.25962	453.176				3820.91	1523.49	3220.34	1776.19	1617.77	3550.08	1738.69	1982.48	2331.19	1948.08	1933.87	2804.56
	P539	---	---	---	---	---	9.95196	144.102				38666.2	43465.3	42007.9	36657.9	45071.4	41722.2	27143.6	30305.8	37324.8	37567.3	25140.3	28737.9
	P537	---	---	---	---	---	11.8764	333.118				1452.33	1514.14	1160.25	1657.89	1115.84	1976.72	1178.35	1635.96	1031.65	1697.02	974.05	1105.45
	P536	---	---	---	---	---	13.8209	287.113				1113.05	1994.29	726.96	940.02	765.5	644.89	2718.9	2458.59	2887.24	813.02	1460.91	1258.94
	P535	---	---	---	---	---	14.1006	391.123				719.52	506.68	390.65	680.71	912.73	1172.26	653.65	454.26	717.12	1288.85	475.17	443.51
	P533	---	---	---	---	---	0	625.176				184.16	277.79	259.35	230.51	208.43	264.18	216.26	256.88	176.24	599.8	133.73	234.07
	P532	---	---	---	---	---	12.2395	383.152				1072.69	1204.69	945.53	1411.33	1174.83	1080.48	1114.08	1184.07	960.11	1405.45	1209.26	1440.09
	P531	---	---	---	---	---	4.78692	300.09				1575.56	1405.4	1822.53	1719.16	1652.08	1435.46	1866.21	1485.83	1915.51	2522.23	1479.11	1139.56
	P530	---	---	---	---	---	4.30563	164.071				4616.19	7642.2	7660.25	3673.65	5455.59	5617.88	4340.23	5655.16	2389.52	4484.6	2823.98	2748.57
	P53	---	---	---	---	---	5.38882	163.039				2891.66	4405.65	3215.72	2801.9	3177.47	2231.87	2046.17	2222.25	2134.73	3549.44	5467.44	5407.96
	P528	---	---	---	---	---	6.30296	245.081				3850.74	4454.8	4953.83	5076.43	6253.39	6069.43	6843.49	4730.14	4693.39	4849.83	3626.84	3983.29
	P526	---	---	---	---	---	9.86859	287.091				789.81	1582.64	929.34	727.64	1156.09	630.92	813.29	853.75	768.09	1109.09	1209.26	1299.46
	P525	---	---	---	---	---	7.52978	625.213				688.22	1284.26	382.16	543.14	559.49	379.78	449.67	403.53	513.85	629.23	648.47	551.46
	P524	---	---	---	---	---	7.81927	642.239				526.85	177.16	290.06	166.04	171.64	155.62	100.23	141.88	331.33	189.43	430.97	261.79
	P523	---	---	---	---	---	10.8363	493.134				1926.09	3545.63	1624.48	3088.62	3822.56	3234.97	6252.07	5689.73	6419.72	3122.9	6924.73	5308.16
	P522	---	---	---	---	---	9.77887	447.129				455.66	620.06	533.22	603.11	610.97	502.32	739.2	581.01	720.08	689.94	898.49	871.62
	P520	---	---	---	---	---	4.50239	318.155				456.01	395.93	481.4	467.1	434.33	694.38	365.06	861.06	480.05	739.62	395.5	523.58
	P52	---	---	---	---	---	5.41442	235.108				8658.26	11024.4	8007.83	12506.9	6703.17	10713	21082.6	18522.3	9628.58	9325.06	7094.24	5158.01
	P519	---	---	---	---	---	12.2744	301.128				3874.56	5388.32	4592.91	4930.94	5464.76	4046.56	3353.65	3846.56	4215.38	4811.92	4808.71	4461.53
	P518	---	---	---	---	---	9.24889	319.154				2776.73	4681.48	7208.92	1053.81	1917.51	10670	3599.44	2258.64	1680.53	2340.47	3894.77	1370.71
	P517	---	---	---	---	---	13.9284	309.133				95700.7	85357.4	88489.2	158429	68258.7	174766	89280.2	139959	90866.9	102771	63099	96127.1
	P516	---	---	---	---	---	10.8438	368.113				743.43	946.17	638.21	1019.54	1531.12	1092.68	1806.38	1804.16	2257.47	1259.67	2224.02	1535.3
	P515	---	---	---	---	---	1.40238	391.248				937.99	1098.35	832.1	933.97	1335.17	1023.4	1109.44	1007.69	898.58	941.98	964.8	844.13
	P513	---	---	---	---	---	4.03837	381.206				1182.81	705.1	928.04	1092.64	521.06	413.67	522.05	493.87	633.48	541.06	801.43	803.4
	P512	---	---	---	---	---	7.83877	271.096				1084.02	1582.32	1124.77	1400.33	1165.31	1004.64	874.69	1181.99	1172.92	1697.02	1451.12	1570.75
	P510	---	---	---	---	---	4.68512	387.107				364.53	413.38	559.65	492.25	850.76	462.92	1126.33	671.02	803.38	409.28	836.53	492.78
	P51	---	---	---	---	---	13.8503	287.106				1026.66	1845.38	728.56	1068.26	792.83	360.49	2534.76	2309.57	2816.84	813.02	1509.2	1275.75
	P509	---	---	---	---	---	1.38315	616.312				941.98	699.35	308.26	306.99	412.21	388.28	832.55	795.52	363.85	204.14	476.76	553.36
	P506	---	---	---	---	---	4.04391	303.086				979.55	1084.23	787.42	1040.18	541.5	753.48	898.53	691.31	701.26	1474.08	428.7	802.83
	P505	---	---	---	---	---	5.45295	373.128				1550.18	1460	972.56	1596.28	2227.6	1082.13	643.24	867.75	892.94	1481.84	1433.65	1411.68
	P504	---	---	---	---	---	9.62996	541.192				330.35	602.35	345.8	440.74	625.28	364.65	307.09	401.38	434.01	252.89	301.35	387.7
	P503	---	---	---	---	---	8.14478	449.108				531.6	613.39	1138.64	429.75	385.78	841.92	391.86	414.14	444.29	495.97	826.09	1317.45
	P502	---	---	---	---	---	7.94512	287.055				1617.36	2383.02	2289.61	2426.22	2786.67	2455.85	2007.7	2081.65	2281.77	2081.82	2383.87	2906.13
	P501	---	---	---	---	---	6.48785	153.127				6048.85	7475.01	7248.16	7625.57	5940.13	6568	5888.97	5897.88	5083.86	6430.92	6140.88	5833.36
	P50	---	---	---	---	---	7.95497	177.055				3535.29	4368.87	3634.93	4294.64	3627.14	4276.43	3843.63	3057.4	3598.48	3966.91	3414.24	3758.86
	P5	---	---	---	---	---	4.86596	713.265				167.24	328.34	229.11	285.08	333.07	423.52	358.59	172.83	288.03	191.89	190.64	91.37
	P499	---	---	---	---	---	4.02398	465.103				484.14	301.17	475.48	600.72	336.28	232.45	471.34	481.65	245.67	508.99	555.79	379.85
	P498	---	---	---	---	---	1.56948	303.05				479.39	930.69	1169.35	991.24	637.07	1033.48	740.84	671.75	708.79	424.81	443.52	463.01
	P497	---	---	---	---	---	1.38047	156.102				1233.12	1928.15	2066.95	2427.1	2012.74	3865.89	1733.52	1744.34	1677.43	2368.99	1821.41	1889
	P496	---	---	---	---	---	8.31996	433.113				793.6	505.77	950.13	855.83	567.28	1190.34	822.53	902.25	849.04	719.85	1364.68	820.28
	P494	---	---	---	---	---	1.51266	249.196				804.01	1099.83	874.68	853.78	1209.01	1363.04	876.68	621.27	1099.17	944.13	1013.61	785.37
	P492	---	---	---	---	---	9.59775	519.201				1011.8	690.84	870.19	622.65	548.65	221.61	308.68	722.48	595.74	848.51	619.71	320.64
	P490	---	---	---	---	---	3.55243	363.129				848.18	903.16	1710.54	694.71	570.1	1318.65	1155.87	1189.22	589.13	615.58	2069.2	1567.78
	P49	---	---	---	---	---	4.59599	401.123				509.77	770.37	325.33	673.11	521.06	490.5	393.71	424.99	327.32	565.67	527.33	522.56
	P489	---	---	---	---	---	1.56948	303.05				479.39	930.69	1169.35	991.24	637.07	1033.48	740.84	671.75	708.79	424.81	443.52	463.01
	P488	---	---	---	---	---	0.878518	615.192				1167.24	822.39	1079.67	1438.19	833.18	1041.51	1948.91	1223.73	1074.11	897.31	2408.95	1036.95
	P487	---	---	---	---	---	7.51639	569.186				2477	1860.19	2135.09	1603.45	1173.93	2393.4	2565.86	1612.58	1536.17	2238.74	1236.77	2058.24
	P486	---	---	---	---	---	1.11615	393.139				980.61	1528.31	880.43	551.78	508.09	581.11	473.19	577.7	515.77	767.44	1133.39	1422.61
	P485	---	---	---	---	---	9.45105	347.134				340.79	602.35	298.22	933.97	278.64	209.27	268.48	504.44	248.5	297.83	277.89	862.1
	P484	---	---	---	---	---	13.7167	133.065				4657.2	5807.34	4461.28	6770.91	6760.63	4993.3	5702.28	6566.57	7359.88	6784.74	6961.99	5579.47
	P482	---	---	---	---	---	7.80744	494.151				502.17	1986.33	1502.82	1017.3	1510.47	855.92	738.85	1483.68	1913.21	1440.8	976.9	1579.88
	P481	---	---	---	---	---	8.1372	437.144				573.41	756.51	727.18	576.25	839.63	563.94	514.02	660.68	373.7	500.96	1764.08	1142.57
	P479	---	---	---	---	---	1.4193	422.166				472.77	345.83	347.19	334.25	407.66	255.92	295.74	341.88	417.93	368.24	406.88	427.22
	P478	---	---	---	---	---	0.876385	428.129				5380.16	7067.09	270.85	3321.52	533.32	711.78	6105.81	1960.92	392.09	4592.6	4729.65	889.48
	P477	---	---	---	---	---	11.0208	451.145				411.99	475.84	580.13	567.71	437.28	418.18	564.63	396.44	543.97	362.96	432.02	447.13
	P476	---	---	---	---	---	5.48274	405.139				1304.83	1277.17	1156.41	1678.97	1443.05	792.23	1273.55	1369.77	1338.66	1578.79	1900.46	1666.7
	P475	---	---	---	---	---	12.3947	827.479				471.27	903.52	546.76	622.65	781.6	497.55	471.34	644.32	703.14	828.01	454.23	523.58
	P473	---	---	---	---	---	12.1489	973.537				989.04	1339.38	1477.33	1556.61	1042.13	1509.15	1705.89	2167.43	1259.48	1697.02	1209.26	1308.96
	P471	---	---	---	---	---	5.8522	813.499				476.05	496.99	384.48	466.37	404.59	502.32	364.13	432.54	521.11	565.67	362.3	550.28
	P47	---	---	---	---	---	4.80029	339.159				1372.9	954.03	1160.25	1459.28	809.18	1923.99	1177.41	1336.75	1657.39	1190.66	598.47	1477.57
	P469	---	---	---	---	---	12.3947	827.479				471.27	903.52	546.76	622.65	781.6	497.55	471.34	644.32	703.14	828.01	454.23	523.58
	P468	---	---	---	---	---	14.1409	315.086				2289.93	1814.13	3160.7	1859.75	1119.49	1209.2	1419.86	1214.48	1296.25	5663.21	2040.04	1984.03
	P467	---	---	---	---	---	4.92327	623.197				206.94	313.64	269.59	175.81	316.72	251.16	236.59	190.77	137.43	261.76	210.3	261.79
	P466	---	---	---	---	---	7.98348	658.078				28925.2	38940.4	37219.7	40214.3	33239.3	36286.2	31435.2	33793.3	33853.8	37275.4	30668.7	33226.6
	P465	---	---	---	---	---	13.2623	635.088				810.81	1117.69	1085.37	912.46	1098.05	1199.89	923.87	1204.13	876.33	1251.36	725.54	1082.28
	P464	---	---	---	---	---	11.6913	534.958				1053.07	911.11	919.64	921.76	781.6	698.32	651.56	722.48	720.08	907.29	747.24	678.01
	P462	---	---	---	---	---	5.2071	471.201				235.42	304.72	525.53	572.09	856.1	381	404.84	323.79	363.33	299.47	262.33	501.25
	P460	---	---	---	---	---	13.7118	604.176				195.55	517.31	580.13	429.09	521.06	388.07	374.74	236.98	288.03	405.95	330.06	230.78
	P458	---	---	---	---	---	6.42241	273.076				16960	5960.39	12792.5	5273.45	3627.92	8250.74	3016.68	2893.97	4323.94	5339.4	6771.5	4888.13
	P457	---	---	---	---	---	8.31996	433.113				793.6	505.77	950.13	855.83	567.28	1190.34	822.53	902.25	849.04	719.85	1364.68	820.28
	P455	---	---	---	---	---	9.61612	345.097				709.12	566.92	387.19	636.07	394.86	986.3	395.47	661.09	539.35	402.86	489.4	474.3
	P454	---	---	---	---	---	9.60719	700.281				108.22	118.11	147.64	280.8	295.78	317.15	149.72	236.1	228.8	163.3	128.04	136.45
	P453	---	---	---	---	---	9.87998	729.26				209.79	165.93	580.13	126.18	199.27	136.81	323.47	154.88	166.1	188.41	218.14	182.16
	P451	---	---	---	---	---	9.9735	683.255				899.21	1022.74	803.56	1336.61	1060.43	1090.11	859.77	1015.1	868.61	811.75	596.57	661.37
	P450	---	---	---	---	---	7.66949	521.202				2513.62	3300.89	2521.9	4238.93	2894.77	2171.79	2458.36	3507.02	2861.45	3201.25	2388.08	3204
	P449	---	---	---	---	---	14.1086	804.292				242.07	115.39	518.7	311.32	260.53	189.11	295.62	484.9	973.29	282.84	191.59	189.93
	P446	---	---	---	---	---	4.02398	465.103				484.14	301.17	475.48	600.72	336.28	232.45	471.34	481.65	245.67	508.99	555.79	379.85
	P445	---	---	---	---	---	12.2127	319.045				330.68	600.4	290.06	656.32	521.06	502.32	510.93	481.65	504.95	732.05	502.93	757.57
	P444	---	---	---	---	---	1.43916	743.385				242.07	584.63	201.01	933.97	351.46	445.19	471.34	481.65	289.91	390.82	227.6	146.81
	P443	---	---	---	---	---	4.73145	697.379				726.2	602.35	439.08	417.54	365.77	599.83	284.65	339.43	480.05	848.51	783.12	523.58
	P442	---	---	---	---	---	6.34137	301.107				811.39	812.72	840.58	631.19	658.45	974.11	810.97	1042.93	621.9	1655.98	740.47	691.2
	P440	---	---	---	---	---	13.5815	479.155				295.67	393.36	349.32	456.54	591.05	248.2	329.01	774.42	320.98	525.74	396.94	502.84
	P44	---	---	---	---	---	1.39548	755.421				169.92	301.17	163.8	311.32	781.6	196.99	707.01	232.47	161.68	257.21	413.52	333.92
	P439	---	---	---	---	---	11.9361	595.166				1238.45	1597.99	2042.95	1963.1	1227.32	1581.48	1499.69	1758.87	1450.52	1353.18	1475.78	2327.77
	P436	---	---	---	---	---	1.43497	463.087				1115.9	716.55	1662.74	1754.01	840.16	803.6	1167.8	1164.68	1523.6	1820.03	1696.5	1437.48
	P434	---	---	---	---	---	10.0088	343.178				660.29	1062.37	745.06	977.35	667.81	679.84	709.61	713.02	988.99	914.62	768.24	553.36
	P432	---	---	---	---	---	11.249	823.302				116.01	133.22	418.57	259.04	247.46	163.5	111.92	185.11	160.02	279.51	158.51	189.36
	P431	---	---	---	---	---	11.2876	855.292				227.83	301.17	300.3	176.3	235.43	163.5	219.7	184.16	195.82	182.43	268.74	190.95
	P430	---	---	---	---	---	0	839.297				212.64	179.77	239.6	446.61	394.37	353.48	340.1	293.85	325.61	356.29	91.05	341.37
	P43	---	---	---	---	---	0	755.239				484.14	903.52	246.84	622.65	521.06	461	471.34	519.65	256.32	576.87	83.28	196.09
	P428	---	---	---	---	---	14.1067	885.302				192.71	275.19	154.7	164.82	260.53	251.16	972.25	217.22	308.74	279.51	475.17	174.53
	P426	---	---	---	---	---	7.40771	789.245				397.15	220.86	870.19	622.65	218.26	392.01	465.11	240.83	240.03	282.84	241.85	116.01
	P425	---	---	---	---	---	7.56717	743.239				155.68	602.35	580.13	311.32	260.53	272.26	134.93	592.15	319.09	565.67	471.79	344.87
	P424	---	---	---	---	---	4.74094	635.415				3511.26	5676.12	3189.78	2452.03	7093.91	4622.15	4035.23	4711.44	2274.31	7423.84	3724.75	1375.52
	P423	---	---	---	---	---	10.0377	323.128				1251.3	1185.35	1098.83	1468.73	1420.15	952.44	1416.79	936.18	1521.11	1277.75	980.31	1545.26
	P422	---	---	---	---	---	4.96151	585.145				236.37	190.54	169.49	311.32	200.25	257.07	243.99	173.77	312.51	248.38	139.47	204.3
	P420	---	---	---	---	---	7.64764	527.285				33897.8	36265.1	29946.1	36498.8	39818.2	32669.4	39228.5	32840.2	31072.8	34046	33545.3	34417.6
	P419	---	---	---	---	---	3.57873	481.28				3501.99	3455.6	1644.83	3381.27	1561.47	2333.64	2168.76	1434.32	961.41	4173.74	1934.47	2095.06
	P416	---	---	---	---	---	9.66086	726.234				153.95	192.76	142.19	196.01	137.93	106.37	145.1	118.05	121.43	317.22	231.42	174.53
	P414	---	---	---	---	---	13.5732	597.181				258.21	582.24	406.09	214.87	260.53	502.32	308.22	221.29	276.74	445.88	292.12	265.66
	P413	---	---	---	---	---	5.44607	632.307				348.39	517.31	395.85	347.21	256.4	398.66	698.95	349.43	357.82	710.97	373.81	357.82
	P412	---	---	---	---	---	13.5795	609.181				269.75	233.85	311.68	346.62	353.08	364.43	258.5	337.28	258.74	405.95	343.49	192.33
	P411	---	---	---	---	---	13.106	197.081				3850.44	4202.68	3105.77	5129.18	3692.8	4836.94	4737.28	4181.73	5663.35	3439.24	4629.43	4317.29
	P410	---	---	---	---	---	1.02228	457.233				825.55	527.03	927.85	625.04	669.23	1061.44	937.72	995.06	760.07	740.92	971.05	796.04
	P409	---	---	---	---	---	1.16508	701.447				472.74	649.59	558.44	466.37	1345.15	1124.46	580.94	641.57	315.93	687.6	783.38	450.85
	P408	---	---	---	---	---	1.12295	655.442				592.35	449.99	427.93	525.23	667.17	1023.53	471.34	311.66	444.51	565.67	366.1	519.13
	P406	---	---	---	---	---	12.1185	801.499				890.25	1383.6	1452.51	1333.29	830.6	1261.57	728.67	998.25	966.7	1142.44	1206.53	1088.23
	P405	---	---	---	---	---	5.49609	422.171				332.25	621.24	252.53	342.18	338.47	251.16	295.74	350.38	376.51	343.84	393.49	427.47
	P404	---	---	---	---	---	13.7346	275.131				896.46	796.47	525.53	807	950.45	1152.44	596.31	3867.14	1088.38	565.67	787.5	645.75
	P403	---	---	---	---	---	5.39619	359.134				1183.76	1025.7	712.92	1109.47	1287.77	747.68	793.27	962.64	1186.57	1139.11	1314.12	1371.93
	P402	---	---	---	---	---	5.48274	405.139				1304.83	1277.17	1156.41	1678.97	1443.05	792.23	1273.55	1369.77	1338.66	1578.79	1900.46	1666.7
	P401	---	---	---	---	---	0	625.176				184.16	277.79	259.35	230.51	208.43	264.18	216.26	256.88	176.24	599.8	133.73	234.07
	P400	---	---	---	---	---	16.9483	317.066				5857.18	7131.47	7057.01	6742.77	6192.38	5132.76	6839.44	7091.19	6392.22	7085.79	6010.09	6197.75
	P4	---	---	---	---	---	7.56162	736.255				193.65	301.17	288.55	142.12	163.47	158.58	252.49	206.83	157.42	282.84	241.85	145.78
	P399	---	---	---	---	---	7.81927	642.239				526.85	177.16	290.06	166.04	171.64	155.62	100.23	141.88	331.33	189.43	430.97	261.79
	P398	---	---	---	---	---	7.52978	625.213				1029.16	1024.69	612.44	459.4	738.75	857.86	788.54	1040.54	1126.36	788.11	1107.59	638.93
	P396	---	---	---	---	---	8.28807	195.065				1241.82	1345.76	1146.12	1811.76	1302.66	930.83	1113.43	1380.59	1250.36	1653.76	1340.98	1526.6
	P395	---	---	---	---	---	1.03573	385.212				3705.04	2942.17	5411.7	3726.1	3942.16	5262.86	5025.01	3704.59	3295.96	4786	4918.44	4144.4
	P393	---	---	---	---	---	13.5623	187.039				370.97	757.83	987.35	660.49	721.46	797.8	270.79	521.32	720.08	351.98	575.7	564.65
	P391	---	---	---	---	---	1.42781	264.087				711.02	496.05	842.76	1013.36	454.65	614.95	1053.65	745.14	919.85	796.38	593.57	813.09
	P390	---	---	---	---	---	1.39548	247.06				911.31	759.45	851.99	922.98	995.13	1286.33	1273.72	1713.13	2005.53	931.7	935.65	1103.63
	P39	---	---	---	---	---	4.69077	179.07				945.49	1028.54	886.12	1255.04	1209.21	870.69	661.04	927.47	665.86	747.11	662.04	939.22
	P389	---	---	---	---	---	4.58909	611.312				472.74	278.73	353.9	773.85	316.72	494.44	234.21	481.65	379.48	285.31	389.81	523.58
	P387	---	---	---	---	---	1.39548	247.06				911.31	759.45	851.99	922.98	995.13	1286.33	1273.72	1713.13	2005.53	931.7	935.65	1103.63
	P384	---	---	---	---	---	13.5436	517.134				623.39	539.02	454.9	822.36	354.5	1139.35	1147.57	983.67	607.2	1455.43	601.18	593.89
	P379	---	---	---	---	---	12.7984	419.134				1147.88	1480.96	976.71	1437.01	931.34	1428.95	906.43	1392.43	1107.7	1314.84	936.58	1465.89
	P378	---	---	---	---	---	5.39917	257.081				1880.91	2051.74	1682.72	2475.56	1454.63	1343.61	2486.13	3276.69	1706.43	1670.04	1448.75	1240.41
	P377	---	---	---	---	---	8.31996	433.113				793.6	505.77	950.13	855.83	567.28	1190.34	822.53	902.25	849.04	719.85	1364.68	820.28
	P376	---	---	---	---	---	9.61612	345.097				709.12	566.92	387.19	636.07	394.86	986.3	395.47	661.09	539.35	402.86	489.4	474.3
	P375	---	---	---	---	---	7.83877	271.096				1084.02	1582.32	1124.77	1400.33	1165.31	1004.64	874.69	1181.99	1172.92	1697.02	1451.12	1570.75
	P374	---	---	---	---	---	4.02398	465.103				484.14	301.17	475.48	600.72	336.28	232.45	471.34	481.65	245.67	508.99	555.79	379.85
	P373	---	---	---	---	---	1.39193	303.123				1690.68	1609.72	1789.29	2163.82	1165.75	1282.14	1290.17	1535.62	1295.14	1836.94	1063.69	1106.71
	P372	---	---	---	---	---	7.47178	598.238				484.14	214.45	222.95	219.76	413.79	505.66	330.86	414.6	279.56	580.11	483.71	523.58
	P371	---	---	---	---	---	1.39548	575.249				193.65	440.73	557.38	1301.24	216.6	186.15	841.92	2672.53	790.31	188.56	1879.74	1468.2
	P370	---	---	---	---	---	12.6822	565.155				293.84	264.72	361.73	253.24	214.56	520.05	263.82	579.4	381.22	287.52	352.2	483.54
	P37	---	---	---	---	---	1.40111	669.457				585.8	293.68	370.83	376.17	436.83	446.66	418.66	432.54	439.4	309.4	359.43	379.85
	P369	---	---	---	---	---	13.5659	483.201				471.86	602.35	455.14	523.75	548.65	638.24	333.63	683.76	530.88	481.41	503.65	415.19
	P367	---	---	---	---	---	4.40159	223.06				3439.35	4771.21	4578.97	2428.15	3106.44	2517.85	3490.05	6020.39	6888.97	3775.11	2557.88	2534.14
	P366	---	---	---	---	---	1.31759	383.197				1322.3	1072.41	882.7	1377.29	1648.61	985.06	1289.76	1443.87	954.06	1110.06	963.73	1444.86
	P365	---	---	---	---	---	9.70341	132.102				124705	141594	106879	174779	182081	130075	166749	189924	198022	126985	198330	206227
	P364	---	---	---	---	---	9.70341	132.102				124705	141594	106879	174779	182081	130075	166749	189924	198022	126985	198330	206227
	P363	---	---	---	---	---	5.05595	193.05				866.92	700.82	847.68	964.88	940.88	893.6	581.22	986.57	806.67	850.44	666.09	1073.62
	P362	---	---	---	---	---	7.59928	577.373				1159.96	1340.82	818.75	742.29	1087.08	1703.77	890.34	1263.45	616.25	957.23	942.98	1197.06
	P361	---	---	---	---	---	0.929867	370.201				538.02	679.22	662.03	451.72	551.99	540.73	765.56	623.31	864.1	475.83	647.83	1820.62
	P360	---	---	---	---	---	4.03243	356.186				732.85	862.77	566.48	736.97	625.18	647.11	443.61	921.27	480.05	555.69	600.36	968.12
	P36	---	---	---	---	---	1.18122	507.404				242.07	602.35	464.1	369.92	471.31	502.32	467.89	588.21	364.28	634.44	339.26	307.84
	P359	---	---	---	---	---	13.5388	653.244				242.07	179.49	196.69	535	284.03	230.48	239.49	481.65	240.03	306.05	160.76	530.07
	P358	---	---	---	---	---	4.54673	225.112				2682.23	2970.3	2761.85	3925.31	4196.12	4493.15	2569.76	4014.06	4351.81	1690.45	3299.73	4745.36
	P356	---	---	---	---	---	1.39548	473.363				745.51	1293.95	1536.67	1205	1525.57	2629.73	1693.32	1539.1	1325.37	1110.27	2070.45	1903.22
	P355	---	---	---	---	---	4.67579	353.162				1278.69	623.61	950.95	903.45	1000.24	689.46	506.98	776.5	497.94	647.75	648.73	739.18
	P354	---	---	---	---	---	9.59965	284.099				4249.36	2988.15	3444.02	2420.99	10040.7	10319.3	2883.71	2631.73	3340.46	2801.31	20868.9	10333.9
	P353	---	---	---	---	---	9.86859	287.091				789.81	1582.64	929.34	727.64	1156.09	630.92	813.29	853.75	768.09	1109.09	1209.26	1299.46
	P352	---	---	---	---	---	1.39067	289.107				1217.93	2948.88	2388.06	1904.51	4813.01	1996.03	5562.8	4180.59	5012.53	6296.55	8787.27	1620.6
	P350	---	---	---	---	---	5.44768	403.139				709.12	700.38	580.13	505.44	520.04	411.24	787.41	431.05	477.23	565.67	468.12	638.57
	P349	---	---	---	---	---	5.45908	137.107				1551.13	1113.75	1027.99	732.11	1368.57	2826.78	1166.87	1399.62	731.38	848.51	733.5	1444.82
	P348	---	---	---	---	---	13.9454	1092.59				385.06	342.51	234.91	933.97	263.6	250.03	235.67	446.25	480.05	565.32	269.17	261.79
	P347	---	---	---	---	---	7.8541	1121.57				424.02	683.84	715.22	1008.83	600.76	703.61	514.68	471.57	503.59	565.67	534.92	548.54
	P346	---	---	---	---	---	0	1075.57				135.75	288.18	290.06	219.74	99.48	687.56	219.96	237.99	240.03	245.12	112.86	661.98
	P345	---	---	---	---	---	12.5939	929.51				340.79	602.35	298.22	933.97	278.64	209.27	268.48	504.44	248.5	297.83	277.89	862.1
	P344	---	---	---	---	---	12.0695	975.516				632.03	658.01	1450.31	932.81	781.6	502.32	806.66	722.48	718.25	668.97	483.71	1120.7
	P343	---	---	---	---	---	7.47178	598.238				484.14	214.45	222.95	219.76	413.79	505.66	330.86	414.6	279.56	580.11	483.71	523.58
	P342	---	---	---	---	---	9.38672	621.254				495.53	231.64	389.03	292.59	230.43	454.59	475.56	626.15	625.01	693.1	387.52	206.75
	P341	---	---	---	---	---	1.39548	575.249				193.65	440.73	557.38	1301.24	216.6	186.15	841.92	2672.53	790.31	188.56	1879.74	1468.2
	P339	---	---	---	---	---	10.5185	769.437				459.45	367.31	290.06	126.82	157.34	310.26	235.67	248.94	240.03	228.49	223.83	180
	P336	---	---	---	---	---	12.8709	407.155				801.79	695.44	560.05	1107.48	554.17	1094.61	733.94	1107.37	750.43	588.22	745.54	1188.64
	P334	---	---	---	---	---	11.9361	595.166				1238.45	1597.99	2042.95	1963.1	1227.32	1581.48	1499.69	1758.87	1450.52	1353.18	1475.78	2327.77
	P333	---	---	---	---	---	4.90219	579.171				378.06	419.16	393.58	509.6	505.74	408.32	353.97	449.99	455.72	438.21	261.8	358.02
	P332	---	---	---	---	---	13.6281	301.071				424.27	420.46	491.44	622.65	399.89	663.92	487.97	667.79	765.94	569	558.34	912.89
	P331	---	---	---	---	---	7.83877	271.096				1084.02	1582.32	1124.77	1400.33	1165.31	1004.64	874.69	1181.99	1172.92	1697.02	1451.12	1570.75
	P33	---	---	---	---	---	1.40112	662.436				785.15	932.37	1220.31	796.17	929.06	1046.66	1196.97	976.52	1197.38	750.63	872.11	848.53
	P329	---	---	---	---	---	13.6281	301.071				424.27	420.46	491.44	622.65	399.89	663.92	487.97	667.79	765.94	569	558.34	912.89
	P328	---	---	---	---	---	6.30509	245.077				3672.56	4516.42	4949.65	5316.67	6511.25	6123.25	7261.77	4537.46	4719.23	4642.88	3534.76	4287.76
	P326	---	---	---	---	---	7.83877	271.096				1084.02	1582.32	1124.77	1400.33	1165.31	1004.64	874.69	1181.99	1172.92	1697.02	1451.12	1570.75
	P325	---	---	---	---	---	1.39421	249.149				1515.39	4751.6	1395.37	2460.74	1650.39	1172.07	1356.99	2460.04	849.07	1614.67	859.5	1372.61
	P324	---	---	---	---	---	4.0365	322.107				387.31	517.73	550.55	539.63	644.69	466.22	543.43	633.62	621.4	388.21	411.62	595.82
	P322	---	---	---	---	---	13.6281	301.071				424.27	420.46	491.44	622.65	399.89	663.92	487.97	667.79	765.94	569	558.34	912.89
	P321	---	---	---	---	---	0.949409	463.123				1248.97	1175.17	782.6	1085.75	826.84	888.14	962.54	1026.58	1916.6	1176.34	802.38	955.27
	P32	---	---	---	---	---	4.78742	685.452				653.11	1287.82	604.24	523.36	626.69	362.46	471.34	654.27	451.82	990.82	395.5	685.29
	P317	---	---	---	---	---	8.96063	150.091				599.94	758.23	666.72	982.96	717.93	827.09	607.2	630.87	1608.96	846.29	889.68	1887.66
	P316	---	---	---	---	---	6.40093	117.018				484.14	903.52	150.15	933.97	260.53	147.74	471.34	240.83	480.05	282.84	231.42	523.58
	P313	---	---	---	---	---	5.31596	329.175				1555.08	1907.96	1407.49	2495.7	1890.73	1774.73	1682.82	1713.64	2532.76	1651.39	4829.06	4232.9
	P312	---	---	---	---	---	1.17358	337.191				2129.97	2242.77	2788.03	4258.2	1638.31	2955.21	1912.86	3529.34	2223.66	1630.53	1982.84	5332.16
	P311	---	---	---	---	---	3.03002	317.248				925.55	1204.69	742.2	1031.64	781.6	970.17	942.68	722.48	617.48	848.51	575.91	1253.52
	P310	---	---	---	---	---	9.60869	369.133				738.54	810.22	935.56	1039.16	682.85	780.07	589.64	816.56	1306.6	573.44	1062.87	706.67
	P31	---	---	---	---	---	11.9555	799.508				1939.69	3158.08	2045.23	2544.95	2474.78	2953.46	2257.06	2170.56	1852.46	1837.93	1696.11	2587.22
	P308	---	---	---	---	---	7.74653	725.395				726.2	598.05	272.29	622.65	521.06	753.48	152.49	715.61	328.58	349.39	241.85	523.58
	P307	---	---	---	---	---	5.44607	725.229				180.36	301.17	290.06	377.25	174.71	295.69	187.61	124.45	240.03	164.16	210.01	205.44
	P306	---	---	---	---	---	5.01003	193.071				1059.38	1082.02	1290.78	1280.01	1076.95	1164.52	946.91	1160.63	1052.91	1099.16	827	1203.79
	P305	---	---	---	---	---	1.1823	356.28				4622.02	8429.47	3949.94	5562.55	4313.04	8094.5	3753.13	3671.89	3744.99	5190.99	4439.7	6381.76
	P304	---	---	---	---	---	1.39089	385.258				1805.48	1527.52	1704.3	1718.99	1508.9	1271.18	1312.52	2245.93	1883.76	1512.4	924.81	2198.88
	P303	---	---	---	---	---	9.18802	779.445				212.64	290.54	185.41	117.68	265.64	502.32	213.59	113.33	157.65	153.58	132.78	144.42
	P302	---	---	---	---	---	13.8209	287.113				1113.05	1994.29	726.96	940.02	765.5	644.89	2718.9	2458.59	2887.24	813.02	1460.91	1258.94
	P301	---	---	---	---	---	1.43085	134.045				10111.8	9381.44	9762.62	9860.98	8131.54	5931.69	7177.93	10288.7	8100.93	9917.14	9813.28	6285.11
	P30	---	---	---	---	---	1.40111	669.457				585.8	293.68	370.83	376.17	436.83	446.66	418.66	432.54	439.4	309.4	359.43	379.85
	P3	---	---	---	---	---	6.0795	759.271				1393.34	1992.88	1732.7	1665.59	2113.63	1794.32	1256.02	963.3	1222.73	2346.99	1238.18	1820.22
	P298	---	---	---	---	---	13.7265	456.103				312.32	301.17	307.13	334.14	250.31	462.92	255.82	185.11	226.85	133.1	184.77	458.56
	P297	---	---	---	---	---	8.31996	433.113				793.6	505.77	950.13	855.83	567.28	1190.34	822.53	902.25	849.04	719.85	1364.68	820.28
	P293	---	---	---	---	---	4.61551	641.208				142.39	1204.69	580.13	622.65	185.78	494.94	471.34	481.65	240.03	290.69	299.71	521.89
	P291	---	---	---	---	---	0.949409	463.123				1248.97	1175.17	782.6	1085.75	826.84	888.14	962.54	1026.58	1916.6	1176.34	802.38	955.27
	P290	---	---	---	---	---	4.71978	417.118				587.04	311.8	541.45	407.87	238.05	502.32	324.39	305.99	362.53	565.67	495.09	785.37
	P289	---	---	---	---	---	8.31996	433.113				793.6	505.77	950.13	855.83	567.28	1190.34	822.53	902.25	849.04	719.85	1364.68	820.28
	P288	---	---	---	---	---	1.39152	285.112				1886.74	2143.9	2397	3673.04	4033.44	2890.24	2553.78	1142.38	998.7	5722.31	2138.07	2844.67
	P287	---	---	---	---	---	14.1286	831.344				524.96	301.17	778.74	251.34	275.07	514.14	170.05	118.05	762.37	298.13	308.63	371.64
	P286	---	---	---	---	---	5.86105	854.359				116.76	190.15	197.93	256.38	185.87	342.05	335.17	177.56	159.35	119.79	407.83	413.73
	P285	---	---	---	---	---	12.6822	565.155				293.84	264.72	361.73	253.24	214.56	520.05	263.82	579.4	381.22	287.52	352.2	483.54
	P284	---	---	---	---	---	1.40638	335.175				1495.51	2375.41	1496.23	2193.48	2080.79	2373.71	2283.59	2902.05	1926.34	2077.02	2497.14	2845.45
	P283	---	---	---	---	---	4.74295	704.261				142.39	131.1	151.29	146.5	202.3	168.42	235.67	240.83	164.12	134.21	322.47	178.63
	P282	---	---	---	---	---	9.94022	710.224				242.07	602.35	221.81	408.99	256.72	325.03	113.68	145.39	186.37	508	197.28	357.27
	P281	---	---	---	---	---	7.58388	733.24				278.49	1204.69	281.22	815.53	582.2	1390.72	707.01	481.65	514.44	632.03	707.66	553.94
	P280	---	---	---	---	---	4.74111	687.234				875.82	3889.52	1829.46	1751.69	2113.88	1390.37	1587.57	2427.22	1983.46	1970.09	1332.49	2140.14
	P277	---	---	---	---	---	7.74977	765.442				167.07	444.06	290.06	226.97	329.28	251.16	232.41	169.99	240.03	565.67	843.45	859.33
	P276	---	---	---	---	---	4.70898	605.405				1380.22	939.51	1143.53	1163.34	757.64	931.86	664.47	963.3	960.11	1094.85	785.67	783.43
	P275	---	---	---	---	---	12.5511	767.458				242.07	210.23	242.29	384.57	335.3	333.89	471.34	481.65	139.31	297.26	241.85	160.15
	P274	---	---	---	---	---	13.2507	289.071				24477	26193.1	24071.8	30288	23538.4	35589.1	29060.1	33652.9	28608.5	36820.4	15391.3	28444.2
	P272	---	---	---	---	---	1.0075	450.212				4717.92	3213.22	6245.12	5301.46	6545.42	7147.12	6880.48	4970.34	4527.61	6380.33	6610.76	5693.25
	P270	---	---	---	---	---	10.0186	342.17				948.14	1059.42	855.4	1350.68	1557.23	968.03	1147.93	1572.09	1450.42	851.81	1303.16	1784.03
	P27	---	---	---	---	---	11.904	785.505				1210.34	1439.31	1634.84	1262.38	1570.87	926.83	1054.04	1175.17	1223.67	1311.01	1229.32	1047.17
	P269	---	---	---	---	---	5.12211	340.154				611.34	705.96	461.38	795.65	750.75	759.52	510.17	771.19	542.18	757.61	506.02	660.13
	P268	---	---	---	---	---	5.53271	349.118				906.37	748.15	985.94	897.34	806.12	956.59	1176.23	1194.69	845.88	725.46	678.14	745.79
	P267	---	---	---	---	---	12.4724	827.442				163.28	301.17	580.13	262.49	122.6	230.48	214.59	124.66	240.03	81.94	165.98	246.39
	P266	---	---	---	---	---	7.58211	556.337				968.27	1139.74	1450.31	2179.26	1042.13	1004.64	707.01	1204.13	1200.25	2149.51	1216.19	1189.52
	P265	---	---	---	---	---	1.3955	579.353				846.03	3037.53	735.96	933.97	1042.13	4513.02	907.5	868.31	494.2	781.75	617.33	523.58
	P264	---	---	---	---	---	8.09978	533.347				5551.71	12051	5525.1	4910.01	3841.06	10591.7	5111.17	4562.55	5299.91	16737.5	6941.07	3124.96
	P263	---	---	---	---	---	4.60703	382.171				598.05	699.58	516.52	712.05	499.17	431.4	443.61	820.79	400.99	720.96	403.34	739.89
	P262	---	---	---	---	---	9.61017	365.144				558.18	754.71	668.85	646.86	708.03	585.51	570.23	953.05	559.77	616.05	486.55	582.95
	P261	---	---	---	---	---	9.62996	541.192				330.35	602.35	345.8	440.74	625.28	364.65	307.09	401.38	434.01	252.89	301.35	387.7
	P260	---	---	---	---	---	7.74865	495.186				326.55	456.48	580.13	349.17	521.06	486.42	707.01	256.88	560.06	565.67	501.17	429.37
	P26	---	---	---	---	---	0.991034	461.399				1280.59	970.84	416.33	437.07	496.04	384.51	1091.47	889.26	1904.21	320.23	504.57	1176.55
	P258	---	---	---	---	---	6.3654	181.05				3068.34	4395.81	4262.88	5264.25	3607.6	3505.69	4092.75	4272.26	3204.88	3125.36	2070.98	4027.55
	P257	---	---	---	---	---	6.45392	195.088				2049.97	2527.6	2257.37	2091.95	1382.35	1951.17	2705.12	2720.45	2832.86	3771.74	1171.46	1354.27
	P254	---	---	---	---	---	13.9725	304.144				1665.45	2275.19	1122.36	1637.87	2025.71	2795.65	2248.48	2270.58	2260.65	2542.88	2552.1	2226.82
	P253	---	---	---	---	---	1.40622	288.113				1334.7	899.98	1057.7	1205.62	2324.12	1122.83	1219.94	2142.54	775.48	766.89	827.04	1374.7
	P252	---	---	---	---	---	5.11518	442.147				1005.55	1530.15	706.77	903.45	1120.29	830.75	1060.85	2369.39	1240.78	1272.2	832.72	783.32
	P251	---	---	---	---	---	1.91212	300.159				1015.75	866.83	760.55	1179.97	974.96	1175.85	685.03	1320.9	810.97	797.98	713.71	1212.36
	P250	---	---	---	---	---	8.06312	181.072				1059.4	1298	1280.83	1859.39	1097.3	865.39	1100.72	1132.35	1421.34	804.75	1232.03	1583.07
	P249	---	---	---	---	---	2.98166	315.232				1874.7	1590.57	2073.47	1686.03	1563.19	1805.38	1796.53	2248.65	1579.11	3169.61	1135.3	1308.96
	P247	---	---	---	---	---	12.6683	369.06				2650.52	2172.69	2967.5	3866.78	3040.75	2654.6	3046.81	3852.51	3687.1	2834.34	2666.95	2836.02
	P246	---	---	---	---	---	9.68981	285.17				946.46	2258.79	1201.06	1980.23	1552.16	1232.19	1679.44	2685.03	2406.11	1522.3	1147.88	1598.86
	P241	---	---	---	---	---	4.37625	272.128				683.49	508.95	501.64	953.5	501.39	536.46	737.71	931.68	879.43	450.3	1161.53	746.79
	P240	---	---	---	---	---	1.10804	393.3				266240	156639	200296	164856	122611	131277	203451	150381	163610	163673	152165	165079
	P24	---	---	---	---	---	14.0971	813.281				242.07	165.42	231.93	209.99	364.56	170.39	87.28	240.83	254.15	298.36	241.85	139.93
	P238	---	---	---	---	---	1.31759	383.197				1322.3	1072.41	882.7	1377.29	1648.61	985.06	1289.76	1443.87	954.06	1110.06	963.73	1444.86
	P237	---	---	---	---	---	10.1515	231.138				862.77	1881.85	1032.85	932.75	689.64	1004.64	683.19	959.26	779.82	1398.3	929.13	985.57
	P236	---	---	---	---	---	7.86038	327.159				672.05	995.49	998.47	693.23	671.46	834.16	652.48	802.53	684.2	746.45	1533.74	1092.52
	P235	---	---	---	---	---	13.9268	309.112				17132.3	14472.7	11452.1	27927	12244.6	24669.1	13038.6	25364.2	11933.5	14929	11461.6	12055.1
	P234	---	---	---	---	---	5.4601	408.15				685.38	708.64	741.65	629.97	382.67	638	541.58	613.75	706.87	550.82	733.1	816.27
	P232	---	---	---	---	---	14.1006	391.123				719.52	506.68	390.65	680.71	912.73	1172.26	653.65	454.26	717.12	1288.85	475.17	443.51
	P231	---	---	---	---	---	0.876385	428.129				5380.16	7067.09	270.85	3321.52	533.32	711.78	6105.81	1960.92	392.09	4592.6	4729.65	889.48
	P230	---	---	---	---	---	5.48274	405.139				1304.83	1277.17	1156.41	1678.97	1443.05	792.23	1273.55	1369.77	1338.66	1578.79	1900.46	1666.7
	P23	---	---	---	---	---	13.7924	164.092				1642.5	1300.36	1246.04	987.14	756.05	1123.82	1112.73	1279.68	1442.93	879.57	1361.01	785.37
	P229	---	---	---	---	---	1.4193	422.166				472.77	345.83	347.19	334.25	407.66	255.92	295.74	341.88	417.93	368.24	406.88	427.22
	P228	---	---	---	---	---	6.39061	354.134				541.66	798.29	418.6	782.46	533.32	1364.92	458.4	1272.01	550.8	604.49	1079.02	980.43
	P227	---	---	---	---	---	13.9525	1095.56				468.95	301.17	334.04	365.42	392.41	502.32	410.07	408.18	435.73	565.67	452.46	311.23
	P225	---	---	---	---	---	10.2788	579.15				932.92	892.91	1035.19	1272.92	942.95	956.02	866.05	1138.14	923.01	748.07	347.82	815.93
	P223	---	---	---	---	---	13.7304	155.034				1916.61	2057.66	1446.51	1790.77	2038.65	1989.75	1570.35	2013.74	1898.66	1477.6	2163.96	2508.78
	P222	---	---	---	---	---	1.18122	507.404				242.07	602.35	464.1	369.92	471.31	502.32	467.89	588.21	364.28	634.44	339.26	307.84
	P220	---	---	---	---	---	6.01809	443.243				901.42	1533.84	2887.55	559.36	781.6	933.57	654.35	887.75	951.27	621.93	1386.46	739.18
	P22	---	---	---	---	---	1.40587	342.08				2049.51	1711.77	537.36	1096.38	1363.93	1074.34	765.75	718.7	918.67	1099.27	621.23	1627.6
	P217	---	---	---	---	---	0.968676	607.28				314.07	630.69	580.13	327.19	603.59	865.15	1061.43	436.92	867.95	594.81	509.31	588.26
	P215	---	---	---	---	---	5.10724	553.28				1789.52	724.21	1099.12	849.67	666.55	810.43	1095.78	1247.65	1300.13	729	856.45	808.55
	P213	---	---	---	---	---	10.6484	449.144				1062.88	842.08	1367.92	1231.5	954.11	1022.91	1182.97	1473.02	1125.63	2122.05	997.17	976.74
	P212	---	---	---	---	---	1.39548	473.363				745.51	1293.95	1536.67	1205	1525.57	2629.73	1693.32	1539.1	1325.37	1110.27	2070.45	1903.22
	P210	---	---	---	---	---	11.2901	789.281				199.65	114.56	138.78	253.11	260.53	124.1	188.54	242.71	560.5	282.84	193.95	165.29
	P21	---	---	---	---	---	8.29503	513.357				4095.44	2962.43	2861.85	2173.35	3500.81	3442.9	3577.56	2598.06	2958.61	3293.47	3757.23	2694.19
	P209	---	---	---	---	---	12.7948	419.155				2149.15	3034.11	2242.31	3107.42	2661.16	2649.45	2732.62	2862.89	2376.54	2857.09	2045.22	2669.69
	P208	---	---	---	---	---	4.63015	396.139				299.03	547.65	557.38	611.66	738.86	392.69	440.84	362.68	479.11	346.06	441.97	535.9
	P207	---	---	---	---	---	14.0359	609.281				366.97	283.63	298.03	352.13	365.77	230.48	433.28	467.49	278.62	289.62	328.16	332.63
	P205	---	---	---	---	---	1.03982	430.222				880.42	1023.3	1455.65	1139.1	942.87	1080.25	1176.84	1513.92	690.45	1246.31	1483.91	667.83
	P204	---	---	---	---	---	14.8657	130.086				14549.2	73282.1	34269.5	16340.6	16253.5	18015.6	15540.8	18792.1	17356.4	13392.9	18485.2	25042
	P203	---	---	---	---	---	5.09767	443.191				425.28	326.55	398.13	505.44	301.02	355.64	474.11	475.28	546.13	385.99	341.44	363.43
	P200	---	---	---	---	---	8.33137	291.086				1331.9	1462.59	1157.81	1891.51	902.51	1808.35	1787.42	1470.23	1008.74	1450.15	1753.56	1544.98
	P2	---	---	---	---	---	4.40159	223.06				3439.35	4771.21	4578.97	2428.15	3106.44	2517.85	3490.05	6020.39	6888.97	3775.11	2557.88	2534.14
	P199	---	---	---	---	---	7.84724	606.218				550.59	301.17	313.74	311.32	273.81	251.16	241.85	272.84	264.45	327.88	209.61	261.79
	P198	---	---	---	---	---	9.59932	589.192				291.43	394.48	360.09	527.42	293.19	410.72	236.59	518.48	282.08	348.28	648.73	296.7
	P197	---	---	---	---	---	12.0569	217.05				930.71	903.52	1160.25	933.97	1079.81	1004.64	730.17	722.48	768.09	661.06	725.56	843.02
	P194	---	---	---	---	---	4.67131	683.306				236.37	328.11	288.23	266.22	380.37	315.45	328.73	184.14	370.62	182.56	392.09	379.85
	P1938	---	---	---	---	---	7.99322	1194.09				10943.6	15504.1	14726.9	20777.6	12967.3	14607.6	14998.4	13637.8	12804.8	16287	12722.6	12445.6
	P1937	---	---	---	---	---	0.92999	1178.2				3585.01	2284.62	728.26	4526.51	2638.49	3020.91	1255.14	6057.29	1075.83	4510.6	328.13	1067.4
	P1936	---	---	---	---	---	7.71122	1164.19				3053.88	2307.34	10141.3	4612.69	4399.75	4719.24	359.42	7815.06	8531.91	3591.58	241.85	4036.07
	P1935	---	---	---	---	---	13.9426	1091.91				11706.2	8873.88	8013.81	10614.8	12195	11762.1	11263.7	12870	9403.11	9872.3	11434.7	10535.8
	P1934	---	---	---	---	---	13.9383	1091.79				11645.7	8457.69	8661.16	12094.2	12778.7	11337.5	12914	12401.8	10542.2	10395.4	14917.6	12628
	P1933	---	---	---	---	---	13.9399	1091.66				11290.8	8599.53	9353.09	13178.9	13521.6	10041.1	13605	12655.3	12518.6	10892.4	14710.7	12184
	P1932	---	---	---	---	---	13.9383	1091.54				10458.1	7962.33	9016.59	11828.1	14079.4	11116.6	13754.8	12725.3	11902.2	10080.9	14317	11000.7
	P1931	---	---	---	---	---	13.9406	1091.41				9707.37	8149.57	6632.79	10888	10840.4	7839.37	9543.09	11521.1	8483.74	8771.8	11591.1	10270.6
	P1930	---	---	---	---	---	12.0439	1089.03				122106	148027	135381	169008	127365	121681	132101	126406	116376	136568	116050	122900
	P193	---	---	---	---	---	13.5711	513.16				380.32	349.6	290.06	943.19	491.91	465.16	393.71	566.13	424.17	466.49	377.42	483.54
	P1929	---	---	---	---	---	7.55304	1067.71				82220.9	36964.8	47594	40644.5	77247.3	76127	111093	68918.8	94157.2	57372.6	91231.1	56130
	P1928	---	---	---	---	---	7.55763	1047.74				72180	26312.5	28412.1	28294.8	68788.4	58765.7	142207	59799.2	92295.8	40210.4	124458	69087.8
	P1927	---	---	---	---	---	7.63661	1043.7				176073	62852.7	94353.9	83365.8	134790	139897	201334	141708	169132	112589	205495	139594
	P1926	---	---	---	---	---	7.64366	1041.69				130470	59967.2	100776	71110.4	96731.2	92739.7	102798	146593	149622	86515.3	118611	108074
	P1925	---	---	---	---	---	7.64114	1040.68				127823	57289.6	80052.7	85787.4	77707.8	73422.9	110943	109011	123810	84390.7	147479	112468
	P1924	---	---	---	---	---	7.64274	1039.67				236036	108309	155487	132348	154735	135438	201108	201790	247392	152353	270279	229235
	P1923	---	---	---	---	---	7.66208	1019.7				74910.1	44882.8	51308.6	58491.3	102593	87773.2	161088	67427.5	115275	55258.8	102384	96201.6
	P1922	---	---	---	---	---	7.6757	1017.69				164665	91190.9	138409	108339	193825	161390	192447	175655	201940	130104	162213	170679
	P1921	---	---	---	---	---	7.69235	1015.68				350373	200840	270560	224185	311586	272189	339475	335780	370632	298379	436152	422804
	P1920	---	---	---	---	---	12.0461	1007.03				227550	294407	287105	299563	254174	244065	229424	235456	233306	274209	237996	258476
	P192	---	---	---	---	---	13.5539	490.145				287.63	309.44	239.58	279.12	372.77	194.03	338.4	489.68	279.33	232.92	213.32	388.07
	P1919	---	---	---	---	---	7.68111	992.678				179721	98355.9	140650	112459	166968	156210	302700	215192	171548	142097	218202	177798
	P1918	---	---	---	---	---	7.70111	991.677				314574	203017	234799	207778	352915	313742	470468	437967	360186	273347	423053	360975
	P1917	---	---	---	---	---	13.9569	973.159				2360.46	1948.85	7081.73	2885.04	3418.88	3629.35	1287.46	6917.6	4794.47	3013.47	1345.43	3259.9
	P1916	---	---	---	---	---	12.0397	966.024				115714	141339	141645	140521	118511	122567	116842	111891	115048	131328	119917	124730
	P1915	---	---	---	---	---	12.0461	925.023				309753	384039	374902	389315	319546	318140	314152	311534	298600	361555	312297	328794
	P1914	---	---	---	---	---	12.0423	884.022				158247	200172	195986	200329	170084	170871	160685	172593	164177	200289	165047	170644
	P1913	---	---	---	---	---	5.80331	878.571				13336.9	5780.32	8582.9	11500.4	11649.4	9159.94	10399.1	12731.8	10369.9	4678.02	8645.32	6614.84
	P1912	---	---	---	---	---	14.1066	878.364				21149.7	14292.9	13673.5	16538	18295.1	28504.7	34102.5	21552.4	21415.4	14961.9	20720.5	25562.4
	P1911	---	---	---	---	---	5.84274	856.58				25791	15145.1	24304.6	25083.4	32015.9	23834.4	24673.8	23200.8	26773.4	12928.4	22165.2	17802.2
	P1910	---	---	---	---	---	5.82907	855.573				71424.8	25424.6	31905.2	40844.1	55252.6	40007.9	40300.7	39708.1	45122.4	22848.8	39548.4	27188.4
	P1909	---	---	---	---	---	5.82525	854.571				100085	47048	65782.3	83344.6	115508	73517	82731.6	68204.6	89985.4	42215.2	77670.8	51197.9
	P1908	---	---	---	---	---	1.25881	846.443				425046	355015	484495	349809	411013	517779	401344	429117	330962	457769	483348	472237
	P1907	---	---	---	---	---	12.0322	844.023				105335	130777	127151	136040	111037	108873	109075	105717	103704	126580	101820	117794
	P1906	---	---	---	---	---	12.0514	843.02				540870	673781	635952	675652	557719	540612	522940	543385	542852	635555	538596	568797
	P1905	---	---	---	---	---	6.28596	839.566				1411.54	5882.89	1962.96	824.96	1738.87	9702.7	2064.79	2484.49	2181.23	3757.14	1398.83	1626.33
	P1904	---	---	---	---	---	5.90101	836.611				46688.5	40808	36192.5	33308.3	47571.8	43253.4	45446.9	32627.8	44102.4	36370	32851.5	29621.1
	P1903	---	---	---	---	---	5.89568	835.603				145823	108556	98763.8	94472.7	129764	110064	129364	73350	106083	88671	95633.8	77342.9
	P1902	---	---	---	---	---	5.89114	834.6				280011	231685	216964	191304	309254	298462	295335	173963	233973	200690	204695	153028
	P1901	---	---	---	---	---	5.89605	833.588				216838	158991	162556	177074	214793	244754	175363	157706	183853	151757	149301	103356
	P1900	---	---	---	---	---	5.89248	832.586				520923	338096	370487	362762	525787	570665	378880	329758	389805	307682	282937	232666
	P190	---	---	---	---	---	12.1016	957.505				621.92	602.35	580.13	859.32	781.6	933.49	707.01	722.48	664.55	848.51	698.19	523.58
	P19	---	---	---	---	---	4.064	591.244				318.96	236.21	229.78	123.46	171.64	301.39	147.87	240.83	275.05	541.27	373.69	261.79
	P1899	---	---	---	---	---	14.0987	831.858				6479.23	3639.25	4844.44	5314.93	5826.71	11591.7	6489.24	5048.03	6739.28	6365.16	10146.1	8984.5
	P1898	---	---	---	---	---	5.89489	831.573				83539.1	50799	68777.9	75152.1	77252.1	76875.3	66022.6	69719.6	66604.5	51877.3	65588.4	55555.2
	P1897	---	---	---	---	---	5.89429	830.57				159082	103175	121771	143401	150731	139916	124475	132877	133226	104261	123294	106031
	P1896	---	---	---	---	---	14.2459	828.297				1749.94	1936.26	2057.07	2156.22	1754.72	3149.45	4153.03	2185.32	1591.06	1396.69	3002.41	2253.95
	P1895	---	---	---	---	---	14.0849	822.372				11588.6	7370.74	13013.1	12040.5	12194.6	21200.9	20867.2	13604.6	13370.5	11017.7	49169.2	16629.6
	P1894	---	---	---	---	---	14.1015	820.867				88088.8	57100.7	71313.6	87969.9	94546.3	129174	150578	99598.4	96037.1	73108.2	126710	117758
	P1893	---	---	---	---	---	14.2435	819.782				1661.39	1501.42	2360.75	2280.5	1999.54	2888.77	4516.75	2292.15	1831.71	1603.16	3708.08	2486.12
	P1892	---	---	---	---	---	5.89327	817.583				3493.51	6274.95	3454.83	2593.45	2937.24	26814.2	3289.65	3792.43	2455.4	3651.58	3122.46	2869.25
	P1891	---	---	---	---	---	5.92096	811.604				160162	134515	157498	138157	151918	149673	175157	107230	148364	134328	134324	94459
	P1890	---	---	---	---	---	16.191	810.6				785.85	490.44	941.58	1443.84	1129.9	753.21	691.04	880.65	1292.79	541.06	955.68	1376.97
	P1889	---	---	---	---	---	5.96292	810.6				337959	315191	325440	305217	356828	344132	384867	264173	353998	313502	457765	193091
	P1888	---	---	---	---	---	1.39519	810.558				7536.85	96787.5	7263.66	3912.58	5780.46	3622.54	9573.1	22981.2	13098.4	6094.99	9477.96	6136.75
	P1887	---	---	---	---	---	5.9932	809.587				254263	242851	258956	212844	298050	312687	216848	209761	231943	209299	403388	169977
	P1886	---	---	---	---	---	5.98801	808.583				710112	1.8333e+06	694599	662273	724734	764637	611892	547382	617852	585119	1.05255e+06	445230
	P1885	---	---	---	---	---	5.95846	807.573				2.04006e+06	2.36534e+06	2.0453e+06	987461	1.73597e+06	838667	985975	864182	770756	955857	1.67763e+06	892020
	P1884	---	---	---	---	---	13.7977	807.572				5199.7	2165.54	1256.94	2655.07	5433.21	1407.48	1323.26	3390.96	4377.68	2136	2983.24	3318.88
	P1883	---	---	---	---	---	5.94859	806.571				2.50017e+06	2.25289e+06	2.23102e+06	2.24115e+06	2.42713e+06	1.96992e+06	2.12779e+06	1.85575e+06	1.89315e+06	1.77198e+06	1.89797e+06	1.7405e+06
	P1882	---	---	---	---	---	13.8138	806.57				9334.56	3889.6	1911.76	5522.9	11478.6	3603.69	2591.91	7042.51	7517.57	3969.36	6381.06	6781.75
	P1881	---	---	---	---	---	5.95723	804.556				99718.9	92347.4	95293.1	113716	120148	90007.8	78115.9	112601	92670.7	66686.8	85521.8	85806
	P1880	---	---	---	---	---	12.0421	802.018				207709	259936	254286	268326	218502	215122	204315	222416	208137	241900	208054	227236
	P1879	---	---	---	---	---	5.86556	790.575				16052	15729.6	14366.9	16276.5	16852	11566	18750.9	12091.3	12765.6	11992.4	13822.2	14072.6
	P1878	---	---	---	---	---	6.03013	788.611				56737.2	68587	76700.2	64937.1	64085.6	49513.7	57393.2	64055.5	70266.1	96466.3	64175.4	62756
	P1877	---	---	---	---	---	6.02953	787.605				207288	249631	233860	207232	212248	172372	225103	219730	212260	351525	208002	233227
	P1876	---	---	---	---	---	13.8206	786.601				5840.56	2917.53	1770.95	3055.95	4922.33	2040.38	2095.43	3648.62	4667.57	2232.26	4800.68	4756.35
	P1875	---	---	---	---	---	16.2038	786.601				1777.88	1162.61	1444.86	2849.72	2074.84	1156.3	1391.07	2019.31	2724.81	1008.16	2654.91	4779.41
	P1874	---	---	---	---	---	6.20449	786.6				491772	622653	662491	530557	507073	406002	498642	509911	489016	687848	504711	629657
	P1873	---	---	---	---	---	6.02576	785.588				390063	370855	455523	352845	376212	417984	422376	329313	322062	372242	513961	330552
	P1872	---	---	---	---	---	12.2842	784.979				26546.6	33998.3	31016	34187.8	31537.8	24880.5	30470.5	27905.9	27474.1	31738.5	26529.3	30537.4
	P1871	---	---	---	---	---	13.9606	784.584				6858.67	3141.89	1550.2	3805.86	8021.5	2482.73	2046.12	5032.9	6221	2441.95	4929.42	5501.08
	P1870	---	---	---	---	---	6.0274	784.584				1.11013e+06	950450	1.09664e+06	889779	1.01486e+06	950992	799798	824824	842147	902863	897618	816977
	P187	---	---	---	---	---	11.904	785.505				1210.34	1439.31	1634.84	1262.38	1570.87	926.83	1054.04	1175.17	1223.67	1311.01	1229.32	1047.17
	P1869	---	---	---	---	---	5.9971	783.574				827605	791419	697457	791766	759688	1.27599e+06	618349	629153	1.44588e+06	592924	639129	968680
	P1868	---	---	---	---	---	13.8221	783.573				5423.24	2142.61	1474.56	2881.02	6152.79	1471.5	1435.99	3788.36	4356.5	1923.06	3769.86	4095.42
	P1867	---	---	---	---	---	6.00047	782.571				1.86366e+06	1.60071e+06	1.72959e+06	1.83689e+06	1.83294e+06	1.42987e+06	1.49848e+06	1.46524e+06	1.39393e+06	1.48613e+06	1.57509e+06	1.59482e+06
	P1866	---	---	---	---	---	13.7906	782.57				10567.3	4186.56	1925.51	6233.35	12154.1	2680.59	2831.68	8239.99	9670.03	3784.83	8507.85	9002.47
	P1865	---	---	---	---	---	6.00867	782.135				3449.13	2704.48	8813.16	5290.04	5048.37	4898.9	2737.55	8444.6	7452.63	4897.43	2967.59	4510.37
	P1864	---	---	---	---	---	6.00484	780.555				165218	135288	146584	173931	188010	130248	115705	155323	148846	103240	180703	203717
	P1863	---	---	---	---	---	1.15534	771.647				19006.7	17000.7	104849	4150.53	36277.7	76901.1	55535.2	15933	195.99	24203.9	56094.6	261.79
	P1862	---	---	---	---	---	1.09233	769.541				71215.1	49848.4	55367.4	39358.8	34438.2	40461	49298.1	49442.4	38753.7	46442.3	121684	61786.9
	P1861	---	---	---	---	---	1.10186	768.538				171869	92348.8	125231	92154.4	77891.8	86071.7	100787	93465.8	79971.8	101922	90225.9	114118
	P1860	---	---	---	---	---	1.38732	766.531				13228.1	172040	10924.1	7043.4	9091.32	6177	15802.8	36235.8	20908	7462.35	12298.3	8645.5
	P1859	---	---	---	---	---	0.890261	764.538				26623.9	37020.3	35782.2	34711.6	28864	27465.6	32078.6	31526	27588.9	32022.8	32080.7	21579.9
	P1858	---	---	---	---	---	12.0575	762.02				111701	147277	125075	139294	119306	107395	108650	108886	106149	126955	104394	111896
	P1857	---	---	---	---	---	6.08206	761.588				135664	198582	664306	430200	284825	135667	136878	601365	409108	377523	127133	165318
	P1856	---	---	---	---	---	12.058	761.017				623530	772981	762271	797541	656394	627804	598185	635062	609088	727089	632966	655421
	P1855	---	---	---	---	---	6.08585	760.581				461703	1.13793e+06	1.86946e+06	1.44634e+06	2.03488e+06	643024	454487	1.7533e+06	1.18227e+06	1.17064e+06	580092	1.74579e+06
	P1854	---	---	---	---	---	13.8214	760.58				5768.12	3098.47	1637.25	3442.34	6730.13	2224.06	1728.65	4328.67	5346.95	2202.97	4104.18	5138.1
	P1853	---	---	---	---	---	6.27011	759.575				2.12624e+06	2.12589e+06	1.56561e+06	3.34509e+06	2.17459e+06	1.88411e+06	2.29974e+06	2.39091e+06	2.46628e+06	2.2791e+06	2.0827e+06	3.23096e+06
	P1852	---	---	---	---	---	16.1488	758.57				3746.51	2290.62	6681.12	12345	3945.84	4393.73	4436.01	3392.28	4739.03	2504.51	3024.93	9745.04
	P1851	---	---	---	---	---	13.8258	758.57				23558.2	10559	5060.62	13702	24903.9	4865.51	5567.69	19522.2	16035.3	8463.06	20279.7	25927
	P1850	---	---	---	---	---	6.09516	758.57				4.10392e+06	5.26728e+06	3.52771e+06	4.11214e+06	4.25268e+06	3.18244e+06	3.7307e+06	3.8245e+06	3.37569e+06	3.80189e+06	4.18954e+06	5.92589e+06
	P1849	---	---	---	---	---	0.872683	758.221				3157.01	4445.04	4947.55	5029.35	5582.37	5126.9	4971.93	5215.57	3691.33	5305.56	3871.51	3962.03
	P1848	---	---	---	---	---	3.57697	756.564				10288.8	10495.9	1907.27	11783.9	3891.37	4367.71	7522.34	4089.91	2514.51	5349.82	5671.4	6009.44
	P1847	---	---	---	---	---	6.08628	756.554				311987	235257	270291	327591	311962	274035	205305	277234	255392	176219	194717	238541
	P1846	---	---	---	---	---	3.55126	755.56				21663.3	23959	3742.49	26028.5	7694.71	9794.22	14358	8152.05	5441.46	11638.6	11657.6	12023.5
	P1845	---	---	---	---	---	1.10752	752.515				10002.2	5016.07	6750.46	4626.2	4187.8	4628.13	7075.78	4534.03	3949.73	5357.6	5648.3	7109.95
	P1844	---	---	---	---	---	1.02213	748.55				18104.8	16486.1	17747.6	9660.4	7867.39	5318.67	12873.9	6856.29	8898.66	5933.62	6763.31	6245.99
	P1843	---	---	---	---	---	5.76745	748.529				10461	8595.14	6167.3	8533.37	11127.3	5650.15	9099.43	6500.2	6887	6281.59	7042.53	8130.23
	P1842	---	---	---	---	---	3.56286	738.534				7286.15	8537.52	1492.84	9773.55	2730.53	3614.96	5644.79	3489.92	2260.33	4678.5	5645.28	5423.77
	P1841	---	---	---	---	---	11.249	724.802				10130.1	11486	14964	15526.3	12253.1	11216.8	11073.4	14678.4	11061.5	7531.97	15190.2	12776.1
	P1840	---	---	---	---	---	1.38549	722.505				18840.5	247285	16698.2	10576.3	11524.5	8701.3	24278.4	45194.2	24563.5	11412.7	17836	14879.5
	P184	---	---	---	---	---	12.4843	993.563				279.09	313.77	290.06	366.26	337.16	461.42	471.34	1204.13	480.05	364.75	559.01	276.81
	P1839	---	---	---	---	---	16.1088	721.507				2100.14	2431.81	2319.44	2743.29	2603.19	1779.48	1771.98	3306.2	2345.64	2282.51	2715.67	2721.51
	P1838	---	---	---	---	---	12.0446	720.015				186674	244202	220877	251345	198241	193649	189003	192004	187877	227761	187971	210956
	P1837	---	---	---	---	---	7.12434	719.059				14411.1	19742	19754.5	23800.4	15784.4	14753	16082.8	15384.4	15353.3	17522.9	14893.4	16822.7
	P1836	---	---	---	---	---	7.98835	719.058				22729.4	26375.5	26401.1	32338.5	23451.3	21499.8	22607.4	23477.7	28332.4	25018.9	20486.1	23626.7
	P1835	---	---	---	---	---	7.1034	717.062				36368.6	25251.6	27273.7	31063.3	40134.2	37709.5	38426.2	37512.9	27199	44055.4	40615.5	43231.9
	P1834	---	---	---	---	---	7.99119	717.062				52685.3	69024	62630.1	68950.9	55608.8	54173.1	52238	56682.6	52148.9	64485.9	52820.2	53573.6
	P1833	---	---	---	---	---	6.80617	715.065				60379.9	74244.5	72721.1	79173.4	69337.9	61944.2	62900.2	62549.7	64848.4	73213.4	65611.8	65282.5
	P1832	---	---	---	---	---	7.99281	715.064				97388.5	123347	111920	124875	100577	97356.3	99018.6	99014.1	102513	119649	99113.6	100943
	P1831	---	---	---	---	---	6.8239	713.068				80107.3	96790.3	96319.5	104126	89616.1	81408.9	82440.6	82717.9	81807.7	95717.5	86429.2	84923.6
	P1830	---	---	---	---	---	7.98801	713.068				123636	158811	144184	161949	134456	125283	128321	123623	128363	151779	123509	132171
	P183	---	---	---	---	---	12.4843	993.563				279.09	313.77	290.06	366.26	337.16	461.42	471.34	1204.13	480.05	364.75	559.01	276.81
	P1829	---	---	---	---	---	14.0631	712.83				4052.19	4610.51	3277.84	5977.6	4321.28	4551.63	10847.6	6987.75	6474.84	7405.35	7495.33	5894.3
	P1828	---	---	---	---	---	6.79651	711.071				66145.1	79240.1	79951.6	86627.9	71053.4	67637.1	68912.1	68139.6	66567.6	78611.3	72443.5	72365.5
	P1827	---	---	---	---	---	7.98967	711.071				102637	134285	117195	128955	110059	103745	105888	101028	103912	118991	105661	108163
	P1826	---	---	---	---	---	7.23158	709.074				35610.5	22213.5	25718.6	23779.2	20487.7	36973.4	36993.8	36775.3	23175.2	43003.6	36640.9	41658.4
	P1825	---	---	---	---	---	7.98123	709.074				46410.2	58451.5	54230.1	63966.5	50174.8	51109.2	46940.4	49020.9	48600	56359.2	47569.8	50954.7
	P1824	---	---	---	---	---	1.38822	708.489				1727.5	7352.97	4029.44	2747.85	4072.98	3309.55	2126.59	4526.19	3276.2	1227.91	2521.34	1384.01
	P1823	---	---	---	---	---	7.16735	704.579				13312.3	13726.1	12620.5	15618.3	16956.5	10931.6	15207.5	12418.7	14500.5	16679.4	15686.4	14771.3
	P1822	---	---	---	---	---	7.16813	703.575				34406.9	37789.3	30404.4	35768.5	41896.9	26139.5	39318.4	32971.1	34800.4	40556.4	36426	33130.8
	P1821	---	---	---	---	---	12.3728	702.974				33037.4	43023	40525.8	43928	35788.8	33650	32635.5	33300.1	33797.9	40027.6	35166.2	36348.7
	P1820	---	---	---	---	---	7.19192	702.565				17378	14021.1	11232.8	15489.6	24367.7	11970.1	15555.7	13194.9	17027.4	12510.9	13876.5	17040.7
	P182	---	---	---	---	---	14.1212	1125.61				242.07	146.45	105.79	311.32	260.53	475.63	114.6	169.1	240.03	296.12	235.21	185.82
	P1819	---	---	---	---	---	7.18161	701.559				41140.2	37414.2	31359.2	35307.7	48127.8	29184.3	41077.9	33677.7	40443.9	31392.9	33679.3	40663
	P1818	---	---	---	---	---	1.07693	690.457				977.28	1589.2	3048.93	1472.77	7930.38	3107.88	2042.98	1034.58	8453.92	1469.51	1882.52	1701.67
	P1817	---	---	---	---	---	8.60078	689.351				9330.17	4044.22	8392.44	7894.71	3482.35	7812.49	5702.06	13410.8	7357.85	6586.21	2375.59	9342.45
	P1816	---	---	---	---	---	1.37866	688.521				7206.71	11698.1	27421.9	13300.1	10064.2	16233.9	17229.8	27080.4	13712.6	12275.6	12093.9	10606.8
	P1815	---	---	---	---	---	8.65607	688.348				21969	11232.2	18581.1	22377.7	9400.93	20201	13684.2	31607.1	18563.6	16920.9	6814.43	24855.6
	P1814	---	---	---	---	---	0.880751	684.204				11755.4	6793.14	14472.6	13841.5	12747.7	15891.7	14040.2	7391.45	10748.2	9864.56	10393.4	10628.1
	P1813	---	---	---	---	---	0.899404	682.487				66528.2	77511.1	81266.9	55831.1	86267.7	68428.9	52896.5	78375	55855.4	48975.9	55129.5	48033.2
	P1812	---	---	---	---	---	0.899304	680.481				479377	689449	763239	537815	475679	488104	535682	661150	463491	502434	552247	441519
	P1811	---	---	---	---	---	12.0619	680.019				115093	149481	147476	154806	126532	120452	117369	119873	122943	142678	114314	131232
	P1810	---	---	---	---	---	12.0619	679.014				773672	975454	937403	975351	806364	795842	750246	791422	748146	905810	764251	814193
	P181	---	---	---	---	---	12.5481	1079.6				242.07	602.35	290.06	407.77	260.53	747.57	333.21	293.5	205.2	282.84	483.71	261.79
	P1809	---	---	---	---	---	1.37608	678.478				31428.6	372424	23225.1	12347.8	16482.2	12866.7	30069	62484.8	34121.8	13004.9	24348.1	21661.2
	P1808	---	---	---	---	---	1.13286	675.676				394986	164951	311227	174889	123819	102059	572154	423529	157112	181407	156458	318349
	P1807	---	---	---	---	---	0.845336	675.204				285.43	640.82	358.77	443.62	453.27	502.32	374.82	306.37	392.51	361.47	4263.05	292.61
	P1806	---	---	---	---	---	1.07128	674.463				41463.3	52293.1	75568.4	45247.6	19127.3	69313.6	37093.7	5173.92	31617.4	31108.7	44219.4	59711.3
	P1805	---	---	---	---	---	0	672.83				20356.9	56.69	290.06	176.66	260.53	31.52	135.2	131.27	35.49	95.39	232.69	6924.8
	P1804	---	---	---	---	---	0.90041	665.461				32656.3	49520.8	54666.3	36327.6	37897.5	32586.1	40149.6	48291.2	38818.2	32377.2	38792	35858.8
	P1803	---	---	---	---	---	8.66162	665.35				7592.84	3285.96	7347.6	7032.7	2838.62	6026.39	4859.84	12142	7050.62	5752.84	2398.34	8001.28
	P1802	---	---	---	---	---	4.84363	665.245				484.14	433.45	878.15	520.09	781.6	328.97	477.81	495.82	411.5	312.78	268.28	461.98
	P1801	---	---	---	---	---	0.898532	664.457				169720	223429	204397	177748	168317	149905	194093	230992	145711	145572	158340	167495
	P1800	---	---	---	---	---	8.66086	664.347				21445.8	9610.22	18225.3	21381.7	8582.34	18354.7	14039.5	32988.6	20426.8	15891.8	7105.46	21693
	P180	---	---	---	---	---	10.6624	1102.59				242.07	187.5	103.51	220.48	591.09	544.5	350.42	305.99	396.28	181.9	635.57	345.14
	P1799	---	---	---	---	---	7.99048	664.058				16179	20153.8	18712.8	22314.8	18256.8	19321.3	17497.8	18680.2	18442.9	20057.7	15501	17714.6
	P1798	---	---	---	---	---	0.89705	663.454				329003	497350	507356	364436	387103	333518	402229	464810	323159	316140	388680	347086
	P1797	---	---	---	---	---	9.31661	662.331				1631.7	956.13	1248.74	1523.21	1133.08	1216.74	1503.92	2270.9	1668.68	1703.84	1568.87	2312.82
	P1796	---	---	---	---	---	7.07036	662.062				25368.1	19728.8	19359.2	18619.8	24779.2	24617.2	23007.3	24462.1	24240	27967.3	23682.9	25457.3
	P1795	---	---	---	---	---	7.99234	662.061				33474.7	40150.2	38819.7	43935.1	33714.4	32677.7	31780.8	33573.4	34021.9	38278.9	33712.8	34178.8
	P1794	---	---	---	---	---	7.25966	660.064				33330.4	41871.8	41426.5	26841.6	35415.3	36183.2	34511.2	35755.1	35424.6	41896.5	33630.8	37604.9
	P1793	---	---	---	---	---	7.9877	660.064				47502.5	57603.1	52815.5	60150.8	50675.5	47547.1	47188.2	51240.2	47611.8	57446.7	47768.2	48826.1
	P1792	---	---	---	---	---	1.36901	658.509				13287.5	17340	21026.5	17304.9	17813.4	13318.4	25708.2	37260.7	12850.6	14752.2	15095.5	16220.6
	P1791	---	---	---	---	---	7.11765	658.068				31787.4	40784.4	38071.8	20864.2	32061	31810.7	30896.5	32081.6	32281.2	37129.3	30706	35074.6
	P1790	---	---	---	---	---	7.98455	658.067				41227.1	52288.3	49959.8	54201.7	44075	44208.2	42757.4	44165.1	45682.4	51983.9	40720.5	44977.4
	P179	---	---	---	---	---	14.1212	1125.61				242.07	146.45	105.79	311.32	260.53	475.63	114.6	169.1	240.03	296.12	235.21	185.82
	P1789	---	---	---	---	---	7.97765	656.07				21708	28748.4	27907.9	29910.4	24545.4	25208.6	23589.6	24884.4	22838.5	27213.8	23079.5	24432.2
	P1788	---	---	---	---	---	9.31272	645.304				2973.68	1694.02	2354.72	1935.05	2115.41	2516.64	1934.87	3423.76	3069.7	3049.31	2613.28	1857.45
	P1787	---	---	---	---	---	1.3731	644.494				12002	18231.5	36723.1	20116	14816.8	28414.8	21399.5	45294.6	19591.6	16544.1	15658	17579.3
	P1786	---	---	---	---	---	9.36983	643.285				7697.52	4624.9	7516.06	5869.09	7163.37	7088.95	8300.2	8780.37	9545.44	8007.11	6964.45	6183.45
	P1785	---	---	---	---	---	8.73699	642.358				4175.32	1915.58	3120.41	3864.2	1872.96	4558.14	2700.07	5628.27	4717.83	2841.5	2219.94	5216.85
	P1784	---	---	---	---	---	8.78885	641.35				5597.05	2159.95	3371.75	5114.8	1728.19	4256.04	3072.01	7499.76	6844.35	3165.43	2566.35	7569.3
	P1783	---	---	---	---	---	8.81153	640.347				16538.9	7003.52	10567.1	16363.1	5515.22	13942.7	8461.02	21426.9	17940.6	8902.45	8597.95	24398.8
	P1782	---	---	---	---	---	9.37088	639.334				9811.98	5236.97	8414.47	6775.9	7799.96	7606.83	10373.2	12363.6	12421	9505.02	8915.2	7701.66
	P1781	---	---	---	---	---	0.69735	639.095				5470.46	1643.68	2090.68	5482.94	598.33	2185.3	728.8	1117.35	1378.49	319.56	10427.5	13252.1
	P1780	---	---	---	---	---	9.37146	638.332				29959.9	15213.9	25590.7	20916.6	24468.6	24336.4	32682.7	36652.5	37810.7	28287.1	26255.3	24134.8
	P178	---	---	---	---	---	12.5481	1079.6				242.07	602.35	290.06	407.77	260.53	747.57	333.21	293.5	205.2	282.84	483.71	261.79
	P1779	---	---	---	---	---	12.047	638.012				120236	153697	143176	154775	127931	124196	117604	126067	118759	145211	123842	132157
	P1778	---	---	---	---	---	1.36453	634.452				23934.9	362427	25564	13140.3	16078.8	15091.6	30683.6	50607	31586.7	13598.5	24816	25527.7
	P1777	---	---	---	---	---	0	631.804				28958	103.38	18.2	86.18	260.53	251.16	186.5	118.73	109.19	113.13	146.27	9368.73
	P1776	---	---	---	---	---	1.08525	630.529				5181.24	4269.39	8416.93	5562.19	7450.83	5696.93	5240.5	2427.03	3123.04	5002.53	7132.56	4516.77
	P1775	---	---	---	---	---	11.2467	628.822				23709.2	28110.6	33171.4	32492	27556.2	24857.2	24259.6	32999	23836.4	17982.7	33415.4	30877
	P1774	---	---	---	---	---	11.2453	626.825				43685.1	48524.8	54874.6	57269.4	49079.5	43924	42483.8	60140.3	43354	33178.1	61415.7	57984.6
	P1773	---	---	---	---	---	10.6733	626.08				7673.88	15775.5	5818.2	14413.5	22465.3	26656	27868	17652.8	27208.9	10093.3	25314.1	13054.9
	P1772	---	---	---	---	---	9.35728	623.315				7991.54	4122.72	7044.33	5499.63	7339.89	8117.78	7691.42	10755.7	10927.9	8218.11	6386.72	6444.25
	P1771	---	---	---	---	---	9.37249	622.308				21426.6	10083.1	18958.4	13550.4	16943.5	19908.7	21008.9	22503.5	26096.6	19961.8	18438.1	14411.9
	P1770	---	---	---	---	---	9.36993	621.305				54526	32156.4	48639.4	41069.3	51269.4	52190	62584.3	66488.1	78737.3	56973.1	51634.9	44736.2
	P177	---	---	---	---	---	10.6624	1102.59				242.07	187.5	103.51	220.48	591.09	544.5	350.42	305.99	396.28	181.9	635.57	345.14
	P1769	---	---	---	---	---	12.3154	620.972				38698.2	47514.9	44043.9	47629	40648.9	39865.5	37375.8	37349.8	38632.4	46162.6	38053.7	38891.8
	P1768	---	---	---	---	---	1.36661	620.437				2217.76	9611.39	6014.95	4594.64	4585.55	5002.51	1830.77	11585.1	4099.49	2222.64	3099.37	1859.23
	P1767	---	---	---	---	---	9.48157	619.286				2007.3	1477.47	1724.17	1648.11	1725.88	1706.37	1545.78	2303.33	2572.68	1836.43	2437.66	2490.47
	P1766	---	---	---	---	---	1.3819	616.463				13965.3	17436.1	24712.5	20924.5	17318.1	29899.8	21224.6	22655.5	17637.3	24619.2	19156.4	13020.8
	P1765	---	---	---	---	---	8.8275	616.346				3876.25	2025.94	3067.77	3719.23	2213.88	4973.35	2599.39	5752.02	4294.1	3166.99	1881.77	5618.95
	P1764	---	---	---	---	---	9.51136	614.332				4646.55	3045.73	3492.09	3434.02	3866.89	3881.84	4198.42	6075.79	5483.11	4642.52	6109.29	5704.23
	P1763	---	---	---	---	---	0.882767	612.183				29605.1	15465.9	30582.6	32279.7	32559.5	36033.8	36134.4	24371.2	30663.5	23248	30240	30195.5
	P1762	---	---	---	---	---	0.866333	611.184				42841.7	23658.3	44096.4	40715.2	43733.5	50489.2	48250.1	32120.4	44618.6	26001.8	98380.9	40547
	P1761	---	---	---	---	---	0.883914	610.184				78659.7	37792.4	75975.9	73690.1	75136.7	91326	88594.7	59629.5	75501.1	52038.6	65247.8	68002
	P1760	---	---	---	---	---	5.57608	609.354				7013.2	21351.3	9382.34	3209.2	5344.52	17658	9620.23	3417.66	898.42	9796.55	1155.13	530.3
	P176	---	---	---	---	---	14.1212	1125.61				242.07	146.45	105.79	311.32	260.53	475.63	114.6	169.1	240.03	296.12	235.21	185.82
	P1759	---	---	---	---	---	7.9935	609.058				28111.1	39493.7	33915.7	38584.4	31407.8	32292.3	31271.8	27591.1	30911.5	34704.2	27073.7	29600.1
	P1758	---	---	---	---	---	7.9914	608.059				18393.8	23885.4	23300.4	27754	20970.1	21106.8	18942.3	19591.3	17834	21161.6	17230.8	19850.8
	P1757	---	---	---	---	---	7.24899	607.061				36114.8	30175.7	44434.8	27919	38009.2	35959.8	34380.1	36297.3	36311.1	28591.2	34734.1	38813.9
	P1756	---	---	---	---	---	7.99307	607.061				51346	65234.6	63626.4	70476.1	54526.5	55470.6	55405.5	51587.8	52517.6	60166.7	52580.8	53212.7
	P1755	---	---	---	---	---	7.98757	606.062				24038.5	35031	32224.7	41728.9	28283.8	30351	25650.5	26592.3	25972.4	32577.2	24657	26552.6
	P1754	---	---	---	---	---	0.919696	605.125				6181.97	6751.87	323.05	7262.14	2910.56	3326.19	4215.27	8790.64	1049.41	8341.28	1900.85	740.24
	P1753	---	---	---	---	---	7.12527	605.064				35994.4	47172.3	43605.5	50423.7	37098.3	37494.5	34124.4	35816.2	37502.4	29989.8	36607.1	38366.2
	P1752	---	---	---	---	---	7.98835	605.064				52313.6	64053.8	64602.6	69055.1	53762.2	61369.5	55975.9	50286.1	52167.1	60481.8	51020.8	52804.4
	P1751	---	---	---	---	---	9.36669	604.297				8268.61	4419.21	6465.79	5264.55	7406.07	8566.52	7507.94	9866.33	9535.19	8030.61	7459.07	6095.51
	P1750	---	---	---	---	---	7.99222	604.065				15413.9	19244.2	20800.7	21476.6	16728.9	20968.9	15229.4	14757.4	16041.4	17995.5	14248	16683.6
	P175	---	---	---	---	---	12.5481	1079.6				242.07	602.35	290.06	407.77	260.53	747.57	333.21	293.5	205.2	282.84	483.71	261.79
	P1749	---	---	---	---	---	9.36918	603.294				23213.7	12335.8	21843	16151.6	21457.6	22422.9	24871	27384	30496.6	25161.7	21746.8	17807
	P1748	---	---	---	---	---	7.98411	603.067				24286.7	30312.1	29288.4	33548.5	25680	27301	24769.8	25235.5	25574.9	29063.5	24612.5	25401.5
	P1747	---	---	---	---	---	1.36206	600.468				12041.7	16559.4	50123.3	24144.7	15512.7	25107.3	27190.2	48891.6	23891.9	17555.9	19788.7	18487.1
	P1746	---	---	---	---	---	9.51167	598.307				3982.25	2580.44	2854.21	2809.31	2904.03	3798	3491.33	4438.15	4194.64	3622.38	4920.52	4798.15
	P1745	---	---	---	---	---	12.1986	598.016				135222	162399	158324	169817	143136	136959	135647	139363	132632	159297	134074	140524
	P1744	---	---	---	---	---	9.51457	597.305				13026.1	8171.43	9198.81	9696.68	10890.1	11016.9	12621.8	16476.2	14627.7	10320.5	17406.2	16014.1
	P1743	---	---	---	---	---	13.2534	597.124				23980.6	23977	25284.4	30474.6	12867.3	40117.2	32564.4	36941.9	24968.6	29973.4	11430.5	29973.7
	P1742	---	---	---	---	---	12.0668	597.011				927033	1.14849e+06	1.11899e+06	1.18869e+06	1.03743e+06	963947	927991	949388	931181	1.09394e+06	936776	1.02715e+06
	P1741	---	---	---	---	---	0.923285	591.109				6967.07	5744.95	13788.8	9486.36	8256.08	8573.77	2288.63	12814.5	11596.5	9175.26	1377.14	8027.34
	P1740	---	---	---	---	---	1.31265	590.426				13266.2	191818	16779.6	7459.99	11757.8	9310.76	20318.3	23441.7	12929.4	9264.86	16473.1	12924.6
	P174	---	---	---	---	---	7.57028	1155.62				156.63	100.16	290.06	179.47	64.11	105.39	121.99	103.87	187.17	128.66	241.85	261.79
	P1739	---	---	---	---	---	2.59218	586.273				543.7	861.52	1386.13	2890.05	18892.4	46934.6	397.77	512.82	653.56	31616.7	292.04	746.79
	P1738	---	---	---	---	---	0	586.272				594.79	924.23	1186.94	3026.28	8782.62	24001.9	369.48	438.53	390.73	13926.8	293.45	479.4
	P1737	---	---	---	---	---	1.28564	585.27				242.07	2115.45	4179.5	8463.52	50610.2	137109	274.7	240.83	154.37	83756.4	483.71	344.38
	P1736	---	---	---	---	---	3.19751	585.269				430.98	1683.34	3172.77	10467.3	29609.3	86026.7	242.14	207.77	161.9	46343.1	325.31	187.87
	P1735	---	---	---	---	---	1.37356	584.263				289.53	1467.2	3692.55	4949.79	32073.6	37428.8	437.14	599.59	1003.59	46199.6	761.89	674.62
	P1734	---	---	---	---	---	4.01029	584.263				277.19	2396.76	5087.4	15238.7	39246.6	89455.6	147.87	163.77	167.22	58408.4	373.69	265.42
	P1733	---	---	---	---	---	1.6918	582.242				734.75	555.06	496.83	943.22	260.53	1136.93	505.74	321.1	220.26	656.88	483.71	851.04
	P1732	---	---	---	---	---	1.38911	581.24				1770.7	4603.73	7943.73	29880	57006.3	70737.3	143.25	165.27	308.74	65830.8	1283.52	523.58
	P1731	---	---	---	---	---	3.18968	581.24				906.97	1184.62	1665.3	3236.9	7247.78	17522	485.85	604.95	409.04	11309	490.74	421.43
	P1730	---	---	---	---	---	9.5097	579.294				4962.9	3264	3176.07	3793.89	4328.17	4264.9	4037.54	5675.87	5419.56	4522.79	6080.65	5809.93
	P173	---	---	---	---	---	5.96616	808.494				837.78	700.38	1301.3	1366.16	1195.38	1026.16	961.16	1015.25	727.61	896.48	763.5	1357.9
	P1729	---	---	---	---	---	1.33453	576.411				1613.17	7253.55	5449.07	4234.24	3601.39	6144	1988.48	13472.2	4012.96	2620.88	1680.51	1570.75
	P1728	---	---	---	---	---	5.07764	576.271				6874.13	2794.33	4255.51	2473.41	2587.47	1991.43	4157.65	4414.28	4002.02	2465.79	2181.46	2602.48
	P1727	---	---	---	---	---	13.2521	575.142				32775.3	31467.3	35440.9	42610.8	14076.3	64893.9	48707.4	64046.4	38203.7	37114.9	17100.6	42138.5
	P1726	---	---	---	---	---	1.37107	572.437				35948.5	28530.2	54993.6	46791	44972.5	64975.2	50941.7	39937.9	35819.8	51502.2	43364.9	36740.7
	P1725	---	---	---	---	---	5.07556	571.315				8639.75	3255.23	5299.63	2897.88	3094.99	2605.07	4694.23	5104.8	3886.78	3238.33	2294.45	2623.47
	P1724	---	---	---	---	---	1.28855	570.457				13680.2	17366	22231.3	18469.8	14889.1	10602.5	23636.7	35559.5	10013.3	13765	14880.4	13799.4
	P1723	---	---	---	---	---	7.51812	570.351				342465	220335	308032	285443	383762	776742	815982	337090	321364	290539	723745	367920
	P1722	---	---	---	---	---	9.19761	570.284				5008.31	5200.65	4762.8	5522.17	5489.02	7705.27	6104.75	5747.8	5486.17	5165.4	4012.13	4889.16
	P1721	---	---	---	---	---	7.50812	569.344				1.08399e+06	2.16364e+06	1.35539e+06	950269	1.11631e+06	1.61178e+06	2.21963e+06	1.06743e+06	2.40653e+06	2.39789e+06	2.13102e+06	814016
	P1720	---	---	---	---	---	7.50935	568.341				3.43422e+06	2.28305e+06	3.63697e+06	2.75486e+06	3.30338e+06	2.95744e+06	3.50592e+06	3.19342e+06	3.80464e+06	3.17522e+06	2.80565e+06	2.14128e+06
	P1719	---	---	---	---	---	4.39532	565.303				23392	4813.28	8320.08	6737.88	6449.38	7945.79	9487.83	6747.78	7480.67	3523.34	4311.64	4154.5
	P1718	---	---	---	---	---	8.0406	560.337				5427.13	6109.91	10491.3	4866.66	3528.91	5120.66	10146.3	4504.68	7741.19	13712.7	4732.09	5753.25
	P1717	---	---	---	---	---	1.06617	556.53				4652.6	6696.39	5413.3	7416.09	4846.67	8899.83	5145.96	5252.5	10394.9	3038.66	5649.6	7607.58
	P1716	---	---	---	---	---	1.01757	554.551				17295.1	13748.6	10243	15025.1	17849.2	16578	13622.5	8455.9	14185.8	10197.8	19764.8	21143.1
	P1715	---	---	---	---	---	5.07657	554.288				16868.1	5654.89	9962.52	4915.14	6984.84	4031.57	9010.77	10312.2	7664.07	5013.95	4143.06	5971.64
	P1714	---	---	---	---	---	8.51758	552.329				9081.9	6705.22	3926.79	3919.72	2309.03	2474.91	8227.26	15742	12618.5	3107.71	5100.71	9014.91
	P1713	---	---	---	---	---	5.10623	552.27				7158.42	2906.87	3630.03	2391.35	2690.57	1928.6	3473.04	4496.81	4317.3	2366.2	2286.94	2528.24
	P1712	---	---	---	---	---	1.01843	550.519				28063.3	19258.2	14027.6	21076.9	22175	22066.3	15756.6	11168.9	18281.4	12851.2	27974.1	35419.8
	P1711	---	---	---	---	---	7.49298	550.387				126706	65108.8	83585.7	95336.3	118819	146211	123573	133978	119046	78480.3	110159	120850
	P1710	---	---	---	---	---	7.56347	547.358				196059	138345	271041	183605	213509	166847	157443	231533	241191	153974	146002	163572
	P171	---	---	---	---	---	1.40112	662.436				785.15	932.37	1220.31	796.17	929.06	1046.66	1196.97	976.52	1197.38	750.63	872.11	848.53
	P1709	---	---	---	---	---	5.08809	547.314				7038.08	2251.55	3636.34	2113.93	2247.55	1861.01	3995.99	4138.64	3745.59	2223.81	2318.66	2081.41
	P1708	---	---	---	---	---	4.3566	547.219				258.21	582.24	406.09	214.87	260.53	502.32	308.22	221.29	276.74	445.88	292.12	265.66
	P1707	---	---	---	---	---	0	546.934				4369.27	50.91	290.06	29.3	512.5	512.17	482.43	720.8	561	577.87	491.29	19168.4
	P1706	---	---	---	---	---	1.19743	546.4				15834.1	254854	19685.9	9994.64	13489.3	8744.28	21373.3	25030.1	15164.1	10676.9	13613.4	14571.8
	P1705	---	---	---	---	---	7.55295	546.353				739206	513610	854940	779944	745439	776333	594181	867676	808850	612473	1.46316e+06	643214
	P1704	---	---	---	---	---	9.23587	546.283				6413.06	5821.19	6629.14	5473.04	7971.47	9954.39	8569.29	8190.89	9424.42	6560.12	5854.89	6291.08
	P1703	---	---	---	---	---	7.55295	545.343				1.84178e+06	810440	2.1656e+06	833956	1.03993e+06	1.0004e+06	1.8228e+06	2.47251e+06	2.32865e+06	2.51158e+06	2.15668e+06	686767
	P1702	---	---	---	---	---	7.54537	544.34				3.70909e+06	2.64808e+06	4.12512e+06	3.04603e+06	3.28655e+06	3.54638e+06	3.70359e+06	3.6499e+06	4.16597e+06	3.6973e+06	3.20715e+06	2.38766e+06
	P1701	---	---	---	---	---	7.60345	542.324				106102	80214.2	94472.7	100526	102899	64252.6	88701.3	111074	123325	101718	172412	149289
	P1700	---	---	---	---	---	8.15328	541.371				6508.13	2564.19	3898.6	2302.38	4708.68	3037.03	4169.67	2899.73	3364.38	5148.99	5520.45	4225.92
	P170	---	---	---	---	---	4.78742	685.452				653.11	1287.82	604.24	523.36	626.69	362.46	471.34	654.27	451.82	990.82	395.5	685.29
	P17	---	---	---	---	---	1.39002	187.133				26496.1	23927.5	20837.7	27203.1	33169.3	35891.6	38902.4	23813.3	25724.6	53038.5	29798	29754.7
	P1699	---	---	---	---	---	1.0204	540.534				13518.2	14601	15997.2	24535.3	17430.9	32476.7	14055.9	10308.1	16276.5	12036.1	16154.3	17428.7
	P1698	---	---	---	---	---	8.15621	540.368				19597.2	9733.88	16129	8522.44	15439.5	10720.8	12391.9	9227.32	12501.9	18559.4	20828	13536
	P1697	---	---	---	---	---	10.666	539.021				19298.5	30793.1	21116.4	22678.6	33947.2	23769	27432.6	25774.2	23560.7	28938	38494.2	25812.7
	P1696	---	---	---	---	---	12.3192	538.969				42914.1	56833	52874.9	60903	46351.5	43272.6	44649.8	48953.4	41661.5	51065.1	47140.6	45136.8
	P1695	---	---	---	---	---	0.888169	538.163				19315.6	17320	24638	31358.8	32688.4	30061.8	17335.8	16470.5	38435.8	12672.8	30488.7	15501.5
	P1694	---	---	---	---	---	13.6892	537.195				13075.4	13347.5	13522.7	14786.2	11565.9	10760.2	12221.1	18760.6	25251.7	19352.8	10294.8	12901.9
	P1693	---	---	---	---	---	0.887923	537.165				29577.5	27951.6	35990.2	43654.4	98743.2	46453.4	27443.6	25156.2	46530.4	19583.6	42073	21356.6
	P1692	---	---	---	---	---	8.26839	536.337				12359.7	9742.48	12099.3	8188.3	8478.29	6159.65	9485.66	12224.1	9309.59	8295.27	11337.3	14646.9
	P1691	---	---	---	---	---	0.887137	536.165				55533.5	58413.7	72873.5	75433.6	77898.6	91429.4	52906	49222	99816.2	35777.1	72665.5	46020.5
	P1690	---	---	---	---	---	8.09996	533.326				32720.9	60653.4	30641.8	22147.8	19659.2	61356	20482.9	7697.56	25414	79869	34218.2	13824.9
	P169	---	---	---	---	---	1.38602	646.442				1090.02	727.65	1193.42	1243.11	1099.26	647.11	1666.22	933.3	810.58	880.02	509.14	634.45
	P1689	---	---	---	---	---	1.42098	532.385				2049.51	6581.79	4826.49	4121.53	3645.4	5430.26	2915.16	10147.5	4004.39	2009.46	2113.53	2287.6
	P1688	---	---	---	---	---	5.10908	531.308				6211.44	8937.79	3263.96	2534.63	3617.19	7424.05	4083.55	3174.21	4768.03	11461.4	5755.07	2997.67
	P1687	---	---	---	---	---	11.7295	530.982				11061.9	11679.4	11349.8	16775.6	13085	13171.7	12376.3	15281.4	11813.9	10248.6	11661.5	12678.4
	P1686	---	---	---	---	---	11.2458	530.846				23175.2	24197.4	29960.5	29244	25640.7	22969.4	22835	31757.1	22676.9	19305.2	32146.2	29273.2
	P1685	---	---	---	---	---	5.10252	530.288				18141.5	6197.71	8707.13	6156.93	6112.61	5084.11	10036.9	11786.1	11929.7	5011.28	5605.74	6066.18
	P1684	---	---	---	---	---	11.2465	528.848				46095.7	56436.1	67242.7	67635.1	56080.3	52568.4	51769	64531	50540.1	41418.6	69990.6	62934.3
	P1683	---	---	---	---	---	1.34944	528.411				65422.7	51779.1	78628.3	67784.8	66101.5	101216	90733.1	66814.1	58237.6	86284.2	74370.5	67910
	P1682	---	---	---	---	---	1.02135	526.519				36024.8	28694.2	21688.4	29012.8	33869.6	32066	24172.4	17734.3	24635.5	18124.7	33427.4	44474.6
	P1681	---	---	---	---	---	1.1917	526.431				26375.3	41215.7	39039.2	30356.2	31953.1	27386.1	35831.1	47771.1	22845.8	26041.4	25079.3	28753.4
	P1680	---	---	---	---	---	7.56135	526.377				221291	174548	145192	169469	219409	207786	279106	172559	234245	188919	262220	224757
	P168	---	---	---	---	---	1.40111	669.457				585.8	293.68	370.83	376.17	436.83	446.66	418.66	432.54	439.4	309.4	359.43	379.85
	P1679	---	---	---	---	---	7.64272	526.292				174766	167140	158237	232461	815352	180996	192592	142673	153390	162882	170229	188151
	P1678	---	---	---	---	---	7.58933	525.375				2.0005e+06	2.52908e+06	981183	1.46494e+06	2.49567e+06	2221342	2.11113e+06	1.39435e+06	1.61825e+06	2.57335e+06	2.22386e+06	2.18828e+06
	P1677	---	---	---	---	---	5.17976	525.297				11482.9	8434.75	7974.92	7056.09	9308.48	10113.5	5702.78	10213.8	4360.44	6578.64	3729.62	5681.06
	P1676	---	---	---	---	---	8.30198	524.371				20101.8	10669.7	24917.6	9110.9	20395	14158.8	18749.7	1770.89	2470.5	17193.1	18885.4	3321.52
	P1675	---	---	---	---	---	7.55958	524.371				6.89619e+06	4.1092e+06	3.72277e+06	4.26681e+06	7.63847e+06	6.9869e+06	8.09411e+06	4.82959e+06	7.2078e+06	5.44642e+06	7.81608e+06	7.21796e+06
	P1674	---	---	---	---	---	7.59383	523.359				904237	718188	933359	832377	1.0698e+06	1.02824e+06	862809	867527	1.06196e+06	923069	879186	953762
	P1673	---	---	---	---	---	0	522.355				16161.4	9856.65	30140.2	7547.48	20455.2	14004.1	6676.2	5896.16	55690.1	15054.7	2307.16	13799.9
	P1672	---	---	---	---	---	7.60241	522.355				3.65738e+06	3.23534e+06	4.64386e+06	3.29945e+06	4.84099e+06	4.66537e+06	3.43002e+06	3.92677e+06	4.94598e+06	3.58739e+06	3.94385e+06	4.30953e+06
	P1671	---	---	---	---	---	7.63843	521.344				3.90001e+06	1.95151e+06	2.74432e+06	3.12731e+06	2.53654e+06	2.89931e+06	3.16392e+06	2.53932e+06	2.30604e+06	2.76371e+06	2.65793e+06	2.27576e+06
	P1670	---	---	---	---	---	1.44569	520.355				21546	15384.2	17226.4	22547	22840.5	21175	25848.6	32027.5	16408.8	17420.2	18529.4	15306.7
	P1669	---	---	---	---	---	7.64306	520.341				9.35604e+06	9.54457e+06	9.8361e+06	1.03354e+07	8.95837e+06	8.40799e+06	8.52609e+06	8.57194e+06	9.20663e+06	8.99325e+06	9.1492e+06	10483793
	P1668	---	---	---	---	---	0	520.34				1.03692e+06	1.12079e+06	79758.2	710592	715342	522311	1.4591e+06	1.78024e+06	2.41721e+06	1.24609e+06	1.46606e+06	1.52884e+06
	P1667	---	---	---	---	---	7.72909	518.324				87323.8	91711.2	105021	108718	84091.1	89523.8	72172.1	94373.6	86059.4	100685	106178	96924.7
	P1666	---	---	---	---	---	1.39176	518.31				22191.5	28090.6	28609.4	24756	35046.2	24090.8	32326	23866.6	26055.5	28656.5	31134.9	22613
	P1665	---	---	---	---	---	5.15442	517.331				5897.02	10124.2	5835.89	4126.62	7522.58	11994.5	6538.58	2945.18	9310.14	9426.5	7364.2	3121.69
	P1664	---	---	---	---	---	8.10856	516.299				11704.9	18858.5	8377.95	9264.36	5704.89	16590.4	7346.88	4092.98	5028.17	29971.2	8672.57	4178.44
	P1663	---	---	---	---	---	12.0821	516.011				292847	402112	417859	332241	332726	280680	306545	354228	292383	340508	296104	282972
	P1662	---	---	---	---	---	12.066	515.008				1.66391e+06	2.06717e+06	2.02707e+06	2.16841e+06	1.78262e+06	1.74054e+06	1.64377e+06	1.68472e+06	1.64934e+06	2.00588e+06	1.71046e+06	1.83671e+06
	P1661	---	---	---	---	---	8.29258	513.338				13636.3	10355.6	11192.5	7605.35	14437.1	11985.7	13622.6	9890.86	10644.6	11271	13414	9267.67
	P1660	---	---	---	---	---	1.02482	512.504				30579.8	29766.7	33483.6	44085.6	28318.4	65610.1	31399.3	20573.2	34712.1	22440.9	36546.9	42065.9
	P166	---	---	---	---	---	0.991034	461.399				1280.59	970.84	416.33	437.07	496.04	384.51	1091.47	889.26	1904.21	320.23	504.57	1176.55
	P1659	---	---	---	---	---	8.29222	512.336				50834.2	35555.9	37623.4	27923	46821.8	46620.4	45127.1	37144.6	42670.1	39389.8	53602.8	36759.1
	P1658	---	---	---	---	---	5.09332	512.276				6229.58	2162.01	3131.58	1485.72	1742.51	1938.03	3030.47	3425.37	2923.96	2229.68	1943.49	1659.51
	P1657	---	---	---	---	---	5.45344	511.303				10363	5927.53	6549.62	8970.95	10207.8	10757.6	10218.5	7495.41	12061	6311.13	10716.1	8596.74
	P1656	---	---	---	---	---	7.61249	510.356				170609	147559	129035	152002	139180	164009	182618	124483	139487	164826	171681	126227
	P1655	---	---	---	---	---	5.50388	509.287				15360.2	7750.57	9073.53	11698.3	12072	13940.8	14290.4	11559.5	14464.9	11414.6	14662.8	11872.4
	P1654	---	---	---	---	---	3.62979	508.791				4489.96	1195.49	4316.91	8007.87	7422.84	4600.71	6680.43	3161.57	3881.29	5906.69	4336.73	4984.11
	P1653	---	---	---	---	---	3.62675	506.793				4534.63	1290.26	4776.2	8395.1	7824.87	5062.75	7252.97	3220.76	3780.12	5988.97	4355.62	4561.16
	P1652	---	---	---	---	---	5.18075	506.288				13556.7	4706.89	7186.34	4730.85	3986.22	3977.71	7081.33	6806.49	8401.37	3296.82	5635.96	5844.97
	P1651	---	---	---	---	---	0	505.907				2854.36	35.43	290.06	28.08	260.53	251.16	471.34	525.16	240.03	282.84	241.85	12514.3
	P1650	---	---	---	---	---	5.17812	504.318				6754.84	4651.95	4637.53	3102.44	5082.88	6035.68	4019.42	5959.77	2770.39	4098.54	2595.17	2837.62
	P165	---	---	---	---	---	0.952017	477.394				1684.96	714.55	907.42	1412.12	869.63	502.32	2938.49	2792.62	3517.73	604.87	642.1	1232.15
	P1649	---	---	---	---	---	12.6714	504.053				16762	19782.3	16350.7	21848.8	17512.7	20453.3	16724.6	20941.5	18756.1	16691.3	18525.1	17560
	P1648	---	---	---	---	---	5.1775	503.315				21349.5	15704.5	14948.5	11138.9	17717.4	20027.5	14562.8	21276.4	7716.88	12133.1	7242.57	8417.82
	P1647	---	---	---	---	---	1.17326	502.374				10907.4	182531	15942.1	9037.47	10668.3	9783.44	16740.7	21117.6	9849.71	8360.5	13494.7	15255
	P1646	---	---	---	---	---	1.16792	502.338				6988.19	11487.5	9950.07	9276.39	9074.6	9498.82	12357.9	9462.28	8990.84	9784.49	12976.5	8822.44
	P1645	---	---	---	---	---	1.16849	502.316				51142.3	26886.4	56775.3	50268.3	50386	51336.9	53498.2	46693.2	49424.3	54544.4	63469.2	58401.5
	P1644	---	---	---	---	---	7.7122	502.293				128585	129064	117556	149185	124359	119259	143724	157505	136009	134296	118524	124394
	P1643	---	---	---	---	---	5.22197	501.301				12294.6	8628.36	10326.3	6577.61	10832.8	16194.6	8592.88	11367.9	5739.98	9109.22	5872.86	5961.86
	P1642	---	---	---	---	---	1.39127	501.284				37119	38910.3	36407.5	36648.4	42585.3	28948.9	49115.3	34066.7	35095.2	39273.2	40110	33919.5
	P1641	---	---	---	---	---	10.673	501.066				17199.6	37101.6	15553.5	29209.5	44691.1	46167.9	51244.9	40053.1	49264.9	24990.1	55134	27932.3
	P1640	---	---	---	---	---	5.14471	500.305				6219.53	7206.38	6375.26	4640.71	9123.34	8574.82	7753.09	3836.91	10701.4	11844.7	8396.54	2973.57
	P164	---	---	---	---	---	9.70341	132.102				124705	141594	106879	174779	182081	130075	166749	189924	198022	126985	198330	206227
	P1639	---	---	---	---	---	7.99138	499.057				13825.5	17151.5	19059.6	22488.2	15878.1	16552.3	16509.7	16786.1	15738.7	18147.2	15758	15306
	P1638	---	---	---	---	---	7.66877	498.345				619814	388237	621069	598370	479889	586632	680783	1.68587e+06	690501	611044	1.61051e+06	671798
	P1637	---	---	---	---	---	3.55062	498.288				10133.3	10346	2016.01	12350	5007.31	6346.17	7063.53	4241.92	2672.62	6241.79	6643.6	7269.01
	P1636	---	---	---	---	---	7.68722	497.344				2.9314e+06	2.8499e+06	2.69978e+06	3.6183e+06	2.64197e+06	2.96765e+06	3.19265e+06	3.86899e+06	2.7947e+06	4.26934e+06	3.18296e+06	4.0064e+06
	P1635	---	---	---	---	---	8.2674	496.34				71514.2	43061.9	110666	39924	85745.1	59345.2	66377.4	49782.8	55329.5	64253.5	58573.8	59019.2
	P1634	---	---	---	---	---	7.71744	496.34				1.09509e+07	1.08585e+07	1.16772e+07	1.17174e+07	1.16334e+07	1.14816e+07	1.11657e+07	1.22765e+07	1.11121e+07	1.14994e+07	1.07235e+07	1.15542e+07
	P1633	---	---	---	---	---	16.6726	496.339				2285.68	1501.4	2490.45	13694.8	5799.68	3100.95	1469.7	1480.99	5125.81	3665.89	2813.79	2617.6
	P1632	---	---	---	---	---	4.76123	496.326				5172.82	20567.5	7739.51	2426.08	4551.14	20943.3	7294.11	2440.38	670.19	4415.62	762.89	681.68
	P1631	---	---	---	---	---	7.79723	494.325				340466	253107	428386	340013	442711	450481	276033	495750	390343	347952	305551	319295
	P1630	---	---	---	---	---	1.438	492.323				131437	98895.5	103072	145415	169806	168574	234397	250454	146108	119896	149715	132525
	P163	---	---	---	---	---	5.40714	375.129				1857.51	641.32	1072.21	773.86	623.02	471	707.01	740.42	1021.36	572.02	837.14	657.05
	P1629	---	---	---	---	---	1.40679	488.359				2369.13	6453.17	5173.41	6161.05	5267.82	4420.64	4677.48	9746.26	6139.57	2443.73	2163.35	3912.99
	P1628	---	---	---	---	---	8.733	487.178				1275.56	1135.6	1367.02	37410.9	4735.57	43381.6	19226.7	37061.6	30965.4	1785.3	954.66	816.85
	P1627	---	---	---	---	---	1.16742	485.291				39307.6	42554	42556.2	42076.6	37731.1	37771.9	39942.3	39386.2	37675.3	36252.5	52049.2	48642.2
	P1626	---	---	---	---	---	1.03289	484.472				8081.13	9523.56	9692.51	12563.1	8046.82	17272.9	8204.5	5727	9836.17	5466.56	11578.5	11167
	P1625	---	---	---	---	---	1.15866	482.405				25232.7	40170.1	40468.2	34780.1	29633.3	26509.8	42644.8	64392.3	23043.2	30257.6	27956	32538.1
	P1624	---	---	---	---	---	7.8253	482.361				60917.9	49198.3	49712.6	42494.7	61550.5	61225.8	80459.8	57310.4	65553.2	60678	70049.1	58462.5
	P1623	---	---	---	---	---	7.783	482.325				93127.6	119825	106419	119586	96342.3	133583	96098.7	103943	89551.8	99276.6	88040.5	87942.9
	P1622	---	---	---	---	---	3.87371	482.268				6888.47	2475.01	2687.08	3471.91	3812.41	3345.3	4336.88	4296.16	5878.75	4641.56	1489.17	2206.51
	P1621	---	---	---	---	---	3.57239	480.278				10074.4	10395.8	1844.42	11463.2	5023.94	6079.35	7133.41	4704.21	2745.85	6641.58	6145.47	7374.7
	P1620	---	---	---	---	---	7.81957	478.293				264111	182628	174336	232871	200512	221078	276090	287560	288979	184900	343456	347958
	P162	---	---	---	---	---	5.11331	406.171				1533.23	1019.27	1274.98	1067.39	1055.48	704.93	809.73	926.56	1202.96	981.05	1220.95	1079.34
	P1619	---	---	---	---	---	14.1078	478.01				16791	19008.4	10031.9	17568.5	13546.8	13324.2	14892	19281.4	12417	16277.3	7047.89	10518.9
	P1618	---	---	---	---	---	1.10604	477.343				14283.7	12270.4	8437.22	12958.2	5656.91	6864.38	7772.2	20691.9	9578.59	11459.7	8224.18	6631.26
	P1617	---	---	---	---	---	3.9117	476.307				3513.11	11038.1	8018.17	10323.8	9087.23	11126.1	9294.8	13779.9	10265	5845.82	4789.57	4918.67
	P1616	---	---	---	---	---	1.4367	475.297				85736.9	59406.4	64548	90216	104213	100980	151193	166044	86264.7	77128.5	89413.5	80582
	P1615	---	---	---	---	---	5.42466	475.283				6295.79	4949.7	5552.03	3909.15	7093.99	8943.01	6085.94	5514.03	3828.29	4002.03	3551.93	3863.66
	P1614	---	---	---	---	---	1.17518	468.389				18715.2	32418.4	58376.4	29490.4	20374.7	39422.2	37387.9	67569.4	32821.3	23058	30228.1	27689.4
	P1613	---	---	---	---	---	7.84524	468.31				80452.2	65507.3	84886.7	64822.7	77636.2	89121.3	78846.9	85289.5	77116.3	91965.6	88389.1	76910.2
	P1612	---	---	---	---	---	0	465.333				4490.97	23767.8	8598.55	1141.44	3183.21	24237.8	6044.46	1405.58	513.86	7955.45	541.89	533.02
	P1611	---	---	---	---	---	1.39877	462.264				26782.8	28712.4	28297.2	27204.8	30158.7	40465.8	30129.5	25578.4	29440.3	28632.9	33221.1	24827.1
	P1610	---	---	---	---	---	1.40919	460.293				9479.62	18165.2	17966.7	10378.5	16684.7	11711.8	25761.3	31000.5	7151.79	10118.1	9675.21	14524.2
	P161	---	---	---	---	---	8.12817	435.15				389.21	618.88	330.13	513.13	365.77	396.37	415.2	341.88	428.28	472.5	2313	332.34
	P1609	---	---	---	---	---	1.12763	458.347				6208.21	87823.2	10147.6	5023.62	6397.84	4645.53	9922.24	12527.8	5921.13	5082.55	9052.53	8253.58
	P1608	---	---	---	---	---	1.39344	458.311				1118.21	8679.2	2111.5	1697.97	2734.52	1612.67	2582.6	2430.78	2637.24	1857.76	1991.15	2217.53
	P1607	---	---	---	---	---	12.3886	456.965				38501	49509.2	47154.2	51395.2	42967.6	40679.5	38968.4	38741.4	38565.8	45585.8	39587.5	39307.5
	P1606	---	---	---	---	---	1.04028	456.44				6277.36	5988.54	6083.26	8240.16	5554.95	14991.8	7178.05	4132.5	6644.36	3849.48	9411.61	7635.55
	P1605	---	---	---	---	---	0.847536	456.147				210.85	333.06	268.45	1040.09	322.86	342.89	363.21	345.66	443.34	278.26	14850.8	562.13
	P1604	---	---	---	---	---	7.83975	454.294				89356	74297.8	65881.9	76680.1	100173	94038	104799	88869	95382.5	70491.5	114006	101150
	P1603	---	---	---	---	---	0	452.396				5135.9	11677.4	17251.6	6208.1	5812.17	14377.5	10914.2	18250	15108.5	6404.14	9195.28	10180.4
	P1602	---	---	---	---	---	11.7057	448.979				10667.6	13748.5	11765.6	16346.6	12883.9	14066.6	11702.5	14146.8	12735.5	10350.9	12310.4	13591.5
	P1601	---	---	---	---	---	6.98381	448.342				32126.3	32424.5	37964.4	21463	30667.1	47675.1	35622.1	41340.8	25696.8	43447.3	12880	12933.3
	P1600	---	---	---	---	---	1.4034	448.232				65316.6	28664.5	38383.8	45736.7	42521.7	62589.8	72160	119629	36620.3	33755.4	37082.9	70487.4
	P160	---	---	---	---	---	4.58685	389.144				6529.18	2078.69	3310.13	3010.67	1843.04	1500.19	2699.52	3580.67	4833.59	2854.93	1644.88	3194.98
	P16	---	---	---	---	---	9.16549	374.243				1491.78	1883.77	1789.68	2278.36	2011.89	2472.39	2058.85	2260.49	2117.72	1962.25	1656.71	1997.4
	P1599	---	---	---	---	---	0.974156	446.399				73660.5	99905.5	212057	205274	160335	159868	38337.4	18869.3	15466.3	169244	73020.3	65118
	P1598	---	---	---	---	---	1.03897	445.367				12442.9	9583.16	13131.9	12283.8	11613.6	14168.8	13938.7	8816.57	10145.6	10770.8	16918.8	10199.6
	P1597	---	---	---	---	---	11.2183	445.194				6375.68	13457.3	8944.88	7631.28	6870.64	7495.44	7742.07	5717.33	4738.65	12399.8	3386.59	3899.52
	P1596	---	---	---	---	---	1.39895	444.332				2244.08	4900.3	4397.73	3998.77	6561.37	4961.27	4284.42	7640.45	6327.01	2594.35	2537.63	2477.71
	P1595	---	---	---	---	---	8.92778	442.22				3372.23	1606.29	1359.15	1580.87	1280.94	500.97	2365.3	2162	3450.12	896.55	1841.41	1618.32
	P1594	---	---	---	---	---	1.18974	440.359				130306	107717	173482	160965	158407	177773	155596	141492	129746	168924	158781	118094
	P1593	---	---	---	---	---	0.849697	439.12				441.22	307.08	286.65	476.14	316.72	388.07	471.34	526.78	346.52	369.79	4079.52	504.58
	P1592	---	---	---	---	---	0	438.379				12406.3	40765.8	32668	17143.7	20007.6	14855	29461.8	39293.8	16636.1	14605.1	17660.2	17141.3
	P1591	---	---	---	---	---	1.11112	438.378				14992.2	41058.2	32807.6	20634.4	22977.2	17634.7	29662.2	39065.1	16752.3	18426.9	20743.9	20597
	P1590	---	---	---	---	---	3.88302	438.298				16088.5	3857.43	4053.12	5031.46	4915.98	6908.38	11375	5119.5	13657.7	5006.87	3905.25	4310.55
	P1589	---	---	---	---	---	11.2404	438.033				9913.63	11654.8	11497.5	13682	10787.7	10815	12228.6	12394.9	8214.79	12591.2	7855.92	8392.13
	P1588	---	---	---	---	---	1.41953	437.374				9297.23	133442	9051.89	10978.5	12892.9	8513.33	9755.81	8158.95	7009.75	7338.2	7677.08	9538.49
	P1587	---	---	---	---	---	10.5161	437.045				19175.6	21323.3	22037.9	23227.8	17932.4	18517	15871.8	19859.9	17914.9	16654.6	11697.6	18644.1
	P1586	---	---	---	---	---	1.5376	436.285				48761.3	45547.1	76651.8	64023.2	48864.2	56418.8	60212	63273.9	70773.6	72389.1	30635.5	44102.7
	P1585	---	---	---	---	---	3.89383	436.282				13878.3	5225.73	10897.1	6604.24	4862.77	6911.95	7192.79	7344.77	12326.5	9396.74	2774.04	3956.03
	P1584	---	---	---	---	---	1.0624	435.347				14695.1	2488.69	1837.14	1658.13	1494.74	3192.96	7870.21	7837.68	16983.7	2030.46	2049.6	6240.17
	P1583	---	---	---	---	---	3.91317	434.267				23234.8	6156.18	6319.23	9532.47	5990.81	10138.4	12900.2	9913.24	21470.8	9691.09	5478.62	7749.17
	P1582	---	---	---	---	---	12.0682	434.009				190659	205437	199376	239868	186770	174588	187084	174834	176864	202136	186649	194900
	P1581	---	---	---	---	---	12.2047	433.005				1.21931e+06	1.5956e+06	1.5187e+06	1582634	1.33958e+06	1.28964e+06	1.24357e+06	1.27685e+06	1.26194e+06	1.44974e+06	1.2591e+06	1.34187e+06
	P1580	---	---	---	---	---	3.6925	432.28				5111	14851.8	14149.7	13592.7	12992.5	16125.2	12458.4	23479	13370.4	7917.61	7082.12	7323.98
	P158	---	---	---	---	---	4.60812	485.165				1139.95	1293.74	1522.56	2227.33	1591.67	874.15	1433.41	1283.05	1415.35	1624.3	1594.48	2496.92
	P1579	---	---	---	---	---	1.24393	432.238				589121	599132	747459	623992	577443	690342	662544	598233	557674	658372	691025	684470
	P1578	---	---	---	---	---	0.696644	432.074				4419.53	1596.95	2175.43	4348.36	1332.6	2287.42	1552.59	1722.61	1286.24	2757.93	9007.66	10459.1
	P1577	---	---	---	---	---	2.87449	431.316				2622.65	5432.62	3819.7	1574.03	1935.25	11438.1	6849.23	11473.4	3341.55	20114.1	8617.74	11124.7
	P1576	---	---	---	---	---	2.8659	431.316				17243.9	30232.6	21476.6	10553.3	13253	77518.8	6843.57	11481.5	8771.33	20108.4	8622.7	11119.2
	P1575	---	---	---	---	---	5.50893	431.277				5208.17	16471.2	9354.79	2142.34	6836.31	24876.6	3914.07	3575.6	2013.81	12303.9	2973.75	1004.19
	P1574	---	---	---	---	---	1.40112	431.207				46742.2	25795.9	35534.6	37943	36237.8	40642	50620	103386	33978.8	32102.1	34998.2	52247.3
	P1573	---	---	---	---	---	11.2489	430.871				28260.6	31742.2	36231.6	38456.8	32743.2	30396.1	27738.3	35214.3	28388.3	23856.1	35650.9	34496.7
	P1572	---	---	---	---	---	0.706966	429.373				49544.7	31442.8	42313	34141.1	28225.7	23270.9	43233	38068.2	42053.3	26433.2	32557.5	23840.7
	P1571	---	---	---	---	---	4.609	429.26				7224.57	24592.5	15834	2879.24	6867.02	24254.9	8946.32	3966.62	2220.11	15365.6	5861.29	1795.58
	P1570	---	---	---	---	---	7.00331	428.373				23353.7	19787.2	19318.7	16931.9	24357.9	27758.9	23382.5	20813.4	20797.7	16804.4	15057.9	12399.4
	P157	---	---	---	---	---	4.58185	439.16				765.38	720.41	653.73	1361.41	426.05	1098.07	572.02	746.55	778.65	582.61	349.98	726.02
	P1569	---	---	---	---	---	0.883418	428.115				9709.15	13618.5	427.7	7209.06	817.34	1398.45	11686.3	4284.02	745.5	10283	8153.69	1984.19
	P1568	---	---	---	---	---	7.02184	427.362				40980	49438.9	43330.2	37970.4	45016.9	56531.3	53112.9	170390	27087	40791.4	17144.1	18730.5
	P1567	---	---	---	---	---	6.63068	427.326				54463.7	145984	30538.3	9617.34	26416	141403	59535.2	13829.8	6290.29	93896.8	19964.3	1219.6
	P1566	---	---	---	---	---	7.02289	426.358				160459	186429	166296	109872	166561	226253	186072	181606	86834	158818	58747.6	65398.6
	P1565	---	---	---	---	---	6.63122	426.321				179952	466482	109724	36192.6	94692	533865	209651	48232	24275.8	321947	65652.7	4315.6
	P1564	---	---	---	---	---	5.51846	426.321				6798.21	26924.7	10970.8	1639.83	7393.23	47626	8150.99	4099.84	1940.1	17900.2	3020.86	1082.56
	P1563	---	---	---	---	---	7.0752	425.346				34232.8	27505.5	22044.8	18256.5	22632.5	33297.4	28556.7	28838.2	13929.1	30744.6	13147.3	12713
	P1562	---	---	---	---	---	5.59601	425.309				9696.81	46840.6	16855.7	3473.99	5485.33	84301	20356.4	4396.09	993.68	14373.8	1238.89	590.95
	P1561	---	---	---	---	---	1.13379	424.364				11875	25230.8	41514.3	16135.9	16684.9	36372.1	30200.4	42882.6	22218.1	13399.5	17115.9	17961.8
	P1560	---	---	---	---	---	7.07647	424.343				107635	102361	91895.2	64566.8	80126.9	126086	112706	107745	55876.9	116854	46553.6	47248
	P156	---	---	---	---	---	4.94197	704.312				188.11	301.17	373.03	251.5	228.86	271.84	245.65	305.99	160.64	279.97	220.69	108.11
	P1559	---	---	---	---	---	5.62289	424.306				35351.9	158608	59520.7	12080.4	20461.4	253441	63796.7	16575.6	3781.53	50387.8	4121.35	1110.03
	P1558	---	---	---	---	---	0	422.29				1436.52	7355.74	5673.97	876.52	1711.67	20725.7	3033.67	961.25	666.13	2321.66	383.18	930.2
	P1557	---	---	---	---	---	12.6717	422.049				15692.2	19097.2	15226.2	21008.5	16234.8	21584.5	15383.5	22204.4	18387.2	15437.9	17800.8	16705.8
	P1556	---	---	---	---	---	1.38595	417.337				21475.4	21640.2	19722.6	25449.7	29320.2	30882.5	28620.3	26800.8	27061.3	36346.9	43161.4	36234.6
	P1555	---	---	---	---	---	1.2376	416.215				177782	182589	302655	195994	186360	423199	211138	182967	562857	202942	245095	240244
	P1554	---	---	---	---	---	1.39372	415.321				25953.1	26045.2	23934.7	28112.5	21111.5	32111.4	23152.6	13637.9	25986.1	38575.5	22662.1	15094.5
	P1553	---	---	---	---	---	1.24106	415.212				648925	645302	875708	685002	638929	785543	755420	674892	660391	757768	753080	850374
	P1552	---	---	---	---	---	0.925206	414.099				17307.4	17581.3	947.74	16416.3	5931.53	6057.18	9927.49	14751.3	1881.89	17475	3780.91	1424.88
	P1551	---	---	---	---	---	10.665	414.007				17676.9	25199.2	22463	21902.5	25922.3	19436.5	19860.5	20982.1	17163.2	26449.2	29293.2	21890.4
	P1550	---	---	---	---	---	9.23567	412.21				4195.13	2426.02	3478.79	2926.8	2914.17	2835.46	3458.45	3417.4	4665.68	2399.67	3360.72	3064.32
	P1549	---	---	---	---	---	3.92452	411.271				8910.28	2278.47	3389.73	3579.99	3762.41	4792.6	5278.59	3620.26	6835.29	3346.69	2037.78	2556.28
	P1548	---	---	---	---	---	3.91803	410.267				40591.4	10746.6	12753	15100	15073.6	21134.9	24805.5	15346.7	31289.6	15778	8848.85	11047
	P1547	---	---	---	---	---	1.40651	409.342				1419.18	46587.2	1954.54	1099.22	1435.02	1491.11	2168.16	1915.81	1379.67	951.8	1853.8	1628.53
	P1546	---	---	---	---	---	1.06067	409.282				8755.85	5305.62	5295.69	5525.27	4904.59	5323.03	5042.01	4222.04	4936.02	4973.14	4220	5801
	P1545	---	---	---	---	---	1.06738	408.368				3844.64	9336.27	11042	3644.13	6216.44	8849.39	10672.8	11665.8	9186.9	3505.22	6813.49	6372.35
	P1544	---	---	---	---	---	4.34204	408.311				6627.59	35051.5	7681.67	1843.83	8279.84	33819.7	19690.8	3644.14	3403.6	24597.1	5221.52	838.46
	P1543	---	---	---	---	---	4.60253	408.283				2010.36	17416.9	9025.21	1197.61	3625.93	34823.9	1956.29	1247.57	505.15	3424.92	1291.65	597.5
	P1542	---	---	---	---	---	4.61372	407.279				7430.33	64742.1	34182.6	3525.5	13554.8	126503	7212.82	2995.51	1312.09	11781.1	4013.97	862.32
	P1541	---	---	---	---	---	3.90903	402.394				8817.89	12283	9964.81	7929.6	8710.14	9598.26	4900.85	7050.62	5581.03	4949.21	6222.36	6176.08
	P1540	---	---	---	---	---	11.2149	401.952				5687.21	24754.9	12372.8	3180.29	7066.74	8375	2779.61	3692.67	3227.38	2803.24	2350.24	11630.7
	P154	---	---	---	---	---	0.96	295.263				572.42	553.92	580.13	717.21	459.76	564.37	436.33	615.19	1236.84	381.55	679.08	611.87
	P1539	---	---	---	---	---	7.10821	401.346				28246.7	36976.2	36443.9	28253.8	34727.6	36794.5	31512.6	28482	26235.5	28047.9	15803.8	16435.8
	P1538	---	---	---	---	---	1.10391	401.341				47428.5	31605.1	49891.6	36376.5	39426.5	48908.1	43743	32906.9	36750	46577.7	74945.1	107177
	P1537	---	---	---	---	---	7.10775	400.342				108986	140786	130504	102776	127128	147499	123804	115551	84477.9	110343	57915.9	63560.3
	P1536	---	---	---	---	---	1.39231	400.306				2879.76	2799.24	3510.74	3028.9	4202.66	2067.2	5183.28	4425.58	6694.09	3056.87	2944.23	2030.68
	P1535	---	---	---	---	---	0.909717	400.084				15205.1	12603.7	27109.2	19175.5	17565.8	19344.4	6752.25	31900.3	21304.5	21490	4186.88	18003.7
	P1534	---	---	---	---	---	1.38435	399.326				26618.5	17299.1	43375.1	12253.4	6929.21	26933.2	40234	4761.9	41261.4	60922.6	4132.87	14538.8
	P1533	---	---	---	---	---	10.5484	399.089				14253	12427.2	15035.1	15728	13806.5	11863	9475.43	11930.1	11334.2	13756.9	9203.58	12527.3
	P1532	---	---	---	---	---	7.14705	398.326				44224.6	80693.1	69671.9	30108.4	47754.8	64986.3	49266.9	46084.7	21428.9	43448.6	14148.3	16629.9
	P1531	---	---	---	---	---	10.5923	397.888				1753.6	1481.71	5501.69	2230.6	1616.45	2199.92	1744.26	2637.21	1810.7	3995.5	2100.47	1824.03
	P1530	---	---	---	---	---	1.15546	396.332				95212.2	101951	134286	131495	125030	148547	123582	125235	109426	142292	136504	99484.3
	P153	---	---	---	---	---	1.51733	281.248				5331.12	5247	3596.78	4080.16	4166.45	4446.02	4209.01	4345.77	3424.48	3063.21	3580.38	4072.87
	P1529	---	---	---	---	---	7.19902	396.311				16500.5	24142.5	15751	11978.2	14222.7	23977.8	19226	22591.1	8371.5	22943.6	6689.31	6096
	P1528	---	---	---	---	---	1.10952	395.292				20689.4	12564	15204.5	11323	9850.12	12794.5	16732.5	11412.4	13088.4	13929.1	13933.5	13231.6
	P1527	---	---	---	---	---	1.0723	394.353				8556.75	12612.5	17811.8	12278.7	10110.5	10728.4	19739.2	21090.5	9627.86	10142.6	11815.6	10563.5
	P1526	---	---	---	---	---	7.18918	394.295				9306.21	13508	12719.5	7854.58	10515.2	14227.2	10346.6	12727.5	6359.61	14214.7	4491.44	3644.89
	P1525	---	---	---	---	---	1.10618	394.289				431803	125581	142100	110615	75123.2	85471.8	117164	115841	92128.3	234466	104878	116321
	P1524	---	---	---	---	---	1.106	393.286				620699	390848	495759	431881	340469	337321	497811	431029	475858	452980	396192	419744
	P1523	---	---	---	---	---	3.92233	393.24				17733.5	5234.3	6367.23	7874.15	7601.93	10306.9	10851.8	6522.71	15137.5	7276.13	4513.97	5176.55
	P1522	---	---	---	---	---	1.06055	392.254				19921.2	11322.7	11724.7	14189.3	10622.6	13591	10296.2	10094.5	10693.9	10421.7	8964.08	11068.4
	P1521	---	---	---	---	---	0	391.284				5314.54	5305.55	5507.86	6308.92	4818.91	3753.46	4457.23	4424.8	6985.39	6628.41	4798.17	22649.8
	P1520	---	---	---	---	---	17.1007	391.284				16602.9	18464.8	58834.2	14461.5	11812.6	43042.2	13465.1	11150.5	14766.8	18681.6	10967.4	22652.3
	P1519	---	---	---	---	---	0	391.284				4866.69	18455.1	6228.19	2608.98	3180.98	43065	2103.17	4312.51	5774.15	5226.1	1691.61	2745.17
	P1518	---	---	---	---	---	0	391.284				7231.29	6974.1	58588.9	8020.28	5408.08	40826.2	10706.8	8382.58	11639.6	5363.35	7920.95	9275.07
	P1517	---	---	---	---	---	4.36232	389.269				5552.07	26812.4	3728.32	869.38	4883.5	46864.4	1439.75	4523.38	1096.33	13037.5	4638.56	2948.28
	P1516	---	---	---	---	---	3.53275	388.254				8219.52	20435.9	16396.1	19396.7	18314.4	24373.8	19040.3	36000.9	18332.1	11505.1	9636.24	9609.04
	P1515	---	---	---	---	---	11.1994	387.937				5769.48	6651.8	6720.46	11526.1	7595.26	8316.07	9026.91	9591.16	12822.4	6181.61	9815.7	10133.2
	P1514	---	---	---	---	---	12.8997	387.088				1258.12	378.15	426.56	690.61	530.45	449	6934.54	740.92	651.63	385.72	744.31	681.46
	P1513	---	---	---	---	---	0.801884	387.065				927.52	756.88	1810.4	1076.28	1088.24	753.48	1295.15	1585.89	3127.25	1493.68	2632.4	1313.69
	P1512	---	---	---	---	---	0.921001	383.057				2973.1	3441.72	5620.28	4812.09	4159.62	3375.6	1514.44	6076.16	4473.63	4466.38	1606.66	3504.96
	P1511	---	---	---	---	---	1.39153	381.312				1892.88	62346.3	2179.94	2183.97	2717.83	2807.08	2839.5	1846.64	2407.17	3134.4	2453.16	2448.47
	P1510	---	---	---	---	---	1.08702	380.337				8877.94	12627	20541	7741.1	13659.5	16157.3	20363.1	22704.5	8124.9	9282.64	9027.54	11409.9
	P1509	---	---	---	---	---	10.6649	378.161				6155.65	6137.31	3702.43	9374.05	6901.85	8674.03	9249.86	9183.67	9500.77	4789.35	4830.57	7636.45
	P1508	---	---	---	---	---	1.0713	377.327				5376.28	4880.48	8928.66	6012.18	5699.19	4992.83	9700.85	9478.36	4422.14	3526.12	5894.04	6036.63
	P1507	---	---	---	---	---	4.50584	377.269				2197.16	5556.77	12572	3734.65	4631.98	16093.8	8878.93	2235.4	2862.98	5230.74	2480.16	523.58
	P1506	---	---	---	---	---	1.10567	376.26				226580	156377	176846	159347	124556	130841	183234	144401	142184	153439	143301	164544
	P1505	---	---	---	---	---	10.6737	376.051				19815	33736.5	19293.5	33802.8	41986.9	47923.3	46856.2	37900	47288.2	30450.6	52716.8	29323
	P1504	---	---	---	---	---	12.3583	374.963				36073.6	47349	42061.8	44417.2	39551.9	36292.9	34680	35106.4	34724.7	42924.3	36676.7	37636.1
	P1503	---	---	---	---	---	7.24569	373.314				10935.2	18864.5	14171.9	8093.92	11046.6	13301.5	10127.6	11173.8	5938.24	10558.5	4169.38	5215.32
	P1502	---	---	---	---	---	6.63374	373.273				20786.7	47732.6	11492.5	4308.58	10012.8	52062.8	22509.4	5322.13	2615.98	30494.7	7068.88	596.58
	P1501	---	---	---	---	---	0	373.273				2195.79	20325.9	5234.16	2648.47	4955.21	37813.4	1400.37	1693.11	1346.8	4915.22	877.12	1176.52
	P1500	---	---	---	---	---	5.18044	373.253				8173.1	5642.13	6254.15	5286.01	6088.88	7843.07	5248.41	7523.46	3134.1	4309.7	2790.5	3567.48
	P1499	---	---	---	---	---	1.3943	372.346				15322.2	14749.2	12503.3	8249.7	10188.3	10352.7	38141.3	12686.9	24639.1	13070.1	8060.13	5996.54
	P1498	---	---	---	---	---	7.24783	372.311				45794.8	86947.4	61544.7	34789.3	49151.2	62419.3	42678.9	50858.8	23336	44962	17140.8	20581.2
	P1497	---	---	---	---	---	1.18398	372.311				39532.6	33902.2	29354.4	51639.6	30965.6	31628	32841	31415.3	31650.3	23347.7	33666.7	50769.8
	P1496	---	---	---	---	---	1.03901	370.355				10720.5	12401.5	20179	12820.4	17930	15034.5	12126.7	4215.12	10096.2	14662	8714.61	32358.8
	P1495	---	---	---	---	---	1.38985	370.332				13670.2	11378.3	14046.6	9338.78	9560.01	9427.77	47064.2	12263.9	31797.3	13829.1	9338.24	7874.45
	P1494	---	---	---	---	---	7.25788	370.295				47555.5	80313.3	54798.1	34056.8	43626.6	51463.3	47920.2	52035.6	24236.2	64496.4	19164.6	19735.5
	P1493	---	---	---	---	---	1.03958	369.352				42499	43068.3	67736.8	49003	59882.7	51306.6	46309.6	16700.9	33556.9	53046.7	31021.8	117869
	P1492	---	---	---	---	---	7.32809	368.28				24284.5	30652.2	21433.2	23491.2	20053.3	26989.8	21304.2	30569.2	13962.2	31640.1	9738.15	13720.6
	P1491	---	---	---	---	---	11.6874	366.976				7989.78	8933.3	7225.4	8696.12	7807.15	9261.61	7625.92	9667.34	7927.87	6583.99	8480.97	9096.32
	P1490	---	---	---	---	---	10.6218	366.902				3929.18	3207.55	7494.66	1648.28	2906.93	472.33	1356.11	1405.48	567.55	5732.37	3988.26	2155.37
	P149	---	---	---	---	---	1.376	403.212				1563.61	1010.43	1374.7	1148.02	663.53	881.5	949.96	1048.27	1045.36	707.3	1096.43	944.52
	P1489	---	---	---	---	---	13.1556	366.11				2196.7	616.1	641.55	1870.52	429.11	737.37	15919.7	1115.72	949.21	631.51	995.81	1143.9
	P1488	---	---	---	---	---	14.1091	365.203				2017.06	2510.71	3352.56	3926.26	801.29	3062.18	1295.72	3005.6	1715.08	2022.89	517.82	2455.61
	P1487	---	---	---	---	---	13.1493	365.106				12786.2	2651.15	2669.92	3192.27	2114.2	2221.94	101523	3193.79	4803.41	2967.16	7498.35	4009.04
	P1486	---	---	---	---	---	10.6229	364.905				11734.4	10187.2	26683.6	4387.22	8808.39	1988.82	5141.32	3563.6	2292.96	17350.5	12565.4	7637.72
	P1485	---	---	---	---	---	1.08775	363.31				3537.12	5871.21	13106.4	4110.7	5287.04	9543.29	9711.33	13305.2	5522.76	4162.13	5465.2	6692.75
	P1484	---	---	---	---	---	9.56228	363.163				960.95	3382.51	1652.49	2279.51	2018.65	4362.41	1031.8	3001.4	2072.8	1009.58	819.64	728.4
	P1483	---	---	---	---	---	14.1062	363.015				15407.4	18918.1	11247.5	25069.5	14660.9	15937.7	14646.6	17262.1	12258.6	15567.7	10474.6	12371.2
	P1482	---	---	---	---	---	4.23979	362.326				16291.7	14242.9	13317.9	13419.2	10134.5	16796	9548.6	11321.2	13009.6	11324.9	12729.3	13196.9
	P1481	---	---	---	---	---	13.1484	360.15				5354.27	2492.01	2690.07	3279.35	1956.8	4588.99	41346.3	3579.45	3537.07	2768.06	2384.46	4570.42
	P1480	---	---	---	---	---	3.86409	359.372				7662.35	12201.9	9916.8	7201.83	7813.3	7897.32	5041.68	5672.45	5880.32	5451.18	5378.44	5807.73
	P148	---	---	---	---	---	1.2465	417.227				19484.2	21406.6	29074	22096.2	21582.9	22250	24727.2	21885.7	22359	21423.1	24518.8	27928.7
	P1479	---	---	---	---	---	13.5602	359.091				7145.66	9381.14	7318.83	10219.8	9444.42	7862.43	7301.28	8933.29	7243.04	9244.64	8739.93	7712.15
	P1478	---	---	---	---	---	3.86181	358.368				35129.3	51854.1	41567.5	31172.7	32814.9	35457.8	23665.5	25157.5	25072.2	23370.7	24830.4	23931.8
	P1477	---	---	---	---	---	9.55655	358.208				719.36	2482.9	1068.97	1620.65	1493.38	3687.3	879.76	1892.18	1361.14	674.63	385.45	447.68
	P1476	---	---	---	---	---	1.18231	356.28				4746.99	4619.38	4054.25	5787.46	4450.16	4383.58	3527.34	3792.49	3924.65	2602.62	4580	6616.1
	P1475	---	---	---	---	---	6.6292	355.263				23061.3	60056.7	13736.3	4297.44	10583.4	64402.4	24413.5	6074.7	2664.91	38280.1	7891.86	510.24
	P1474	---	---	---	---	---	4.68291	355.262				1148.09	14320.5	2956.97	2520.73	4624.24	23095.9	2533.86	1663.12	2300.95	5044.4	3080.16	1634.13
	P1473	---	---	---	---	---	1.1787	354.337				44424.9	42261.8	25966.8	18237.5	14789	21414.8	106339	32157.4	66218.5	17639.4	27069.6	17015.4
	P1472	---	---	---	---	---	0.948273	354.286				44490.9	50231.1	55362.4	43192.5	55562.6	31681.1	45895.2	53215.5	49782.8	46462.3	53988.5	51331.9
	P1471	---	---	---	---	---	0.95109	354.264				10409.8	10714.9	12129.5	12235.3	9305.5	16425.2	14352	10281.8	10552.1	11717.6	6682.4	8010.53
	P1470	---	---	---	---	---	4.64451	353.248				5148.53	25681.8	8821.39	2378.59	3293.29	43110.1	8274.28	2489.89	1755.47	7064.97	2638.22	2524.2
	P147	---	---	---	---	---	4.63681	401.196				523.71	531.33	493.68	395.56	521.06	484.59	471.34	554.37	612.09	634.44	603.67	592.46
	P1469	---	---	---	---	---	1.18207	352.321				59965	31114.2	44146.8	17234.8	26214.3	35018.6	163644	47264.3	40430.5	31188	38327.9	14101.7
	P1468	---	---	---	---	---	1.11226	352.306				38503.7	30246.1	50708.2	45348.3	45321.4	44690	51353.8	40217.5	42575.8	49244.8	50525.1	40527.2
	P1467	---	---	---	---	---	11.8759	351.002				421812	532561	499368	550319	442610	434444	423525	433443	423045	495638	421163	446829
	P1466	---	---	---	---	---	1.38959	349.237				6278.13	10079.2	8598.75	18190	5208.24	15062	7949.16	4159.53	7412.3	11389.3	2874.55	6617.55
	P1465	---	---	---	---	---	13.852	348.177				18706.7	6602.32	8730.91	8845.94	14380.6	11588.7	13029	9805.87	10764.8	11524	18240	14054.1
	P1464	---	---	---	---	---	1.38789	347.222				239249	328031	374131	357996	164438	284249	314695	132718	302010	548843	66411.1	163221
	P1463	---	---	---	---	---	4.5842	347.16				410.38	209.05	356.77	399.49	331.03	340.77	414.42	363.69	240.03	292.82	241.85	288.74
	P1462	---	---	---	---	---	11.5755	347.151				3010.46	5300.86	2332.68	2831.8	2380.25	1259.95	4200.04	4321.43	5908.52	2905.88	5135.45	3821.33
	P1461	---	---	---	---	---	9.0295	347.15				4933.26	3505.15	7995.25	7727.93	7247.36	12855	2615	3379.56	2917.68	11180	9546.66	6231.9
	P1460	---	---	---	---	---	1.41252	346.275				27389.4	25973.1	23839.3	23278.3	27125	26841.2	35657.7	32889.3	20807.8	31811.8	19772.2	19411.2
	P146	---	---	---	---	---	13.8899	385.165				810.89	792.86	705.55	1081.41	586.39	895.02	606.72	1066.19	601	674.97	394.38	731.08
	P1459	---	---	---	---	---	8.33062	346.223				6208.7	6561.8	6622.94	12220.4	7450.13	10784.4	12527.7	18798.9	11110.6	5525.67	9788.77	6536.96
	P1458	---	---	---	---	---	1.38975	345.206				9530.71	27349.6	28251.5	36297.4	43172.8	36403.1	9185.36	5718.56	19100	55612.6	13987.4	3523.53
	P1457	---	---	---	---	---	12.838	345.2				34044.7	31106.4	34243.2	43226.8	32151.5	28614.7	34220.3	35044.9	32352.1	40083.2	36180.1	28923.1
	P1456	---	---	---	---	---	11.6904	344.985				7880	9558.14	9421.45	9327.09	8385.12	7817.48	6560.62	7839.35	7159.57	9496.39	6851.48	8722.56
	P1455	---	---	---	---	---	3.36376	344.228				7859.07	18849.1	13596.4	21477.2	19232.8	25305.7	16965.1	39261.6	17512.7	12947.2	10965	9129.38
	P1454	---	---	---	---	---	9.75423	343.137				671.95	748.1	409.58	991.53	252.81	814.65	910.26	4019.02	610.65	660.53	253.14	1137.64
	P1453	---	---	---	---	---	13.154	343.123				1079.83	256.48	323.74	562.06	481.15	845.08	8904.05	419.32	405.3	342.06	546	474.3
	P1452	---	---	---	---	---	1.40673	340.27				1522.16	15645.3	803.92	1277.74	1180.44	1929.96	1184.86	1194.69	1002.58	1079.53	1395.31	1335.64
	P1451	---	---	---	---	---	11.2392	340.056				21807.8	29008.7	25870.8	29583.8	23592	25813.5	25906	25507.7	19428.5	28685.6	17858.5	19489.1
	P1450	---	---	---	---	---	12.6759	340.047				28237.4	30109.8	25320.9	33617.9	26353.9	33156.3	27201.6	34267.8	31693.2	26968.7	29984.5	28469
	P145	---	---	---	---	---	2.90767	308.222				710.07	939.58	487.99	600.67	715.12	427.46	707.01	381.54	618.42	464.09	411.91	739.18
	P1449	---	---	---	---	---	1.13567	339.345				175219	97877.2	153287	116880	82495.7	81095.3	230647	196902	96768.4	122803	97175	160498
	P1448	---	---	---	---	---	1.13572	338.342				690949	438731	617118	495688	368647	339388	849354	836993	390541	488587	396303	638395
	P1447	---	---	---	---	---	14.2402	338.176				3450.2	2110.22	4658.86	6001.5	1615.04	3958.89	2540.03	5342.5	2675.3	2024.74	1947.03	7228
	P1446	---	---	---	---	---	14.2416	337.172				24345.2	16699	24162.5	37795.7	9841.75	24319.7	16396.7	30793.2	18543	14949.8	12895.6	38614.4
	P1445	---	---	---	---	---	1.15896	336.326				26195.3	15725.4	17431.3	13559.2	9282.22	10556.5	51116.3	27483.4	21651.6	14969.5	12067	21284.7
	P1444	---	---	---	---	---	1.39516	336.311				7774.12	10468.1	8748.74	5832.75	12359.1	5422.95	21020.1	15627.9	8001.78	5610.66	4426.93	8876.67
	P1443	---	---	---	---	---	1.11085	335.279				28645.2	26269.5	38140.2	39807.9	34427.7	35014.6	38742.1	32137.3	32430.8	39460.9	42896.2	32735.2
	P1442	---	---	---	---	---	4.84103	335.222				7545.01	9081.43	9720.18	7918.64	7846.67	8710.8	10204.2	7954.31	9859.72	7181.51	2119.77	4361.77
	P1441	---	---	---	---	---	11.2506	334.893				34233.5	39686.3	42282.4	46034.1	38518.5	34995.4	34094.5	45384.8	34908.5	31893.6	44196.2	42078.2
	P1440	---	---	---	---	---	5.14216	333.145				6642.72	16838.2	13157.3	8002.8	13890.8	6800.43	8412.94	6823.01	8000.3	14229.4	11875.6	6367.54
	P144	---	---	---	---	---	3.25803	352.128				782.05	2108.22	1111.34	1131.13	1302.66	688.83	875.55	971.22	676.01	1695.91	771.17	771
	P1439	---	---	---	---	---	11.2481	332.894				113934	135867	146160	158898	132301	126653	113376	147291	118538	107535	145546	148353
	P1438	---	---	---	---	---	13.2499	332.039				26697.7	32556.7	31357.1	35650.8	24437.8	33592.7	27621	30978.7	31097.1	32265.4	24556.3	30889
	P1437	---	---	---	---	---	13.9272	331.112				48214.8	39062.8	33557.8	77451.6	32636.1	82577.7	42943.6	63206.9	39053.7	44762.6	30057.3	40588.6
	P1436	---	---	---	---	---	3.92395	330.337				27507.7	40188.9	33766.9	28000.7	29718.8	38485.7	24537.2	24998.9	23731	18782.2	26972.7	23984.3
	P1435	---	---	---	---	---	1.03233	329.15				14680.4	24501.3	23544.2	12486.9	12986	14230	7769.83	7703.31	6990.67	22008.8	7757.34	7006.06
	P1434	---	---	---	---	---	8.20428	327.141				3053.98	4810.43	2610.07	1690.57	3524.89	3111.92	2120.3	1444.96	3598.17	3958.6	8075.25	5454.97
	P1433	---	---	---	---	---	13.1513	325.114				2012.26	752.34	495.22	527.74	781.6	694.38	14731.1	648.15	743.35	474.73	892.35	520.5
	P1432	---	---	---	---	---	1.41463	321.243				20275	18073.6	23634.6	22290.5	22553.8	25133.7	24811.8	18229.2	14493.6	27293.8	9834.59	15097.9
	P1431	---	---	---	---	---	9.24758	319.166				4850.15	8566	13918.5	1722.43	3645.56	20154.4	7148.56	3814.3	2601.01	4478.94	7608.15	2214.08
	P1430	---	---	---	---	---	9.51348	319.137				1282.05	4083.03	1699.32	3449.15	3070.02	5671.23	1898.77	3988.32	2662.6	2864.31	1207.4	1220.73
	P1429	---	---	---	---	---	4.13045	318.301				37155.1	36161.1	32199.3	30633.6	23605.7	49677.3	26103.1	26994.9	30969.9	30157.2	34857.4	33652.7
	P1428	---	---	---	---	---	1.38802	317.325				161965	85987.7	77715	87098.7	97934.6	110872	85826.6	92571.3	70157.4	58915.7	109804	114671
	P1427	---	---	---	---	---	3.95383	317.325				74884.6	55762.3	48843	46374.5	73421.5	59325.8	62761.1	52095.4	61309.8	38834.5	63184.4	54693.4
	P1426	---	---	---	---	---	11.4383	317.116				5434.8	6641.44	1656.96	5957.06	5277.74	4938.67	4931.73	5577.52	4578.85	5723.66	5337.59	5829.29
	P1425	---	---	---	---	---	11.168	317.115				4768.6	6631.01	5345.25	5609.34	4827.55	4968.7	4237.32	4458.5	4064.38	5547.62	4262.51	4470.55
	P1424	---	---	---	---	---	16.9488	317.057				489.83	252.75	556.24	274.56	409.7	195.02	354.76	352.2	352.67	295.04	324.37	598.2
	P1423	---	---	---	---	---	4.36389	317.056				3018.73	1984.64	3149.78	6013.99	3309.17	2409.42	3647.54	6047.65	3947.1	4025.78	2942.99	4626.01
	P1422	---	---	---	---	---	10.5072	317.004				19146.8	26309.9	22082.1	26908.4	22140.8	22207.8	21113	27307.4	24627.9	20397.2	21010.7	23133.1
	P1421	---	---	---	---	---	1.38806	316.322				753453	416972	402845	412402	493734	609193	418503	457541	381582	291610	550930	609807
	P1420	---	---	---	---	---	3.95231	316.321				359119	257819	242689	227727	353157	291048	301215	254010	306818	182159	299929	282349
	P142	---	---	---	---	---	5.35422	321.06				757.67	1009.98	870.19	933.97	1123.7	941.28	589.64	963.3	1196.37	971.32	1755.62	2081.52
	P1419	---	---	---	---	---	8.97049	316.213				4460.08	5252.66	2646.92	7426.27	4325.2	3574.01	6492.68	10606.9	3325.84	2961.15	2390.89	3212.04
	P1418	---	---	---	---	---	11.4034	315.018				4224.12	6395.23	6886.98	7528.58	1849.89	12199.5	4413.74	2669.23	1770.26	4915.05	2055.19	6593.82
	P1417	---	---	---	---	---	9.51359	314.182				503.92	1967.35	852.98	1816.28	1296.59	2664.52	1175.47	1894.23	1223.55	741.31	656.61	624.15
	P1416	---	---	---	---	---	13.9283	310.134				17530.2	20499.5	11067.4	19671.3	12734.5	30138.3	12628.6	22300.9	16348.1	15539.4	7968.41	14575
	P1415	---	---	---	---	---	13.2527	310.057				66828.9	75487.6	72426.6	88283.6	51808.7	93989.9	68147.8	84923.3	73358.6	69600.8	48417	78273.1
	P1414	---	---	---	---	---	5.01959	309.218				2103.09	3945.98	3327.86	3093.47	3073	4130.57	1836.12	2154.73	3216.64	2184.85	5661.84	5410.34
	P1413	---	---	---	---	---	14.2486	309.166				6291.3	4937.59	7642.08	10794.3	3815.95	8337.62	5616.69	11069.8	5985.32	5676.59	4428.35	10252.4
	P1412	---	---	---	---	---	13.9281	309.13				101556	89266.5	91928.7	168108	70750	181802	94130.5	147922	94364.9	107367	66647.1	100277
	P1411	---	---	---	---	---	1.07516	308.28				13407.3	9652.14	17631.1	12669.2	14278.1	17468.5	18436.3	14238.6	12873.7	14822	16908.4	10836.5
	P1410	---	---	---	---	---	9.55882	307.044				1045.5	1635.74	927.95	609.71	1390.03	922.31	1128.34	546.05	1425.32	1295.63	3740.61	2395.64
	P141	---	---	---	---	---	5.39917	257.081				1880.91	2051.74	1682.72	2475.56	1454.63	1343.61	2486.13	3276.69	1706.43	1670.04	1448.75	1240.41
	P1409	---	---	---	---	---	14.0996	305.147				8839.08	7184.29	5942.14	7698.49	6991.45	7729.54	5542.82	7006.72	8147.58	4255.99	6013.88	13317.9
	P1408	---	---	---	---	---	4.75689	304.285				10939.9	7604.89	15297.3	8220.47	16558.2	13100.7	11637.9	5461.66	7643.92	13714.7	14909.2	4100.15
	P1407	---	---	---	---	---	1.5341	304.236				124300	151339	141312	123593	96737	506450	141560	222397	116250	148105	44293.9	83939.9
	P1406	---	---	---	---	---	9.27878	304.213				7847.6	8549.47	8219.2	6080.3	5126.08	9196.01	8554.49	10509	5061.67	11358.1	2197.72	2905.17
	P1405	---	---	---	---	---	11.2095	303.975				3375.52	14410.5	6991.44	1835.48	4183.32	4902.41	1387.06	2550.27	1541.63	2028.97	1320.35	6192.1
	P1404	---	---	---	---	---	3.12148	303.233				29377.5	35151.8	35271.1	24915	23624.1	36680.9	31754.4	29757.8	28207.2	37521.5	7906.11	20790.3
	P1403	---	---	---	---	---	1.53553	303.232				534350	530749	566345	537892	457522	626116	525275	478569	491076	512781	164911	323572
	P1402	---	---	---	---	---	8.37744	303.2				21683.2	20989	25082.4	27270.6	19069.1	35404.1	39928.2	59891.8	25592	19400.6	28488.6	28669.8
	P1401	---	---	---	---	---	8.37649	302.197				134555	131773	137118	149236	105998	216859	176137	280223	153148	109829	160286	115636
	P1400	---	---	---	---	---	8.73321	302.146				5177.56	5382.93	5293.07	4714.1	5963.01	1843.37	3526.61	3637.14	2945.78	5611.87	3163.39	3401.05
	P140	---	---	---	---	---	13.6346	279.102				3475.5	2650.64	2710.77	4088.28	3602.81	2942.14	2682.22	5107.93	4833	2862.7	2950.71	5737.55
	P14	---	---	---	---	---	13.9111	241.05				514.09	656.97	558.41	532.3	527.19	588.09	626.6	444.95	416.99	513.34	526.39	585.13
	P1399	---	---	---	---	---	16.4936	301.142				4860.6	5739.89	5417.51	5924.68	5218.57	5155.63	4380.28	4774.03	4840.11	5331.48	4664.66	4934.98
	P1398	---	---	---	---	---	9.7089	301.142				4461.83	5386.64	5677.81	5063.94	4532.82	4181.73	4055.4	3782.49	4141.81	4828.29	4418.47	5361.81
	P1397	---	---	---	---	---	12.2093	301.141				3871.37	9122.87	8893.4	9990.45	2050.03	7684.3	7066.39	7295.46	7188.12	8237.23	8177.41	7241.87
	P1396	---	---	---	---	---	11.9936	301.141				8225.56	10105.5	10867.8	11353.9	11349.3	10081.7	8950.82	8563.82	8510.43	11359.5	8264.28	10202.7
	P1395	---	---	---	---	---	4.42083	301.141				8766.24	11831.7	10397.9	11400.3	9317.56	8418.52	7242.89	9230.39	9557.39	9743.21	9116.57	10440.1
	P1394	---	---	---	---	---	3.18266	300.202				6663.61	9554.82	8445.96	11465.3	9739.81	11664.3	8703.45	27157.3	10420.9	9343.6	6701.32	4822.78
	P1393	---	---	---	---	---	10.6044	299.911				3519.54	2138.61	8644.63	2759.7	1826.6	2855.19	2248.3	2614.05	2159.74	6875.18	3666.67	1976.77
	P1392	---	---	---	---	---	14.0727	298.1				4262.61	4759.5	4568.35	9062.39	6717.74	7904.13	4458.17	5162.49	5949.1	4214.8	5661.33	8436.53
	P1391	---	---	---	---	---	12.4809	298.025				80701.4	83556.9	65038.7	130629	86953.8	76927.2	97287.2	99420.9	129876	78352.9	102136	99021.7
	P1390	---	---	---	---	---	1.43454	297.243				23056.3	22774.4	14893.7	25176.5	21439.1	16048.4	18932	17308.9	22329.9	14243.9	22799.7	29625.8
	P139	---	---	---	---	---	1.37642	197.154				1786.75	2044.58	1362.73	2020.54	1360.9	1078.51	3002.69	2469.71	1547.47	1792.41	2397.12	1020.47
	P1389	---	---	---	---	---	14.2267	295.15				10472.1	12259.3	8243.94	18167.2	8894.71	17463.2	11592.6	20742.1	12516.4	13225.2	10609.8	17063.8
	P1388	---	---	---	---	---	11.5723	294.155				2686.01	1339.17	1895.26	2757.62	1237.31	2333.24	1799.11	3390.81	2671.2	2039.82	961.2	3661.88
	P1387	---	---	---	---	---	14.1195	293.098				20082.6	23830.2	30698.3	20708.2	8914.9	10795.3	10055.5	14137.6	13948	53990.3	10200.3	19294.3
	P1386	---	---	---	---	---	12.3781	292.96				26689.1	36117.9	31809.3	33600.3	26705.6	26880.6	25102.5	28278.9	29163.3	32851.6	28397.8	29125.6
	P1385	---	---	---	---	---	12.3972	292.96				26571.2	36178.8	31776.6	33554.8	26632.7	26883	25102.5	28322.7	29163.3	32738.4	28364.3	28921.9
	P1384	---	---	---	---	---	1.07472	291.253				16292	12555.6	20892.8	15105.7	18035.7	20116.8	22597.9	15749.4	16301.7	18817.4	20186.4	12449.9
	P1383	---	---	---	---	---	8.28858	291.071				3056.49	4591.98	2243.27	1160.49	3280.13	2896.04	2087.12	1437.4	3635.47	6174.7	7450.96	5014.13
	P1382	---	---	---	---	---	1.58129	289.294				176600	122660	88169.8	92369.7	107834	116340	106786	79766.4	84202.7	66075.3	95176.2	120871
	P1381	---	---	---	---	---	4.03288	289.293				268564	190778	146265	147612	178911	160843	128364	117439	143157	123447	148023	190953
	P1380	---	---	---	---	---	13.2499	289.078				30056.5	33580.9	30054.7	37079	29447.4	45803.8	36937.1	42659.2	36289.9	46803.9	20210.7	37753.9
	P138	---	---	---	---	---	5.48831	424.181				496.48	859.25	395.85	443.49	558.53	740.41	410.34	467.49	378.11	410.3	378.29	502.33
	P1379	---	---	---	---	---	4.03269	288.29				1097872	696720	674176	625016	741075	735078	646229	559576	683909	612212	791468	762414
	P1378	---	---	---	---	---	1.55487	288.29				691271	514412	433582	465192	556536	498274	463535	433245	422957	321989	522474	557661
	P1377	---	---	---	---	---	8.1159	288.218				2904.44	2970.4	3081.49	1771.86	1630.62	2148.22	2841.76	2070.16	1463.26	4071.75	1490.88	1256.6
	P1376	---	---	---	---	---	13.2541	288.075				243441	266457	282251	309127	171412	350042	272304	351809	261921	254766	164764	307283
	P1375	---	---	---	---	---	1.53667	285.221				31326.8	37431.3	40202.9	35418.7	27915.1	41336.2	37792.6	31139.6	33921	35170	10788.2	19978.5
	P1374	---	---	---	---	---	11.6657	284.973				12485.8	16575.4	13918	19530.5	14168.6	15959.8	13647.3	17381.6	14506.6	11843.9	20428.5	16842.6
	P1373	---	---	---	---	---	3.15508	283.176				3585.69	5716.77	5155.49	7082.94	6993.93	7852.87	6004.41	16940.4	6527.49	5266.68	3880.23	3282.46
	P1372	---	---	---	---	---	1.39548	281.197				1143.26	92095.8	2925.66	1656.72	2561.39	949.98	1606.47	2320.14	2346.44	3120.81	2129.88	2082.71
	P1371	---	---	---	---	---	0	280.163				11087.6	3171.91	4923.7	7780.37	4602.6	4818.5	9117.11	2576.46	5449.36	6022.08	4929.83	6287.8
	P1370	---	---	---	---	---	0.935971	280.163				73598	77713.4	87186.7	74512.6	69810.8	55266	73799.4	65460.8	68297.2	87767.4	74389.8	60714.2
	P1369	---	---	---	---	---	0	280.157				7817.12	19535.8	15703.3	12760.8	9078.08	18848.3	19396.3	14499	15297.1	23585.2	4148.11	3114.56
	P1368	---	---	---	---	---	13.6996	280.093				69202.2	67083.1	75948.4	75729.9	69074.4	64140.3	78589.7	82284	101267	79385.4	59199.4	67295.1
	P1367	---	---	---	---	---	0.934158	279.159				461812	414442	514014	374704	383643	358687	383240	374541	362032	501020	431161	347492
	P1366	---	---	---	---	---	10.2564	279.04				7619.09	9114.1	9655.79	8199.96	7858.83	6128.85	4774.23	4475.72	5123.52	8460.69	5403.79	7158.26
	P1365	---	---	---	---	---	14.0883	277.122				11292.8	52043	9197.95	18891.9	15174.7	20192	7230.2	9455.67	10178.6	7347.39	7203.74	9474.71
	P1364	---	---	---	---	---	11.4055	277.062				9859.54	13365.8	14738	16183.5	3898.7	27996	10567.5	6202.8	4244.98	11966.3	4571.72	15419.3
	P1363	---	---	---	---	---	14.4218	276.156				1846.64	2439.97	2307.18	2716.11	1864.66	1869.38	1818.88	3614.62	2022.52	2157.38	1688.99	2313.35
	P1362	---	---	---	---	---	14.0895	276.119				58838.9	79627.9	71637.1	101898	85116.8	96399.3	53983.8	82849.4	76956.5	65150.6	67641.6	78699.6
	P1361	---	---	---	---	---	10.1423	273.122				2371.54	2492.22	3574.03	10745.8	2370.28	20444.9	9232.03	68403.1	16301.3	1343.2	7485.2	6124.24
	P1360	---	---	---	---	---	13.2548	270.065				21378.8	25495.6	23303	28444.7	13623.1	32759.3	26145.8	30076	22824.6	25216.6	13854.8	25389.9
	P136	---	---	---	---	---	12.8709	407.155				801.79	695.44	560.05	1107.48	554.17	1094.61	733.94	1107.37	750.43	588.22	745.54	1188.64
	P1359	---	---	---	---	---	12.2405	270.002				118066	160984	135846	138797	153083	137806	115562	119932	120403	135596	125134	147013
	P1358	---	---	---	---	---	6.6236	269.107				15417.4	643.69	1128.45	5538.93	15723.1	69952.5	843.08	1166.35	2956.64	1704.73	6177.47	2253.03
	P1357	---	---	---	---	---	7.82386	269.088				20564.4	37016.3	12438.8	10268.8	27397.8	18827.4	17393.5	11467.5	25284.6	33450.8	71809.8	42763.1
	P1356	---	---	---	---	---	12.085	268.999				1.23154e+06	1.56215e+06	1.51426e+06	1.56233e+06	1.32915e+06	1.26416e+06	1.23504e+06	1.27909e+06	1.28235e+06	1.52011e+06	1.25503e+06	1.29902e+06
	P1355	---	---	---	---	---	5.24719	268.155				10715.9	10732.1	11548.9	14522.4	12711.1	10829.6	6887.39	14332.8	8233.21	16128.2	7911.4	16228.8
	P1354	---	---	---	---	---	6.61722	268.105				108372	3684.33	6299.96	37236.5	117731	470433	6801.31	8253.65	23270.7	8913.23	50100.4	14441.4
	P1353	---	---	---	---	---	13.901	268.103				11075.3	11004	8826.25	13902.4	5541.09	12278.8	7748.52	12354.1	9927.92	9335.49	4593.37	12025.5
	P1352	---	---	---	---	---	4.4549	266.173				4739.16	17033	8540.58	7695.68	7185.55	3510.25	10047.9	8100.97	7670.52	6340.81	4818.11	3132.87
	P1351	---	---	---	---	---	9.31533	266.139				4274.21	4659.12	3466.44	5118.03	3646.9	3986.97	4712.06	6182.06	4874.75	9476.27	3327.9	2321.18
	P1350	---	---	---	---	---	3.7883	264.054				2819.37	4369.6	14959.4	3805.58	2974.6	9701.38	8226.3	3395.5	2788.46	1145.76	24167.9	9422.62
	P135	---	---	---	---	---	4.65269	355.118				649.66	522.03	566.48	927.9	545.58	563.71	471.34	731.65	445.23	536.66	572.98	476.36
	P1349	---	---	---	---	---	1.79161	263.201				11198	11652.8	10049.5	18803.1	7677.27	15059.3	7586.36	10338.2	8896.58	5591.58	1428.76	4805.78
	P1348	---	---	---	---	---	11.6617	262.982				5537.41	6391.34	5897.95	7403.83	6008.58	5395.12	4189	4314.09	4804.34	5665.43	4727.63	5212.01
	P1347	---	---	---	---	---	8.68719	261.189				5422.62	7744.76	5642.86	13332.4	6445.86	21273.9	10936	19971.6	8730.97	6659.77	1863.39	2125.55
	P1346	---	---	---	---	---	8.68484	260.186				34862.5	56789.3	37578	97061.9	46789.8	142149	76586.9	126838	63670.7	45826.9	10681.1	16261.3
	P1345	---	---	---	---	---	13.9267	260.075				8061.88	6429.6	5316.46	7208.27	4903.92	10135.3	4477.58	9644.73	5222.13	5897.49	4100.04	7811.74
	P1344	---	---	---	---	---	13.6998	259.114				37473.6	28671	33766.7	35705.3	32062	38116.6	35775.3	34344.8	48538.9	45537.8	31311.6	29249.9
	P1343	---	---	---	---	---	10.5198	258.981				19413.5	23777.4	22917	28138	20457.6	20366.9	20362.7	23015.9	22355.2	20148.3	20147	22151.6
	P1342	---	---	---	---	---	8.84395	258.171				2344.46	3595.46	1697.59	3491.09	2981.21	3279.58	4037.31	5027.87	2510.39	2424.74	1343.58	1730.55
	P1341	---	---	---	---	---	13.7009	258.111				333059	295085	319614	337087	294472	283891	375217	369987	495676	392989	276102	319585
	P1340	---	---	---	---	---	12.6774	258.044				21344.9	25167	24107.5	29907.5	23193.1	29811	22733.8	31676.6	24682.3	26935.7	24641.4	22239
	P134	---	---	---	---	---	5.39917	257.081				1880.91	2051.74	1682.72	2475.56	1454.63	1343.61	2486.13	3276.69	1706.43	1670.04	1448.75	1240.41
	P1339	---	---	---	---	---	10.5247	257.993				8650.75	12131.1	11224.3	12549.1	9672.4	10179.2	10718.2	14475.3	12929	8958.88	11608.4	12781.8
	P1338	---	---	---	---	---	9.91228	257.148				28010.5	29447.7	44165.1	45965	27534.6	44075.9	29317.4	32204.2	35075	16564.6	32334.7	35701.3
	P1337	---	---	---	---	---	5.39473	257.1				18881.2	19746.5	17549.6	26673.8	15299.9	13326.8	34089.2	41840.6	21541.4	19910.2	15387.2	12607.9
	P1336	---	---	---	---	---	10.5141	256.983				122199	149669	149565	170869	132171	133196	125109	150297	131242	124643	129201	141087
	P1335	---	---	---	---	---	10.4022	256.095				8943.71	14138.5	12740.2	12063	9919.23	9885.79	8287.28	12988	7961.53	14117.8	12084.4	11692.9
	P1334	---	---	---	---	---	1.39548	255.207				22403	30539.9	34595.8	15992	13816.1	8289.59	35545.3	26880	14841	21157.4	26024	7636.1
	P1333	---	---	---	---	---	10.6785	251.037				40422	65741.3	41240.2	61455.9	77260.2	76770.8	78991.9	66070	80574.1	54561.5	82198.2	57860.3
	P1332	---	---	---	---	---	14.0246	249.109				4600.33	5074.48	3853.81	6412.18	4265.53	3687.91	4325.03	6678.72	4381.94	3697.52	3431.75	5287.5
	P1331	---	---	---	---	---	11.7483	248.15				726.2	1505.87	1450.31	622.65	521.06	1004.64	1382.59	1204.13	240.03	1603.69	725.56	223.98
	P1330	---	---	---	---	---	1.43745	248.07				20506.8	20432.6	37176.7	29012.6	19453.6	24599.4	15589.8	21500.6	29653.7	34081.8	25803.5	19530.8
	P133	---	---	---	---	---	1.39262	261.112				1181.86	1293.28	1025.74	1284.36	956.95	1733.49	1076.01	1046.38	1084.36	1427.49	838.08	1085.15
	P1329	---	---	---	---	---	14.1083	248.022				22215.1	31957.7	17163	29151	21705.3	21516.5	22941.6	26246.9	20586.3	29324.5	15939.6	22200.7
	P1328	---	---	---	---	---	11.5427	247.177				3544.83	3319.46	3287.05	3565.3	2790.15	2481.03	2183.82	2214.31	3068.68	3888.58	2685.75	3790.26
	P1327	---	---	---	---	---	9.14608	247.174				9853.61	10006.6	8153.46	9951.29	9069.14	7543.62	9712.1	15466.5	9986.4	10771.6	11034.7	11978.2
	P1326	---	---	---	---	---	1.08484	247.165				1982.41	3826.68	3178	4029.4	2429.16	2836.65	4068.15	6500.66	3222.06	2539.62	3317.93	1759.65
	P1325	---	---	---	---	---	4.1499	246.207				9668.02	10211.3	12742.6	13903.9	9724.24	12365.9	14616.5	21359.1	11064.7	12510.7	9748.96	8397.62
	P1324	---	---	---	---	---	9.14401	246.171				71493.2	76297.7	61488.3	70165.2	65102.3	50538.4	73373.9	104892	83504.3	77966.1	85627.4	79966.9
	P1323	---	---	---	---	---	0.663833	245.983				8274.65	10955.2	10465.4	10383.2	8271.42	7986.44	8999.22	9194.64	9000.47	11714.7	7068.07	7266.99
	P1322	---	---	---	---	---	8.76505	245.077				3709.08	4472.04	4984.49	4935.98	4408.1	4859.22	4477.36	4586.55	3391.78	4670.67	2598.99	3219.59
	P1321	---	---	---	---	---	4.4598	244.191				18205.8	74919.3	43055.8	29729.2	29649.7	18272.3	50427.4	29785	26493.8	23903.8	23140.7	12757.3
	P1320	---	---	---	---	---	1.15903	244.191				30231	29559.6	91973.1	20135.2	41112.4	62465.4	54215	33643.9	7156.71	33244.7	51026	5824.09
	P132	---	---	---	---	---	1.38315	646.322				3081.32	893.34	1665.4	933.97	1022.7	1099.58	778.11	1023.34	609.24	1257.79	909.21	847.41
	P1319	---	---	---	---	---	9.52809	244.155				2444.24	2977.03	2709.87	3120.17	2293.59	2732.27	2064.53	3776.81	3336.44	2297.56	1689.53	3260.57
	P1318	---	---	---	---	---	8.7323	244.093				16113.5	16142.7	18275.9	24729.8	17712.6	25430.8	24897.7	24328.4	20219.9	18977.1	11266.9	10804.3
	P1317	---	---	---	---	---	4.59695	243.098				19836.6	20412.5	20151.9	25561.5	21668.5	16538.5	17589.9	20017.8	18458	23452.7	12810.7	25465.2
	P1316	---	---	---	---	---	11.2344	243.083				7694.23	10110.4	8836.13	9039.9	7850.39	8830.95	9876.36	8199.02	5777.16	11196.3	5810.59	6263.38
	P1315	---	---	---	---	---	4.40981	242.285				8303.06	5630.66	8817.09	5235.91	5444.61	10107.8	7602.89	8263.28	4581.86	8932.69	7972.98	7528.5
	P1314	---	---	---	---	---	4.88749	242.285				23834.7	25479	24769.5	28386.3	22895.2	20260.2	26756	22241.4	22202.4	26836.1	21100.3	25510
	P1313	---	---	---	---	---	11.2291	242.079				71037	101343	86337.2	93599.2	79891.6	86204.3	93181	75256.3	58201.1	107017	52760.5	61627.5
	P1312	---	---	---	---	---	4.01876	241.181				5963.74	14592	3217.77	8781.75	5705.24	4871.67	2970.52	17263.4	1680.19	4003.5	2169.09	4325.23
	P1311	---	---	---	---	---	14.0545	241.13				2300.66	3456.93	3162.56	3966.82	3555.56	3083.29	3436.55	4353.08	2849.65	2716.13	3342.68	3575.88
	P1310	---	---	---	---	---	5.2589	240.159				7874.03	14282.4	4559.39	10649.2	6027.64	3173.78	3201.37	13208.9	2324.9	6645.52	2455.09	9613.42
	P131	---	---	---	---	---	3.2392	719.161				236.37	115.28	302.84	131.85	116.47	285.63	131.25	497.71	323.8	183.01	182.1	533.16
	P1309	---	---	---	---	---	11.4195	240.109				2992.65	3675.06	3241.05	5959.51	948.1	9848.29	3229.15	1719.79	1358.07	4013.42	1008.79	3793.49
	P1308	---	---	---	---	---	3.33563	239.149				5694.83	9711.44	8631.16	5761.72	5391.75	9357.83	8086.85	29824.9	6930.48	8042.41	3967.94	4654.61
	P1307	---	---	---	---	---	11.4134	239.106				24286	32314.9	32838.2	37760.7	9553.96	62609.8	24666.9	15499.1	11029.9	27650.5	10895.9	36842.4
	P1306	---	---	---	---	---	13.9325	238.092				12165.8	11745	9923.06	13506.4	6414.94	14581.2	6807.51	16631.9	8662.22	10743.6	6019.77	12186.3
	P1305	---	---	---	---	---	0.856489	237.091				1441.97	602.35	699.56	3945.94	527.17	874.86	651.56	755.27	776.21	507.98	15892.4	1253.32
	P1304	---	---	---	---	---	11.2499	236.916				22731.8	27633.6	28070.8	32992.4	26308.4	25121.6	23047.1	30038.2	25635.4	21550.2	27888.9	28723.6
	P1303	---	---	---	---	---	1.07288	235.181				22986.5	22221.3	26163.7	14407.9	27496.3	17200.1	25918.7	22050.9	21708.6	28233	26057.5	20229.8
	P1302	---	---	---	---	---	9.90412	235.166				75500.4	79085	139496	128059	69744.3	145673	83913.1	76274.8	78229.1	37165.4	83881.1	89481.4
	P1301	---	---	---	---	---	5.41119	235.118				14358.8	18104	13513.7	19670.7	12199.4	18265.5	33814.4	30042.7	15246	14624.4	10931.3	8175.37
	P1300	---	---	---	---	---	11.2475	234.917				102458	123553	130567	147613	124847	115709	102903	131177	109165	99361.8	130491	127427
	P13	---	---	---	---	---	5.39917	257.081				1880.91	2051.74	1682.72	2475.56	1454.63	1343.61	2486.13	3276.69	1706.43	1670.04	1448.75	1240.41
	P1299	---	---	---	---	---	4.56825	233.154				3605.32	17334.9	2603.65	6881.15	7112.43	5335.1	3718.59	5986.94	898.92	6601.19	1399.9	2433.1
	P1298	---	---	---	---	---	1.4669	233.128				12829.4	12863.2	12263.8	9472.75	73562.1	40438.6	1772.19	5782.57	727.07	1694.78	780.57	39459.8
	P1297	---	---	---	---	---	9.71772	232.155				76290.9	95710	102251	109530	93792.6	95132.8	62947.4	117946	107888	84761.9	71233.2	79291.6
	P1296	---	---	---	---	---	4.57399	230.175				2639.96	16117.2	5055.66	5311.61	4629.47	2266.34	8143.42	4882.86	6859.34	4329.69	2453.13	2199.05
	P1295	---	---	---	---	---	13.4113	230.158				3789.45	4291.82	5584.19	4854.64	4526.55	4041.56	6222.07	4816.63	4329.16	4208.17	3700.49	3070.21
	P1294	---	---	---	---	---	13.4129	229.155				28706.3	38269.3	38931.2	36155.6	30877.2	33265	49813.2	38347	32656.4	32874.8	28614.3	24151.2
	P1293	---	---	---	---	---	5.02481	229.082				13253.8	12576.4	14591.3	15525	14171.9	12480.9	10562.3	13472.8	12942.5	13306.4	9592.56	14882.5
	P1292	---	---	---	---	---	1.33762	228.196				57041.8	75734.3	100078	52240.7	46631.4	76520.5	92039.2	63590.8	68327	58144.2	70998.4	28810.9
	P1291	---	---	---	---	---	1.38717	228.113				420267	44939.9	361006	76633.5	73384.8	185004	67605.5	45859.3	72719.2	102575	67669.4	37546.2
	P1290	---	---	---	---	---	0	226.988				27895.8	30736.4	29634.8	31917.3	24789.6	25222.3	23886.8	23513.2	22092.8	30334.8	11190.5	24551.7
	P129	---	---	---	---	---	4.46709	167.07				3103.55	3826.62	4116.68	3458.42	3930.18	3161.66	3420.16	3254.14	2854.87	1987.24	5445.59	4719.08
	P1289	---	---	---	---	---	12.4533	226.988				27851.1	30631.8	29641	31926.5	24997.8	25239.7	23871.5	23456.1	22083.1	30286.9	28016.2	24608
	P1288	---	---	---	---	---	1.1589	226.18				19203.5	15074.6	53210.2	10130.9	21424.8	51089.5	30269.5	21568.7	3954.86	19656.9	35313	3407.26
	P1287	---	---	---	---	---	4.46049	226.18				16577	63395.5	38372.5	26921.6	26946.5	15813.9	47174.5	26655	21455.5	21963.7	19494.5	11243.8
	P1286	---	---	---	---	---	1.38781	226.098				64546.8	8316.21	73864.7	13048	12454	32121.7	9042.04	8361.74	10729.4	15518.2	12366.8	5881.34
	P1285	---	---	---	---	---	10.4795	225.971				5927.18	7317.86	5486.77	10323.7	7893.99	6050.53	8239.78	12073.7	10928.4	6397.45	12002.5	11339.3
	P1284	---	---	---	---	---	0.700372	225.054				2656.19	1700.75	1448.73	2557.74	978.78	1369.31	1046.9	1040.77	1161.3	744.38	4155.96	5356.29
	P1283	---	---	---	---	---	13.8292	224.129				17885.5	34605.9	31494.6	31383.7	23016.3	22851.1	22531.8	19805	19876.2	27898.8	20570.6	19291.4
	P1282	---	---	---	---	---	9.01396	224.128				1594.94	2895.16	1938.42	3572.25	2692.97	2866.08	2777.11	2425.83	2662.23	1907.41	2504.48	2489.07
	P1281	---	---	---	---	---	0.929445	223.075				15367.2	18540.3	2347.99	11645.2	3404.97	2613.99	13039.8	9798.04	1363.92	16450.6	4051.01	1310.3
	P1280	---	---	---	---	---	5.33761	222.095				9235.43	9574.87	10688.8	14609.4	11654.8	8337.77	8803.54	9518.36	11158.3	14302.8	12909.9	12761
	P128	---	---	---	---	---	1.10477	375.09				1173.32	581.63	760.99	612.09	507.61	565.86	583.35	799.92	583.59	546.11	725.56	607.77
	P1279	---	---	---	---	---	4.49825	222.058				5430.19	10204.7	21079.2	6302.29	6736.37	14058.8	11301.5	3318.68	10134.2	4509	2290.56	1908.62
	P1278	---	---	---	---	---	9.85858	221.186				12257.8	15689.9	20142.2	19351.1	16289.2	18308	14379.7	12323.7	16746.7	15724.7	15217.2	15058.9
	P1277	---	---	---	---	---	5.33625	221.092				65481.9	75022.4	69242.1	96604.5	82662.4	55116.8	59505.2	67605.3	69537.8	90583.1	99561.2	92982.9
	P1276	---	---	---	---	---	9.42799	220.118				6332.29	7410.43	5552.96	8717.53	7034.18	6943.72	9968.65	9450.01	9093.03	6461.14	7588.98	9281.13
	P1275	---	---	---	---	---	10.3994	219.143				1516.65	1895.51	2016.95	1247.73	1492.69	1452.99	1209.72	1780.22	1073.06	2981.07	2137.79	1928.6
	P1274	---	---	---	---	---	13.9785	219.098				8356.99	8071.83	6792.86	11136.9	10178.1	8365.7	7652.37	11244.4	13831.4	5644.75	6497.81	11420.8
	P1273	---	---	---	---	---	5.33299	219.077				11251	13951.2	11678.4	16486	15144.4	9294.95	11632.7	12200	11921.1	17176.1	14676.7	15282.1
	P1272	---	---	---	---	---	4.35564	219.076				3714.21	7317.95	4475.93	5450.79	4723.19	4001.07	7250.85	5529.83	6009.2	4648.5	4870.81	5071.51
	P1271	---	---	---	---	---	10.504	219.027				59378.9	63561.6	65061.2	71899.2	59495.5	63815	48603.5	59035.2	56144.4	55720.8	41650.2	58270.9
	P1270	---	---	---	---	---	11.2991	218.944				6160.65	7764.53	7930.32	8048.62	7292.16	6481.43	5510.87	7401.24	6438.02	7976.7	6959.41	7033.56
	P1269	---	---	---	---	---	8.47513	218.187				5550.82	4854.57	5198.48	10629.9	3650.44	2768.51	5807.94	3821.5	7813.88	1683.56	7065.82	7411.74
	P1268	---	---	---	---	---	10.394	218.139				16478.7	19234.5	21260.4	14615	12661.4	10277.9	10111.4	14925.4	8945.08	25155.9	16972.9	17767
	P1267	---	---	---	---	---	5.53323	218.093				118475	112603	101002	194655	164386	99261.1	160072	113788	179016	147312	208603	209530
	P1266	---	---	---	---	---	8.99416	218.093				1926.98	2783.49	2308.32	3932.62	3604.24	3003.63	3071.49	3036.24	3006.48	2799.49	3951.14	3731.51
	P1265	---	---	---	---	---	5.42295	217.107				12505.6	13084.8	11332.3	13497.9	8945.37	13361.7	23295.9	20782.2	12120.3	11037.9	8864.31	7268.98
	P1264	---	---	---	---	---	1.40096	216.196				39896.4	43239	47894.7	43858	30492.7	16330.5	48730.3	42933.5	70296.6	37028.7	28701.9	36694.9
	P1263	---	---	---	---	---	4.56722	212.165				2854.52	16008	5357.51	5103.64	4701.5	2278.46	7781.21	4921.4	6572.78	4745.16	2142.6	2097.41
	P1262	---	---	---	---	---	9.02559	210.134				720.41	4027.45	1606.05	1776.32	3062.78	825.74	3509.34	3322.96	1315.46	847.5	922.76	1209.95
	P1261	---	---	---	---	---	1.39316	209.138				1782.91	24755.9	2240.29	2545.01	2579.05	2608.23	2000.78	3198.77	2334.87	3569.14	2323.36	2230.84
	P1260	---	---	---	---	---	0.923728	209.059				13513.3	10496.4	18330.9	18634.4	13245.9	13594.6	7370.17	20115	15118.9	15544	8142.81	13350.9
	P126	---	---	---	---	---	13.083	295.133				2173.57	2376.87	1864.08	3240.32	2407.27	2920.57	2514.15	4022.77	2980.44	1953.76	2471.21	4031.86
	P1259	---	---	---	---	---	5.26644	208.118				4239.19	15050.9	8965.7	6245.03	9399.56	3858.53	12862.8	11253.8	3998.81	4881.38	3867.75	5711.15
	P1258	---	---	---	---	---	0.698914	208.027				2244.63	1117.52	1481.3	2389.45	547.63	1370.42	874.39	6230.66	1696.33	565.67	2860.64	3754.83
	P1257	---	---	---	---	---	10.1502	208.014				1065.1	1450.36	1167.08	2768.94	1570.34	4727.08	3256.58	21061.4	6193.95	1271.1	2723.47	1981.91
	P1256	---	---	---	---	---	3.82393	206.139				2263.67	8081.92	2760.96	2743.18	1731.77	2706.66	9900.8	13810.3	2318.05	2376.56	3167.94	6053.42
	P1255	---	---	---	---	---	11.2035	205.998				11604.8	48673.9	24729.3	4469.61	12829.4	16441.9	3851.63	5641	4432.5	5976.55	3670.8	20177.4
	P1254	---	---	---	---	---	6.60754	205.928				13521.9	7586.03	9962.8	22048.8	21534.5	36008.9	13240.8	6132.47	8401.13	6882.35	8367.77	8290.35
	P1253	---	---	---	---	---	11.2282	205.126				12467.5	21879.8	16338.9	15739.2	14814.7	15679	19949.7	13456.9	10047.5	19949.9	8337.51	9700.59
	P1252	---	---	---	---	---	9.78133	205.097				61503.5	70054.8	49710	91295.2	75751.2	58181	56241.4	92901.9	87647.6	88415.4	115078	115018
	P1251	---	---	---	---	---	0	205.086				1951.6	2236.69	1918.82	2266.35	2972.97	1553.7	1276.96	2137.34	1524.33	2668.04	1894.26	2130.84
	P1250	---	---	---	---	---	0.934762	205.086				188143	172354	208419	163827	154203	138673	150711	147028	139621	198874	170356	141529
	P125	---	---	---	---	---	8.34053	199.06				873.62	1045.25	725.73	785.96	639.19	689.46	810.67	876.24	485.7	908.4	617.16	643.7
	P1249	---	---	---	---	---	14.055	205.083				11517.9	10709.4	10008	14376	11915.9	13285	8739.23	14671.2	12219.4	7700.93	10939.9	16081.3
	P1248	---	---	---	---	---	11.2243	204.123				123187	193397	155179	165042	135716	156911	174637	135567	96084.1	197348	86899	91774
	P1247	---	---	---	---	---	9.02323	204.087				2217.3	2406.71	1987.11	2536.94	2179.27	2102.44	2637.95	2901.24	2107.26	1952.43	1978.56	2210.3
	P1246	---	---	---	---	---	10.6172	203.932				4506.74	3850.3	7463.95	1665.27	3032.86	1214.45	1490.14	1722.33	946.93	6638.98	4400.74	2908.45
	P1245	---	---	---	---	---	6.60883	203.931				21427.2	12877.2	15183.5	34318.1	32055.7	48469.5	18756.3	8757.32	12023.2	7353.22	11587.3	12109.3
	P1244	---	---	---	---	---	4.49348	203.184				14502.6	18996	16266.3	23747.9	15321.1	17632.3	25083.5	38664.3	19779.2	18389.5	17949.1	15974
	P1243	---	---	---	---	---	14.7461	203.15				5597.99	7608.19	7526.29	6846.59	5417.17	6129.82	5913.49	6492.95	6188.43	7155.51	5051.41	5267.93
	P1242	---	---	---	---	---	13.5285	203.114				19085.4	8418.35	9829.18	9157.59	7618.89	5389.52	14581.8	12244	15810.3	5156.67	9637.85	10476.5
	P1241	---	---	---	---	---	5.26335	203.082				40464.5	46733.8	43160.1	56188.1	46032.1	34446.4	37445.5	41503.4	42464.1	59430.9	58474.3	52098.1
	P1240	---	---	---	---	---	10.8667	203.053				12705.6	9522.8	12637.2	9369.3	9340.31	6950.46	5661.16	6453.74	6464.42	16138.8	4707.7	7821.41
	P124	---	---	---	---	---	4.62712	349.131				683.49	656.68	759.72	842.4	679.51	639.76	901.31	1009.54	642.45	756.86	735.04	582.1
	P1239	---	---	---	---	---	11.6746	202.969				5257.15	6457.81	8680.27	9023.47	8171.5	6999.97	6238.11	7393.15	7109.09	4349.49	6259.91	7618.64
	P1238	---	---	---	---	---	4.48638	202.18				114684	135224	136265	194261	123474	136321	197823	292885	168748	146095	151366	118493
	P1237	---	---	---	---	---	8.9669	202.097				1009.55	1492.26	1314.82	2467.26	2480.56	2686.36	1150.47	1098.64	1480.21	934.57	2600.19	1925.73
	P1236	---	---	---	---	---	10.6178	201.934				20801.5	18200.3	40962.2	7436.54	15348.3	4525.87	6961.71	7808.19	4207.89	34606.8	23662.4	14135.8
	P1235	---	---	---	---	---	10.2267	199.101				5819.58	6060.58	6765.39	7182.76	6890.17	5111.34	4365.99	5701.04	6100.47	7336.73	4086.57	5425.48
	P1234	---	---	---	---	---	10.6601	198.097				59890.8	57075	66023.8	75528.3	58958.5	61944.3	55763.8	60313.2	63105.6	61030.8	33846.6	53177.3
	P1233	---	---	---	---	---	13.8043	198.085				28334.6	35167.3	23270.6	34506.8	34018.4	37789.7	36483.6	31904.6	35101.9	25419.3	42998.8	39499.4
	P1232	---	---	---	---	---	9.46846	197.176				5336.29	2431.54	4066.21	1816.85	1826.08	1896.01	7250.38	4724.93	3778.9	1350.53	1784.68	1096.76
	P1231	---	---	---	---	---	13.1066	197.09				5404.44	6004.06	4737.46	7093.4	5352.4	7149.89	6843.79	6201.13	8266.51	5232.41	6498.03	6663.88
	P1230	---	---	---	---	---	3.23633	195.123				9125.9	15250.4	12124.5	6723.94	6512.42	8971	9582.78	28354	6882.2	11756.1	6105.12	6642.42
	P123	---	---	---	---	---	10.6442	678.421				365.79	1209.03	625.63	444.1	781.6	376.54	707.01	750.18	488.53	516.61	175.97	392.48
	P1229	---	---	---	---	---	2.09697	195.123				4437.91	7588.5	6557.89	4410.47	4508.73	7190.83	7388.8	14368.8	4191.53	6330.05	4113.27	4047.73
	P1228	---	---	---	---	---	13.8223	194.118				4763.46	7173.76	7845.99	7939.88	4928.81	5526.75	4438.34	5476.67	4688.43	6686.24	5148.17	4935.25
	P1227	---	---	---	---	---	0	194.118				1529.12	1843.88	1423.65	2049.2	1623.86	1848.1	1526.33	1410.66	1576.31	4129.51	1573.85	3343.83
	P1226	---	---	---	---	---	6.75899	194.081				16841.9	20095	19506.5	14698.5	7908.34	15304	18147.5	21527.8	18200.3	21858.3	5206.1	6441.96
	P1225	---	---	---	---	---	11.1753	193.998				4150.71	4091.86	4415.85	6409.59	5783.75	4540.48	5562.45	6529.75	5836.26	4635.43	6204.63	6733.35
	P1224	---	---	---	---	---	11.1679	191.982				15329.3	16178.5	13908.4	27826.1	18593.8	19087.7	19866.7	22572.3	30034.7	15182.4	24199.3	24822.5
	P1223	---	---	---	---	---	14.7829	191.139				2599.16	3188.36	2262.54	3031.46	2707.05	2763.42	3522.41	4283.74	3584.67	3114.56	2910.77	2913.56
	P1222	---	---	---	---	---	9.4385	191.101				2642.67	3232.67	3750.14	6322.89	4566.85	7820.92	2383.84	3612.89	3116.02	5104.95	5330.3	4232.91
	P1221	---	---	---	---	---	9.54727	191.082				3790.31	3803.78	3281.24	4603.24	3549.97	5482.63	3092.06	3189.85	4615.5	3459.75	4699.68	3642.09
	P1220	---	---	---	---	---	13.5656	191.04				17339.8	22839.9	19607.4	24395.5	20549.6	18677.5	17846.6	19879.8	18644.2	19707.9	20385.7	17847.4
	P122	---	---	---	---	---	13.6322	106.05				4778.6	8233.26	5192.69	8429.58	6760.55	6212.02	5783.61	5909.27	7464.37	5905.18	6818.35	6896.92
	P1219	---	---	---	---	---	9.44192	190.098				18101.4	24846.4	27466	48689.6	36212.5	57314.4	17095.8	25344.5	21918	38697.8	40020.7	31894.8
	P1218	---	---	---	---	---	14.8113	189.16				5957.02	8074.89	7100.43	8519.24	5313.25	7059.28	6511.14	8362.7	6267.27	6164.4	5859.41	6614.1
	P1217	---	---	---	---	---	8.9603	189.103				4200.11	2713.2	3553.2	4892.16	4253.18	5259.37	1880.8	2805.19	2698.34	1407.49	4031.99	2662.89
	P1216	---	---	---	---	---	11.5505	189.087				2893.08	2968.46	2118.76	3708.3	2638.53	2859.03	2727.58	4662.15	3269.35	2217.56	2100.16	4224.3
	P1215	---	---	---	---	---	9.78145	188.071				56592.3	60551.8	45733.1	82286.1	70627.6	51995.5	49246.5	81582.5	79107.2	83244.9	105541	108503
	P1214	---	---	---	---	---	1.39003	187.144				54090	51626.3	43252.2	52844.6	74561.5	84849	85933.9	54344	53625.4	105865	64913.4	67005.2
	P1213	---	---	---	---	---	12.0972	186.996				450211	549180	542175	576977	482581	475922	427202	440626	444878	523433	455523	469997
	P1212	---	---	---	---	---	9.61908	186.087				7922.82	4586.45	6144.75	3566.17	3516.19	4404.18	4729.49	3943.88	3795.49	2982	3405.85	2015.89
	P1211	---	---	---	---	---	12.8372	184.095				100952	108719	97513.2	129852	97524.1	98099.9	101324	108516	106827	121983	103811	100620
	P1210	---	---	---	---	---	3.19814	184.06				13927.1	17548.9	21181	17859.6	16212.5	18266.1	12793.2	13608.8	13173.2	14541.6	7899.28	10610.7
	P1209	---	---	---	---	---	1.0674	183.078				7251.96	7563.21	9061.51	7706.71	6776.48	5723.86	8678.73	7671.42	7059.09	7922.74	9556.78	7103.1
	P1208	---	---	---	---	---	11.2287	183.005				13494.9	19708.1	16898	17438.5	14897.9	17825.4	16971.3	13787	11179.5	22258	10396.6	10790
	P1207	---	---	---	---	---	6.83133	182.19				441.96	561.01	556.24	12666.6	334.09	469.82	341.64	577.37	329.45	414.83	309.19	442.48
	P1206	---	---	---	---	---	4.75462	182.129				1949.83	10824.5	2489.56	2130.42	575.21	856.81	770.78	514.71	467.82	674.37	432.29	643.7
	P1205	---	---	---	---	---	11.1308	182.081				23863.1	22593.5	13550.4	24925.7	18772.4	15124.8	15351.9	28474.9	28687.1	23727.4	23303.9	33403.8
	P1204	---	---	---	---	---	11.6431	180.979				3588.3	3897.93	4119.47	3904.45	3692.8	3497.46	2954.86	2861.39	3111.66	3685.45	3110.3	3435.41
	P1203	---	---	---	---	---	10.6463	180.087				13777.3	15533.3	14992	21364	13861.4	17868.6	15438.7	15843.1	15894.1	14769.7	10467	15161.6
	P1202	---	---	---	---	---	9.11452	178.123				3945.18	4681.89	5782.47	5124.36	3992.83	5584.98	3782.73	3161.9	3430.72	4935.77	3228.5	3652.94
	P1201	---	---	---	---	---	3.86059	178.09				3322.8	8236.74	6439.51	4774.83	6265.24	4822.76	7178.86	6660.45	3561.07	5405.76	2374.66	2195.31
	P1200	---	---	---	---	---	11.2807	176.875				19430	25542.1	25582	25919.4	21701.8	19924	18917	19996.2	21641.8	23230.2	21674	22087
	P120	---	---	---	---	---	13.9718	304.154				1969.38	2631.92	1515.15	1901.57	2173.3	2855.34	2264.9	2361.36	2658.31	2977.81	2931.9	2473.86
	P1199	---	---	---	---	---	13.6344	176.14				9105.95	9378.54	13543.6	8751.5	11059.9	6859.72	10431.6	6045.05	5882.71	8167.45	6836.14	7922.76
	P1198	---	---	---	---	---	11.5854	176.139				4747.92	5505.64	5980.07	6115.43	5018.39	4231.31	4314.92	3910.72	4047.04	6074.68	4106.63	4770.48
	P1197	---	---	---	---	---	9.9947	176.139				24990.1	33469.6	30371.7	30925.9	26149.2	19319.7	24259.5	23756.2	23431.4	30633.7	24164.4	26671.1
	P1196	---	---	---	---	---	15.1569	176.122				6513.46	6791.93	7154.14	8155.41	7245.05	6436.37	6739.88	6982.38	8492.87	7637.36	7054.83	8400.89
	P1195	---	---	---	---	---	14.8574	176.122				7684.56	7988.16	7142.78	9432.14	7888.96	7012.17	7482.52	10111.9	8490.64	8497.32	9179.41	9578.85
	P1194	---	---	---	---	---	13.8023	176.103				80273	80912.5	62325.4	86785.6	88547.7	97988.8	85322.6	81666.8	98459.8	68139	105057	103158
	P1193	---	---	---	---	---	5.3175	176.09				10242.8	11628.7	11018.5	13385.7	13439.1	8848.35	9418.58	11061.5	11832.6	13956.2	14883.1	13663.1
	P1192	---	---	---	---	---	12.679	176.041				73605.4	80595.4	74649.1	103969	80047.7	100303	77383.7	108196	86879.4	79021.6	82748.6	80217.3
	P1191	---	---	---	---	---	10.3788	176.011				47331.5	47090.1	50453.7	49242	47540.2	55147.3	30868.4	38856.3	40850.1	24344.7	41241	46834.1
	P1190	---	---	---	---	---	14.8664	175.119				68724.2	68145	62113.3	78871.5	69708.8	63756.8	66561.2	73068.3	80292.1	68141.9	82373.1	92410.3
	P119	---	---	---	---	---	5.05595	193.05				866.92	700.82	847.68	964.88	940.88	893.6	581.22	986.57	806.67	850.44	666.09	1073.62
	P1189	---	---	---	---	---	14.8711	175.119				64908.2	4720.1	58919.3	76718.5	69614.9	5727.96	62180.8	4078.51	6628.19	68141.6	76549.2	86583.1
	P1188	---	---	---	---	---	13.1273	175.108				9225.23	9635.33	7679.49	10920.4	8736.12	10649.4	10130.5	8280.57	10616.8	8625.56	8725.45	12199.1
	P1187	---	---	---	---	---	5.30976	175.087				89169	98004.1	91261.1	119380	106012	75422.8	75087.4	87852.9	91882.2	119413	126634	115153
	P1186	---	---	---	---	---	11.5377	174.124				12833.1	7133.99	11678.8	6254.6	7115.96	18862.6	7478.02	5086.16	5179.21	9580.05	4137.09	4414.71
	P1185	---	---	---	---	---	4.05248	174.112				3606.33	2216.47	1571.84	1189.25	3040.48	1422.25	9617.53	3773.81	1531.22	1069.56	858.34	934.24
	P1184	---	---	---	---	---	8.49541	174.103				13815.3	15774.7	15611	13217.5	15539.4	38777	7189.36	5738.31	7434.98	23429.2	14780.3	13405.4
	P1183	---	---	---	---	---	9.01458	174.077				1896.23	2667.06	2611.45	3777.48	3077.72	4101.29	1619.14	2309.45	2197.91	3209.44	3113.53	2921.05
	P1182	---	---	---	---	---	3.93586	173.092				10038.5	7164.39	5285.75	5536.95	2896.79	2299.73	2351.16	6712.75	2479.19	2240.32	1485.8	6036.87
	P1181	---	---	---	---	---	9.45876	173.071				9502.68	11954.4	14090.2	21330	16943.9	26196.3	8895.35	11305.2	11152.6	19390.5	18034.4	15154.8
	P1180	---	---	---	---	---	3.93236	173.071				15633.9	16588.1	25093.8	19524.8	18442.4	21194.2	7214.13	15928.1	10647.3	30231.2	22817.1	19985.1
	P118	---	---	---	---	---	5.21645	90.055				12433.9	15670.5	12068.9	14781.1	11786.3	10590.1	12953.7	14708.3	10626.1	10019.1	8293.18	12005.5
	P1179	---	---	---	---	---	5.45043	173.071				35994.1	33233.5	46728.9	59751.9	49458.4	55549.9	32188.7	35974	37607.5	55630.8	61559.7	53706.6
	P1178	---	---	---	---	---	14.0663	173.021				6008.44	5786.15	5154.02	7314.33	6599.63	7685.95	7792.46	7902.34	7006.11	6636.12	8372.56	9091.96
	P1177	---	---	---	---	---	1.09946	172.133				13193.1	15133.7	12497.8	15554.5	16125.4	26184.5	16004.9	12379.6	11222.8	32503.2	15879.6	14850.2
	P1176	---	---	---	---	---	8.92693	171.077				2451.78	1177.85	2079.66	1370.59	821.89	1351.46	1321.44	1416.9	1628.74	678.53	592.16	420.81
	P1175	---	---	---	---	---	13.8874	170.093				4442.94	6239.85	5693.28	6115.5	5998.39	7208.72	6064.85	6664.85	5916.34	7680.8	4746.69	3949.46
	P1174	---	---	---	---	---	5.26835	169.076				21998.9	11910.5	15788.8	15260.7	7125.14	8167.5	10989	11274.3	11686.4	6644.73	15657	19681.8
	P1173	---	---	---	---	---	13.5711	169.058				55172.2	78367.2	54350.8	81176.2	86329.1	79187.3	66823.3	82102.3	68212.9	71966.8	83039.4	57238.2
	P1172	---	---	---	---	---	8.87312	169.028				10369	5994.56	9405.85	6894.69	3398.43	8122.18	7111.15	6333.63	5724.3	3406.45	3801.25	4059.95
	P1171	---	---	---	---	---	5.39262	168.113				7695.6	22584.2	11287.6	3735.72	1089.36	4357.54	3393.93	930.25	1685.89	1716.98	1288.93	3343.07
	P1170	---	---	---	---	---	5.51871	167.092				8783.95	6396.23	6925.39	15212.7	7516.64	10497.5	7822.62	15146.2	27234.8	6934.3	9962.05	27042.8
	P1169	---	---	---	---	---	9.61512	167.089				20808.7	19489.2	14204.6	27673.4	21412.3	19693.9	24145.2	27142.2	32339.8	18958.9	35954.2	31142.1
	P1168	---	---	---	---	---	10.5168	166.95				15095.5	20490.8	18653.3	22403.9	18229	17128.6	16584.7	19527.3	17935.2	17306.1	16585.4	20189.8
	P1167	---	---	---	---	---	9.62106	166.086				169318	185199	137432	218818	210425	177468	212262	249891	258933	180422	277924	260369
	P1166	---	---	---	---	---	11.1281	165.054				8538.81	8029.1	4974.77	8625.72	6275.63	5293.93	5701.35	9974.58	9398.28	7946.58	7897.5	10960.8
	P1165	---	---	---	---	---	12.8911	164.029				13288	14564.1	10167.1	19374.9	16154.4	14120.8	16420.5	19784.7	19660	14278.1	21509.8	21098.7
	P1164	---	---	---	---	---	10.6575	163.978				18833.1	24882.9	28202.8	19100.7	21366.8	16818.2	16640.2	19236.7	15207.1	26845.8	26595.3	20894.8
	P1163	---	---	---	---	---	3.95569	163.123				3291.77	3464.42	4567.75	4090.13	2969.42	2864.19	3595.84	10255.3	4128.93	3547.94	2868.39	6076.43
	P1162	---	---	---	---	---	12.843	163.115				19682.8	18703.1	23314.6	24558	18308.6	18391.7	21847	19517.1	20110.3	21863.7	18801.8	19314
	P1161	---	---	---	---	---	4.0229	163.098				6922.84	2286.03	7345.1	2778.29	1243.4	2230.89	2196.97	2624.97	1918.33	1042.08	1440.68	1818.11
	P1160	---	---	---	---	---	10.6614	163.06				254.41	348.78	288.13	486.97	503.36	589.04	253.56	503.48	405.13	261.7	481.4	254.8
	P116	---	---	---	---	---	5.37475	357.133				1265.47	1277.02	1113.47	1808.14	1871.37	916.33	1059.36	1107.08	1332.26	1994.39	2365.41	2324.71
	P1159	---	---	---	---	---	6.60487	162.904				13498.5	7454.94	8824.74	19190.5	19234.2	34710.3	11773.5	4967.65	6892.37	5743.42	8246.7	7372.52
	P1158	---	---	---	---	---	12.8424	162.112				210613	206814	200699	268777	208484	194103	217255	228037	232223	263071	226442	196410
	P1157	---	---	---	---	---	13.991	162.076				9933.44	10822.5	9699.96	12942.3	13126.8	11369.9	8809.97	13732.9	12421.4	8267.8	7188.13	12093
	P1156	---	---	---	---	---	13.7301	161.136				58378.4	90110.7	75089.6	79839.2	80163.6	63801.8	65439.2	60639.3	54407.3	75927.6	67867.2	72886.4
	P1155	---	---	---	---	---	14.8195	161.128				5925.82	6094.4	5249.67	7170.19	6736.86	10610.8	5872.58	7771.23	7642.27	6019.55	7597.65	9240.62
	P1154	---	---	---	---	---	11.4623	160.901				2753.13	3620.4	3548.87	3534.46	3294.87	2853.63	2535.93	2652.97	2787.83	3636.94	3156.21	3300.63
	P1153	---	---	---	---	---	13.7302	160.133				600407	769315	800764	918981	651185	610632	653373	570772	507270	705411	639252	744340
	P1152	---	---	---	---	---	8.48176	160.133				38788.1	38783.2	40308	74134.8	29507.6	63509.7	43919.6	26851.4	54023.3	15555.9	49616.2	53767.5
	P1151	---	---	---	---	---	1.38751	160.076				101238	25301.6	98260.3	46635.9	47930.7	75875.5	27032.1	24387.9	29063.7	49835.8	25700.9	24124.1
	P1150	---	---	---	---	---	8.45059	160.076				2142.6	1219.61	2489.26	2525.05	2062.8	6557.22	651.56	1343.51	990.67	3555.15	2508.45	2339.29
	P1149	---	---	---	---	---	11.0621	160.037				2074.37	1433.77	2137.81	1296.39	1162.69	1180.94	892.77	792.36	1188.42	1611.61	1169.94	1132.38
	P1148	---	---	---	---	---	13.8033	159.076				53816.5	56631.9	41733.8	55560.5	58767	67402.6	61516.2	62978.1	66710.4	46707.7	72281.4	72218.3
	P1147	---	---	---	---	---	7.04006	159.051				14510.2	12337.2	13006.2	14148.2	15902.5	14375	14233.1	20700.7	12600.9	12312.3	10063.9	10146.6
	P1146	---	---	---	---	---	1.03539	158.154				16138.8	21870	22965.1	17762.5	15147.2	14297.7	28269.2	29856.8	17926	21266.3	23779	15380.3
	P1145	---	---	---	---	---	5.37511	158.06				14276.7	14745.1	13680.3	19937.8	19067.2	11450.8	15240.8	17075.2	16197.5	20929.1	19326.2	23504.5
	P1144	---	---	---	---	---	5.28467	157.076				14146.6	15579	15330.6	19567.1	16653.4	11667.6	13957.2	15468.9	17134.7	20427.3	21229.3	20148.3
	P1143	---	---	---	---	---	1.36085	156.138				33912.7	34753.8	35160.2	40206.9	38729.3	36558.3	32096.7	36407.8	39068.5	37746	31742.4	39369
	P1142	---	---	---	---	---	14.053	156.077				6605.56	10883.7	6261.39	10655.7	11107.3	8859.88	7168.98	9426	9127.61	10316.3	12757.6	13326.8
	P1141	---	---	---	---	---	10.2192	156.042				19293.4	36775.8	32322.8	71935.4	31589.2	61993.1	42879.2	115290	44829.7	16356.4	45778.9	41489.5
	P1140	---	---	---	---	---	11.4492	156.042				19685.1	22892.4	25285	25828.6	18844.4	19708.7	16175.3	16485.7	18142	19748.7	19320.2	21143.8
	P114	---	---	---	---	---	12.5279	420.012				961.36	1440.88	1267.25	1780.5	1461.24	1125.23	1543.34	1270.42	1464.93	1400.44	1094.13	1400.33
	P1139	---	---	---	---	---	4.33835	154.069				18979.5	16909.2	16853	16060.1	15101.3	17682.6	21582	24017.5	17239.8	15546.9	13663.1	20949.1
	P1138	---	---	---	---	---	12.6814	154.059				75052.7	83909.9	76027.3	109866	83570.1	102738	81423.5	113704	90674.7	77457.5	86746.7	82775.6
	P1137	---	---	---	---	---	0	153.127				4355.32	3722.33	2435.84	1442.89	1508.62	2617.26	1240.77	2593.79	1182.44	2483.03	1909.13	1137.14
	P1136	---	---	---	---	---	0	153.127				2676.78	3460.1	6383.15	3686.32	3318.89	2679.36	2881.8	2863.29	5038.1	5797.87	2881.21	2996.38
	P1135	---	---	---	---	---	0	153.127				5891.27	2205.99	4748.05	3207.49	2211.48	3432.12	1441.73	2858.63	2611.24	4702.15	3122.78	2935.2
	P1134	---	---	---	---	---	0	153.127				5536.24	5839.06	6285.07	2684.46	5940.13	4852.57	4563.02	1894.01	1979.91	2161.71	2982.53	5715.27
	P1133	---	---	---	---	---	4.33642	153.066				232490	197001	196915	188990	175741	203550	258235	290277	161204	186352	164478	250501
	P1132	---	---	---	---	---	7.29494	153.04				6447.41	19063	4227.94	3455.21	6823.13	2186.56	12530.3	7028.61	12062.5	14407.5	15132.8	13741
	P1131	---	---	---	---	---	13.566	152.032				10204	17024	11102.3	16575.6	19530	16004.8	15816.2	15354.2	15869.7	14349	19689.6	12809.5
	P1130	---	---	---	---	---	0	151.096				4512.34	6573.59	8147.37	4851.02	3837.8	5151.51	6214.88	14897.5	5145.61	8463.46	3872.29	4193.45
	P113	---	---	---	---	---	4.83723	397.022				448.27	749.53	832.82	1022.58	269.73	1453.01	518.93	388.01	290.25	644.24	330.06	765.5
	P1129	---	---	---	---	---	13.5708	151.048				12770.3	17407	12198.7	17449.9	18773.6	18676.4	15593.5	18277	15844	16355.7	17346.4	13150.5
	P1128	---	---	---	---	---	7.16262	150.113				923.66	2422.38	1150.11	1114.66	877.22	1069.87	3896.93	3216.68	1494.84	1607.18	1714.38	17372.9
	P1127	---	---	---	---	---	10.4217	150.059				13616.4	11887.5	9967.34	16354.1	12042.8	10277.9	11773.3	14033.3	14945.6	15426.2	17585.9	16641.1
	P1126	---	---	---	---	---	4.9668	150.058				17669.7	25285.1	22667.2	18855.1	22406.2	18319.5	18467.5	25064.8	13336	15874.5	11076.9	12791.9
	P1125	---	---	---	---	---	0.935019	149.023				130583	115966	130203	101968	105206	95345.5	106390	95085.8	93001.7	138137	119790	88421.9
	P1124	---	---	---	---	---	0	149.023				2265.22	1922.22	2452.52	1930.23	5209.61	5176.84	2312.03	1679.74	2642.57	2001.54	2567.07	1695.92
	P1123	---	---	---	---	---	0	149.023				4654.28	2131.48	2637.21	6874.06	2276.04	5011.61	1727.19	1091.56	1752.46	2023.1	1117.29	1307.6
	P1122	---	---	---	---	---	8.14684	148.133				13913.4	17811.2	18914.9	10318.8	11734.1	13194.3	12895.3	13326.6	12887.4	11719.9	13854.1	12987.9
	P1121	---	---	---	---	---	13.5716	148.079				17125.8	21170.9	13168.4	30818	22410.2	24000.3	18893	24739.6	17655.4	18795.4	26036.4	14814.5
	P1120	---	---	---	---	---	13.9182	148.06				54398.8	61935.4	48671.3	71389.6	55716.2	61666	63919	84701.1	72774.4	53881.9	63670.8	66036.6
	P1119	---	---	---	---	---	4.04791	148.06				10636.8	11431.6	9690.38	9891.78	10197.5	7585.02	10517.3	10674.9	13029.5	10498.2	11795.8	12271.4
	P1118	---	---	---	---	---	14.8682	147.113				22843.4	20785.4	16138.9	25801	28402.8	25310.6	25174.8	34839.9	29350.1	21639.3	31423	30918.4
	P1117	---	---	---	---	---	13.5754	147.076				206336	262152	190606	297535	308582	296041	232316	282028	264139	267061	315216	196421
	P1116	---	---	---	---	---	1.39951	147.055				45384.2	35285.8	59776.4	67484.5	46544	37781.3	49626.5	65993	80990	70270	79492.6	52455.8
	P1115	---	---	---	---	---	9.16072	146.117				12237.1	12428.5	18468.2	6096.21	17685.2	6519.79	17630.4	16739.8	11355.8	13413.9	12119.8	8175.08
	P1114	---	---	---	---	---	13.6366	146.117				102552	139252	135025	154782	134755	176763	150557	154958	159809	184503	136624	139732
	P1113	---	---	---	---	---	5.33408	146.06				11951.2	13563.4	13117.8	17181.8	16092.7	9822.56	13267	12228.6	13540.5	17290.8	19559.9	16634.8
	P1112	---	---	---	---	---	5.49361	145.076				28136.7	26449.5	21474.3	42582.2	39467.5	24921.4	36517.3	26540.2	40810.6	30388.5	47824	45738.9
	P1111	---	---	---	---	---	8.99644	145.076				1444.59	1900.49	1516.14	2425.06	2390.95	2066.4	1785.34	1744.19	1965.4	1720.38	2517.19	1942.14
	P1110	---	---	---	---	---	11.6346	144.927				3093.49	4648.37	3953.83	4563.86	3414.93	3317.28	3398.26	3854.05	3450.38	3608.62	3770.21	3674.75
	P1109	---	---	---	---	---	9.95191	144.102				38664.3	43474.4	42007.9	36657.9	45062.3	41718	27143.6	30303.9	37328.2	37565.3	25140.3	28736
	P1108	---	---	---	---	---	13.1486	144.101				3147.04	4170.96	3560.95	3048.52	3630.82	5652.92	2827.01	3851.34	2758.09	3085.74	2239.27	2072.15
	P1107	---	---	---	---	---	4.0623	141.004				1528.35	6866.68	2952.95	2363.61	4344.75	5160.1	2834.5	4088.38	1472.16	2187.27	643.04	2019.16
	P1106	---	---	---	---	---	5.41447	140.082				9600.87	10156.1	10960	10260.8	11190.2	7718.73	7418.51	9400.93	8664.66	7252.51	17159.2	24816.2
	P1105	---	---	---	---	---	11.6437	140.068				4501.3	7644.69	6551.49	6222.79	5105.92	4716.23	4609.52	4580.55	4538.35	5383.16	4034.98	5094.15
	P1104	---	---	---	---	---	9.91917	140.068				33489.9	38536.1	44595.7	41796.3	31658.9	34548.9	28245	31397.2	34927.8	33358.4	32146.3	35536.4
	P1103	---	---	---	---	---	15.6629	140.002				2414.03	2970.96	2963.49	3211.25	2674.5	2536.22	2228.16	2183.49	2099.06	2720.77	2469.74	2709.59
	P1102	---	---	---	---	---	11.5473	140.002				5003.82	6043.74	6013.28	6143.43	5492.64	4964.33	3959.12	4202.65	4289.84	5548.46	4544.81	4919.81
	P1101	---	---	---	---	---	13.8002	140.002				5664.39	3756.84	4073.98	8181.36	6389.67	5984.5	5050.37	5355.49	4870.99	6794.73	5874.03	7119.7
	P1100	---	---	---	---	---	0	140.002				3008.07	4373.99	3609.6	3944.98	2757.6	3148.73	5826.12	5399.56	3047.37	3398.29	2044.85	3216.77
	P1099	---	---	---	---	---	13.7937	140.002				5664.39	6976.6	7606.47	8176.12	6389.67	5984.5	5052.36	5355.49	4864.07	6794.73	5872.67	7119.7
	P1098	---	---	---	---	---	10.3667	139.058				2447.49	2668.75	3310.6	1623.76	2617.37	1592.76	2208.01	1194.32	1499.42	2149.88	1468.99	1815.05
	P1097	---	---	---	---	---	6.18775	139.05				15398.9	10849.9	8117.21	12399.2	7551.34	7280.68	10813.8	18295.2	9594.49	7595.27	11362.3	17008.2
	P1096	---	---	---	---	---	11.2514	138.938				13918.9	17251.2	19321.6	21091.3	16766.6	16344.5	16044.9	19441.1	14879.8	15138.5	16962.7	18402.7
	P1095	---	---	---	---	---	10.3653	138.055				26379.4	28114.4	36718.2	16357.2	26338.2	18933.1	28384.1	14193.2	12739.1	24988.9	16759.5	19416.6
	P1094	---	---	---	---	---	10.8514	137.071				997.75	718.82	815.19	800.85	871.74	833.18	730.46	769.13	581.14	633.5	741.89	791.17
	P1093	---	---	---	---	---	6.42335	137.046				153340	517429	69143.3	56437.7	146754	43972.4	233691	165127	338997	337205	396943	391016
	P1092	---	---	---	---	---	8.3222	137.045				17444.1	28668.1	11074.7	6487.72	20619.5	13823.6	14098.7	7505.27	17180.6	30379.6	53192.8	33979.9
	P1091	---	---	---	---	---	7.82217	137.045				48763.9	100889	26238.8	20536.3	64966.4	46942.2	44921.2	28644.1	54864.8	77532.4	172175	99901.5
	P1090	---	---	---	---	---	11.2499	136.94				94411.4	115151	116950	131785	110098	106003	94962.5	116621	100059	99948.8	109965	119474
	P109	---	---	---	---	---	12.0777	963.552				484.14	922.42	580.13	632.41	539.64	172.36	351.61	488.26	388.85	578.98	723.62	602.97
	P1089	---	---	---	---	---	6.50166	136.061				5329.81	1935.78	2125.09	2880.04	6781.95	20129.6	1968.53	4140.1	2909.5	2676.41	3107.1	3670.21
	P1088	---	---	---	---	---	12.6826	136.048				58264.1	65013.1	60299.7	83114.6	63541	81072.7	64192.8	90894.6	67056.8	61137	64649.6	64357.4
	P1087	---	---	---	---	---	4.35322	136.039				76766	65823.7	64810.9	59312.2	57362.3	71633.4	86854.6	99242.9	53158.1	60683	53206	81738.5
	P1086	---	---	---	---	---	1.42809	134.06				85152.9	84013.2	127879	121050	88844.4	82689.7	82088.9	109697	107542	139213	118030	88192.1
	P1085	---	---	---	---	---	12.4959	134.018				60180.1	55666.3	45225.1	78233.2	55970.4	48603.4	61196.7	64518.5	81062.2	50457.8	64068.2	68679.7
	P1084	---	---	---	---	---	10.4128	133.031				5017.24	4016.81	3860.22	5126.45	5002.21	3670.87	3803.98	4825.89	4809.93	5231.95	6630.84	6415.97
	P1083	---	---	---	---	---	14.1081	133.027				19330	26446	17015.6	25329.5	20020.9	17792.5	19628	21918.4	16260	21005.3	12673.1	15086.9
	P1082	---	---	---	---	---	9.70334	132.102				124679	141580	106856	174760	182091	130084	166733	189922	198017	126972	198316	206211
	P1081	---	---	---	---	---	10.8691	132.102				2459.9	2580.09	2735.56	2828.76	3150.9	2294.52	2119.84	2992.6	1865.62	2156.08	1774.53	2972.1
	P1080	---	---	---	---	---	12.6844	132.077				125790	139872	132810	184109	138163	175761	131381	197223	152058	133869	146386	131208
	P108	---	---	---	---	---	12.6635	917.547				201.25	258.66	580.13	354.13	781.6	502.32	675.61	300.32	160.02	463.33	275.05	209.43
	P1079	---	---	---	---	---	5.3074	132.044				9013.04	10656.5	9587.85	10870.1	9586.05	7478.59	7104.28	8180.53	9102.2	12835.5	12804.9	11372.1
	P1078	---	---	---	---	---	10.3791	132.021				4070.46	4377.06	4466.63	4694.26	4118.45	5574.76	2849.29	3869.77	3959.03	2310.67	3629.69	4197.55
	P1077	---	---	---	---	---	5.41825	131.068				11233.1	14446.5	12774.1	21119.9	13446	11647.9	10875	12956.8	14437.7	17796.6	18702.1	18692
	P1076	---	---	---	---	---	13.5721	131.053				15299.9	14772.6	11983.5	17197.2	15931.3	16154	14157.6	17096.8	14291.5	12453.7	15790.5	15722.2
	P1075	---	---	---	---	---	6.6652	130.159				7410.13	8054.92	12981.2	10685	5252.53	7630.33	23307.2	13761.3	9002.01	8313.17	14796.7	8314.56
	P1074	---	---	---	---	---	9.76916	130.097				3149.25	3252.88	3684.15	3205.46	3419.78	3479.28	2724.26	2682.23	4135.68	4216.14	3644.1	2398.22
	P1073	---	---	---	---	---	11.1844	130.086				14389.5	73278.2	34260.9	6049.76	16206.3	18015.4	4528.8	6240.7	5027.39	8782.01	3986.22	25034.5
	P1072	---	---	---	---	---	14.8483	130.086				14533.7	12462.1	10153.9	16278.9	16214.5	15565	15505.4	18752.7	17320.2	13342.1	18443.5	18186.5
	P1071	---	---	---	---	---	3.89496	130.086				2420.68	4535.32	2471.91	4556.3	7163.09	2296.88	3555.38	5367.12	2439.8	3330.81	2875.68	5073.31
	P1070	---	---	---	---	---	8.52055	130.065				6341.91	7229.61	6377	8914.18	7611.9	12932.7	4547.88	3801.67	4814.13	8622.15	8305.09	8164.23
	P107	---	---	---	---	---	12.0777	963.552				484.14	922.42	580.13	632.41	539.64	172.36	351.61	488.26	388.85	578.98	723.62	602.97
	P1069	---	---	---	---	---	5.17706	130.065				105814	119164	115099	143298	124070	94105.1	94317.9	109709	114344	147785	150579	136427
	P1068	---	---	---	---	---	10.9624	130.05				8282.41	12272.6	8597.68	10760.4	7711.05	10475.9	8201.3	6940.14	7502.99	9382.07	9777.89	8627.82
	P1067	---	---	---	---	---	13.5748	130.049				156888	224683	142440	233532	234306	238111	186034	215251	193818	204368	244976	154400
	P1066	---	---	---	---	---	12.6374	128.953				23708.4	30136.2	29694.5	29760	25099.9	26409.7	25357.2	24074.1	21961.9	29556.6	24153	24870.2
	P1065	---	---	---	---	---	10.6871	128.018				13001.9	19845.7	15075	19280.7	19488.3	19051.6	19203.9	16266.8	19498.3	16344.4	20918	16617.1
	P1064	---	---	---	---	---	0	127.112				761.66	676.15	794.55	872.72	511.86	779.64	589.66	3705.72	560.97	763.09	391.48	889.64
	P1063	---	---	---	---	---	9.04787	127.097				2036.61	2390.64	2283.02	2054.72	2127.11	1685.25	2025	1741.06	1979.75	2032.64	1861.58	2266.31
	P1062	---	---	---	---	---	4.59505	127.05				32758.8	36095	35797.8	45650.3	40154.6	29750.4	29997	32826	29120.3	45144	24229.5	44040.1
	P1061	---	---	---	---	---	11.5978	126.102				5988.59	7666.62	7303.41	5226.56	6420.72	8012.61	4525.79	3980.44	5257.06	7332.87	7402.07	6494.8
	P1060	---	---	---	---	---	8.8711	126.022				6816.88	4420.76	6459.35	4992.02	2549.26	5451.06	4422.65	4626.01	3995.37	2983.65	2900.34	3219.47
	P106	---	---	---	---	---	12.6635	917.547				201.25	258.66	580.13	354.13	781.6	502.32	675.61	300.32	160.02	463.33	275.05	209.43
	P1059	---	---	---	---	---	10.6914	126.022				234650	343268	265297	353881	356436	344742	335761	279446	346787	300854	360227	290569
	P1058	---	---	---	---	---	11.8922	124.087				4266.5	9808.94	3253.04	6222.79	4643.58	3516.24	2065.57	3852.27	4558.63	5372.78	3144.08	3521.35
	P1057	---	---	---	---	---	13.2772	124.086				3789.54	3898.78	3139.5	4048.41	4805.02	1002.18	1475.01	4023.21	3061.55	5372.78	4335.33	1071.81
	P1056	---	---	---	---	---	3.45703	124.058				10604.8	7038.67	5577.48	12779.8	7988.5	4016.49	13080.2	14176.7	10343.5	4653.08	13028.8	13839.9
	P1055	---	---	---	---	---	3.45984	124.042				2582.98	4253.66	3723.77	2836.25	2909.47	5048.31	3152.28	2107.56	1329.45	3050.68	1308.49	1523.82
	P1054	---	---	---	---	---	0	124.024				1690.27	2535.26	2658.82	2525.83	5860.85	1773.32	4536.87	4278.47	5367.19	7858.41	2097.23	2391.47
	P1053	---	---	---	---	---	10.9861	124.024				3529.24	4796.74	4457.76	4958.51	3604.04	3832.05	2907.52	3068.41	3324.61	4300.22	3558.55	3360.29
	P1052	---	---	---	---	---	13.8081	124.024				4679.51	4571.28	3502.18	7634.12	5700.97	6077.08	4706	4601.19	2538.55	3587.41	5046.66	6063.3
	P1051	---	---	---	---	---	15.3925	124.024				3324.03	3937.83	3517.15	3711.75	2985.39	2925.58	2438.95	2871.02	2610.17	3542.66	2870.81	3179.95
	P1050	---	---	---	---	---	3.45669	123.055				142246	70016	64626.1	141436	76581.8	47906	122408	160753	116554	56820.2	145895	161672
	P105	---	---	---	---	---	12.4843	993.563				279.09	313.77	290.06	366.26	337.16	461.42	471.34	1204.13	480.05	364.75	559.01	276.81
	P1049	---	---	---	---	---	5.15004	122.059				4646.08	5379.78	1796.29	7642.02	4121.51	819.98	3194.94	8492.5	1353.2	3852.12	1157.97	3730.78
	P1048	---	---	---	---	---	9.60622	121.083				5824.39	6748.15	4826.42	7260.53	7113.78	5759.09	8010.2	8339.15	9219	6199.35	12453.1	8926.43
	P1047	---	---	---	---	---	9.31669	120.101				68281.9	75045.1	83715.2	94310.2	82733	49780.2	69211.7	51714.6	68316.2	80842.2	71595.8	72064.7
	P1046	---	---	---	---	---	9.61788	120.08				57565.5	62726.8	50730.4	74033	69407.1	57443.6	75180.6	86075.9	86493.6	61557.2	96505.4	90608.2
	P1045	---	---	---	---	---	12.9767	120.065				7044.11	7992.32	5729.49	11488.4	8664.98	7943.54	7833.81	10028	9235.15	8932.08	9927	9893.66
	P1044	---	---	---	---	---	9.91999	119.089				32912.7	37088	49766.1	43929.4	37213	46169.6	33539.4	31335.7	51058.3	27062.4	35675.2	36673.1
	P1043	---	---	---	---	---	9.91035	118.086				465276	568288	637464	694061	485752	599863	468094	497113	467899	453364	462147	514290
	P1042	---	---	---	---	---	13.397	118.086				38574.6	57543.5	54957.1	54750.4	41683.9	46758.4	39530.3	37489.7	37015.3	52050.8	39233.1	43957.4
	P1041	---	---	---	---	---	9.92242	118.086				465258	568277	637469	694053	485723	599844	468076	497100	467909	453342	462155	514277
	P1040	---	---	---	---	---	9.27894	116.107				4443.81	5272.05	4063.16	4429.07	3351.67	2246.64	1833.6	4753.38	1384.96	4709.5	1327.82	4269.37
	P104	---	---	---	---	---	11.2307	947.557				326.55	181.35	352.29	180.38	253.13	464.99	287.65	345.64	268.94	378.43	258.66	347.92
	P1039	---	---	---	---	---	11.0451	116.07				88127.9	114927	83741	132391	102247	97073.6	98852.5	100095	136334	80487.2	130451	126636
	P1038	---	---	---	---	---	3.93995	115.05				1576.76	2789.7	1740.38	3277.49	2936.35	2315.59	2136.47	2746.36	3757.6	2103.72	4370.42	3380.7
	P1037	---	---	---	---	---	3.89748	114.091				4703.74	7242.34	5872.22	5554.47	5940.13	4390.66	5266.98	5198.06	4360.02	3353.69	4695.13	4531.96
	P1036	---	---	---	---	---	6.64022	114.066				86521.5	111165	106876	125013	102351	96451.7	91971.6	115155	89851.6	105857	86543	96273.6
	P1035	---	---	---	---	---	5.0234	113.034				9462.48	8419.77	9486.5	10575.9	11333.4	9446.6	8570.98	8325.97	8000.3	10481.1	6848.44	9343.34
	P1034	---	---	---	---	---	8.73305	112.05				7337.35	7374.96	7513.49	10257.8	7286.9	9965.4	10254.6	10435.1	7700.18	8194.61	4733.84	4803.62
	P1033	---	---	---	---	---	9.45795	111.055				2946.94	2496.29	2528.67	2819	2710.52	2930.2	3175.33	3176.65	3735.17	2234.1	3845.14	2578.06
	P1032	---	---	---	---	---	8.06863	105.11				21601.4	25358.8	23209.6	26625.3	23374.7	26628.8	20702.1	21931.6	19814	26509.2	22080	24678.8
	P1031	---	---	---	---	---	11.7273	104.992				156651	194066	189964	206839	172689	170324	156392	159093	157657	187243	157486	172323
	P1030	---	---	---	---	---	8.07257	104.107				324650	407150	391672	419538	352078	347977	342132	333774	331382	404974	347222	346153
	P103	---	---	---	---	---	9.97197	183.065				2405.08	5940.82	2696.16	2463.94	3326.63	1903.93	4462.85	2481.74	4122.82	4667.35	5618.21	4511.05
	P1029	---	---	---	---	---	9.31755	102.091				5763.12	6740.39	7290.19	7800.16	7015.97	4501.18	5684.46	4592.21	5889.6	7005.84	6500.21	6307.7
	P1028	---	---	---	---	---	4.97137	99.0546				5839.22	6566.25	6515.33	8480.62	5701.86	4843.91	5970.02	6949.94	7091.68	5546.69	6190.33	6834.59
	P1027	---	---	---	---	---	15.8876	98.9749				632.03	658.01	1450.31	932.81	781.6	502.32	806.66	722.48	718.25	668.97	483.71	1120.7
	P1026	---	---	---	---	---	11.5461	98.9749				3749.68	4532.6	4680.12	4916.45	3968.33	3687.62	3090.05	2973.97	3363.25	4133.92	3427.75	3669.19
	P1025	---	---	---	---	---	5.23021	90.0546				12433.4	15670.5	12068.9	14781.1	11786.3	10589.1	12949.8	14708.3	10626.1	10019.1	8293.18	12016.6
	P1024	---	---	---	---	---	9.70315	86.0961				41538.9	45398.1	35959.8	58889.3	55685.5	43821	52090.8	64753.1	58988.2	40242.6	63109.4	67402.6
	P1023	---	---	---	---	---	13.5764	84.0441				15972.7	22218.3	15490.1	23129.4	24150.8	26072.3	22991.2	22728.3	20078.5	20882.2	25840.3	15965.2
	P1022	---	---	---	---	---	3.95555	83.0599				9843.15	18681	13105.2	11531.1	11365.3	13806.9	14155	10599.2	7459.66	9104	5385.25	7873.11
	P1021	---	---	---	---	---	5.25501	81.0443				8975.94	12374.1	8570.06	10636.6	10534	7072.38	11379.9	9429.46	8758.63	6961.1	5886.84	9086.43
	P1020	---	---	---	---	---	3.10641	79.0209				258451	310176	325953	292392	265462	234736	263538	247005	276500	320346	233780	281489
	P102	---	---	---	---	---	8.26324	390.176				522.9	709.03	546	476.92	731.53	579.14	634.71	1304.09	525.24	363.46	461.65	648.54
	P1019	---	---	---	---	---	7.79977	74.0961				4355.32	5418.76	7828.29	6520.86	5728.64	5886	5653.3	4332.98	4141.64	2828.36	6043.47	5756.33
	P1018	---	---	---	---	---	17.0266	74.0598				3765.42	3189.65	3229.03	3355.31	2015.93	1881.88	1312.88	2348.06	1213.99	1461.27	1970.86	29318.4
	P1017	---	---	---	---	---	4.23163	74.0597				8649.73	4882.16	4984.62	5418.91	5012.43	4355.5	6415.76	3590.67	5045.27	11043.9	8791.11	3544.73
	P1016	---	---	---	---	---	4.23171	74.0595				13197	6558.5	7210.62	7626.79	5012.43	9632.71	6729.06	4217.76	5154.46	11043.9	8791.11	29313.9
	P1015	---	---	---	---	---	0	74.0595				2235.36	515.82	1209.28	691.64	419.9	488.83	853.96	563.09	539.06	1272.21	406.09	758.92
	P1014	---	---	---	---	---	16.7802	73.0645				1834.97	1428.17	1269.21	2324.28	1517.93	926.95	1465.48	910.69	1070.88	1440.94	1761.28	1155.92
	P1013	---	---	---	---	---	10.8876	72.0805				37415.6	42036.5	30569.5	48699.4	44076.9	32851.7	38890.6	50874.7	48804.5	34459.4	51264.2	59126.9
	P1012	---	---	---	---	---	11.0477	70.0648				23157.8	29714.4	21015.6	32414.9	26090.8	24590	24303.5	25487.1	32687.9	20629.3	29985	30739.5
	P1011	---	---	---	---	---	3.75251	69.0446				22378.4	27680.8	20548.1	28370.3	23019.2	19365.3	26801.7	26817.6	21985.2	16181.6	14893.3	20599.4
	P1010	---	---	---	---	---	3.11506	63.9974				22762.9	25622.2	27973.4	26964.2	21771.3	19367.9	21900.2	22813.3	24144.8	27274.3	21877.7	23902
	P101	---	---	---	---	---	4.63015	396.139				299.03	547.65	557.38	611.66	738.86	392.69	440.84	362.68	479.11	346.06	441.97	535.9
	P1009	---	---	---	---	---	4.67301	61.0394				503382	623697	580695	648319	520470	510625	486840	541855	519622	585242	500641	575053
	P1008	---	---	---	---	---	0	60.0551				2438.1	2439.74	2464.26	1510.12	3154.4	1314.77	6736.46	2480.56	1088.35	5552.17	867.74	1152.68
	P1007	---	---	---	---	---	3.97919	60.0441				30455.6	41522.9	36511.8	40634.6	33166.8	33778.4	30221.2	32471.9	31552.3	37988.2	30311.5	34646.5
	P1006	---	---	---	---	---	0	60.0441				1581.06	2247.1	1757.84	2343.83	2931.24	1710.37	1361.85	1355.32	1218.24	3791.51	1486.97	2755.03
	P1005	---	---	---	---	---	8.38233	60.044				8489.47	5738.96	6296.31	9850	5946.4	7948.37	7890.53	4567.26	6815.11	6103.46	8699.11	4962.76
	P1004	---	---	---	---	---	1.55513	60.044				30452.2	44716.6	36503.3	45766.9	33165.2	33775.3	30221.2	32471.4	33007	37979.2	31756.7	34640.9
	P1003	---	---	---	---	---	1.55415	60.0439				28790.9	44716.6	31568.8	45766.9	31910.2	29404.4	28808.1	30717.1	33007	34662.4	31756.7	29924.3
	P1002	---	---	---	---	---	6.33425	60.0438				2117.22	5307.81	5293.22	3664.59	4328.4	8542.38	2926.16	2684.92	4912.24	5203.88	10639.6	4838.06
	P1001	---	---	---	---	---	13.6341	60.0437				2419.11	6028.79	4605.74	5434.21	5369	4956.22	3944.58	4875.07	6085.39	5230.81	5132.61	4726.07
	P1000	---	---	---	---	---	8.12575	317.138				768.58	603.89	851.83	677.37	836.59	689.46	718.74	852.47	811.33	658.37	1313.59	883.23
	P100	---	---	---	---	---	12.7948	419.155				2149.15	3034.11	2242.31	3107.42	2661.16	2649.45	2732.62	2862.89	2376.54	2857.09	2045.22	2669.69
	P10	---	---	---	---	---	10.6206	317.102				2526.34	2758.43	2308.16	4144.19	2262.31	3749.19	2344.75	4057.13	2730.62	2752.96	2045.6	2883.83

## Sheet: NEG
MetaboName	Alignment ID	KEGGID	HMDBID	SuperClass	Class	SubClass	RT(min)	m/z	Adduct type	Formula	Ontology	GH1	GH2	GH3	GH4	GH5	GH6	PF1	PF2	PF3	PF4	PF5	PF6
Ziyuglycoside II	N276		---	---	---	---	4.5394	603.39	[M-H]-	C35H56O8		2779.2	1785.85	1690.56	1354.84	1712.26	2634.78	2266.53	2036.18	2074.22	2228.93	2780.45	2247.02
Ziyuglycoside I	N275		---	---	---	---	4.4264	765.443	[M-H]-	C41H66O13		504.28	606.8	1242.45	1181.87	254.08	2986.92	1606.6	528.5	460.6	480.09	766.72	999.61
Yohimbine	N719	C09256	HMDB0015464	Alkaloids and derivatives	Yohimbine alkaloids	---	1.38423	353.187	[M-H]-	C21H26N2O3		7134.04	7738.44	6052.75	4072.64	13820.2	2828.03	19956.7	16511.3	6734.49	4574.46	7302.88	12918.9
Yamogenin	N928	C08918	---	---	---	---	1.37255	413.306	[M-H]-	C27H42O3		7057.59	5059.16	7912.13	10293.8	6144.63	6773.49	3763.05	5521.3	9107.01	6608.67	876.41	3723.62
Xanthotoxol geranyl ether	N74		HMDB0039309	Lipids and lipid-like molecules	Prenol lipids	Terpene lactones	4.8004	337.145	[M-H]-	C21H22O4		2756.6	2140.75	2545.18	2615.12	2547.65	2458.8	1706.5	2208.85	1850.31	1920.37	1815.33	2891.75
Xanthotoxol	N72	C00841	HMDB0029457	Phenylpropanoids and polyketides	Coumarins and derivatives	Furanocoumarins	13.7205	201.019	[M-H]-	C11H6O4	Sebacic acid	6254.71	9370.64	9834.62	112617	11108.7	22167	10335.6	3997.96	2935.84	4325.27	689092	36955.3
Wogonin 7-O-glucuronide	N542		---	---	---	---	1.38863	459.093	[M-H]-	C22H20O11		3950.86	2402.05	3409.95	2964.19	2670.09	2882.04	3594.53	4455.82	3614.88	3602.7	3439.24	4534.69
Wilforlide A	N929		HMDB0035791	Organic oxygen compounds	Organooxygen compounds	Carbohydrates and carbohydrate conjugates	4.68741	453.337	[M-H]-	C30H46O3		9537.61	20853.2	15962	3146.38	9433.09	54661.1	17693	6429.58	3214.93	13914.1	11762.1	2775.07
Vitexin-2-O-rhamnoside	N581		---	---	---	---	10.6301	577.156	[M-H]-	C27H30O14		1584.4	1807.71	1330.26	1918.84	1762.62	990.16	1147.57	1650.7	1418.44	1221.29	1444.19	1309.89
Vitexin	N582	C01460	HMDB0259858	Phenylpropanoids and polyketides	Flavonoids	Flavonoid glycosides	8.37302	431.098	[M-H]-	C21H20O10		2108.87	2577.13	3458.68	1438.27	1515.75	2340.18	2635.13	2974.53	1990.97	627.89	4411.98	3390.16
Vitexicarpin	N806		HMDB0030660	Phenylpropanoids and polyketides	Flavonoids	O-methylated flavonoids	5.31317	373.093	[M-H]-	C19H18O8		1148.36	2150.61	1022.7	1352.2	1140.59	1360.03	1510.52	917.23	918.22	753.78	962.79	1027.52
Vitamin K1	N696	C02059	HMDB0003555	Lipids and lipid-like molecules	Prenol lipids	Quinone and hydroquinone lipids	4.68369	449.343	[M-H]-	C31H46O2		1063.84	1760.75	1168.22	882.71	1491.96	2576.7	1307.17	1210.86	843.65	2202.01	1368.77	1010.3
Vitamin B1	N689	C00378	HMDB0303167	Organoheterocyclic compounds	Diazines	Pyrimidines and pyrimidine derivatives	4.13944	263.097	[M-H]-	C12H16N4OS		4170.49	4601.07	2054.34	1584.52	1678.09	844.46	2637.12	1541.27	1508.96	2354.97	1478.17	2652.64
Vitamin	N687		---	---	---	---	4.54629	285.222	[M-H]-	C20H30O		12181.4	25083.1	9903.8	8532.21	13912.9	28109.6	18855.9	15016.7	8558.61	20594.2	9975.78	7973.99
Vinorelbine	N912		HMDB0014505	Alkaloids and derivatives	Vinca alkaloids	---	5.12422	777.387	[M-H]-	C45H54N4O8		417.96	247.32	162.76	161.25	211.32	205.8	185.41	216.71	269.42	282.41	641.86	284.2
Vindoline	N410	C01626	HMDB0259814	Alkaloids and derivatives	Plumeran-type alkaloids	---	5.15303	455.219	[M-H]-	C25H32N2O6		848.12	1347.55	1104.26	909.62	1092.85	1139.35	1077.45	1191.94	978.65	893.75	799.55	1137.88
Vincristine	N911	C07204	HMDB0014681	Organic acids and derivatives	Carboxylic acids and derivatives	Amino acids, peptides, and analogues	7.82713	823.392	[M-H]-	C46H56N4O10		463.39	539.02	798.16	122.55	755.41	379.78	234.01	367.1	301.57	465.61	1203.49	499.8
Vinblastine	N913	C07201	HMDB0014710	Organic acids and derivatives	Carboxylic acids and derivatives	Amino acids, peptides, and analogues	4.46098	809.413	[M-H]-	C46H58N4O9		412.51	388.72	194.06	324.64	345.55	238.3	742.92	476.39	351.64	345.15	256.19	311.64
Valepotriate	N699		HMDB0034493	Lipids and lipid-like molecules	Prenol lipids	Monoterpenoids	5.2201	444.177	[M-H]-	C22H30O8.Na		2856.22	2541.63	2735.37	3732	2368.78	1958.09	1955.13	2636.32	2925.41	3094.18	1267.04	3094.45
Vaccarin	N587		HMDB0259735	Phenylpropanoids and polyketides	Flavonoids	Flavonoid glycosides	1.40655	725.193	[M-H]-	C32H38O19		926.78	914.58	1643.36	671.51	250.82	714.89	229.51	267.15	688.37	240.05	302.05	841.8
Usnic acid	N455		HMDB0259730	Benzenoids	Benzene and substituted derivatives	Acetophenones	4.67041	343.082	[M-H]-	C18H16O7		3255.68	3356.04	3964.37	3584.32	2911.69	1897.36	2658.87	2668.05	2965.53	3318.36	4013.78	5677.3
Ursodeoxycholic Acid	N566	C07880	HMDB0000946	Lipids and lipid-like molecules	Steroids and steroid derivatives	Bile acids, alcohols and derivatives	4.69305	391.285	[M-H]-	C24H40O4	Deoxycholic acid	1.06467e+06	1.6259e+06	941738	297751	1.24888e+06	2.47378e+06	2.46439e+06	772235	715395	2533258	1.23507e+06	175383
Uridine	N328	C00299	HMDB0000296	Nucleosides, nucleotides, and analogues	Pyrimidine nucleosides	---	6.28958	243.062	[M-H]-	C9H12N2O6	Uridine	27202.6	26843	29959.4	22014.5	35239.8	30414.3	25734	30729.9	28071.3	25059.1	24615.4	22952
Typhaneoside	N945		HMDB0039541	Phenylpropanoids and polyketides	Flavonoids	Flavonoid glycosides	4.66866	769.22	[M-H]-	C34H42O20		1423.73	1222.88	1614.78	3358.2	2134.12	1130.21	793.28	1487	1469.59	2078.31	696.66	2661.2
Tussilagone	N515		HMDB0040953	Lipids and lipid-like molecules	Prenol lipids	Sesquiterpenoids	3.87499	389.233	[M-H]-	C23H34O5	7a-Hydroxy-3-oxo-5b-cholanoic acid	1646.83	2373.45	1795.77	2540.46	3054.27	3266.03	1955.49	1575.04	2194.82	1262.22	2416.66	5642.41
Triptonide	N930		HMDB0259271	Organoheterocyclic compounds	Oxepanes	---	4.48415	357.134	[M-H]-	C20H22O6		13193.9	14730.5	14384.2	24432.4	20652.7	8801.1	11254.1	17587.2	12131.8	12223.4	9550.06	30443.2
Triptolide	N931	C09204	HMDB0259270	Organoheterocyclic compounds	Oxepanes	---	5.0695	359.15	[M-H]-	C20H24O6		15813.7	29187.9	22759.6	20031.6	20076.3	17737.6	23289.2	20336.1	31854.3	17982.2	15006.4	13062.2
Tracheloside	N686		HMDB0030557	Lignans, neolignans and related compounds	Lignan glycosides	---	14.1353	566.224	[M-H]-	C27H34O12.NH3		662.93	612.94	836.69	1115.56	1007.21	758.74	776.68	1190.98	1219.99	1046.78	748.71	1035.88
Topotecan	N405	C11158	HMDB0015164	Alkaloids and derivatives	Camptothecins	---	5.25469	420.156	[M-H]-	C23H23N3O5		4577.69	1945.43	3702.93	2276.27	1487.24	1455.05	2123.41	1783.19	1716.2	1636.27	1381.36	1766.55
Toosendanin	N341		HMDB0259107	Lipids and lipid-like molecules	Prenol lipids	Triterpenoids	13.7175	573.234	[M-H]-	C30H38O11		2881.76	973.63	1696.58	1639.52	1713.84	897.04	2971	3483.99	3128.85	1833.46	1773.32	2663.64
Toddalolactone	N517		---	---	---	---	13.9159	307.119	[M-H]-	C16H20O6	Bisdemethoxycurcumin	150143	93249.4	129541	184207	87541.8	166926	110531	198299	113506	147208	72668.9	132709
Toddaline	N614		---	---	---	---	4.81179	347.116	[M-H]-	C21H18NO4		1028.44	1222.45	1039.19	1304.47	1141.4	796.12	975.2	1233.02	1209.75	847.93	2025.86	1797.93
Threonine	N81	C00188	HMDB0000167	Organic acids and derivatives	Carboxylic acids and derivatives	Amino acids, peptides, and analogues	13.025	118.051	[M-H]-	C4H9NO3	Threonine	25256	24716.2	23869.1	36628.7	29181.6	20989.1	22085.6	29271	26665.2	24175.2	29016.9	33953.7
Theophylline	N784	C07130	HMDB0001889	Organoheterocyclic compounds	Imidazopyrimidines	Purines and purine derivatives	10.659	179.057	[M-H]-	C7H8N4O2	D-(+)-Glucose	1.06908e+06	1.00818e+06	1.17335e+06	1.17273e+06	1.02281e+06	865608	898190	1.07715e+06	924408	886834	783082	1.09354e+06
Theobromine	N250	C07480	HMDB0002825	Organoheterocyclic compounds	Imidazopyrimidines	Purines and purine derivatives	10.659	179.057	[M-H]-	C7H8N4O2	D-(+)-Glucose	1.06908e+06	1.00818e+06	1.17335e+06	1.17273e+06	1.02281e+06	865608	898190	1.07715e+06	924408	886834	783082	1.09354e+06
Tetrahydropalmatine	N360	C02890	---	---	---	---	3.2872	354.171	[M-H]-	C21H25NO4		1924.03	1029.76	1321.91	1805.68	3959.34	428.93	1128.67	4193.53	1446.18	1726.19	992.7	2765.59
Tetrahydrojatrorrhizine	N270		---	---	---	---	4.06284	340.155	[M-H]-	C20H23NO4		1053.72	711.21	665.6	665.97	717.85	436.7	1087.43	643.72	763.76	756.85	819.11	787.18
Tenuifoliside B	N872		---	---	---	---	3.9122	667.188	[M-H]-	C30H36O17		343.45	237.12	266.05	751.41	303.15	358.52	219.61	427.82	252.59	445.26	240.7	250.08
Tenuifolin	N683		HMDB0258821	Lipids and lipid-like molecules	Prenol lipids	Terpene glycosides	1.21223	679.37	[M-H]-	C36H56O12		674.79	1565.67	4509.37	1348.88	1013.13	4144.34	828.2	479.5	1058.55	1004.43	728.57	1345.9
Tectoridin	N321	C10533	---	---	---	---	11.7811	461.109	[M-H]-	C22H22O11		732.33	579.52	543.45	541.79	796.88	574.89	680.63	557.66	757.76	405.59	495.55	647.1
Tauroursodeoxycholic acid	N569	C16868	HMDB0000874	Lipids and lipid-like molecules	Steroids and steroid derivatives	Bile acids, alcohols and derivatives	5.13532	498.289	[M-H]-	C26H45NO6S	Taurodeoxycholic acid	142914	199844	136241	101698	196390	252702	155410	106836	309891	273458	206367	83466.4
Taurochenodeoxycholic acid	N574	C05465	HMDB0000951	Lipids and lipid-like molecules	Steroids and steroid derivatives	Bile acids, alcohols and derivatives	4.53827	521.279	[M-H]-	C26H45NO6S.Na		3943.79	5091.3	2732.17	1007.73	3074.67	11497	1379.07	3526.67	1299.72	5464.29	2950.95	837.96
Taurine	N573	C00245	HMDB0000251	Organic acids and derivatives	Organic sulfonic acids and derivatives	Organosulfonic acids and derivatives	10.7331	124.007	[M-H]-	C2H7NO3S	Taurine	640033	778234	766447	734740	833317	638224	731087	778040	775149	750307	789679	737033
Tartrazine	N464	C07574	---	---	---	---	11.2908	532.943	[M-H]-	C16H9N4Na3O9S2		1802.53	2153.69	1857.34	2468.23	2255.64	1331.48	1733.11	2040.63	1785.11	1184.33	1861.61	1718.34
Tanshinone IIA-sulfonic acid	N128		---	---	---	---	14.1002	373.075	[M-H]-	C19H18O6S		2120.2	1568.84	1930.83	1938.23	2099.64	3038.27	1555.69	2790.74	2564.62	1621.96	1616.62	2026.88
Tanshinone IIA	N126		HMDB0258715	Lipids and lipid-like molecules	Prenol lipids	Diterpenoids	13.1151	293.118	[M-H]-	C19H18O3		3048.12	2949.76	2039.79	2997.71	2477.94	1945.81	2529.76	4458.77	3188.52	2089.37	2755.55	4720.34
Tangeretin	N505	C10190	---	---	---	---	4.63393	371.114	[M-H]-	C20H20O7		2869.19	2732.28	3239.61	4219.9	4159.62	1709.03	1967.61	2264.26	1968.15	5056.64	2992.25	3630.47
Tabersonine	N312	C09244	---	---	---	---	14.2314	335.177	[M-H]-	C21H24N2O2		2667.97	1167.1	2305.62	2177.89	1535.46	2491.13	1377.08	1779.51	1285.36	1152.22	1888.64	2312.81
Syringin	N209	C01533	---	---	---	---	4.52612	417.14	[M-H]-	C17H24O9.HCOOH		3381.2	2660.41	6820.53	1764.55	2835.21	2583.77	3380.47	2451.97	1322.25	2240.99	7425.08	5570.44
Syringaldehyde	N103		HMDB0258653	Benzenoids	Phenols	Methoxyphenols	10.6603	181.051	[M-H]-	C9H10O4		12641.8	12613	12083.1	14039	11530.3	8241.52	10521.8	11653.1	12595.9	10606.6	8784.94	12906
Syringa	N663		---	---	---	---	13.7196	388.161	[M-H]-	C17H24O9.NH3		1160.53	844.2	1262.74	1172.15	1490.45	996.94	1883.02	2352.42	2177.67	1079.27	1750.05	1614.89
Swertimarin	N586		---	---	---	---	4.66709	419.119	[M-H]-	C16H22O10.HCOOH		8023.66	7488.89	10990.1	13636.7	9457.21	6323.51	6496.59	5770.69	7292.82	10377.4	4742.54	10507.1
Sweroside	N403	C17071	HMDB0258643	Organic oxygen compounds	Organooxygen compounds	Carbohydrates and carbohydrate conjugates	4.53524	357.119	[M-H]-	C16H22O9		9403.35	9188.34	10771.9	14661.9	13104.4	5258.2	7345.94	9980.57	7492.95	9006.41	6223.28	20453.2
Succinic acid	N589	C00042	HMDB0000254	Organic acids and derivatives	Carboxylic acids and derivatives	Dicarboxylic acids and derivatives	13.5842	117.019	[M-H]-	C4H6O4	Amber Acid	85406.1	75044.2	92962.5	76290.4	70313.4	58407	57892.7	82914.6	71672	55556	59359	80555.2
Strychnine	N284	C06522	---	---	---	---	4.96619	333.161	[M-H]-	C21H22N2O2		2233.26	1089.48	1208.3	1181.41	1427.87	968.36	1035.38	1048.05	1105.4	1143.96	1130.86	1007.83
Stevioside	N602	C09189	HMDB0034945	Lipids and lipid-like molecules	Prenol lipids	Terpene glycosides	7.96976	803.371	[M-H]-	C38H60O18		338.02	488.29	480.69	411.6	337.29	361.91	496.33	470.79	344.31	452.69	453.08	401.57
Stachydrine	N539	C10172	HMDB0004827	Organic acids and derivatives	Carboxylic acids and derivatives	Amino acids, peptides, and analogues	4.60391	142.087	[M-H]-	C7H13NO2		122057	55460.9	82737.4	47613.8	46081	38819.1	64721.4	65575.6	71027.4	49465.1	46522.5	43427.8
Spinosin	N412	C17834	HMDB0258422	Phenylpropanoids and polyketides	Flavonoids	Flavonoid glycosides	12.8803	607.167	[M-H]-	C28H32O15		925.52	870.16	598.54	1027.63	859.25	629.57	1229.56	1453.46	1110.41	1432.5	1297.83	1228.96
Specnuezhenide	N583		HMDB0258412	Lipids and lipid-like molecules	Saccharolipids	---	3.79132	685.235	[M-H]-	C31H42O17		549.7	710.28	928.57	615.96	651.62	731.18	639.05	496.48	466.13	295.16	722.09	551.59
Sophoridine	N494		---	---	---	---	10.02	247.182	[M-H]-	C15H24N2O		902.28	594.59	578.41	669.64	1041.77	653.54	869.41	613.44	978.8	758.02	880.15	584.45
Sophoricoside	N496		---	---	---	---	8.37302	431.098	[M-H]-	C21H20O10		2108.87	2577.13	3458.68	1438.27	1515.75	2340.18	2635.13	2974.53	1990.97	627.89	4411.98	3390.16
Solasonine	N561	C10824	HMDB0258364	Lipids and lipid-like molecules	Steroids and steroid derivatives	Steroidal glycosides	5.81941	928.491	[M-H]-	C45H73NO16.HCOOH		403.31	586.42	648.81	650.36	503.61	564.32	620.45	569.46	527.03	592.59	710.63	499.8
Solasodine	N560	C10822	HMDB0035282	Lipids and lipid-like molecules	Steroids and steroid derivatives	Steroidal alkaloids	6.69675	412.322	[M-H]-	C27H43NO2		623.3	391.06	267.81	409.57	316.97	316.21	340.62	379.25	250.28	310.65	248.31	362.6
Sodium taurodeoxycholate	N572		HMDB0000896	Lipids and lipid-like molecules	Steroids and steroid derivatives	Bile acids, alcohols and derivatives	9.34174	520.271	[M-H]-	C26H44NNaO6S		3405.43	2512.79	2241.12	3560.43	3104.86	3650.26	4165.97	3893.33	4189	2763.93	2473.29	3417.04
Sodium glycodeoxycholate	N596		---	---	---	---	7.10867	470.289	[M-H]-	C26H42NNaO5		2843.21	4320.28	3020.84	2761.13	3513.28	8289.56	2333.64	3210.6	3356.41	3242.8	1904.27	2181.68
Sinapine	N749	C00933	HMDB0029379	Phenylpropanoids and polyketides	Cinnamic acids and derivatives	Hydroxycinnamic acids and derivatives	1.39721	309.158	[M-H]-	C16H24NO5		2348.08	5084.1	4299.74	3920.32	7235.38	1371.07	8189.7	8434.52	2166.23	2560.21	2672.01	6884.68
Silymarin	N540	C07610	HMDB0030583	Lignans, neolignans and related compounds	Flavonolignans	---	10.2952	481.114	[M-H]-	C25H22O10		835.37	912.11	865.93	1125.51	1236.93	476.09	580.02	907.53	505.17	777.45	685.33	1026.18
Sibutramine	N839	C07247	HMDB0015237	Benzenoids	Benzene and substituted derivatives	Halobenzenes	4.68732	278.168	[M-H]-	C17H26ClN		1722.88	1511.84	1322.09	1201.83	1257.09	1592.55	1721.01	1373.92	1281.92	1654.18	1399.1	1474.91
Sibiricose A6	N838		---	---	---	---	4.17558	547.167	[M-H]-	C23H32O15		868.16	1152.56	1330.26	877	682.08	639.88	510.85	806.46	409.78	911.75	607.88	680.63
Sibiricose A5	N837		---	---	---	---	3.81803	517.156	[M-H]-	C22H30O14		1930.43	780.49	682.74	738.51	794.25	1265.95	2011.4	1145.55	3049.89	1520.96	722.09	1194.24
Shikonin	N352	C17412	---	---	---	---	5.03364	287.092	[M-H]-	C16H16O5		36087.5	32489.8	44833.8	40515.3	41994.2	27719.3	24132.1	26199.8	28096.9	33532.1	22631.9	34606.9
Sesamoside	N726		---	---	---	---	10.7658	465.125	[M-H]-	C17H24O12.HCOOH		1779.05	604.55	932.17	1522.93	539.66	755.98	895.56	881.38	527.22	490.41	2025.64	3314.91
Sesamin	N747	C10882	HMDB0034256	Lignans, neolignans and related compounds	Furanoid lignans	---	4.47208	353.103	[M-H]-	C20H18O6	Notopterol	4064.29	4681.11	5755.75	7532.84	6585.44	2430.27	4057.8	7867.76	3922.12	4378.67	7561.44	6679.49
Serine	N122	C00716	HMDB0000187	Organic acids and derivatives	Carboxylic acids and derivatives	Amino acids, peptides, and analogues	13.6343	104.035	[M-H]-	C3H7NO3	L-Serine	9573.96	13034.8	8206.92	12763.3	11023	7813.12	8287.71	10348.9	10728.5	10109.2	12566.3	12928.3
Sennoside C	N613	C16797	---	---	---	---	12.7147	847.209	[M-H]-	C42H40O19		208.98	808.53	434.03	135.45	256.74	413.29	456.93	372.22	252.59	262.64	302.05	249.9
Sennoside B	N611	C13526	HMDB0002783	Benzenoids	Anthracenes	Anthracenecarboxylic acids and derivatives	13.3045	861.188	[M-H]-	C42H38O20		651.83	462.92	1038.36	886.86	251.8	641.16	658.42	912.29	340.74	502.69	845.91	1098.75
Sennoside A	N609	C10404	HMDB0034317	Organic acids and derivatives	Carboxylic acids and derivatives	Amino acids, peptides, and analogues	13.3045	861.188	[M-H]-	C42H38O20		651.83	462.92	1038.36	886.86	251.8	641.16	658.42	912.29	340.74	502.69	845.91	1098.75
Senkyunolide I	N552		HMDB0258236	Organoheterocyclic compounds	Isobenzofurans	---	4.62881	223.098	[M-H]-	C12H16O4		4052.18	7009.41	5817.18	6122.55	5222.03	5127.08	5785.3	7592.27	4351.49	5442.93	2982.7	4148.78
Senegenin	N870		HMDB0258232	Lipids and lipid-like molecules	Steroids and steroid derivatives	Hydroxysteroids	7.51438	552.31	[M-H]-	C30H45ClO6.NH3		62678.4	38585.1	48453.9	57713	49971.1	46738.8	41416.8	52530	61070.4	53216.6	36148.5	37739.6
Secoisolariciresinol diglucoside	N156		HMDB0036323	Lignans, neolignans and related compounds	Lignan glycosides	---	9.36813	702.298	[M-H]-	C32H46O16.NH3		2411.43	1316.73	2201.04	1723.05	2386.79	1235.76	1835.27	2261.84	2611.66	1776.82	2042.47	2140.08
Scutellarin	N897		---	---	---	---	10.6638	461.073	[M-H]-	C21H18O12		635.11	859.36	799.76	782.86	885.69	489.25	852.35	595.19	689.41	720.14	727.76	785.97
Scopoletin	N119	C01752	HMDB0034344	Phenylpropanoids and polyketides	Coumarins and derivatives	Hydroxycoumarins	14.2235	191.035	[M-H]-	C10H8O4	Quinic acid	65918.6	67134.8	75538.5	48668.5	59316.3	42018.3	72244.4	77253.1	56318.7	46372.5	56675.8	61804.1
Scopolamine	N120	C01851	HMDB0003573	Organic acids and derivatives	Hydroxy acids and derivatives	Beta hydroxy acids and derivatives	4.23065	302.14	[M-H]-	C17H21NO4	Evodiamine	9478.56	2748.31	4077.66	1591.61	2394.1	2262.81	2361.41	2463.1	2697.87	2275.57	3024.09	3439.99
Sclareolide	N941		HMDB0035293	Organoheterocyclic compounds	Naphthofurans	---	1.37255	249.186	[M-H]-	C16H26O2		1000.37	1158.37	1845.67	1233.52	1344.92	1709.03	1836.11	1557.6	901.77	1280.25	1069.45	1034.92
Sclareol Glycol	N940		---	---	---	---	4.65181	253.217	[M-H]-	C16H30O2		40797.3	32779.7	37529.4	36572.3	45350.6	29133	45507.1	49808.7	40121.3	24912.8	19267.2	42968.7
Sclareol	N942	C09183	HMDB0036827	Lipids and lipid-like molecules	Prenol lipids	Diterpenoids	1.37255	330.254	[M-H]-	C20H36O2.Na		56571.2	37166.3	47390.5	54736.3	73305.6	39422.6	51318.6	45863	44185.9	40374.6	37685.2	58205.2
Schisanhenol	N149		HMDB0258169	Phenylpropanoids and polyketides	Tannins	Hydrolyzable tannins	4.6124	401.197	[M-H]-	C23H30O6		8054.42	10949.3	8530.95	12748.2	10844.8	4597	7452.42	8645.88	8529.95	8306.52	4944.73	7493.4
Schisandrin C	N146		HMDB0258167	Phenylpropanoids and polyketides	Tannins	Hydrolyzable tannins	4.9787	383.15	[M-H]-	C22H24O6		42140.2	17187.9	32541.9	22465.7	16689.5	9964.59	17205.9	19851.4	18267	10766	11108.9	18174.7
Schisandrin B	N147		---	---	---	---	4.90625	399.181	[M-H]-	C23H28O6		14941.4	9721.29	10529.8	21290.7	7428.87	3960.45	4676.61	15213.7	4769.63	7410.24	5110.31	23282
Schisandrin A	N148		HMDB0251013	Phenylpropanoids and polyketides	Tannins	Hydrolyzable tannins	3.84335	415.213	[M-H]-	C24H32O6		120236	26192	23879.7	39682.5	32000.8	37348.7	60870.5	52990.9	221908	77382.7	23287.8	44775.2
Schaftoside	N285	C10181	HMDB0033571	Phenylpropanoids and polyketides	Flavonoids	Flavonoid glycosides	3.79521	563.141	[M-H]-	C26H28O14		933.18	652.05	798.16	695.93	813.67	650.29	966.47	718.17	1457.83	922.53	707.5	918.6
Sauchinone	N116		HMDB0257508	Organoheterocyclic compounds	Benzopyrans	1-benzopyrans	4.94837	355.119	[M-H]-	C20H20O6	Gentiopicrin	876.44	1089.76	1231.23	1639.35	758.37	1459.56	706.48	1135.87	940.78	711.02	784.31	1129.98
Sanguinarine	N821	C06162	HMDB0029367	Alkaloids and derivatives	Benzophenanthridine alkaloids	Quaternary benzophenanthridine alkaloids	5.04995	331.085	[M-H]-	C20H14NO4		6513.52	20129.4	13361.8	14494.7	35701.8	18792.2	16661.5	20964.7	21194.9	29587.9	12751.7	8130.3
Salvianolic acid B	N131		HMDB0242648	Phenylpropanoids and polyketides	2-arylbenzofuran flavonoids	---	3.91994	717.146	[M-H]-	C36H30O16		310.74	539.02	283.11	548.24	199.62	210	229.51	238.2	202.07	240.05	210.49	249.9
Salidroside	N678	C06046	HMDB0257463	Organic oxygen compounds	Organooxygen compounds	Carbohydrates and carbohydrate conjugates	13.721	316.14	[M-H]-	C14H20O7.NH3		3004.19	1814.71	2614.18	3004.77	1979.44	1905.13	3296.6	3288.65	3712.72	2128.97	2879.29	3157.21
Salidroide	N520		---	---	---	---	13.721	316.14	[M-H]-	C14H20O7.NH3		3004.19	1814.71	2614.18	3004.77	1979.44	1905.13	3296.6	3288.65	3712.72	2128.97	2879.29	3157.21
Salicin	N537	C01451	HMDB0003546	Organic oxygen compounds	Organooxygen compounds	Carbohydrates and carbohydrate conjugates	4.6824	331.103	[M-H]-	C13H18O7.HCOOH	Dehydroandrographolide	2518.12	2394.78	2659.1	3790.77	3021.53	1932.81	1833.07	2646.32	2735.07	2437.31	3155.91	3444.97
Saikosaponin B4	N471		HMDB0257448	Lipids and lipid-like molecules	Prenol lipids	Terpene glycosides	3.81878	811.485	[M-H]-	C43H72O14		2135.24	648.94	705.26	617.09	684.91	2692.45	688.54	837.12	1395.33	720.14	614.49	680.25
Saikosaponin A	N469	C08975	HMDB0242746	Lipids and lipid-like molecules	Prenol lipids	Terpene glycosides	1.3968	825.464	[M-H]-	C42H68O13.HCOOH		463.39	173.33	266.05	390.5	487.81	256.17	229.51	298.91	442.82	314.41	171.79	499.8
Rutaecarpine	N253	C09238	HMDB0042010	Organoheterocyclic compounds	Indoles and derivatives	Pyridoindoles	13.5732	286.099	[M-H]-	C18H13N3O		814.4	1362.35	1257.19	1632.13	1072.28	1172.29	1018.86	1195.39	1143.77	827.45	931.17	1019.96
Rotundine	N700		HMDB0250799	Alkaloids and derivatives	Protoberberine alkaloids and derivatives	---	3.2872	354.171	[M-H]-	C21H25NO4		1924.03	1029.76	1321.91	1805.68	3959.34	428.93	1128.67	4193.53	1446.18	1726.19	992.7	2765.59
Rosmarinic acid	N879	C01850	HMDB0003572	Phenylpropanoids and polyketides	Cinnamic acids and derivatives	Hydroxycinnamic acids and derivatives	10.6544	359.077	[M-H]-	C18H16O8		1293.85	935.49	1077.54	1387.8	1054.61	1005.77	1097.4	846.3	777.57	1081.62	891.05	2286.36
Rhyncholphylline	N904		---	---	---	---	1.38423	383.198	[M-H]-	C22H28N2O4		4216.64	1334.63	1411.93	1278.43	3262.04	895.24	1213.02	1978.25	1125.78	1018	3912.46	2494.38
Rhoifolin	N892	C12627	HMDB0038848	Phenylpropanoids and polyketides	Flavonoids	Flavonoid glycosides	10.6301	577.156	[M-H]-	C27H30O14		1584.4	1807.71	1330.26	1918.84	1762.62	990.16	1147.57	1650.7	1418.44	1221.29	1444.19	1309.89
Resveratrol	N627	C03582	HMDB0003747	Phenylpropanoids and polyketides	Stilbenes	---	5.03121	227.071	[M-H]-	C14H12O3		129392	122777	140858	142994	135050	95735.6	83800.2	98239.8	97508.7	121958	80631.4	120926
Resibufogenin	N883	C17058	HMDB0249430	Lipids and lipid-like molecules	Steroids and steroid derivatives	Steroid lactones	1.49689	383.223	[M-H]-	C24H32O4		12613.9	12111.9	14886.4	13970.8	14099.7	18100.9	13673.5	15279.4	17300.7	19316.9	3892.83	7678
Reserpine	N207	C06539	HMDB0014351	Alkaloids and derivatives	Yohimbine alkaloids	---	13.2593	607.266	[M-H]-	C33H40N2O9		391.18	728.02	612.44	442.89	314.01	569.68	450.93	620.13	564.17	587.41	481.4	329.23
Rehmannioside D	N282		---	---	---	---	1.41455	708.209	[M-H]-	C27H42O20.Na		1162.01	3086.81	3583.09	3094.2	1408.85	4355.86	1147.57	1167.61	634.41	1208.87	189.73	4118.33
Rebaudioside A	N794		HMDB0034950	Lipids and lipid-like molecules	Prenol lipids	Terpene glycosides	3.37747	965.424	[M-H]-	C44H70O23		858.69	515.34	292.14	822.36	768.6	551.85	892.82	724.41	1280.76	992.87	535.2	276.36
Raspberry Ketone	N845		HMDB0033723	Benzenoids	Phenols	1-hydroxy-2-unsubstituted benzenoids	4.5953	163.076	[M-H]-	C10H12O2		1532.9	1475.44	2049.83	1883.57	1761.15	949.46	1513.23	1366.59	1360.08	1185.39	1873.35	2926.32
Raddeanin A	N658		HMDB0257094	Lipids and lipid-like molecules	Prenol lipids	Triterpenoids	5.7494	912.533	[M-H]-	C47H76O16.NH3		2468.67	924.05	1793.82	1315.55	1647.45	1075.23	1634.87	2809.68	2738.4	1455.77	1012.25	1758.41
Quinic acid	N306	C00296	HMDB0003072	Organic oxygen compounds	Organooxygen compounds	Alcohols and polyols	9.07602	191.056	[M-H]-	C7H12O6		1635.05	1078.04	1118.07	1029.42	1277.35	819.87	1269.08	827.62	1010.34	1218.12	851.52	1336.94
Quercetin-3'-O-glucoside	N499		---	---	---	---	14.1138	463.088	[M-H]-	C21H20O12		725.68	535.63	779.24	599.84	608.28	851.19	487.91	1277.85	904.7	690.97	932.59	705.08
Quercetin	N498	C00389	HMDB0005794	Phenylpropanoids and polyketides	Flavonoids	Flavones	4.66019	301.035	[M-H]-	C15H10O7		4754.89	5791.6	5227.75	7596.72	5819.39	4038.19	5187.1	5304.92	5157.7	6690.05	4792.69	6078.24
Qingyangshengenin	N935		---	---	---	---	4.89467	499.234	[M-H]-	C28H36O8		1349.4	3147.43	3260.07	1290.57	2073.54	8944.34	1530.09	1469.08	1204.24	1768.63	1433.86	1157.12
Purpurin	N708	C10395	HMDB0256928	Benzenoids	Anthracenes	Anthraquinones	4.2337	255.03	[M-H]-	C14H8O5		982.44	1246.69	1253.19	997.58	744.99	949.46	1038.79	831.71	1104.84	576.21	1785.62	867.73
Pulegone	N725	C09893	HMDB0035604	Lipids and lipid-like molecules	Prenol lipids	Monoterpenoids	4.64629	151.113	[M-H]-	C10H16O		1069.38	1437.39	979.7	965.33	1212.1	569.68	459.03	1333.9	1284.72	1043.97	739.08	1703.26
Puerarin	N801	C10524	HMDB0240265	Phenylpropanoids and polyketides	Isoflavonoids	Isoflavonoid C-glycosides	5.05895	415.103	[M-H]-	C21H20O9		1323.43	941.76	1357	1122.97	1081.3	485.9	850.55	879.32	871.23	682.73	825.92	1189.99
Psoralen	N828	C09305	HMDB0034272	Phenylpropanoids and polyketides	Coumarins and derivatives	Furanocoumarins	5.69158	185.024	[M-H]-	C11H6O3		37149.9	37409.2	29723.1	30040.1	31898.9	16242.3	38463.5	42444.9	41794.3	32440.6	35695.1	43450.2
Pseudoginsenoside-RT5	N409		---	---	---	---	4.55785	699.432	[M-H]-	C36H62O10.HCOOH		7412.91	8028.7	1633.19	3862.71	6846.87	3651.25	3417.13	6835.6	6030.79	8837.35	9986.69	2465.24
Protopine	N228	C05189	HMDB0003920	Alkaloids and derivatives	Protopine alkaloids	---	4.56449	352.119	[M-H]-	C20H19NO5		961.13	1102.35	993.68	837.3	1650.29	899.69	1071.07	935.34	696.51	960.18	1171.49	903.99
Protocatechuic acid	N223	C00230	HMDB0001856	Benzenoids	Benzene and substituted derivatives	Benzoic acids and derivatives	1.07172	153.019	[M-H]-	C7H6O4	2,4-Dihydroxybenzoic acid	12355.2	16003.3	16889.7	13685.3	10513.7	11556.9	10602.6	14633.6	15286.1	4307.74	25438.3	33767.4
Procyanidin B2	N225	C17639	HMDB0033973	Phenylpropanoids and polyketides	Flavonoids	Biflavonoids and polyflavonoids	10.639	577.135	[M-H]-	C30H26O12		2109.96	1848.53	3180.11	2405.54	2008.07	1492.78	1421.19	3192.9	1112.28	1660.93	1197.28	1954.75
Pregnenolone	N311	C01953	HMDB0000253	Lipids and lipid-like molecules	Steroids and steroid derivatives	Pregnane steroids	1.37255	315.233	[M-H]-	C21H32O2		5575.54	2582.06	2933.95	5463.48	5960.99	3324.83	7665.4	4853.98	2965.87	2684.39	962.79	6588.66
Pratensein-7-O-glucoside	N679		---	---	---	---	11.7811	461.109	[M-H]-	C22H22O11		732.33	579.52	543.45	541.79	796.88	574.89	680.63	557.66	757.76	405.59	495.55	647.1
Praeruptorin C	N623		---	---	---	---	1.24374	450.166	[M-H]-	C24H28O7.Na		1368.21	1191.9	866.9	761.2	1888.84	1350.12	1720.63	1015.98	1436.02	1007.2	1508.46	1775.2
Praeruptorin B	N624		HMDB0256728	Phenylpropanoids and polyketides	Coumarins and derivatives	Pyranocoumarins	3.24348	425.161	[M-H]-	C24H26O7		929.5	966.35	1031.95	996.51	844.42	893.02	2076.76	765.96	1136.4	758.67	1555.19	1362.95
Praeruptorin A	N625		HMDB0242259	Phenylpropanoids and polyketides	Coumarins and derivatives	Pyranocoumarins	4.57599	385.129	[M-H]-	C21H22O7		3410.84	4459.81	7848.26	3999.14	6665.35	3185.06	4695.57	5956.86	3371.74	4461.45	2700.41	5064.61
Polygalic	N873		---	---	---	---	4.67427	487.307	[M-H]-	C29H44O6		5223.95	15625.4	9949.73	6401.35	5812.77	20146.4	8132.97	8342.26	6701.85	11241.8	6606.81	2560.71
Polydatin	N812	C10275	HMDB0030564	Phenylpropanoids and polyketides	Stilbenes	Stilbene glycosides	13.9052	389.124	[M-H]-	C20H22O8		4698.42	4189.15	3969.73	6020.36	2872.52	5572.89	3581.28	6511.98	3767.48	5975.95	2246.08	5596.15
Pogostone	N358		HMDB0030703	Organic oxygen compounds	Organooxygen compounds	Carbonyl compounds	4.62881	223.098	[M-H]-	C12H16O4		4052.18	7009.41	5817.18	6122.55	5222.03	5127.08	5785.3	7592.27	4351.49	5442.93	2982.7	4148.78
Plumbagin	N622	C10387	HMDB0256646	Benzenoids	Naphthalenes	Naphthoquinones	8.34448	187.04	[M-H]-	C11H8O3	Glycyl-L-leucine	90242.6	97020.8	107188	104967	89031.8	67532	87467.4	117948	86019.3	81554.5	90948.4	103162
Plantamajoside	N293	C10485	HMDB0256632	Organoheterocyclic compounds	Azoles	Oxadiazoles	4.35252	639.193	[M-H]-	C29H36O16		647.48	357.19	969.28	301.34	375.87	255.61	511.36	281.4	365.51	328.53	388.89	620.07
Plantagoside	N853	C17531	---	---	---	---	13.2737	465.104	[M-H]-	C21H22O12		400.69	475.61	704.46	603.11	615.9	382.76	459.03	586.62	607.97	624.12	424.76	563.28
Pipecolinic acid	N204	C00408	HMDB0000716	Organic acids and derivatives	Carboxylic acids and derivatives	Amino acids, peptides, and analogues	4.8755	128.072	[M-H]-	C6H11NO2	Pipecolic acid	56045.9	52428.9	38239.8	20091.9	15072	12764.5	22407.8	22532	22537.3	13696.8	15528.3	20186.5
Pinoresinol-glucoside	N450		---	---	---	---	3.8021	519.187	[M-H]-	C26H32O11		3051.18	3142.37	755.38	2944.49	939.2	1709.03	1893.29	1810.81	4016.27	1541.45	1273.34	1406.31
Pinocembrin	N134	C09827	HMDB0030808	Phenylpropanoids and polyketides	Flavonoids	Flavans	11.8133	255.066	[M-H]-	C15H12O4		3561.4	3214.44	3462.13	4347.72	2978.64	3560.13	2983.68	3082.52	2689	2961.51	2996.42	2973.47
Piefeltarraenin IA	N770		---	---	---	---	7.39337	778.438	[M-H]-	C41H62O13.NH3		581.51	275.85	266.05	391.59	642.84	569.68	314.83	238.2	545.78	316.3	817.38	288.12
Picfeltarraenin IB	N772		---	---	---	---	3.47293	837.428	[M-H]-	C42H64O14.HCOOH		2118.18	2081.51	922.31	1583.07	764.29	782.24	2043.38	1187.79	906.54	1351.42	1712.96	1867.94
Piceatannol	N621	C05901	HMDB0303377	Phenylpropanoids and polyketides	Stilbenes	---	6.29029	243.066	[M-H]-	C14H12O4	Uridine	25794.3	26167.3	28936.1	21281.2	33728	29456.1	24915.3	30237.7	27437.8	24380.2	23856.7	22531.8
Phytolaccagenin	N266		---	---	---	---	7.74724	554.322	[M-H]-	C31H48O7.Na		422356	374937	328076	425928	350772	290986	369590	433039	432655	302868	357891	398897
Phloridzin	N481	C01604	HMDB0036634	Phenylpropanoids and polyketides	Flavonoids	Flavonoid glycosides	4.68007	435.13	[M-H]-	C21H24O10		2673.19	1106.01	1593.12	4228.52	3180.36	1263.52	1559.54	2461.44	4635.07	972.59	4453.8	5022.26
Phenylalanine	N775	C02057	HMDB0000159	Organic acids and derivatives	Carboxylic acids and derivatives	Amino acids, peptides, and analogues	9.63308	164.072	[M-H]-	C9H11NO2	Phenprobamate	268635	257658	223631	311151	298538	195699	301660	377708	354137	264221	381961	380048
Phenprobamate	N774		HMDB0256418	Benzenoids	Benzene and substituted derivatives	---	9.63308	164.072	[M-H]-	C9H11NO2	Phenprobamate	268635	257658	223631	311151	298538	195699	301660	377708	354137	264221	381961	380048
Phellodendrine	N981	C17046	---	---	---	---	4.06284	340.155	[M-H]-	C20H23NO4		1053.72	711.21	665.6	665.97	717.85	436.7	1087.43	643.72	763.76	756.85	819.11	787.18
Periplocoside	N443		---	---	---	---	4.75991	695.365	[M-H]-	C36H56O13		1171.35	954.19	2308.43	676.68	585.48	2019.95	688.54	751.02	627.35	1004.43	668.29	665.43
Peiminine	N849	C10808	HMDB0256206	Lipids and lipid-like molecules	Steroids and steroid derivatives	Steroidal alkaloids	8.05778	428.317	[M-H]-	C27H43NO3		4163.57	4524.27	4912.07	5175.88	4444.6	3645.76	4042.21	4409.19	4287.74	4001.36	4136.07	4266.64
Peimine	N850	C10830	HMDB0256205	Lipids and lipid-like molecules	Steroids and steroid derivatives	Steroidal alkaloids	3.93766	430.333	[M-H]-	C27H45NO3		1087.6	613.07	963.27	553.04	1005.32	1139.35	946.86	820.06	1037.09	692.84	962.79	878.34
Pedunculoside	N916		HMDB0256195	Lipids and lipid-like molecules	Prenol lipids	Terpene glycosides	3.19885	666.422	[M-H]-	C36H58O10.NH3		471.57	773.65	522.67	696.59	607.29	533.78	515.73	505.42	668.61	385.96	476.68	375.8
Pectolinarin	N467		HMDB0256193	Phenylpropanoids and polyketides	Tannins	Hydrolyzable tannins	10.6266	621.182	[M-H]-	C29H34O15		659.65	539.02	560.27	411.72	377.21	511.59	352.82	499.91	396.14	329.48	279	444.92
Pectolinarigenin	N468	C17784	---	---	---	---	13.6383	313.072	[M-H]-	C17H14O6		3005.33	6062.81	3580.97	4763.54	3243.1	3864.25	3873.52	6816.52	6031.89	2810.61	3131.22	4942.12
p-Coumaric acid	N86	C00811	HMDB0135644	Phenylpropanoids and polyketides	Cinnamyl alcohols	---	5.09669	163.04	[M-H]-	C9H8O3		8877.81	5651.11	7274.71	18250	8519.56	6861.27	7049.35	13664.2	30048.4	5800.12	26299.1	36688.4
Patchouli alcohol	N630	C09705	HMDB0303114	Organic oxygen compounds	Organooxygen compounds	Alcohols and polyols	4.46831	203.181	[M-H]-	C15H24		151.74	173.33	37.56	82.77	251.8	391.7	413.3	326.94	252.59	240.05	722.09	499.8
Parthenolide	N325	C07609	---	---	---	---	4.63181	247.134	[M-H]-	C15H20O3		1084.26	1429.31	1316.09	1530.77	1280.57	1139.35	1130.85	1166.62	1360.65	1611.43	2973.33	1800.12
Panaxadiol	N166		HMDB0038243	Lipids and lipid-like molecules	Prenol lipids	Triterpenoids	0	459.384	[M-H]-	C30H52O3		517	17.97	18.78	202.1	90.85	11.91	18.81	127.04	86.18	176.03	189.73	249.9
p-Aminocinnamic acid	N530		---	---	---	---	10.6574	162.056	[M-H]-	C9H9NO2		5758.43	4724.75	5536.7	7152.22	5556.93	4234.94	5124.32	5284.33	5399.95	5138.48	3624.71	6325.96
Palmatine	N355	C05315	---	---	---	---	9.62519	351.148	[M-H]-	C21H22NO4		2201.51	1855.35	1461.85	2265.64	1651.85	1330.7	2523.69	3875.48	3229.31	1848.17	3795.18	2827.46
Paeonol	N129	C10712	HMDB0256081	Organic oxygen compounds	Organooxygen compounds	Carbonyl compounds	4.64341	165.056	[M-H]-	C9H10O3	L-3-Phenyllactic acid	98436.5	135693	345885	106214	121082	126230	230089	186011	126025	60240.4	734857	331441
Paeoniflorin	N740	C09959	HMDB0256075	Lipids and lipid-like molecules	Prenol lipids	Terpene glycosides	1.39144	479.156	[M-H]-	C23H28O11		11812.4	12100.4	14790.2	14512.7	9317.08	17106.3	10186.6	6728.36	9304.52	11172.7	4653.5	12679.7
Paclitaxel	N667	C07394	HMDB0015360	Benzenoids	Benzene and substituted derivatives	Diphenylmethanes	7.81262	852.324	[M-H]-	C47H51NO14		1288.21	808.53	897.87	1605.01	503.61	1139.35	1114.3	952.78	1515.51	720.14	1444.19	749.71
Pachymic acid	N782	C17044	HMDB0256070	Lipids and lipid-like molecules	Prenol lipids	Triterpenoids	4.87659	527.374	[M-H]-	C33H52O5		714.87	1727.37	1184.78	541.32	1295.46	2559.38	1173.12	632.91	745.8	1700.69	892.55	382.2
Oxyresveratrol	N528	C10273	HMDB0128505	Phenylpropanoids and polyketides	Stilbenes	---	6.29029	243.066	[M-H]-	C14H12O4	Uridine	25794.3	26167.3	28936.1	21281.2	33728	29456.1	24915.3	30237.7	27437.8	24380.2	23856.7	22531.8
Oxypeucedanin	N526	C09282	HMDB0030622	Phenylpropanoids and polyketides	Coumarins and derivatives	Furanocoumarins	13.5616	285.077	[M-H]-	C16H14O5		7118.41	4441.75	7620.57	4766.17	3978.43	3535.27	4752.26	9801.06	4251.54	3412.19	4323.35	6871.05
Osthole	N815		---	---	---	---	5.20538	243.103	[M-H]-	C15H16O3		3826.42	3489.96	3514.86	3512.51	3066.25	1579.4	2520.16	3270.88	2313.63	2495.04	2785.27	4257.43
Orcinol glucosid	N765		---	---	---	---	4.6824	331.103	[M-H]-	C13H18O7.HCOOH	Dehydroandrographolide	2518.12	2394.78	2659.1	3790.77	3021.53	1932.81	1833.07	2646.32	2735.07	2437.31	3155.91	3444.97
Ophiopogonanone C	N976		---	---	---	---	5.3291	355.082	[M-H]-	C19H16O7	Gentiopicrin	8217.01	5455.88	10027.7	8679.96	7151.39	4736.31	3918.56	2610.61	3779.25	4611.07	3504.9	4663.68
Ononin	N745	C10509	HMDB0033987	Phenylpropanoids and polyketides	Isoflavonoids	Isoflavonoid O-glycosides	4.61178	429.119	[M-H]-	C22H22O9		2558.46	3174.71	3968.33	2329.19	4413.26	1496.37	3082.65	2982.16	1756.29	2250.89	3120.17	5688.53
Oleuropein	N504	C09794	HMDB0035872	Lipids and lipid-like molecules	Prenol lipids	Sesquiterpenoids	10.6496	539.177	[M-H]-	C25H32O13		5456.52	4138.85	7163.5	6240.12	4033.84	4805.36	11335	8457.97	5667.62	3600.69	8977.1	5689.93
Obacunone	N982	C08775	HMDB0035858	Lipids and lipid-like molecules	Prenol lipids	Triterpenoids	4.99625	453.192	[M-H]-	C26H30O7		2180.89	1974.95	2674.5	2664.82	2360.51	1988.21	1049.86	3029.02	2974.55	1317.63	1420.32	4149.1
Notopterol	N701	C17499	---	---	---	---	4.51777	353.139	[M-H]-	C21H22O5		1066.74	827.16	755.84	873.32	969.2	738.05	1202.89	952.78	1033.91	850.7	1002.46	1152.32
Notoginsenoside Ft1	N109		---	---	---	---	12.0752	961.538	[M-H]-	C47H80O17H.COOH		42875.1	72065.6	63705.4	64563.2	61407.8	44814.7	42378.5	45151	48600.1	55241	53436.2	55296.6
Notoginsenoside Fe	N107		HMDB0034737	Lipids and lipid-like molecules	Prenol lipids	Triterpenoids	12.0752	961.538	[M-H]-	C47H80O17.HCOOH		42875.1	72065.6	63705.4	64563.2	61407.8	44814.7	42378.5	45151	48600.1	55241	53436.2	55296.6
Nodakenin	N671	C09279	---	---	---	---	4.60721	407.135	[M-H]-	C20H24O9		48379.7	48894.6	68023.2	29954.1	91891.5	22354.4	68887	74188.1	29675.8	48666.4	78132.1	135929
Nobiletin	N350	C10112	HMDB0029540	Phenylpropanoids and polyketides	Flavonoids	O-methylated flavonoids	13.2283	401.124	[M-H]-	C21H22O8		2259.46	1431.78	2205.54	1847.87	1564.04	1304.58	2976.64	2073.41	3195.55	2028.71	4597.17	2656.16
Nitidine	N124	C09595	---	---	---	---	4.81179	347.116	[M-H]-	C21H18NO4		1028.44	1222.45	1039.19	1304.47	1141.4	796.12	975.2	1233.02	1209.75	847.93	2025.86	1797.93
Nicotinic	N565		---	---	---	---	4.55999	122.025	[M-H]-	C6H5NO2		1316.86	1496.21	1557.47	1932.17	1624.73	1139.35	1305.84	2066.27	1423.44	1135.28	2024.83	1970.42
Neoeriocitrin	N414	C09805	HMDB0255521	Phenylpropanoids and polyketides	Flavonoids	Flavonoid glycosides	5.47077	595.167	[M-H]-	C27H32O15		377.98	539.02	296	306.37	298.21	172.07	381.62	396.06	252.59	243.57	358.79	305.81
Neobavaisoflavone	N423		HMDB0255518	Phenylpropanoids and polyketides	Isoflavonoids	Isoflav-2-enes	4.23696	321.113	[M-H]-	C20H18O4	Neobavaisoflavone	4581.18	4915.77	3596.4	1726.2	1243.21	912.68	2045.1	952.78	1508.5	1664.5	2083.34	4308.3
Neoandrographolide	N420		HMDB0255516	Lipids and lipid-like molecules	Prenol lipids	Terpene glycosides	7.65845	525.27	[M-H]-	C26H40O8.HCOOH		71546	54420.6	53969.1	71990.2	82864.6	63638	77507.4	87643.6	76262.3	61629.8	71654.1	84678.9
Neferine	N605		HMDB0034104	Organoheterocyclic compounds	Isoquinolines and derivatives	Benzylisoquinolines	9.30351	623.313	[M-H]-	C38H44N2O6		2291.37	1518.6	1862.4	2246.02	2657.28	1406.66	1445.49	3001.15	2510.06	1473	1731.51	1975.84
Naringenin	N458	C00509	HMDB0002670	Phenylpropanoids and polyketides	Flavonoids	Flavans	1.37255	271.061	[M-H]-	C15H12O5		3727.44	1163.69	2245.87	3082.3	3261.69	1948.98	1270.88	1815.03	1580.43	1348.42	1563.63	1247.5
Narcissoside	N533		---	---	---	---	12.6862	623.162	[M-H]-	C28H32O16		695.33	286.83	317.9	682.26	306.11	333.42	305.12	536.88	505.17	352.07	262.41	416.64
Myrislignan	N718		---	---	---	---	5.11054	373.166	[M-H]-	C21H26O6		3345.57	5717.63	6102.27	4940.45	5273.97	2986.73	4560.84	4623.41	5258.59	3833.38	2788.9	4670.39
Myricitrin	N446	C10108	HMDB0034360	Phenylpropanoids and polyketides	Flavonoids	Flavonoid glycosides	14.1138	463.088	[M-H]-	C21H20O12		725.68	535.63	779.24	599.84	608.28	851.19	487.91	1277.85	904.7	690.97	932.59	705.08
Myricetin	N445	C10107	HMDB0002755	Phenylpropanoids and polyketides	Flavonoids	Flavones	16.9518	317.03	[M-H]-	C15H10O8		1674.55	2054.8	2485.76	1822.51	1700.2	1461.04	1454.16	1484.66	1905.81	1870.16	1906.11	1488.06
Mulberroside A	N487		HMDB0254945	Phenylpropanoids and polyketides	Stilbenes	Stilbene glycosides	3.55162	567.172	[M-H]-	C26H32O14		487.01	967.41	421.66	820.21	712.21	569.68	610.24	1465.52	820.22	852.87	899.55	799.83
Morin hydrate	N489		HMDB0030796	Phenylpropanoids and polyketides	Flavonoids	Flavones	4.66019	301.035	[M-H]-	C15H10O7		4754.89	5791.6	5227.75	7596.72	5819.39	4038.19	5187.1	5304.92	5157.7	6690.05	4792.69	6078.24
Monotropein	N535	C09788	HMDB0035608	Lipids and lipid-like molecules	Prenol lipids	Terpene glycosides	13.9056	389.109	[M-H]-	C16H22O11		3921.41	3961.53	4216.36	5554.37	2618.93	6377.85	2988.75	5089.88	3270.71	6129.19	2170.76	4455.6
Monocrotaline	N893	C10350	HMDB0034363	Organoheterocyclic compounds	Pyrrolizines	---	10.6285	324.145	[M-H]-	C16H23NO6		955.81	1205.23	1194.15	960.02	1070.01	759.57	795.07	729.88	1009.43	480.09	718.1	615.18
Mollugin	N288		HMDB0254836	Organoheterocyclic compounds	Naphthopyrans	---	8.27602	283.098	[M-H]-	C17H16O4	Genkwanin	21450.1	28549	2244.03	15103.4	4091.59	3582.68	17688.8	18650.3	2959.81	12779.7	3827.55	2620.53
Methylophiopogonanone A	N606		---	---	---	---	13.223	341.103	[M-H]-	C19H18O6	Turanose	5142.41	3180.29	4450.25	4145.66	2971.9	2959.66	7513.8	4722.96	7002.32	4858.08	11585.5	6328.94
Methylhesperidin	N604		---	---	---	---	5.53499	623.198	[M-H]-	C29H36O15		737.8	603.63	467.42	941.17	933.54	364.15	631.66	1021.82	1596.66	741.26	690.05	875.62
Methyl linoleate	N154		HMDB0034381	Lipids and lipid-like molecules	Fatty Acyls	Lineolic acids and derivatives	1.37255	293.249	[M-H]-	C19H34O2	6-Gingerol	1056.92	532.68	657.3	821.29	1209.28	379.78	688.54	729.53	423.95	655.78	641.86	1014.54
Methyl	N327		---	---	---	---	7.33571	151.04	[M-H]-	C8H8O3	Mandelic acid	16267.8	39353	8853.56	5503	14146.5	4922.96	28914.5	18389.9	25783.4	31236.7	29182	37313.6
Methoxsalen	N757	C01864	HMDB0014693	Phenylpropanoids and polyketides	Coumarins and derivatives	Furanocoumarins	10.8583	215.035	[M-H]-	C12H8O4	Undecanedioic acid	31335.2	30077.7	38766.5	37485.2	26923.8	24722.2	20299.7	24435.3	23596.4	26576.1	17390.1	29760.1
Mesaconitine	N413	C08698	HMDB0254473	Lipids and lipid-like molecules	Prenol lipids	Diterpenoids	3.42812	630.292	[M-H]-	C33H45NO11		772.31	739.83	1177.71	693.36	565.82	569.68	524.73	1011.63	732.99	463.15	505.84	856.45
Matrine	N766	C10774	HMDB0243621	Alkaloids and derivatives	Lupin alkaloids	Matrine alkaloids	10.02	247.182	[M-H]-	C15H24N2O		902.28	594.59	578.41	669.64	1041.77	653.54	869.41	613.44	978.8	758.02	880.15	584.45
Mangostin	N88	C10080	HMDB0035796	Organoheterocyclic compounds	Benzopyrans	1-benzopyrans	4.60308	409.166	[M-H]-	C24H26O6		1846.55	1798.04	2115.55	1947.98	2257.14	1659.38	2184.46	2850.46	1671.63	2133.08	2296.99	3706.95
Mangiferin	N743	C10077	HMDB0034410	Organoheterocyclic compounds	Benzopyrans	1-benzopyrans	4.46098	421.078	[M-H]-	C19H18O11		618.76	1078.04	1245.34	1756.59	955.86	698.61	592.77	1852.79	1129.26	720.14	1555.54	1855.48
Maleic acid	N957	C01384	HMDB0000176	Organic acids and derivatives	Carboxylic acids and derivatives	Dicarboxylic acids and derivatives	13.7824	115.004	[M-H]-	C4H4O4	Fumaric acid	8948.18	11971.4	11079	9670.53	8330.5	8566.42	8298.51	10622.5	8029.73	6153.66	5502.02	8782.85
Magnoflorine	N434	C09581	HMDB0304413	Alkaloids and derivatives	Aporphines	---	4.73585	341.163	[M-H]-	C20H24NO4		1055.8	1144.73	755.38	822.36	887.73	759.57	696.14	869.65	748.84	558.23	925.04	658.57
Madecassoside	N704		HMDB0040122	Lipids and lipid-like molecules	Prenol lipids	Terpene glycosides	12.0435	973.501	[M-H]-	C48H78O20		2708.12	3535.38	3520.86	3830.66	4484.8	2743.79	2984.84	2620.16	2953.81	3259.41	3423.01	3748.54
Madecassic acid	N705		HMDB0036670	Lipids and lipid-like molecules	Prenol lipids	Triterpenoids	4.64526	503.338	[M-H]-	C30H48O6		2128.54	8026.58	14875.1	3837.68	3418.07	19195.1	4611.45	1867.64	5276.89	3227.07	2389.23	1447.76
Lysionotin	N638		---	---	---	---	4.67041	343.082	[M-H]-	C18H16O7		3255.68	3356.04	3964.37	3584.32	2911.69	1897.36	2658.87	2668.05	2965.53	3318.36	4013.78	5677.3
Lycorine	N641	C08532	HMDB0254256	Alkaloids and derivatives	Amaryllidaceae alkaloids	Lycorine-type amaryllidaceae alkaloids	13.5812	286.108	[M-H]-	C16H17NO4		725.07	693.91	1194.63	953.51	1054.5	936.75	688.54	883.79	830.86	720.52	736.79	1008.91
L-Tryptophan	N738	C00078	HMDB0000929	Organoheterocyclic compounds	Indoles and derivatives	Indolyl carboxylic acids and derivatives	9.81303	203.083	[M-H]-	C11H12N2O2	L-Tryptophan	127283	128968	107824	166625	145136	94226.2	91501.6	145802	147094	162135	187401	209645
L-Theanine	N83	C01047	HMDB0034365	Organic acids and derivatives	Carboxylic acids and derivatives	Amino acids, peptides, and analogues	13.1358	173.093	[M-H]-	C7H14N2O3	D-Arginine	29799.9	29888.9	26872.2	32820.8	26100.2	28482.2	35938.2	33082.5	38890.8	29168.5	34875.1	35585.1
Loureirin B	N1000		HMDB0254175	Phenylpropanoids and polyketides	Linear 1,3-diarylpropanoids	Chalcones and dihydrochalcones	4.35188	315.124	[M-H]-	C18H20O5		1168.46	1088.61	1140.37	1161.32	1886.05	1295.69	1303.88	1580.5	1303.54	1576.35	1570.45	1216.08
Loratadine	N532	D00364	HMDB0005000	Organoheterocyclic compounds	Benzocycloheptapyridines	---	4.87183	381.138	[M-H]-	C22H23ClN2O2		3148.32	1368.11	2650.37	1825.23	1324.01	996.77	1434.65	2267.51	1223.28	1248.52	1706.86	1578.96
Lobetyolin	N203		HMDB0254141	Lipids and lipid-like molecules	Fatty Acyls	Fatty acyl glycosides	6.0622	441.177	[M-H]-	C20H28O8.HCOOH		926.78	818.04	843.02	815.11	939.04	1070.33	714.36	916.08	1328.3	984.06	1508.3	958.95
L-Malic	N82		---	---	---	---	14.0157	133.014	[M-H]-	C4H6O5	L-Malic acid	31358.1	75108.3	61682.6	54456.5	40063.5	40299	29177.3	53717.3	30274.3	25027.7	18541.5	31805.1
L-Lysine	N84	C00047	HMDB0000182	Organic acids and derivatives	Carboxylic acids and derivatives	Amino acids, peptides, and analogues	14.7875	145.098	[M-H]-	C6H14N2O2	L-Lysine	31552.1	19748.5	20187.6	26768.9	29133.6	20974.9	29624.5	53160.4	30456.3	25058.7	40574.4	43051.6
Lithospermoside	N673	C17771	---	---	---	---	10.6255	328.104	[M-H]-	C14H19NO8	Lithospermoside	70025.8	60065.3	72171.5	109246	73567.9	65324.6	82966	108482	55861.1	58222.9	85166.8	104011
Liriope muscari baily saponins C	N636		---	---	---	---	13.9331	869.454	[M-H]-	C44H70O17		286.48	539.02	532.1	749.29	258.71	379.78	556.23	595.74	324.53	240.05	327.54	528.27
Liquiritin	N600	C16989	HMDB0029520	Phenylpropanoids and polyketides	Flavonoids	Flavonoid glycosides	8.25425	417.119	[M-H]-	C21H22O9	Aloin	19986.7	15585.2	17545.3	11549.8	12015.9	15980.2	11030	17007.1	7138.69	14045.5	35087.3	40202.3
Liquiritigenin	N599	C09762	HMDB0029519	Phenylpropanoids and polyketides	Flavonoids	Flavans	11.8133	255.066	[M-H]-	C15H12O4		3561.4	3214.44	3462.13	4347.72	2978.64	3560.13	2983.68	3082.52	2689	2961.51	2996.42	2973.47
Linoleic acid	N153	C01595	HMDB0000673	Lipids and lipid-like molecules	Fatty Acyls	Lineolic acids and derivatives	1.37255	279.233	[M-H]-	C18H32O2	Linoleic acid	973457	488782	466745	811429	896596	412254	650479	523884	392564	367772	482363	962412
Linderane	N133	C09495	---	---	---	---	12.9279	259.098	[M-H]-	C15H16O4		13246.2	10490.2	9221.28	18551.9	20151.9	7679.06	12358.5	13612.8	14576.3	11981.9	21826	19273.2
Linarin	N804		HMDB0254097	Organic oxygen compounds	Organooxygen compounds	Ethers	7.39492	591.172	[M-H]-	C28H32O14		705.19	910.42	1127.77	822.36	607.39	693.92	665.49	656.15	858.35	720.14	1235.44	808.92
Limonin	N462	C03514	HMDB0035921	Lipids and lipid-like molecules	Prenol lipids	Triterpenoids	3.63239	469.187	[M-H]-	C26H30O8		1229.78	2556.59	1392.48	1022.53	1981.78	4808.82	3461.95	1450.4	757.76	2017.37	1136.47	1229.94
Ligustroflavone	N307		HMDB0254089	Lipids and lipid-like molecules	Sphingolipids	Glycosphingolipids	7.78275	723.214	[M-H]-	C33H40O18		695.08	157.48	271.08	945.3	571.77	326.17	457.18	238.2	253.27	480.09	164.24	249.9
Ligustrazine	N349		HMDB0036584	Organoheterocyclic compounds	Diazines	Pyrazines	4.67838	135.093	[M-H]-	C8H12N2		6517.41	8836.06	6260.18	5309.82	6582.5	6456.32	6351.36	7713.54	7333.9	6342.28	4966.87	7318.87
Liensinine	N796		HMDB0033920	Organoheterocyclic compounds	Isoquinolines and derivatives	Benzylisoquinolines	4.37648	609.297	[M-H]-	C37H42N2O6		855.22	856.09	644.14	797.87	1051.65	971.64	797.24	814.31	1066.8	1138.37	841.31	651.87
Licoagroside D	N213		---	---	---	---	4.2367	447.13	[M-H]-	C22H24O10	Luteoloside	8100.53	6321.22	4837.34	7489.4	5695.23	7190.77	6538.59	13298.4	7601.52	5088.19	7746.5	5798.88
Leucine	N164	C16439	HMDB0000687	Organic acids and derivatives	Carboxylic acids and derivatives	Amino acids, peptides, and analogues	9.71527	130.087	[M-H]-	C6H13NO2	Aminocaproic acid	358861	291410	303910	409507	422075	238583	401626	457821	436645	301311	456561	494090
Leonurine	N631	C16985	HMDB0254014	Benzenoids	Benzene and substituted derivatives	Benzoic acids and derivatives	10.0606	310.141	[M-H]-	C14H21O5N3		20960.8	12753.7	26235.6	21672.4	21298.5	17830.7	25681.1	12615.4	14838.2	13096.4	17348.6	19735.5
Lappaconite	N963		---	---	---	---	4.5607	583.302	[M-H]-	C32H44N2O8		15685.6	19645.7	12959.3	10305.1	14312.3	55697.6	6778.28	12821	13753.9	36202.9	11593.7	8035.22
L(+)-Arabinose	N920		---	---	---	---	5.31279	149.046	[M-H]-	C5H10O5	D-Xylose	28144.9	27720.2	31553.4	25936.1	26603.5	16577.2	21120	21305.1	20940.8	23132.3	18726.4	23590.8
Kirenol	N304		HMDB0253803	Lipids and lipid-like molecules	Prenol lipids	Diterpenoids	1.49398	383.244	[M-H]-	C20H34O4.HCOOH		3267.57	3227.28	3587.89	4000.9	3986.3	4713.88	3008.15	4789.21	5991.53	3669.27	1207.66	2614.48
Kaempferitrin	N333	C16981	HMDB0037438	Phenylpropanoids and polyketides	Flavonoids	Flavonoid glycosides	10.6301	577.156	[M-H]-	C27H30O14		1584.4	1807.71	1330.26	1918.84	1762.62	990.16	1147.57	1650.7	1418.44	1221.29	1444.19	1309.89
Jujuboside B	N885	C17832	HMDB0035745	Lipids and lipid-like molecules	Prenol lipids	Triterpenoids	12.073	1043.54	[M-H]-	C52H84O21		38973.7	57196.6	56551.4	56513	51768.8	40329.2	43028.3	41832.5	48489.2	49889.2	48191.1	43805.9
Isovitexin	N377	C01714	HMDB0253708	Lipids and lipid-like molecules	Fatty Acyls	Fatty amides	8.37302	431.098	[M-H]-	C21H20O10		2108.87	2577.13	3458.68	1438.27	1515.75	2340.18	2635.13	2974.53	1990.97	627.89	4411.98	3390.16
Isotoosendanin	N371		---	---	---	---	13.7175	573.234	[M-H]-	C30H38O11		2881.76	973.63	1696.58	1639.52	1713.84	897.04	2971	3483.99	3128.85	1833.46	1773.32	2663.64
Isoscopoletin	N62	C18079	---	---	---	---	14.2235	191.035	[M-H]-	C10H8O4	Quinic acid	65918.6	67134.8	75538.5	48668.5	59316.3	42018.3	72244.4	77253.1	56318.7	46372.5	56675.8	61804.1
Isoschaftoside	N370		---	---	---	---	3.79521	563.141	[M-H]-	C26H28O14		933.18	652.05	798.16	695.93	813.67	650.29	966.47	718.17	1457.83	922.53	707.5	918.6
Isorhynchophylline	N395	C16980	HMDB0253688	Organoheterocyclic compounds	Indolizidines	---	1.38423	383.198	[M-H]-	C22H28N2O4		4216.64	1334.63	1411.93	1278.43	3262.04	895.24	1213.02	1978.25	1125.78	1018	3912.46	2494.38
Isorhamnetin-3-O-neohespeidoside	N401		---	---	---	---	12.6862	623.162	[M-H]-	C28H32O16		695.33	286.83	317.9	682.26	306.11	333.42	305.12	536.88	505.17	352.07	262.41	416.64
Isorhamnetin	N400	C10084	HMDB0002655	Phenylpropanoids and polyketides	Flavonoids	Flavones	16.9145	315.051	[M-H]-	C16H12O7	Isorhamnetin	134742	154768	144350	149348	125169	92582.3	179109	177288	157586	149146	147635	151879
isoquercitrin	N374	C05623	HMDB0037362	Phenylpropanoids and polyketides	Flavonoids	Flavonoid glycosides	14.1138	463.088	[M-H]-	C21H20O12		725.68	535.63	779.24	599.84	608.28	851.19	487.91	1277.85	904.7	690.97	932.59	705.08
Isopimpinellin	N390	C02162	HMDB0034312	Phenylpropanoids and polyketides	Coumarins and derivatives	Furanocoumarins	10.8017	245.046	[M-H]-	C13H10O5		3624.53	2945.65	2925.99	4832.04	3129.37	1974.42	2529.28	4919.65	3281.06	2051.22	3946.39	5615.09
Isomucronulatol-7-O-glucoside	N986		---	---	---	---	4.66007	463.161	[M-H]-	C23H28O10		1207.04	1617.07	1569.84	907.16	1064.22	746.63	969.51	869.65	778.93	890.1	834.42	1096.11
Isomucronulatol	N373		HMDB0033189	Phenylpropanoids and polyketides	Isoflavonoids	O-methylated isoflavonoids	4.63981	301.108	[M-H]-	C17H18O5		36200.9	33538.4	44941.6	53536.1	44487.6	23780.5	27155.5	34468.3	36802.4	36770.2	27242.2	47925.3
Isoliquiritin	N379	C16978	HMDB0037318	Phenylpropanoids and polyketides	Flavonoids	Flavonoid glycosides	8.25425	417.119	[M-H]-	C21H22O9	Aloin	19986.7	15585.2	17545.3	11549.8	12015.9	15980.2	11030	17007.1	7138.69	14045.5	35087.3	40202.3
Isoliquiritigenin	N378	C08650	HMDB0037316	Phenylpropanoids and polyketides	Linear 1,3-diarylpropanoids	Chalcones and dihydrochalcones	11.8133	255.066	[M-H]-	C15H12O4		3561.4	3214.44	3462.13	4347.72	2978.64	3560.13	2983.68	3082.52	2689	2961.51	2996.42	2973.47
Isoliensinine	N389		HMDB0033749	Organoheterocyclic compounds	Isoquinolines and derivatives	Benzylisoquinolines	4.37648	609.297	[M-H]-	C37H42N2O6		855.22	856.09	644.14	797.87	1051.65	971.64	797.24	814.31	1066.8	1138.37	841.31	651.87
Isoleucine	N365	C16434	HMDB0033923	Organic acids and derivatives	Carboxylic acids and derivatives	Amino acids, peptides, and analogues	9.71527	130.087	[M-H]-	C6H13NO2	Aminocaproic acid	358861	291410	303910	409507	422075	238583	401626	457821	436645	301311	456561	494090
Isoimperatorin	N375	C16976	HMDB0253646	Phenylpropanoids and polyketides	Coumarins and derivatives	Furanocoumarins	10.6242	269.082	[M-H]-	C16H14O4	Cardamonin	30264.8	50558	38264.6	43964.8	40831.3	30920.1	38448.1	36614.1	29190.3	35943.9	40390.6	41074.1
Isofraxidin	N367	C17480	HMDB0253642	Phenylpropanoids and polyketides	Coumarins and derivatives	Hydroxycoumarins	4.64299	221.046	[M-H]-	C11H10O5		1620.95	2157.14	3281.81	1644.72	1778.38	1920.66	2123.23	1334.37	1860.1	1484.52	2124.79	1133.27
Isoferulic acid	N396	C10470	HMDB0000955	Phenylpropanoids and polyketides	Cinnamic acids and derivatives	Hydroxycinnamic acids and derivatives	4.66519	193.051	[M-H]-	C10H10O4	Isoferulic acid	84832.2	24273	50011.6	97825.7	75857.6	26751	54158.7	100596	127259	28459.1	176103	207126
Isocorynoxeine	N366		---	---	---	---	1.37255	381.182	[M-H]-	C22H26N2O4		1476.9	2081.94	1840.77	4452.73	1086.22	2806.99	1250.4	1540.22	4030.1	5124.59	1285.61	948.59
IsoActeoside	N399		HMDB0041025	Phenylpropanoids and polyketides	Cinnamic acids and derivatives	Hydroxycinnamic acids and derivatives	4.31908	640.225	[M-H]-	C29H36O15.NH3		1038.8	310.73	384.99	370.81	278.67	401.07	658.83	417.23	404.62	480.09	533.91	356.81
Irisflorentin	N510	C17958	---	---	---	---	4.93218	385.093	[M-H]-	C20H18O8		956.76	1772.99	1435.82	3245.69	2491.69	2801.64	1805.16	5751.16	3134.17	1772.17	1859.74	4379.66
Imperatorin	N512	C09269	HMDB0034376	Phenylpropanoids and polyketides	Coumarins and derivatives	Furanocoumarins	10.6242	269.082	[M-H]-	C16H14O4	Cardamonin	30264.8	50558	38264.6	43964.8	40831.3	30920.1	38448.1	36614.1	29190.3	35943.9	40390.6	41074.1
Icaritin	N555		---	---	---	---	4.57599	385.129	[M-H]-	C21H22O7		3410.84	4459.81	7848.26	3999.14	6665.35	3185.06	4695.57	5956.86	3371.74	4461.45	2700.41	5064.61
Hypocrellin B	N655		HMDB0259691	Benzenoids	Phenanthrenes and derivatives	---	5.47077	527.135	[M-H]-	C30H24O9		566.06	1064.3	987	548.24	591.71	569.68	262.15	479.19	256.54	348.3	481.4	561.55
Hyperin	N899	C10073	HMDB0030775	Phenylpropanoids and polyketides	Flavonoids	Flavonoid glycosides	14.1138	463.088	[M-H]-	C21H20O12		725.68	535.63	779.24	599.84	608.28	851.19	487.91	1277.85	904.7	690.97	932.59	705.08
Hypaconitine	N509	C08688	HMDB0253306	Lipids and lipid-like molecules	Prenol lipids	Diterpenoids	7.41736	614.297	[M-H]-	C33H45NO10		1190.48	1841.03	1064.21	1096.48	1008.19	1035.12	742.49	1164.97	1393.34	1210.24	848.2	1267.34
Hymecromone	N50	C03081	HMDB0059622	Phenylpropanoids and polyketides	Coumarins and derivatives	Hydroxycoumarins	4.22308	175.04	[M-H]-	C10H8O3		4136.34	4178.79	2052.88	1648.99	1077.28	1152.87	1457.19	3531.48	1507.55	2017.94	1685.58	2931.72
Hydroxytyrosol	N709		HMDB0005784	Benzenoids	Phenols	Tyrosols and derivatives	6.34535	153.056	[M-H]-	C8H10O3	2,6-Dihydroxybenzoic acid	4279.22	2426.48	4482.67	2043.77	2048.41	1866.75	2684.89	1843.81	2891.89	1404.4	1857.06	1933.72
Hydroxysafflor Yellow A	N706		HMDB0040677	Phenylpropanoids and polyketides	Cinnamic acids and derivatives	Hydroxycinnamic acids and derivatives	14.283	611.162	[M-H]-	C27H32O16	Hydroxysafflor Yellow A	1571.82	557.23	666.48	738.76	1002.21	621.88	1319.22	1368.75	1150.78	620.13	791.97	1352.82
Hydroxyecdysone	N93		---	---	---	---	7.73211	479.301	[M-H]-	C27H44O7		19456	40740.7	15554.8	20845.8	42461.9	64361.3	45395.1	29873.7	37089.6	58903.4	33360.3	24089.9
Hydroxycitric acid	N703		HMDB0031159	Organic acids and derivatives	Carboxylic acids and derivatives	Tricarboxylic acids and derivatives	1.4952	207.015	[M-H]-	C6H8O8		1268.41	1390.89	1329.6	1102.95	1434.25	1177.24	1053.96	794.79	1768.1	1117.23	1310.23	1029.01
Huperzine A	N640		---	---	---	---	4.72166	241.135	[M-H]-	C15H18N2O		1366.73	1575.15	856.36	959.71	1103.31	1594.25	1104.12	1010.29	751.81	726.98	1092.32	978.05
Homovanillic acid	N966	C05582	HMDB0000118	Benzenoids	Phenols	Methoxyphenols	10.6603	181.051	[M-H]-	C9H10O4		12641.8	12613	12083.1	14039	11530.3	8241.52	10521.8	11653.1	12595.9	10606.6	8784.94	12906
Homoharringtonine	N962	D08956	HMDB0253207	Alkaloids and derivatives	Cephalotaxus alkaloids	---	9.26435	544.255	[M-H]-	C29H39NO9		6549.69	6611.13	6422.66	6539.09	10977.1	10948.9	9708.4	9260.84	12567.8	7707.95	6262	7787.2
Histidine	N682	C00768	HMDB0000177	Organic acids and derivatives	Carboxylic acids and derivatives	Amino acids, peptides, and analogues	13.8804	154.062	[M-H]-	C6H9N3O2	L-Histidine	7424.87	8469.14	5294.93	8821.3	10321.2	6924.72	9799.52	14253.6	10004.8	8830.5	15471	12490.2
Higenamine	N241	C06346	HMDB0033103	Organoheterocyclic compounds	Isoquinolines and derivatives	Benzylisoquinolines	4.69717	270.114	[M-H]-	C16H17NO3		1051.25	807.48	702.17	993.78	856.13	770.13	1086.65	1320	1195.28	931.82	2095.22	1109.3
HeteroclitinD	N369		---	---	---	---	13.5874	481.187	[M-H]-	C27H30O8		2325.89	1777.53	1257.19	1659.59	1572.95	1562.43	2475.51	2250.92	1401.39	2059.9	2367.99	1073.25
Hesperetin	N506	C01709	HMDB0005782	Phenylpropanoids and polyketides	Flavonoids	O-methylated flavonoids	4.60817	301.072	[M-H]-	C16H14O6		1577.43	1795.9	2397.65	3089.24	1725.56	1695.6	1837.96	10370.2	1876.07	1693.24	3554.63	4495.49
Helicid	N848		---	---	---	---	8.27536	283.082	[M-H]-	C13H16O7	Genkwanin	78797.4	115851	3127.87	54364.2	11977.7	3860.78	71237	73107.2	3107.69	50318.1	17382.4	4331.34
Harpagosid	N261		---	---	---	---	10.6496	539.177	[M-H]-	C24H30O11.HCOOH		5456.52	4138.85	7163.5	6240.12	4033.84	4805.36	11335	8457.97	5667.62	3600.69	8977.1	5689.93
Harpagide	N262		HMDB0242331	Lipids and lipid-like molecules	Prenol lipids	Terpene glycosides	4.51191	363.13	[M-H]-	C15H24O10		2924.71	2201.06	3305.87	5325.03	3544.62	1570.23	2124.66	2915.99	3098.49	2032.87	2338.27	3462.33
Hamaudol Glycoside	N158		---	---	---	---	4.64326	483.151	[M-H]-	C21H26O10.HCOOH		10072.4	9848.15	12187.8	16949.5	15409.1	6783.23	8665.76	10968.1	10761.9	15214.6	6589.65	20361.3
Guanosine	N969	C00387	HMDB0000133	Nucleosides, nucleotides, and analogues	Purine nucleosides	---	9.64025	282.084	[M-H]-	C10H13N5O5	Guanosine	6495.64	4994.12	5288.67	2933.46	13718.4	10965.5	3114.72	3112.1	4468.75	2994.15	25370.3	13072
Guan-fu base A	N205		HMDB0252967	Lipids and lipid-like molecules	Prenol lipids	Diterpenoids	5.3281	428.208	[M-H]-	C24H31NO6		961.46	1173.74	1161.6	1468.5	1147.57	1229.4	1056.03	1312.18	966.65	1182.35	1264.16	1783.62
Gossypol	N492	C07667	HMDB0040723	Lipids and lipid-like molecules	Prenol lipids	Sesquiterpenoids	3.8176	517.187	[M-H]-	C30H30O8		920.47	1912.17	974.05	870.52	939.08	2350.21	819.85	619.96	971.77	961.56	481.4	742.44
Glycyrrhizic acid	N601	C02284	HMDB0029843	Lipids and lipid-like molecules	Prenol lipids	Terpene glycosides	14.1104	821.397	[M-H]-	C42H62O16		358.11	367.8	333.87	217.15	435.76	173.51	688.54	214.84	633	344.54	413.43	481.05
Glycoursodeoxycholic acid	N593		HMDB0000708	Lipids and lipid-like molecules	Steroids and steroid derivatives	Bile acids, alcohols and derivatives	4.62688	448.307	[M-H]-	C26H43NO5		1299.96	2480.34	1766.19	1293.32	1425.74	4786.03	1581.13	1397.42	1450.75	2417.82	1497.99	1155.02
Glycocholic acid	N594	C01921	HMDB0000138	Lipids and lipid-like molecules	Steroids and steroid derivatives	Bile acids, alcohols and derivatives	7.37584	464.302	[M-H]-	C26H43NO6	Glycocholic acid	2975.54	3979.68	2616.01	2230.18	3314.5	7403.88	2570.55	2394.53	3075.64	2971.6	2573.05	3001.35
Glycitin	N993	C16195	HMDB0002219	Phenylpropanoids and polyketides	Isoflavonoids	Isoflavonoid O-glycosides	1.38423	445.114	[M-H]-	C22H22O10		926.78	827.56	621.14	820.21	696.41	489.41	604.22	2118.28	440.18	520.17	759.41	1098.8
Glycerol Trioleate	N597		HMDB0244467	Lipids and lipid-like molecules	Glycerolipids	Triradylcglycerols	7.43215	900.803	[M-H]-	C57H104O6.NH3		395.24	269.51	532.1	296.22	250.82	379.78	719.37	518.43	475.65	405.02	493.33	557.63
Glutamic acid	N847	C00025	HMDB0060475	Organic acids and derivatives	Carboxylic acids and derivatives	Amino acids, peptides, and analogues	13.922	146.046	[M-H]-	C5H9NO4	Glutamic acid	95383.3	95380.6	104528	111341	90802.7	59887.5	103940	150028	125408	93391.8	105135	123908
Glibenclamide	N482	C07022	HMDB0015151	Benzenoids	Benzene and substituted derivatives	Benzenesulfonamides	4.91998	492.137	[M-H]-	C23H28ClN3O5S		2268.95	799.43	1144.18	1018.16	892.68	588.41	1004.46	973.89	2176.03	1825.1	532.72	737.37
Ginsenoside-Ro	N190		---	---	---	---	7.82434	955.491	[M-H]-	C48H76O19		231.69	238.47	362.04	314.08	251.8	305.32	459.03	238.2	262.49	160.67	240.95	343
Ginsenoside Rc	N182		HMDB0034995	Lipids and lipid-like molecules	Prenol lipids	Triterpenoids	7.55435	1123.59	[M-H]-	C53H90O22.HCOOH		1216.04	870.14	2109.13	1981.51	1852.6	949.77	1381.94	952.78	1586.04	1119.85	1974.81	1814.7
Ginsenoside Rb3	N179		---	---	---	---	7.55435	1123.59	[M-H]-	C53H90O22.HCOOH		1216.04	870.14	2109.13	1981.51	1852.6	949.77	1381.94	952.78	1586.04	1119.85	1974.81	1814.7
Ginsenoside Rb2	N176		HMDB0034996	Lipids and lipid-like molecules	Prenol lipids	Triterpenoids	7.55435	1123.59	[M-H]-	C53H90O22.HCOOH		1216.04	870.14	2109.13	1981.51	1852.6	949.77	1381.94	952.78	1586.04	1119.85	1974.81	1814.7
Ginsenoside Rb1	N174	C20713	HMDB0035892	Lipids and lipid-like molecules	Prenol lipids	Triterpenoids	12.2021	1153.6	[M-H]-	C54H92O23.HCOOH		463.39	269.51	155.34	548.24	503.61	280.34	229.51	691.84	505.17	477.85	240.7	749.71
Ginsenoside F1	N171	C20780	HMDB0039555	Lipids and lipid-like molecules	Prenol lipids	Triterpenoids	4.55385	660.422	[M-H]-	C36H62O9.Na		520.63	1366.16	681.38	274.12	361.74	1791.79	626.68	455.97	505.17	678.68	456.85	577.23
Ginsenoside CK	N168		---	---	---	---	1.37255	667.443	[M-H]-	C36H62O8.HCOOH		395.89	808.53	497.86	309.59	615.69	569.68	688.54	722.06	374.16	720.14	290.73	294
Ginkgolide C	N909	C07603	HMDB0036860	Lipids and lipid-like molecules	Prenol lipids	Terpene lactones	1.20223	439.125	[M-H]-	C20H24O11		1390.87	808.53	1767.12	984.67	868.55	1035.51	1147.57	1357.25	783.83	677.49	1704.49	884.46
Ginkgolide A	N905	C07601	HMDB0036862	Lipids and lipid-like molecules	Prenol lipids	Sesquiterpenoids	4.60721	407.135	[M-H]-	C20H24O9		48379.7	48894.6	68023.2	29954.1	91891.5	22354.4	68887	74188.1	29675.8	48666.4	78132.1	135929
Geraniin	N711	C10230	HMDB0252701	Phenylpropanoids and polyketides	Tannins	Hydrolyzable tannins	10.5112	951.075	[M-H]-	C41H28O27		1623.27	2397.82	1330.26	1116.91	1517.73	1139.35	1750.59	1510.06	864.45	892.87	750.94	1511.53
Gentiopicrin	N998	C09782	---	---	---	---	5.31583	355.103	[M-H]-	C16H20O9	Gentiopicrin	3866.72	2623.63	4018.17	3117.18	3008.15	2172.02	1559.44	1235.6	1920.64	1736.19	1421.31	1999.22
Genistin	N457	C09126	HMDB0033988	Phenylpropanoids and polyketides	Isoflavonoids	Isoflavonoid O-glycosides	8.37302	431.098	[M-H]-	C21H20O10		2108.87	2577.13	3458.68	1438.27	1515.75	2340.18	2635.13	2974.53	1990.97	627.89	4411.98	3390.16
Geniposidic acid	N163	C11673	HMDB0034942	Lipids and lipid-like molecules	Prenol lipids	Terpene glycosides	4.77541	373.114	[M-H]-	C16H22O10		1875.34	2247.2	2423.65	2623.75	3109.25	2405.24	2027	2205.42	2202.93	1920.37	3597.64	2691.43
Geniposide	N160	C09781	HMDB0252679	Lipids and lipid-like molecules	Prenol lipids	Terpene glycosides	4.62131	387.13	[M-H]-	C17H24O10		5450.14	3004.87	4543.32	3610.67	2677.77	1329.24	2929.8	4182.27	5503.62	2729.09	2531.93	2929.99
Gastrodin	N302	C16964	HMDB0252648	Organic oxygen compounds	Organooxygen compounds	Carbohydrates and carbohydrate conjugates	9.8134	285.098	[M-H]-	C13H18O7		2030.62	2711.8	2032.27	2335.14	2430.93	1356.74	2477.26	2714.74	2267.92	2206.75	2374.67	2648.72
Gardenoside	N479	C09779	HMDB0252642	Lipids and lipid-like molecules	Prenol lipids	Terpene glycosides	5.24753	420.151	[M-H]-	C17H24O11.NH3		7934.86	3099.71	6626.17	3558.19	2345.04	2277.26	3567.96	2549.67	2954.66	3022.93	2242.8	2471.58
Ganoderic acid H	N563		HMDB0035987	Lipids and lipid-like molecules	Prenol lipids	Triterpenoids	9.61775	571.291	[M-H]-	C32H44O9		3973.39	2611.59	2933.7	3259.58	3372.14	5095.48	3006.01	5163.27	4438.13	5077.04	3932.58	5174.07
Ganoderic acid A	N562		HMDB0034931	Lipids and lipid-like molecules	Prenol lipids	Triterpenoids	4.41571	515.301	[M-H]-	C30H44O7		82967.1	19371.2	21338.5	16780.3	15089.8	15537.5	28025.4	31263.8	34779.6	20868.4	19869.9	20493.8
Gambogic acid	N811	C10062	HMDB0034095	Organoheterocyclic compounds	Benzopyrans	1-benzopyrans	5.16497	627.296	[M-H]-	C38H44O8		686.33	865.31	743.05	755.71	1169.8	909.58	1263.01	1401.9	892	799.58	599.05	681.11
Gallic	N548		---	---	---	---	5.16616	169.014	[M-H]-	C7H6O5		3715.83	4450.19	5408.16	6302.62	5265.14	3229.39	3898.45	4257.81	4747.81	3768.85	4141.89	5012.21
Fungitetraose	N713		HMDB0039176	Organic oxygen compounds	Organooxygen compounds	Carbohydrates and carbohydrate conjugates	14.4462	665.215	[M-H]-	C24H42O21	Fungitetraose	1607.05	1024.41	1285.63	1841.38	924.74	1237.74	1204.13	1307.59	3530.26	942.85	2317.29	2426.29
Fumaric acid	N316	C00122	HMDB0000134	Organic acids and derivatives	Carboxylic acids and derivatives	Dicarboxylic acids and derivatives	13.7824	115.004	[M-H]-	C4H4O4	Fumaric acid	8948.18	11971.4	11079	9670.53	8330.5	8566.42	8298.51	10622.5	8029.73	6153.66	5502.02	8782.85
Fraxin	N647	C09266	HMDB0252486	Phenylpropanoids and polyketides	Coumarins and derivatives	Coumarin glycosides	13.3193	369.083	[M-H]-	C16H18O10		3129.08	2125.11	3911.28	3669.11	1737.32	2565.49	3219.01	4545.4	2161.71	2352.75	1535.76	3547.35
Forsythoside A	N875		---	---	---	---	4.31908	640.225	[M-H]-	C29H36O15.NH3		1038.8	310.73	384.99	370.81	278.67	401.07	658.83	417.23	404.62	480.09	533.91	356.81
Formononetin	N744	C00858	HMDB0005808	Phenylpropanoids and polyketides	Isoflavonoids	O-methylated isoflavonoids	7.83758	267.066	[M-H]-	C16H12O4	Inosine	106077	165746	62088.9	46572.3	131688	77070.8	69243.1	50951.9	116937	141017	294223	172680
Folic acid	N252	C00504	HMDB0000121	Benzenoids	Phenols	Methoxyphenols	13.6075	440.132	[M-H]-	C19H19N7O6		1730.74	2166.66	1252.25	2116.83	1579.87	1748.66	1723.62	1970.18	2086.07	1734.35	3440.24	1904.6
Ferulic Acid	N922	C01494	HMDB0000954	Phenylpropanoids and polyketides	Cinnamic acids and derivatives	Hydroxycinnamic acids and derivatives	4.66519	193.051	[M-H]-	C10H10O4	Isoferulic acid	84832.2	24273	50011.6	97825.7	75857.6	26751	54158.7	100596	127259	28459.1	176103	207126
Farrerol	N442	C09734	---	---	---	---	10.6348	299.092	[M-H]-	C17H16O5		6271.43	5819.4	6449.93	8164.61	5549.5	5146.86	6843.36	7185.79	4729.48	4678.36	3856.58	7054.93
Fargesin	N855	C16957	---	---	---	---	4.54897	369.134	[M-H]-	C21H22O6		1147.57	1512.26	903.46	782.81	613.21	817.07	690.34	727.05	648.26	676.31	808.93	775.19
Fangchinoline	N918		HMDB0242612	Lignans, neolignans and related compounds	---	---	7.59452	607.281	[M-H]-	C37H40N2O6		695.08	938.36	612.47	921.02	1310.4	692.25	712.33	714.59	831.58	1192.59	755.5	1249.51
Evodiamine	N254	C09187	HMDB0252138	Organoheterocyclic compounds	Indoles and derivatives	Pyridoindoles	4.25744	302.13	[M-H]-	C19H17N3O	Evodiamine	8755.96	3178.21	3692.76	3846.47	3738.35	2833.45	4421.12	4206.76	3950.91	3936.86	3554.19	3764.36
Eupatilin	N376	C10040	HMDB0029469	Phenylpropanoids and polyketides	Flavonoids	O-methylated flavonoids	4.67041	343.082	[M-H]-	C18H16O7		3255.68	3356.04	3964.37	3584.32	2911.69	1897.36	2658.87	2668.05	2965.53	3318.36	4013.78	5677.3
Eupalinolide B	N894		---	---	---	---	5.35922	461.182	[M-H]-	C24H30O9		789.77	808.53	844.8	939.96	992.1	463.39	1212.85	879.04	1120.75	736.52	1356.98	1120.99
Eupalinolide A	N895		---	---	---	---	5.35922	461.182	[M-H]-	C24H30O9		789.77	808.53	844.8	939.96	992.1	463.39	1212.85	879.04	1120.75	736.52	1356.98	1120.99
Etoposide	N199	C01576	HMDB0014911	Organoheterocyclic compounds	Tetrahydroisoquinolines	---	5.12121	604.204	[M-H]-	C29H32O13.NH3		821.11	877.43	480.43	508.29	594.15	738.64	746.13	678.16	779.26	664.07	487.55	640.93
Ethyl 4-hydroxybenzoate	N710		HMDB0032573	Benzenoids	Benzene and substituted derivatives	Benzoic acids and derivatives	4.64341	165.056	[M-H]-	C9H10O3	L-3-Phenyllactic acid	98436.5	135693	345885	106214	121082	126230	230089	186011	126025	60240.4	734857	331441
Esculin hydrate	N645		---	---	---	---	10.4515	339.072	[M-H]-	C15H16O9		3746.21	3186.89	4123.52	8486.27	3401.79	4330.35	2839.66	4135.73	13488.4	2585.52	10658.7	20311
Esculetin	N644	C09263	HMDB0030819	Phenylpropanoids and polyketides	Coumarins and derivatives	Hydroxycoumarins	5.23506	177.019	[M-H]-	C9H6O4		2428.07	2960.29	3058.54	3854.02	3187.71	2033.77	2629.96	2905.06	3127.25	3643.34	2386.47	2523.14
Esculentoside A	N267		HMDB0034637	Lipids and lipid-like molecules	Prenol lipids	Triterpenoids	7.36397	825.428	[M-H]-	C42H66O16		276.22	491.67	266.05	274.12	345.28	233.28	286.95	365.99	173.69	480.09	240.7	188.22
Eriodictyol	N274	C05631	HMDB0005810	Phenylpropanoids and polyketides	Flavonoids	Flavans	13.3076	287.056	[M-H]-	C15H12O6		49800.9	52971	66076.9	58842.3	38684.7	80011.7	56702.1	77543.7	45658.1	55982.5	33219.5	73785.8
Erianin	N518		HMDB0251918	Phenylpropanoids and polyketides	Stilbenes	---	9.68808	317.139	[M-H]-	C18H22O5		4542.61	3987.26	3219.15	5359.55	5837.13	2983.73	5460.41	5532.37	5960.87	5122.24	7655.76	7252.22
Epimeredinoside A	N359		---	---	---	---	13.6013	651.229	[M-H]-	C31H40O15		362.53	442.84	542.84	548.24	377.21	284.18	341.12	476.39	330.13	339.83	343.58	326.34
Epimedin A	N428		---	---	---	---	3.88868	883.288	[M-H]-	C39H50O20.HCOOH		432.99	213.27	249.36	283.85	169.91	215.96	334.5	145.72	178.98	368.07	156.69	186.2
Epigoitrin	N8		HMDB0251849	Organoheterocyclic compounds	Azolidines	Oxazolidines	11.0484	128.018	[M-H]-	C5H7NOS	Pipecolic acid	2708.81	11694.5	4493.37	4584.8	2552.59	1423.91	7140.14	3806.34	4594.09	7677.89	6774.41	4865.5
Epifriedelanol	N833		HMDB0251848	Lipids and lipid-like molecules	Prenol lipids	Triterpenoids	0	427.395	[M-H]-	C30H52O		231.69	269.51	266.05	274.12	25.49	189.89	229.51	238.2	252.59	240.05	240.7	249.9
Engeletin	N980		---	---	---	---	8.25044	433.114	[M-H]-	C21H22O10	Engeletin	7699.72	1819.91	5241.09	2889.27	4226.55	6544.53	11404.6	6464.57	15134.1	1743.39	115972	7392.16
Emodin-8-glucoside	N298		---	---	---	---	1.40039	454.088	[M-H]-	C21H20O10.Na		2085.25	3760.8	2826.11	3156.7	3222.75	1519.14	2029.84	2021.58	1680.65	2308.56	3040.56	4420.94
Ellagic Acid	N938	C10788	HMDB0002899	Phenylpropanoids and polyketides	Tannins	Hydrolyzable tannins	7.85948	300.999	[M-H]-	C14H6O8		695.08	784.96	688.61	1026.61	925.25	737.23	539.05	923.58	531.92	688.91	668.29	617.93
Ecliptasaponin A	N424		---	---	---	---	4.70313	633.401	[M-H]-	C36H58O9		26358.4	39720.9	24647.6	9952.52	37524.8	59914.8	40580.2	21400.7	17390.4	37615.7	22229.5	8334.66
Echinocystic acid	N212	C08942	HMDB0251690	Lipids and lipid-like molecules	Prenol lipids	Triterpenoids	4.52559	471.348	[M-H]-	C30H48O4	Hederagenin	1503.14	1749.33	3903.85	1060.96	1356.15	2634.11	1377.08	1233.24	1211.42	2487.18	1685.77	2379.27
Ecdysone	N95	C00477	HMDB0251684	Lipids and lipid-like molecules	Steroids and steroid derivatives	Bile acids, alcohols and derivatives	7.73211	479.301	[M-H]-	C27H44O7		19456	40740.7	15554.8	20845.8	42461.9	64361.3	45395.1	29873.7	37089.6	58903.4	33360.3	24089.9
D-Xylose	N78	C00181	HMDB0000098	Organic oxygen compounds	Organooxygen compounds	Carbohydrates and carbohydrate conjugates	5.31279	149.046	[M-H]-	C5H10O5	D-Xylose	28144.9	27720.2	31553.4	25936.1	26603.5	16577.2	21120	21305.1	20940.8	23132.3	18726.4	23590.8
Docetaxel	N287	C11231	HMDB0015378	Lipids and lipid-like molecules	Prenol lipids	Diterpenoids	4.68833	829.329	[M-H]-	C43H53NO14.Na		607.86	539.02	279.62	345.24	836.43	259.15	414.03	365.57	316.97	480.09	296.1	499.8
Diosgenin Glucoside	N362		HMDB0029310	Lipids and lipid-like molecules	Steroids and steroid derivatives	Steroidal glycosides	7.51157	575.359	[M-H]-	C33H52O8		2546.88	2619.5	5720.67	2682.9	1571.88	9147.49	2692.55	3186.21	1994.07	3010.48	1925.58	2998.83
Diosgenin	N808	C08898	HMDB0242671	Lipids and lipid-like molecules	Prenol lipids	Triterpenoids	1.37255	413.306	[M-H]-	C27H42O3		7057.59	5059.16	7912.13	10293.8	6144.63	6773.49	3763.05	5521.3	9107.01	6608.67	876.41	3723.62
Diosbulbin B	N983		HMDB0036777	Organoheterocyclic compounds	Naphthofurans	---	4.87186	343.119	[M-H]-	C19H20O6		3247.64	3385.2	5644.99	2653.75	3641.76	1792.89	3579.56	2923.96	2519.25	2510.17	5087.43	5242.87
Dimethylacrylalkannin	N91		---	---	---	---	4.54897	369.134	[M-H]-	C21H22O6		1147.57	1512.26	903.46	782.81	613.21	817.07	690.34	727.05	648.26	676.31	808.93	775.19
Dihydrotanshinone I	N140		---	---	---	---	13.6422	277.087	[M-H]-	C18H14O3		4980.7	2879.39	3122.25	4432.79	3961.69	2527.16	2981.09	6906.83	4892.38	2711.75	3455.23	8131.17
Dihydroquercetin	N756	C01617	HMDB0303943	Phenylpropanoids and polyketides	Flavonoids	Flavans	7.83927	303.051	[M-H]-	C15H12O7		41497.9	67097.7	24991.5	17183.1	60464.3	35393.1	33129	22419.7	49687	58389.7	125468	71768.8
Dihydromyricetin	N142	C02906	HMDB0040894	Phenylpropanoids and polyketides	Stilbenes	---	4.67336	319.046	[M-H]-	C15H12O8		4406.07	6054.38	7498.65	9064.55	6981.49	3454.48	3906.42	6550.35	5893.74	6983.88	5757.42	8577.65
Dihydrodaidzein	N141		HMDB0005760	Phenylpropanoids and polyketides	Isoflavonoids	Isoflavans	11.8133	255.066	[M-H]-	C15H12O4		3561.4	3214.44	3462.13	4347.72	2978.64	3560.13	2983.68	3082.52	2689	2961.51	2996.42	2973.47
Dihydrocapsaicin	N145	C16952	HMDB0038457	Benzenoids	Phenols	Methoxyphenols	4.61559	306.207	[M-H]-	C18H29NO3		545.16	539.02	500.8	474.99	804.39	888.94	688.54	552.05	569.56	635.7	621.1	462.56
Dihydroartemisinin	N246		HMDB0242686	Lipids and lipid-like molecules	Prenol lipids	Sesquiterpenoids	9.70888	283.155	[M-H]-	C15H24O5		6353.12	7061.19	7769.8	13959.3	8586.62	5752.46	8499.13	8731.48	8494.26	4965.49	11943.8	13517.7
Diacerein	N247		HMDB0251118	Benzenoids	Anthracenes	Anthracenecarboxylic acids and derivatives	1.38675	367.046	[M-H]-	C19H12O8		6446.19	2243.87	3084.78	3552.56	9991.33	1519.14	10004.2	7841.14	15071.9	2400.46	1158.41	999.61
Deoxycholic acid	N240	C04483	HMDB0000626	Lipids and lipid-like molecules	Steroids and steroid derivatives	Bile acids, alcohols and derivatives	4.69305	391.285	[M-H]-	C24H40O4	Deoxycholic acid	1.06467e+06	1.6259e+06	941738	297751	1.24888e+06	2.47378e+06	2.46439e+06	772235	715395	2533258	1.23507e+06	175383
Dehydrodiisoeugenol	N236		HMDB0250949	Phenylpropanoids and polyketides	2-arylbenzofuran flavonoids	---	12.8969	325.145	[M-H]-	C20H22O4		1100.62	1016.7	1049.02	680.21	728.49	697.44	1341.33	723	757.76	542.51	1220.81	749.71
Dehydrocostus lactone	N237	C09387	HMDB0250946	Lipids and lipid-like molecules	Prenol lipids	Terpene lactones	5.47077	229.123	[M-H]-	C15H18O2		943.13	1263.13	1064.21	901.91	1124.72	679.14	1147.44	926.87	1310.33	2301.23	958.07	1665.63
Dehydroandrographolide	N734		HMDB0259665	Organoheterocyclic compounds	Dihydrofurans	Furanones	4.56547	331.191	[M-H]-	C20H28O4	Dehydroandrographolide	2391.87	3495.53	2809.53	2166.01	2191.18	4058.18	3213.2	23196.6	3447.99	3451.05	2694.6	1925.06
Deacetyl asperulosidic acid methyl ester	N229		---	---	---	---	5.24753	420.151	[M-H]-	C17H24O11.NH3		7934.86	3099.71	6626.17	3558.19	2345.04	2277.26	3567.96	2549.67	2954.66	3022.93	2242.8	2471.58
Daurisoline	N817		HMDB0250882	Organoheterocyclic compounds	Isoquinolines and derivatives	Benzylisoquinolines	4.37648	609.297	[M-H]-	C37H42N2O6		855.22	856.09	644.14	797.87	1051.65	971.64	797.24	814.31	1066.8	1138.37	841.31	651.87
Dauricine	N816	C09419	HMDB0250881	Organoheterocyclic compounds	Isoquinolines and derivatives	Benzylisoquinolines	9.30351	623.313	[M-H]-	C38H44N2O6		2291.37	1518.6	1862.4	2246.02	2657.28	1406.66	1445.49	3001.15	2510.06	1473	1731.51	1975.84
Daphnoretin	N840	C09216	HMDB0250858	Phenylpropanoids and polyketides	Coumarins and derivatives	Hydroxycoumarins	7.0565	351.051	[M-H]-	C19H12O7		6064.68	5510.11	5762.98	5531.49	7629.09	5006.38	6097.05	10979.8	5171.46	6721.03	3764.39	7260.33
Daphnetin	N590	C03093	HMDB0130547	Phenylpropanoids and polyketides	Coumarins and derivatives	Hydroxycoumarins	5.23506	177.019	[M-H]-	C9H6O4		2428.07	2960.29	3058.54	3854.02	3187.71	2033.77	2629.96	2905.06	3127.25	3643.34	2386.47	2523.14
Danshensu	N125		HMDB0003503	Phenylpropanoids and polyketides	Phenylpropanoic acids	---	5.39364	197.046	[M-H]-	C9H10O5		1754.51	2447.63	1819.92	3033.34	1406.04	1578.6	1419.46	2115.38	2232.14	1374.33	3060.17	3936.24
Daidzin	N290	C10216	HMDB0033991	Phenylpropanoids and polyketides	Isoflavonoids	Isoflavonoid O-glycosides	5.05895	415.103	[M-H]-	C21H20O9		1323.43	941.76	1357	1122.97	1081.3	485.9	850.55	879.32	871.23	682.73	825.92	1189.99
D-(+)-Mannose	N80		---	---	---	---	10.659	179.056	[M-H]-	C6H12O6	D-(+)-Glucose	1.06682e+06	1.00765e+06	1.16994e+06	1.1738e+06	1.0221e+06	866078	899007	1.07835e+06	924727	888064	782656	1.09416e+06
D-(+)-Glucose	N77		---	---	---	---	10.659	179.056	[M-H]-	C6H12O6	D-(+)-Glucose	1.06682e+06	1.00765e+06	1.16994e+06	1.1738e+06	1.0221e+06	866078	899007	1.07835e+06	924727	888064	782656	1.09416e+06
Cytisine	N903	C10763	---	---	---	---	7.61372	189.103	[M-H]-	C11H14N2O		695.08	861.6	745.73	1070.96	891.1	924.67	1405.75	1079.8	1162.69	781.77	1070.4	1099.67
Cytidine	N722	C00475	HMDB0000089	Nucleosides, nucleotides, and analogues	Pyrimidine nucleosides	---	13.7217	242.078	[M-H]-	C9H13N3O5		47602.2	36698.8	50258.6	45282	44423.4	30455.9	55145.8	51813	62345.2	48712.5	44860.3	52368.8
Cyclovirobuxine D	N588		HMDB0250688	Lipids and lipid-like molecules	Prenol lipids	Triterpenoids	0	401.354	[M-H]-	C26H46N2O		463.39	154.31	18.2	274.12	225.14	189.89	64.8	238.2	83.01	523.64	16.99	249.9
Curcumin	N310	C10443	HMDB0002269	Phenylpropanoids and polyketides	Diarylheptanoids	Linear diarylheptanoids	5.41192	367.119	[M-H]-	C21H20O6		2747.04	3678.31	3253.08	3640.97	2122.44	1801.73	2920.58	3895.81	3351.4	2607.94	2767.32	2869.3
Cucurbitacin B	N803	C08794	HMDB0034927	Lipids and lipid-like molecules	Steroids and steroid derivatives	Cucurbitacins	7.55311	580.302	[M-H]-	C32H46O8.Na		389646	310614	402732	405985	418126	369751	380073	435315	537018	376677	353833	329827
Cryptotanshinone	N925		HMDB0035220	Lipids and lipid-like molecules	Prenol lipids	Diterpenoids	8.26037	295.134	[M-H]-	C19H20O3	17a-Ethynylestradiol	14520.3	10482.2	8293.84	17636.8	7708.68	10037.1	9255.25	12082.5	27390.9	7018.97	34206.4	39504.7
Crocin I	N842		---	---	---	---	14.1315	998.361	[M-H]-	C44H64O24.Na		1348.73	994.08	928.43	1218.93	875.53	1582.8	1838.94	2097.06	903.85	978.93	1023.59	1858.67
Coumarin	N946	C05851	HMDB0001218	Phenylpropanoids and polyketides	Coumarins and derivatives	---	4.62744	145.029	[M-H]-	C9H6O2		29280.2	10322.8	22589.8	12905.5	9378.86	4423.86	13568.8	22594.8	27006	9553.44	11101	11797.5
Corynoxeine	N238		HMDB0250480	Organoheterocyclic compounds	Indolizidines	---	1.37255	381.182	[M-H]-	C22H26N2O4		1476.9	2081.94	1840.77	4452.73	1086.22	2806.99	1250.4	1540.22	4030.1	5124.59	1285.61	948.59
Corynoline	N666		HMDB0250479	Alkaloids and derivatives	Benzophenanthridine alkaloids	Hexahydrobenzophenanthridine alkaloids	5.31861	366.135	[M-H]-	C21H21NO5		971.48	1258.13	1053.29	902.98	880.39	847.95	1084.12	1085.22	770.69	762.9	1087.1	1066.43
Corylin	N825		---	---	---	---	11.4838	319.098	[M-H]-	C20H16O4		1377.57	1999.96	2465.75	2189.39	1304.88	3810.82	1498.99	1616.66	1600.35	1501.99	967.02	1765.06
Corylifol A	N75		HMDB0250475	Phenylpropanoids and polyketides	Isoflavonoids	Isoflav-2-enes	4.36149	389.176	[M-H]-	C25H26O4		1013.3	1184.13	1053.77	1390.73	1371.53	949.46	878.91	1050.49	1211.42	827.97	1009.67	1124.22
Corydaline	N361	C15530	HMDB0250473	Alkaloids and derivatives	Protoberberine alkaloids and derivatives	---	4.3651	368.187	[M-H]-	C22H27NO4		1108.42	854.12	565.93	462.01	506.04	599.36	621.77	534.31	481.72	480.09	563.17	673.03
Corosolic acid	N643		HMDB0250454	Lipids and lipid-like molecules	Prenol lipids	Triterpenoids	4.52559	471.348	[M-H]-	C30H48O4	Hederagenin	1503.14	1749.33	3903.85	1060.96	1356.15	2634.11	1377.08	1233.24	1211.42	2487.18	1685.77	2379.27
Corilagin	N465	C10219	HMDB0031457	Phenylpropanoids and polyketides	Tannins	Hydrolyzable tannins	12.0143	633.073	[M-H]-	C27H22O18		16199.3	15276.1	14340.4	18694.3	12937.8	10371.9	14422.8	16447.9	15901.3	11091.5	12727.9	15704.9
Cordycepin	N814	C08431	HMDB0250451	Nucleosides, nucleotides, and analogues	Purine nucleosides	Purine 3'-deoxyribonucleosides	13.6927	250.095	[M-H]-	C10H13N5O3		8283.81	4107.76	6016.91	9225.62	2925.03	4807.88	5385.83	9393.26	8114.95	5999.09	2697.84	8570.86
Coptisine	N994	C16938	---	---	---	---	4.66194	319.085	[M-H]-	C19H14NO4		1085.35	1521.62	1841.59	1510.94	1227.36	2748.22	1394.93	1470.08	931.26	1291.19	1102.98	1356.73
Complanatoside	N544		---	---	---	---	12.6862	623.162	[M-H]-	C28H32O16		695.33	286.83	317.9	682.26	306.11	333.42	305.12	536.88	505.17	352.07	262.41	416.64
Columbin	N249	C09077	HMDB0036837	Organoheterocyclic compounds	Naphthopyrans	---	4.36287	313.217	[M-H]-	C20H22H6.HCOOH		2198.59	2547.7	2206.01	1882.14	2569.79	2611.22	3220.31	2011.15	2275.36	3632.29	2637.48	1842.12
Colchicine	N642	C07592	HMDB0015466	Hydrocarbon derivatives	Tropones	---	4.93654	398.161	[M-H]-	C22H25NO6		2938.75	1512.91	2823.34	2507.57	1833.23	1885.11	2202.9	4188.55	2131.25	1459.11	2638.24	2217.55
Codeine	N251	C06174	HMDB0004995	Alkaloids and derivatives	Morphinans	---	10.8913	298.145	[M-H]-	C18H21NO3		4205.34	3261.29	4200.87	3432.61	3898.31	2444.55	4147.11	6457.46	4546.54	3480.91	4212.13	6431.76
Citric acid	N463	C00158	HMDB0000094	Organic acids and derivatives	Carboxylic acids and derivatives	Tricarboxylic acids and derivatives	14.2223	191.02	[M-H]-	C6H8O7	Citric acid	446226	437315	486871	295796	366221	317478	386958	453225	413195	300685	319093	411435
Cistanoside D	N717		---	---	---	---	1.38423	668.256	[M-H]-	C31H40O15.NH3		3026.73	289.76	1570.92	325.01	2512.66	1248.11	2065.63	317.59	1005.09	2565.14	310.55	195.02
Cinobufagin	N220	C16931	HMDB0250266	Lipids and lipid-like molecules	Steroids and steroid derivatives	Steroid lactones	5.70742	441.228	[M-H]-	C26H34O6		45926.6	160852	69423.1	15384.1	24953	220752	74371.8	21710.2	12986.4	56128.8	6734.02	2864.77
Cinnamic acid	N714	C10438	HMDB0000567	Phenylpropanoids and polyketides	Cinnamic acids and derivatives	Cinnamic acids	9.63103	147.045	[M-H]-	C9H8O2	Cinnamic acid	18923.6	18741.4	15466	21019.6	19954	14019	20246.8	27575.1	23917	19324.2	26130.5	26919.5
Cinnamaldehyde	N484	C00903	HMDB0003441	Phenylpropanoids and polyketides	Cinnamaldehydes	---	13.6939	131.05	[M-H]-	C9H8O	L-Asparagine	8382	7473.98	6443	10022.8	9601.97	6879.12	8440.51	11864.7	10526.1	9079.44	12091.6	10477.6
Chrysosplenetin B	N902	C10030	HMDB0250217	Phenylpropanoids and polyketides	Flavonoids	O-methylated flavonoids	5.31317	373.093	[M-H]-	C19H18O8		1148.36	2150.61	1022.7	1352.2	1140.59	1360.03	1510.52	917.23	918.22	753.78	962.79	1027.52
Cholan-24-oic acid	N721		---	---	---	---	5.48368	407.28	[M-H]-	C24H40O5	Cholic acid	36212.3	172734	68720.8	8482.35	50016.6	325673	35037.5	17644.1	9067.91	96667.9	20593.1	4707.47
Chlorpheniramine	N404	C06905	HMDB0001944	Organoheterocyclic compounds	Pyridines and derivatives	Pheniramines	7.69408	273.116	[M-H]-	C16H19ClN2		1166.17	677.85	651.04	766.82	638.23	629.22	918.06	666.79	657.11	859.7	811.77	975.22
Chlordiazepoxide	N531	D00267	HMDB0014618	Organoheterocyclic compounds	Benzodiazepines	1,4-benzodiazepines	9.51796	298.075	[M-H]-	C16H14ClN3O		2899.06	3131.03	3741.72	3106.91	3419.29	2450.51	4699.22	3315.4	2904.68	2936.12	3254.67	2110.37
Chenodeoxycholic acid	N970	C02528	HMDB0000518	Lipids and lipid-like molecules	Steroids and steroid derivatives	Bile acids, alcohols and derivatives	4.30379	414.275	[M-H]-	C24H40O4.Na		10346.1	6686.39	4489.22	2275.14	2685.48	1196.56	5046.03	1462	2823.77	4738.71	2539.39	6539.12
Cepharanthine	N217	C09391	HMDB0249813	Lignans, neolignans and related compounds	---	---	7.515	605.266	[M-H]-	C37H38N2O6		2292	2147.33	3336.52	4463.68	3363	4509.97	2384.19	2444.78	8401.39	4007.09	2356.4	2387.45
Celastrol	N932		HMDB0002385	Lipids and lipid-like molecules	Prenol lipids	Triterpenoids	4.17899	449.27	[M-H]-	C29H38O4		6660.17	3601.82	4012.57	3241.86	3285.52	3952.94	3947.01	6333.65	4600.18	3792.42	3001.19	3443.02
Catharanthine	N914	C09107	---	---	---	---	14.2314	335.177	[M-H]-	C21H24N2O2		2667.97	1167.1	2305.62	2177.89	1535.46	2491.13	1377.08	1779.51	1285.36	1152.22	1888.64	2312.81
Catechin	N200	C06562	HMDB0002780	Phenylpropanoids and polyketides	Flavonoids	Flavans	13.3239	289.072	[M-H]-	C15H14O6		2745.04	3523.77	2565.9	4722.29	1687.02	3292.97	2926.03	3369.62	2464.36	2839.13	1627.9	3498.63
Catalpol	N490	C09773	HMDB0242754	Organic oxygen compounds	Organooxygen compounds	Carbohydrates and carbohydrate conjugates	10.6242	361.114	[M-H]-	C15H22O10		6175.16	5658.01	7471.25	5502.29	4453.41	5105.71	3983.29	6620.57	3880.96	4466.38	2587.25	6113.92
Carvacrol	N943	C09840	HMDB0038707	Lipids and lipid-like molecules	Prenol lipids	Monoterpenoids	4.58228	149.097	[M-H]-	C10H14O		932.57	1306.79	732.33	857.61	1152.81	1922.36	1029.55	1231.24	891.9	1122.18	1624.11	1027.29
Carnosol	N995	C09069	HMDB0002121	Lipids and lipid-like molecules	Prenol lipids	Terpene lactones	4.66336	329.176	[M-H]-	C20H26O4		814.64	1158.37	1627.77	1096.48	1332.97	1709.03	866.43	2343.33	1063.5	1490	873.02	1149.3
Carnosic acid	N996	C21818	HMDB0002358	Lipids and lipid-like molecules	Prenol lipids	Diterpenoids	4.56547	331.191	[M-H]-	C20H28O4	Dehydroandrographolide	2391.87	3495.53	2809.53	2166.01	2191.18	4058.18	3213.2	23196.6	3447.99	3451.05	2694.6	1925.06
Cardamonin	N326		---	---	---	---	10.6242	269.082	[M-H]-	C16H14O4	Cardamonin	30264.8	50558	38264.6	43964.8	40831.3	30920.1	38448.1	36614.1	29190.3	35943.9	40390.6	41074.1
Capsaicin	N856	C06866	HMDB0002227	Benzenoids	Phenols	Methoxyphenols	4.62495	304.192	[M-H]-	C18H27NO3		523.36	1595.93	801.29	712.71	1081.27	1709.03	606.03	453.04	572.2	1390.13	2059.27	749.71
Cantharidin	N411	C16778	HMDB0249592	Organoheterocyclic compounds	Furofurans	---	4.56773	195.066	[M-H]-	C10H12O4		12664.4	27708.9	23848.3	19084.5	18393	36993.5	52559.9	26540	13882.6	3973.47	64801.4	10958.8
Canadine	N269		---	---	---	---	9.48389	338.14	[M-H]-	C20H21NO4		659.65	1102.35	590.98	648.51	672.46	548.08	560.73	929.93	686.72	720.14	898.61	1637.71
Camptothecin	N268	C01897	---	---	---	---	1.3953	347.104	[M-H]-	C20H16N2O4		1158.47	1446.26	1158.91	1384.55	1572.78	1661.48	1373.48	1234.13	1189.57	1274.18	1153.87	2120.57
camphor	N501	C18369	HMDB0059838	Lipids and lipid-like molecules	Prenol lipids	Monoterpenoids	4.64629	151.113	[M-H]-	C10H16O		1069.38	1437.39	979.7	965.33	1212.1	569.68	459.03	1333.9	1284.72	1043.97	739.08	1703.26
Campesterol	N799	C01789	HMDB0002869	Lipids and lipid-like molecules	Steroids and steroid derivatives	Ergostane steroids	1.38977	399.363	[M-H]-	C28H48O		231.69	126.83	24	274.12	152.07	379.78	12.6	238.2	197.77	240.05	370.01	135.24
Calycosin-7-O-glucoside	N522		---	---	---	---	1.38423	445.114	[M-H]-	C22H22O10		926.78	827.56	621.14	820.21	696.41	489.41	604.22	2118.28	440.18	520.17	759.41	1098.8
Calceorioside B	N440		---	---	---	---	5.09882	477.14	[M-H]-	C23H26O11		926.22	778.09	1093.31	919.04	758.89	603.39	549.93	921.96	1063.54	729.76	566.39	1041.5
Caffeine	N257	C07481	HMDB0001847	Organoheterocyclic compounds	Imidazopyrimidines	Purines and purine derivatives	7.99108	193.073	[M-H]-	C8H10N4O2		4855.56	5251.12	6119.19	4826.47	3525.24	3038.27	4590.28	11416.9	5709.36	8509.06	4050.34	4204.13
Caffeic acid	N258	C01481	HMDB0001964	Phenylpropanoids and polyketides	Cinnamic acids and derivatives	Hydroxycinnamic acids and derivatives	4.68586	179.035	[M-H]-	C9H8O4		6374.76	15823	13036.2	38456.5	50379.3	21332.2	15232.9	46212.7	49650.4	38850.5	39103.1	35592.2
Butylscopolamine	N99		---	---	---	---	3.47187	359.21	[M-H]-	C21H30NO4		5354.14	5245.16	2569.27	4174.81	1885.28	3092.13	4018.98	3047.01	3013.65	4447.23	9101.14	2374.91
Butanedioicacid	N735		---	---	---	---	4.55989	531.224	[M-H]-	C28H36O10		1449.3	3884.76	1275.58	3773.62	2822.87	1187.01	1257.44	2151.58	738.16	2564.6	842.65	1524.4
Bulleyaconitine A	N785		HMDB0249438	Lipids and lipid-like molecules	Prenol lipids	Diterpenoids	7.5167	626.333	[M-H]-	C35H49NO9		18505.2	11036.9	17124	19091.7	19283.6	12839.8	14920.1	19388.3	20191.8	16198.3	14097.6	15772.9
Bufotaline	N819		---	---	---	---	6.70898	443.244	[M-H]-	C26H36O6		104186	271254	117534	20983.6	85717.3	455250	144662	44461.1	14724.1	202819	46551.9	8146.12
Bufalin	N820	C16922	HMDB0249428	Lipids and lipid-like molecules	Steroids and steroid derivatives	Steroid lactones	5.75259	385.238	[M-H]-	C24H34O4	Bufalin	16586	5315.79	4434.08	20037.7	5777.61	6149.95	5227.95	48242.7	5327.63	3969.58	9356.29	36615.9
Brucine	N958	C09084	HMDB0249406	Alkaloids and derivatives	Strychnos alkaloids	---	3.37256	393.182	[M-H]-	C23H26N2O4		810.97	1354.65	933.66	922.64	1001.48	1092.99	837.83	967.73	757.76	1027.02	897.07	971.62
Brazilin	N353	C09920	---	---	---	---	13.5616	285.077	[M-H]-	C16H14O5		7118.41	4441.75	7620.57	4766.17	3978.43	3535.27	4752.26	9801.06	4251.54	3412.19	4323.35	6871.05
Bomyl acetate	N139		---	---	---	---	4.62316	195.139	[M-H]-	C12H20O2		2151.57	2730.71	2128.42	2110.19	1882.04	2278.7	2254.64	2360.48	1824.33	1892.13	2084.16	1768.92
Blinin	N773		---	---	---	---	3.87158	437.218	[M-H]-	C22H32O6.HCOOH		2610.62	2367.83	1395.22	2596.47	1948.9	1925.09	2461.19	5541.46	4015.58	2170.6	2993.65	4869.95
Bisulfurous Acid	N85		---	---	---	---	4.11518	253.018	[M-H]-	C11H10O5S		1111.16	1017.48	3990.78	2467.08	7471	8528.24	1015.7	1016.62	1667.58	7900.15	872.18	836.24
Bisdemethoxycurcumin	N235	C17743	HMDB0002114	Phenylpropanoids and polyketides	Diarylheptanoids	Linear diarylheptanoids	13.9165	307.098	[M-H]-	C19H16O4	Bisdemethoxycurcumin	22849.5	17106.1	21191.2	24667.1	15985	27671.2	13089	22673.3	15645.9	24982	11333.1	16275.3
Bilobalide	N618	C07605	HMDB0242203	Lipids and lipid-like molecules	Prenol lipids	Terpene lactones	9.51392	325.093	[M-H]-	C15H18O8		3044.36	3422.84	3753.72	3992.94	3762.49	2230.22	3800.12	2958.59	3133.03	2533.35	3492.94	4543.01
Bilirubin	N720	C00486	HMDB0000054	Organoheterocyclic compounds	Tetrapyrroles and derivatives	Bilirubins	3.85936	583.256	[M-H]-	C33H36N4O6		1092.75	1188.38	2975.75	1646.25	4352.71	6576.22	1102.09	653.87	1021.67	4299.54	732.01	1333.51
Bicuculline	N516	C09364	---	---	---	---	5.18922	366.098	[M-H]-	C20H17NO6		1999.6	1230.44	1588.67	1219.27	1185.33	783.89	1227.68	1115.32	883.14	1390.39	968.78	1249.51
Betulonicacid	N852		---	---	---	---	4.68741	453.337	[M-H]-	C30H46O3		9537.61	20853.2	15962	3146.38	9433.09	54661.1	17693	6429.58	3214.93	13914.1	11762.1	2775.07
Betulin	N620	C08618	HMDB0036838	Lipids and lipid-like molecules	Prenol lipids	Triterpenoids	4.16643	441.374	[M-H]-	C30H50O2		305.29	196.58	118.6	162.32	334.75	343.12	229.51	295.23	181.4	740.21	186.89	147
Bergapten	N56	C01557	HMDB0030637	Phenylpropanoids and polyketides	Coumarins and derivatives	Furanocoumarins	10.8583	215.035	[M-H]-	C12H8O4	Undecanedioic acid	31335.2	30077.7	38766.5	37485.2	26923.8	24722.2	20299.7	24435.3	23596.4	26576.1	17390.1	29760.1
Berberrubine	N324		HMDB0030266	Alkaloids and derivatives	Protoberberine alkaloids and derivatives	---	4.25321	320.093	[M-H]-	C19H15NO4		1898.43	1937.43	1570.35	717.04	584.26	557.45	1212.67	1088.82	768.16	767.4	1129.23	1954.94
Benzoylmesaconine	N777		HMDB0249053	Lipids and lipid-like molecules	Prenol lipids	Diterpenoids	7.81745	588.281	[M-H]-	C31H43NO10		1549.55	2156.09	1545.64	1677.2	1739.75	1764.03	1350.31	1905.57	1768.1	1475.34	1444.19	2466.99
Benzoylhypacoitine	N778		---	---	---	---	8.27892	572.286	[M-H]-	C31H43NO9		1359.3	1127.6	1422.07	1218.66	1539.11	1710.55	980.77	1650.04	1452.13	2419.64	1745.96	1847.5
Benzoic acid	N549	C00180	HMDB0001870	Benzenoids	Benzene and substituted derivatives	Benzoic acids and derivatives	4.07466	211.061	[M-H]-	C10H12O5		2123.83	2039.2	3918.52	3263.05	2658.73	1699.28	2095.99	2550.18	1861.54	1505.19	4867.76	3693.53
Bavachinin A	N824		---	---	---	---	4.8004	337.145	[M-H]-	C21H22O4		2756.6	2140.75	2545.18	2615.12	2547.65	2458.8	1706.5	2208.85	1850.31	1920.37	1815.33	2891.75
Baohuoside I	N315		HMDB0248860	Phenylpropanoids and polyketides	Flavonoids	Flavonoid glycosides	4.74496	513.177	[M-H]-	C27H30O10		452.48	329.75	346.28	604.14	536.1	759.57	459.03	318.25	495.27	640.12	385.12	616.4
Bakuchiol	N829		HMDB0248849	Lipids and lipid-like molecules	Prenol lipids	Monoterpenoids	4.65021	255.175	[M-H]-	C18H24O	Bakuchiol	5866.68	10836.1	5542.66	6778.14	5929	8378.52	8582.33	9503.79	6127.78	6923.5	8848.62	8027.43
Baicalin	N985	C10025	HMDB0041832	Phenylpropanoids and polyketides	Flavonoids	Flavonoid glycosides	12.5114	445.078	[M-H]-	C21H18O11		17683.8	15382.6	10754.6	23730.3	14512.9	9397.69	17384.4	23002.1	27710.9	12205.3	20174.4	22939.3
Auramine O	N901		HMDB0248724	Benzenoids	Benzene and substituted derivatives	Diphenylmethanes	1.3849	266.166	[M-H]-	C17H21N3		96401.5	89742.9	66543	79239.3	45017.8	136834	56552.2	43602.4	53966.7	53187.3	16300.8	151878
Aucubin	N485	C09771	HMDB0036562	Lipids and lipid-like molecules	Prenol lipids	Terpene glycosides	5.31529	345.119	[M-H]-	C15H22O9		6929.5	4168.83	6599.7	5298.86	3933.26	3787.07	4690.18	4398.79	4462.07	4338.82	3341.64	5654.35
Atropine	N919	C01479	HMDB0014712	Alkaloids and derivatives	Tropane alkaloids	---	4.70966	288.161	[M-H]-	C17H23NO3		558.79	310.73	596.79	410.64	448.73	520.32	459.03	336.28	336.78	249.46	642.81	374.36
Atractylenolide I	N615	C17885	HMDB0248706	Organoheterocyclic compounds	Naphthofurans	---	5.47077	229.123	[M-H]-	C15H18O2		943.13	1263.13	1064.21	901.91	1124.72	679.14	1147.44	926.87	1310.33	2301.23	958.07	1665.63
Astragaloside III	N990	C08924	HMDB0248674	Lipids and lipid-like molecules	Steroids and steroid derivatives	Steroidal glycosides	3.85607	783.454	[M-H]-	C41H68O14		3411.5	539.02	380.69	519.22	705.05	700.54	805.4	546.77	4018.92	1140.69	365.29	999.61
Astilbin	N800	C17449	HMDB0033850	Phenylpropanoids and polyketides	Flavonoids	Flavonoid glycosides	3.91769	449.109	[M-H]-	C21H22O11		520.63	549.87	493.17	567.59	470.03	659.95	451.83	776.81	651.4	517.75	436.09	585.07
Aspartic acid	N301	C16433	HMDB0006483	Organic acids and derivatives	Carboxylic acids and derivatives	Amino acids, peptides, and analogues	4.21249	132.03	[M-H]-	C4H7NO4		16713.8	21081.1	11185.1	11976.4	11688.6	10991.6	14444.1	16440.2	17774	11729.6	17689.9	19836.4
Asiaticoside	N650	C15428	HMDB0036656	Lipids and lipid-like molecules	Prenol lipids	Terpene glycosides	12.1668	974.533	[M-H]-	C48H78O19.NH3		2749.6	2840.78	2538.27	2785.36	2402.33	1869.79	1795.61	2353.02	2409.78	2469.54	2209.99	2884
Asiatic acid	N651	C08617	---	---	---	---	4.59684	487.343	[M-H]-	C30H48O5	Asiatic acid	17426	21332.3	157941	16012	8257.39	104471	20727.8	5751.85	26813.4	24485.7	18145.8	17213.2
Asarinin	N684		HMDB0034256	Lignans, neolignans and related compounds	Furanoid lignans	---	4.47208	353.103	[M-H]-	C20H18O6	Notopterol	4064.29	4681.11	5755.75	7532.84	6585.44	2430.27	4057.8	7867.76	3922.12	4378.67	7561.44	6679.49
Artemtherin	N805		---	---	---	---	9.94196	320.161	[M-H]-	C16H26O5.Na		4746.32	3645.81	3787.21	4786.82	4599.93	3485.52	3303.01	2232.89	4550.57	4260.79	5732.85	5669.17
Artemisinin	N933	C09538	---	---	---	---	4.61151	281.139	[M-H]-	C15H22O5	Vaccenic acid	5111.37	5570.79	3942.61	3980.57	5239.86	2703.42	4810.55	6952.54	5539.97	3824.74	5275.66	4879.47
Aristolochic acid D	N953		---	---	---	---	14.1018	373.068	[M-H]-	C17H11NO8.NH3		1606.06	1236.46	1406.26	1801.16	1868.28	2208.05	1040.46	2374.22	2299.49	1185.28	1479.21	1781.85
Aristolochic acid B	N949		HMDB0248599	Benzenoids	Phenanthrenes and derivatives	Aristolochic acids and derivatives	13.3253	310.036	[M-H]-	C16H9NO6		2395.99	2108.22	1671.7	2217.69	1206.28	1848.43	1333.88	1836.81	1536.32	2160.42	1486.66	2083.41
Arenobufagin	N546	C20035	HMDB0248571	Lipids and lipid-like molecules	Steroids and steroid derivatives	Steroid lactones	3.84335	415.213	[M-H]-	C24H32O6		120236	26192	23879.7	39682.5	32000.8	37348.7	60870.5	52990.9	221908	77382.7	23287.8	44775.2
Arecoline	N497	C10129	HMDB0030353	Alkaloids and derivatives	---	---	4.57797	154.087	[M-H]-	C8H13NO2		1790.44	2477.55	1071.26	1585.96	1640.53	2673.15	1795.42	1846.45	1627.7	2208.8	2976.42	1890.94
Arctigenin	N577	C10545	HMDB0030087	Lignans, neolignans and related compounds	Furanoid lignans	Tetrahydrofuran lignans	4.48647	371.15	[M-H]-	C21H24O6		4807.27	3395.76	4668.42	6557.87	6197.28	2663.83	3534.46	5274.16	3375.48	3331.94	2762.5	8989.32
Arbutin	N567	C06186	HMDB0029943	Organic oxygen compounds	Organooxygen compounds	Carbohydrates and carbohydrate conjugates	1.37255	271.082	[M-H]-	C12H16O7		1324.67	1649.76	1217.55	1248.59	1074.33	2309.1	1001.02	1076.25	880.58	1244.47	1257.99	1087.68
Apigenin-7-glucoside	N289		HMDB0037340	Phenylpropanoids and polyketides	Flavonoids	Flavonoid glycosides	8.37302	431.098	[M-H]-	C21H20O10		2108.87	2577.13	3458.68	1438.27	1515.75	2340.18	2635.13	2974.53	1990.97	627.89	4411.98	3390.16
Apigenin 7-O-beta-D-glucuronide	N761		---	---	---	---	12.5114	445.078	[M-H]-	C21H18O11		17683.8	15382.6	10754.6	23730.3	14512.9	9397.69	17384.4	23002.1	27710.9	12205.3	20174.4	22939.3
Angelicin	N393	C09060	HMDB0033930	Phenylpropanoids and polyketides	Coumarins and derivatives	Furanocoumarins	5.69158	185.024	[M-H]-	C11H6O3		37149.9	37409.2	29723.1	30040.1	31898.9	16242.3	38463.5	42444.9	41794.3	32440.6	35695.1	43450.2
Androsin	N786		---	---	---	---	5.31231	327.109	[M-H]-	C15H20O8		1305.73	1159.45	1554	1281.38	1057.92	1155.73	1039.59	1181.64	894.45	960.18	2024.7	1411.41
Andrographolide	N654	C20214	HMDB0248395	Organoheterocyclic compounds	Lactones	Gamma butyrolactones	4.63313	349.202	[M-H]-	C20H30O5		4124.13	4937.96	4358.46	2938.17	4521.31	4991.44	4360.77	4453.74	3923.38	4717.48	6237.44	5382.68
Amygdalin	N767	C08325	HMDB0035030	Organic oxygen compounds	Organooxygen compounds	Carbohydrates and carbohydrate conjugates	5.01907	456.151	[M-H]-	C20H27NO11		2560.05	1831.09	3239.82	3390.22	2653.75	1601.57	1466.26	2147.56	1647.79	2365.51	1360	3067.81
Amentoflavone	N652	C10018	HMDB0030832	Phenylpropanoids and polyketides	Flavonoids	Biflavonoids and polyflavonoids	1.39877	537.083	[M-H]-	C30H18O10		1115.11	870.75	913.97	548.24	1036.47	498.29	496.25	641.73	505.17	480.09	1231.45	1929.04
Ambroxane	N924		---	---	---	---	0	235.207	[M-H]-	C16H28O		28.17	25.37	15.65	274.12	14.81	189.89	13.5	199.9	23.77	155.32	196	499.8
Amber Acid	N98		HMDB0000254	Organic acids and derivatives	Carboxylic acids and derivatives	Dicarboxylic acids and derivatives	13.5842	117.019	[M-H]-	C4H6O4	Amber Acid	85406.1	75044.2	92962.5	76290.4	70313.4	58407	57892.7	82914.6	71672	55556	59359	80555.2
Alpinetin	N331		HMDB0248258	Phenylpropanoids and polyketides	Flavonoids	O-methylated flavonoids	10.6242	269.082	[M-H]-	C16H14O4	Cardamonin	30264.8	50558	38264.6	43964.8	40831.3	30920.1	38448.1	36614.1	29190.3	35943.9	40390.6	41074.1
Aloin	N753	C10305	HMDB0035219	Benzenoids	Anthracenes	---	8.25425	417.119	[M-H]-	C21H22O9	Aloin	19986.7	15585.2	17545.3	11549.8	12015.9	15980.2	11030	17007.1	7138.69	14045.5	35087.3	40202.3
Albiflorin	N739	C17457	HMDB0248116	Lipids and lipid-like molecules	Prenol lipids	Terpene glycosides	1.39144	479.156	[M-H]-	C23H28O11		11812.4	12100.4	14790.2	14512.7	9317.08	17106.3	10186.6	6728.36	9304.52	11172.7	4653.5	12679.7
alanine	N118	C01401	HMDB0062251	Organic acids and derivatives	Carboxylic acids and derivatives	Amino acids, peptides, and analogues	12.7293	88.0404	[M-H]-	C3H7NO2	Sarcosine	18714.5	16695.9	17550	24411.8	19088.6	17476	14883.3	22095.3	22628.7	15804.5	18377.1	21593.5
Agrimol B	N194		---	---	---	---	4.39886	681.292	[M-H]-	C37H46O12		672.72	539.02	532.1	552.54	423.39	2590.05	617.44	476.39	512.09	550.73	1061.9	497.84
Agarotetrol	N543		---	---	---	---	5.06667	317.103	[M-H]-	C17H18O6		8461.96	7496.28	8297.29	7295.52	6440.16	4100.75	4004.51	4169.38	6829.19	6937.34	4151.06	7040.94
Afzelin	N921	C16911	HMDB0248048	Phenylpropanoids and polyketides	Coumarins and derivatives	Pyranocoumarins	8.37302	431.098	[M-H]-	C21H20O10		2108.87	2577.13	3458.68	1438.27	1515.75	2340.18	2635.13	2974.53	1990.97	627.89	4411.98	3390.16
Acteoside	N524	C10501	HMDB0034843	Lipids and lipid-like molecules	Prenol lipids	Triterpenoids	4.31908	640.225	[M-H]-	C29H36O15.NH3		1038.8	310.73	384.99	370.81	278.67	401.07	658.83	417.23	404.62	480.09	533.91	356.81
Aconitine	N132	C06091	---	---	---	---	9.33741	644.308	[M-H]-	C34H47NO11		1999.49	1026.26	1139.25	1344.42	1316.08	1202.59	1315.88	2255.43	1914.14	1591.58	1625.73	1621.11
Acetyl-trans-resveratrol	N135		---	---	---	---	4.47208	353.103	[M-H]-	C20H18O6	Notopterol	4064.29	4681.11	5755.75	7532.84	6585.44	2430.27	4057.8	7867.76	3922.12	4378.67	7561.44	6679.49
8-O-acetyl shanzhiside methyl ester	N69		HMDB0248874	Lipids and lipid-like molecules	Prenol lipids	Terpene glycosides	7.82444	470.141	[M-H]-	C19H28O12.Na		1158.47	1078.04	1340.6	1576.8	1510.82	1047.2	1021.11	689.88	1398.59	1227.36	1427.85	1011.64
8-hydroxy-6,7-dimethoxycoumarin	N71		---	---	---	---	4.64299	221.046	[M-H]-	C11H10O5		1620.95	2157.14	3281.81	1644.72	1778.38	1920.66	2123.23	1334.37	1860.1	1484.52	2124.79	1133.27
8-Epiloganic acid	N73		HMDB0247433	Lipids and lipid-like molecules	Prenol lipids	Terpene glycosides	5.22303	375.13	[M-H]-	C16H24O10		972.68	1391.54	1334.28	1486.55	1699.72	913.09	1107.39	1076.09	1142.75	1397.92	1189.79	1044.69
7-O-Methylmangiferin	N64		---	---	---	---	12.8008	435.093	[M-H]-	C20H20O11		1322.13	1078.04	858.45	1415.59	1292.73	1076.36	1098.15	2054.76	1499.21	1727.14	1986.06	2036.42
7-Methoxycoumarin	N65	C09268	HMDB0029758	Phenylpropanoids and polyketides	Coumarins and derivatives	---	4.22308	175.04	[M-H]-	C10H8O3		4136.34	4178.79	2052.88	1648.99	1077.28	1152.87	1457.19	3531.48	1507.55	2017.94	1685.58	2931.72
7-Hydroxycoumarin	N66	C09315	HMDB0029865	Phenylpropanoids and polyketides	Coumarins and derivatives	Hydroxycoumarins	5.13336	161.024	[M-H]-	C9H6O3		1302.25	1402.33	2015.91	1446.93	1291.48	1393.85	1967.65	1376.18	1307.93	1061.88	1676.47	1960.51
7-ethyl-10-hydroxycamptothecin	N63		HMDB0060510	Alkaloids and derivatives	Camptothecins	---	9.65738	391.13	[M-H]-	C22H20N2O5		1374.18	1006.22	1443.75	1470.17	1503.3	1442	1434.92	1098.54	1630.42	994.07	1370.8	1439.69
6-Methylcoumarin	N61		HMDB0032394	Phenylpropanoids and polyketides	Coumarins and derivatives	---	7.05924	159.045	[M-H]-	C10H8O2		2174.52	2390.72	3037.17	1936.57	2981.54	1705.75	2093.19	3201.38	2052.38	2140.65	1642.91	2184.44
6-hydroxy-7,8-dimethoxycoumarin	N2	C00697	HMDB0001371	Homogeneous non-metal compounds	Other non-metal organides	Other non-metal nitrides	4.64299	221.046	[M-H]-	C11H10O5		1620.95	2157.14	3281.81	1644.72	1778.38	1920.66	2123.23	1334.37	1860.1	1484.52	2124.79	1133.27
6-Gingerol	N60	C10462	HMDB0005783	Benzenoids	Phenols	Methoxyphenols	1.38679	293.176	[M-H]-	C17H26O4	6-Gingerol	32075.8	41363.5	32174.4	23671.6	38365.9	23674.4	80494.5	78292.7	33046.7	21557.8	26414.6	51188.3
6-Deoxycatalpol	N59		---	---	---	---	5.03843	391.125	[M-H]-	C15H22O9.HCOOH		1306.04	994.6	1551.91	2168.16	1190.47	961.93	1339.28	1965.58	1594.18	1293.68	1578.68	2244.29
6,7-Dimethoxycoumarin	N558	C09311	HMDB0030818	Phenylpropanoids and polyketides	Coumarins and derivatives	---	5.45965	205.051	[M-H]-	C11H10O4		4164.67	1425.3	3282.1	2452.23	1117.21	1107.44	1916.82	1610.26	1673.44	1208.1	1312.52	1781.27
4'-O-Methylbroussochalcone B	N47		---	---	---	---	4.8004	337.145	[M-H]-	C21H22O4		2756.6	2140.75	2545.18	2615.12	2547.65	2458.8	1706.5	2208.85	1850.31	1920.37	1815.33	2891.75
4-Hydroxytolbutamide	N51		HMDB0006408	Benzenoids	Benzene and substituted derivatives	Benzenesulfonamides	9.82723	285.091	[M-H]-	C12H18N2O4S		3501.38	3656.79	3517.93	4194.39	4037.7	2396.5	2673.49	2965.31	3661.61	4054.78	3856.87	4786.16
4-Hydroxymephenytoin	N52		HMDB0013894	Organoheterocyclic compounds	Azolidines	Imidazolidines	5.44937	233.093	[M-H]-	C12H14N2O3	5-Methoxytryptophan	8942.48	6742.68	7298.97	9090.74	5463.64	5032.1	12817.8	13097.2	6336.77	6528.4	5334.28	4487.81
4-Hydroxycoumarin	N53	C20414	HMDB0003654	Phenylpropanoids and polyketides	Cinnamyl alcohols	---	5.13336	161.024	[M-H]-	C9H6O3		1302.25	1402.33	2015.91	1446.93	1291.48	1393.85	1967.65	1376.18	1307.93	1061.88	1676.47	1960.51
4-Dimethylaminobenzaldehyde	N317		HMDB0246303	Benzenoids	Benzene and substituted derivatives	Benzoyl derivatives	6.25581	148.077	[M-H]-	C9H11NO		1729.98	629.92	881.62	669.71	503.61	470.63	590.44	714.59	1011.33	760.53	722.09	1173.07
4'-Demethylepipodophyllotoxin	N49	C21185	HMDB0246627	Lignans, neolignans and related compounds	Lignan lactones	Podophyllotoxins	11.1703	399.109	[M-H]-	C21H20O8		1062.63	1399.61	1480.56	2684.91	2177.19	1727.08	1469.34	4326.07	2323.01	1680.32	1443.55	3952.93
3-Hydroxy-9,10-Dimethoxypterocarpan	N7		HMDB0034008	Phenylpropanoids and polyketides	Isoflavonoids	Furanoisoflavonoids	10.6348	299.092	[M-H]-	C17H16O5		6271.43	5819.4	6449.93	8164.61	5549.5	5146.86	6843.36	7185.79	4729.48	4678.36	3856.58	7054.93
3,4-Dimethoxybenzoic acid	N810		HMDB0059763	Benzenoids	Benzene and substituted derivatives	Benzoic acids and derivatives	10.6603	181.051	[M-H]-	C9H10O4		12641.8	12613	12083.1	14039	11530.3	8241.52	10521.8	11653.1	12595.9	10606.6	8784.94	12906
3,4',5-Trimethoxy-trans-stilbene	N628		HMDB0245633	Phenylpropanoids and polyketides	Stilbenes	---	3.66882	269.118	[M-H]-	C17H18O3		4524.51	5001.79	4001.86	6865.12	4902.44	6282.31	9886.9	11265.8	10715.4	9350.39	7763.25	8862.75
2'-O-acetylpoliumoside	N24		---	---	---	---	14.2631	811.267	[M-H]-	C37H48O20		1432.61	589.24	984.89	665.55	1054.81	755.58	2195.05	2057.12	1201.09	948.59	2230.9	783.11
2-Methoxycinnamic acid	N39		HMDB0302514	Phenylpropanoids and polyketides	Cinnamic acids and derivatives	Hydroxycinnamic acids and derivatives	5.29364	177.056	[M-H]-	C10H10O3		13815.8	13081.9	16676.4	15187.2	12912.5	9603.82	8563.38	8316.78	8713.85	8744.27	8080.76	8688.27
2-Hydroxyadenosine	N354		---	---	---	---	9.64025	282.084	[M-H]-	C10H13N5O5	Guanosine	6495.64	4994.12	5288.67	2933.46	13718.4	10965.5	3114.72	3112.1	4468.75	2994.15	25370.3	13072
20S-Ginsenoside Rh2	N37		---	---	---	---	1.37255	667.443	[M-H]-	C36H62O8.HCOOH		395.89	808.53	497.86	309.59	615.69	569.68	688.54	722.06	374.16	720.14	290.73	294
20(S)-Ginsenoside Rg3	N31		---	---	---	---	12.2882	797.493	[M-H]-	C42H72O13N		1488.45	1650.89	2051.11	1678.05	2061.82	4021.07	1130.79	1466.23	1617.31	1865.78	1738.66	1236.62
20(S)-Ginsenoside F1	N33		---	---	---	---	4.55385	660.422	[M-H]-	C36H62O9.Na		520.63	1366.16	681.38	274.12	361.74	1791.79	626.68	455.97	505.17	678.68	456.85	577.23
20(R)-Ginsenoside Rh2	N30		---	---	---	---	1.37255	667.443	[M-H]-	C36H62O8.HCOOH		395.89	808.53	497.86	309.59	615.69	569.68	688.54	722.06	374.16	720.14	290.73	294
2,2':5',2''-Terthiophene	N87		HMDB0245378	Organoheterocyclic compounds	Bi- and oligothiophenes	---	12.8964	246.972	[M-H]-	C12H8S3		2673.4	3206.54	3273.25	3570.63	2841.92	2208.36	2411.37	2402.42	2753.62	2606.17	2415.58	2870.88
1'-Hydroxymidazolam	N22		---	---	---	---	10.4774	340.066	[M-H]-	C18H13ClFN3O		2284.46	1701.18	1680.61	1638.28	1665.55	1536.26	1359.44	1763.5	2177.14	1678.17	2095.72	3239.77
1-Deoxynojirimycin	N23		HMDB0035359	Organoheterocyclic compounds	Piperidines	---	13.8124	162.077	[M-H]-	C6H13NO4		968.5	1283.08	1330.26	1095.41	1011.16	746.96	1087.27	1104.11	1550.18	1106.12	1383.32	756.46
10-Hydroxy-2-decenoic acid	N18		HMDB0244269	Organic acids and derivatives	Hydroxy acids and derivatives	Medium-chain hydroxy acids and derivatives	4.32705	185.118	[M-H]-	C10H18O3	10-hydroxydec-2-enoic acid	31633	42128.9	30348.9	47358.1	34440	31706	31905.1	44573.9	36418.6	29560	29308.3	48084.2
10-Desacetyltaxol	N67		---	---	---	---	5.47077	833.303	[M-H]-	C45H49NO13.Na		377.98	293.82	266.05	274.12	755.41	379.78	180.91	238.2	315.46	240.05	531.22	171.89
1,8-Dihydroxyanthraquinone	N14	C10312	HMDB0029752	Benzenoids	Anthracenes	Anthraquinones	13.9129	239.035	[M-H]-	C14H8O4		1389.7	1390.89	1113.44	1145.1	1308.39	995.63	1068.16	1335.85	1014.67	1156.92	1145.91	1516.43
1,7-Dimethoxyxanthone	N13		---	---	---	---	11.8133	255.066	[M-H]-	C15H12O4		3561.4	3214.44	3462.13	4347.72	2978.64	3560.13	2983.68	3082.52	2689	2961.51	2996.42	2973.47
1,2,3,7-Tetramethoxyxanthone	N10		---	---	---	---	4.97792	315.087	[M-H]-	C17H16O6	Isorhamnetin	23455.7	40761.6	40573.2	76726.4	67206.4	39444	34907.7	58774.6	60958.8	42165.7	39468.2	81713.9
1,2,3,6,7-Pentamethoxyxanthone	N9		---	---	---	---	1.38853	345.098	[M-H]-	C18H18O7		7036.89	9435.38	8379.58	8050.21	17810.8	8781.09	7926.64	10717.5	10425.9	14303.6	6307.97	7200.43
(+)-Tetrandrine	N661	C09654	---	---	---	---	9.38011	621.297	[M-H]-	C38H42N2O6		31288.2	15041	23554.6	20713.1	32997.5	20442.6	21284	33227.3	39105.9	26986.1	21947.3	27336.3
(+)-Arginine	N662		---	---	---	---	14.7557	173.104	[M-H]-	C6H14N4O2	L(+)-Arginine	24762	16477.8	16342.8	21443.8	21197.6	15999.3	20274.6	29210.4	26704.2	17177.2	29015	36151.6
(-)-Gallocatechin	N547		---	---	---	---	10.7305	305.067	[M-H]-	C15H14O7		10635.6	13243.8	15391.5	13026	14652.8	12527.1	12921.6	15552.3	12518.6	13216	12686.6	14219.1
(-)-Epigallocatechin Gallate	N834		HMDB0003153	Phenylpropanoids and polyketides	Flavonoids	Flavans	10.5615	457.078	[M-H]-	C22H18O11		3204.17	4257.09	5074.66	4699.96	4339.07	3810.94	3126.8	4851.02	3663.67	4905.2	2720.48	4798.96
(-)-Epicatechin	N830	C09727	HMDB0002780	Phenylpropanoids and polyketides	Flavonoids	Flavans	13.3239	289.072	[M-H]-	C15H14O6		2745.04	3523.77	2565.9	4722.29	1687.02	3292.97	2926.03	3369.62	2464.36	2839.13	1627.9	3498.63
	N999	---	---	---	---	---	4.69582	285.113				1471.03	1589.59	1416.33	1450.61	1666.83	1524.91	918.06	860.71	1440.08	1339.63	1753.64	1122.62
	N997	---	---	---	---	---	4.69496	455.353				629.66	2156.09	836.03	875.45	1265.93	989.77	1377.08	1897.24	1281.81	1186.19	870.92	608.45
	N992	---	---	---	---	---	6.36614	283.061				4922.42	6705.46	6186.69	4819.6	4841.66	5764.28	4921.39	7092.2	4538.02	5362.82	4717.5	5292.54
	N991	---	---	---	---	---	4.21758	913.48				231.69	808.53	173.19	274.12	492.55	499.51	229.51	238.2	252.59	240.05	481.4	499.8
	N989	---	---	---	---	---	13.9542	871.47				228.97	378.37	258.48	316.04	259.94	682.12	295.22	373.64	211.97	192.16	261.36	237.16
	N988	---	---	---	---	---	4.53838	829.459				254.41	348.78	288.13	486.97	503.36	589.04	253.56	503.48	405.13	261.7	481.4	254.8
	N987	---	---	---	---	---	3.85607	783.454				3411.5	539.02	380.69	519.22	705.05	700.54	805.4	546.77	4018.92	1140.69	365.29	999.61
	N984	---	---	---	---	---	8.40996	269.046				3260.28	2156.09	5561.23	4738.14	4238.87	1636.76	1065.59	4642.38	1994.66	1179.16	2209.49	2219.6
	N979	---	---	---	---	---	4.05742	164.108				510.35	539.02	667.74	822.36	485.83	569.68	688.54	614.64	408.1	480.09	577.68	663.47
	N978	---	---	---	---	---	4.30062	827.267				231.69	355.12	480.46	524.41	454.5	288.93	529.23	476.39	344.71	253.73	300.7	425.32
	N977	---	---	---	---	---	10.6372	359.114				183770	151038	204464	205287	154194	153920	137239	200008	131695	135611	97248.4	177231
	N975	---	---	---	---	---	5.88288	899.465				548.8	525.75	818.91	685.43	570.42	345.34	592.68	507.03	505.17	615.81	492.87	561.55
	N974	---	---	---	---	---	5.88288	899.465				548.8	525.75	818.91	685.43	570.42	345.34	592.68	507.03	505.17	615.81	492.87	561.55
	N973	---	---	---	---	---	6.25713	853.459				688.22	1284.26	382.16	543.14	559.49	379.78	449.67	403.53	513.85	629.23	648.47	551.46
	N972	---	---	---	---	---	4.61103	237.222				90.86	15.85	131.46	19.35	97.14	43.94	14.63	18.68	49.53	16.94	15.1	249.9
	N971	---	---	---	---	---	6.36614	283.061				4922.42	6705.46	6186.69	4819.6	4841.66	5764.28	4921.39	7092.2	4538.02	5362.82	4717.5	5292.54
	N97	---	---	---	---	---	13.9269	102.056				3945.16	4179	3904.18	4270.9	4452.46	2986.89	4547.98	6000.09	5062.92	3485.85	4470.37	5385.15
	N968	---	---	---	---	---	4.61104	429.301				1431.99	2151.57	2394.47	1336.71	1468.4	3887.21	1340.58	1368.22	1393.17	2249.79	1561.47	1634.35
	N967	---	---	---	---	---	5.17732	413.124				856.48	808.53	1065.43	1176.38	789.28	744.2	927.96	1046.2	1102.56	720.14	792.68	749.71
	N965	---	---	---	---	---	8.40996	269.046				3260.28	2156.09	5561.23	4738.14	4238.87	1636.76	1065.59	4642.38	1994.66	1179.16	2209.49	2219.6
	N964	---	---	---	---	---	4.46098	629.308				981.42	1177.87	760.28	646.36	813.44	827.04	961.75	885.31	1010.34	1587.75	785.93	737.97
	N961	---	---	---	---	---	5.22303	375.13				972.68	1391.54	1334.28	1486.55	1699.72	913.09	1107.39	1076.09	1142.75	1397.92	1189.79	1044.69
	N960	---	---	---	---	---	4.7144	435.151				2516.67	1871.63	1911.36	4243.05	2593.16	1662.76	2932.57	2975.75	4121.83	1719.81	3929.76	6869.79
	N96	---	---	---	---	---	7.6635	525.307				11773.9	7677.82	7184.4	10561.6	9087.41	9161.15	14359.9	12412.7	10635.7	8668.82	7996.12	9485.68
	N959	---	---	---	---	---	4.47175	389.145				1482.9	1282.94	1248.88	1575.36	1269.44	993.13	1067.59	1184.51	975.6	873.63	1273.84	1980
	N956	---	---	---	---	---	6.36614	283.061				4922.42	6705.46	6186.69	4819.6	4841.66	5764.28	4921.39	7092.2	4538.02	5362.82	4717.5	5292.54
	N955	---	---	---	---	---	14.1018	373.068				1606.06	1236.46	1406.26	1801.16	1868.28	2208.05	1040.46	2374.22	2299.49	1185.28	1479.21	1781.85
	N954	---	---	---	---	---	1.02785	356.041				495.19	539.02	737.7	722.39	1069.34	442.07	761.6	851.01	757.51	643.89	772.74	476.28
	N952	---	---	---	---	---	1.02785	356.041				495.19	539.02	737.7	722.39	1069.34	442.07	761.6	851.01	757.51	643.89	772.74	476.28
	N951	---	---	---	---	---	11.6601	343.057				787.23	687.78	798.16	648.21	958.16	637.2	463.02	1022.46	695.86	683.82	1045.25	780.09
	N950	---	---	---	---	---	10.1974	326.031				1435.84	1303.81	1986.98	2299.1	1353.31	1760.48	1775.86	4852.29	1099.33	761.89	2154.17	3053.15
[truncated: 1,334 more rows]
